# Supplementary material for: Induction of a torpor-like hypothermic and hypometabolic state in rodents by ultrasound
Source: Nat Metab. 2023 May 25;5(5):789–803. doi: 10.1038/s42255-023-00804-z (PMC10229429; doi:10.1038/s42255-023-00804-z)
Supplement: Source Data Fig. 1 — Statistical Source Data. [file 42255_2023_804_MOESM4_ESM.xlsx]

## Sheet: Fig1D
time from stimulation (min)	T at probe surface (°C)								Time (min)	T inside probe (POA) (°C)					T inside probe (Offtarget Cortex) (°C)
-1	24	23.5	24.5	25.1	25.9	26.3			-5	22.8967	21.5167	24.0767	23.7167		22.6867	23.7267	20.1167	23.7867
0	25.3	26.7	26	25.1	25.9	26.3			-4.95	22.9767	21.5267	24.0667	23.7667		22.6167	23.6367	20.4567	23.8567
1	34.8	32.4	30.5	32.3	31.4	34.3			-4.9	23.0367	21.4567	24.1867	23.7867		22.6467	23.5567	20.1367	23.9367
2	37	39.8	36.7	36.8	35.2	37.6			-4.85	23.0067	21.4867	24.1467	23.7867		22.6267	23.5667	20.5467	23.7067
3	34.7	36.6	36.7	36.8	37.8	38.3			-4.8	22.9967	21.3567	24.0667	23.7567		22.5867	23.7267	20.3667	23.9467
4	31.5	34.7	35.5	35.1	34.3	36.6			-4.75	22.8967	21.2567	24.0367	23.7767		22.5567	23.7467	20.5167	24.0367
5	29.5	33.4	31.9	34.2	34.1	35.2			-4.7	22.9267	21.1067	24.1467	23.7467		22.4667	23.7067	20.4467	23.7067
6	29.1	32.1	29.5	31.1	33.3	33.5			-4.65	23.0067	21.2267	24.1167	23.8467		21.8867	23.5667	20.4567	23.9367
7	27.7	26.6	28.7	29	31.9	33			-4.6	23.0567	21.3967	24.1467	23.9067		21.2667	23.5667	20.6267	23.9567
8	26.9	25.5	25.5	27.9	30.7	31.5			-4.55	23.0767	21.4867	24.1067	23.9267		21.7067	23.6267	20.4167	23.6167
9	25.1	25.4	25.5	27	28.1	28.5			-4.5	23.0367	21.4267	24.1067	23.8367		22.2667	23.6467	20.7067	23.8967
10	24.7	25.7	25.5	27.1	26.6	25.2			-4.45	23.0167	21.2967	24.0167	23.8367		22.4267	23.6767	20.4567	23.7667
									-4.4	22.9467	21.3167	23.9767	23.8967		22.1567	23.6167	20.6867	23.8367
									-4.35	22.9267	21.2867	24.0567	23.9067		22.1667	23.6267	20.5767	23.8867
									-4.3	22.9967	21.2467	24.0467	23.8167		22.1667	23.5667	20.6367	23.8667
									-4.25	23.0567	21.1867	23.9867	23.7067		22.1467	23.5567	20.7367	23.7567
									-4.2	23.0667	21.1967	23.9667	23.7367		22.1467	23.5667	20.6767	23.9167
									-4.15	22.9967	21.2067	24.0867	23.8167		22.1167	23.6267	20.8667	23.5467
									-4.1	22.9667	21.2867	24.2067	23.8267		22.1467	23.6767	20.5967	23.8967
									-4.05	23.0567	21.2567	24.3067	23.8967		22.1367	23.6867	20.8567	23.5967
									-4	23.0267	21.1567	24.2467	23.8267		22.1467	23.5667	20.7567	23.8767
									-3.95	22.9567	21.2567	24.1667	23.8167		22.0967	23.4267	21.1167	23.7367
									-3.9	22.9467	21.3467	24.1867	23.8067		22.1267	23.3567	20.7767	23.8067
									-3.85	22.9367	21.3667	24.1167	23.8967		22.1167	23.3967	21.0167	23.8567
									-3.8	22.9267	21.2167	24.1467	23.8567		22.1267	23.5767	20.7667	23.7267
									-3.75	22.8567	21.2667	24.0667	23.7167		22.0267	23.5267	21.0767	24.0067
									-3.7	22.8267	21.3067	24.1167	23.6167		22.0167	23.4867	20.9167	23.6867
									-3.65	22.8267	21.1967	24.1367	23.5467		22.0167	23.4067	20.9267	23.8867
									-3.6	22.8367	21.2167	24.1667	23.6367		22.0767	23.4867	21.0567	23.5967
									-3.55	22.9467	21.2367	24.0467	23.6567		22.1067	23.4867	20.7367	23.8767
									-3.5	22.9867	21.2267	24.0867	23.7267		22.1267	23.4367	21.0567	23.5967
									-3.45	23.0867	21.1267	24.2067	23.7267		22.1767	23.4267	20.8367	23.7167
									-3.4	23.0167	21.2367	24.2667	23.7067		22.2067	23.4367	21.1367	23.6367
									-3.35	22.9767	21.2567	24.1467	23.6867		22.2067	23.4367	21.0267	23.5167
									-3.3	22.8267	21.2667	24.1167	23.7067		22.1267	23.3867	21.0567	23.6667
									-3.25	22.7567	21.1767	24.0767	23.7367		22.1767	23.3867	21.1467	23.4667
									-3.2	22.8167	21.1567	24.0567	23.6467		22.1767	23.4267	20.9967	23.7167
									-3.15	22.9667	21.1867	24.0267	23.5767		22.1767	23.3667	21.1867	23.5067
									-3.1	23.0067	21.1267	24.0367	23.6167		22.1867	23.3467	20.9667	23.7467
									-3.05	23.1167	21.1467	23.9867	23.6267		22.1567	23.3567	21.0267	23.6967
									-3	23.1167	21.2567	23.9567	23.6367		22.0667	23.4467	21.1667	23.6867
									-2.95	23.0667	21.3167	23.9367	23.5867		21.9867	23.3767	21.1967	23.7267
									-2.9	22.9867	21.2567	23.9567	23.4267		21.9867	23.3367	21.3567	23.6267
									-2.85	22.8467	21.2767	23.9767	23.3967		22.0567	23.2767	21.2267	23.6067
									-2.8	22.9067	21.2367	24.0067	23.5567		22.0267	23.3967	21.3767	23.6067
									-2.75	22.8267	21.0867	24.0567	23.6567		21.9967	23.4267	21.4467	23.6267
									-2.7	22.7867	21.0467	24.0667	23.6767		22.0667	23.4067	21.3667	23.6867
									-2.65	22.7867	21.1167	24.0367	23.5367		22.1267	23.3367	21.2567	23.6167
									-2.6	22.8667	21.1167	24.0367	23.4567		22.1567	23.3067	21.1867	23.6567
									-2.55	22.9267	21.1267	24.0567	23.4667		22.1867	23.3467	21.1567	23.3867
									-2.5	22.9867	21.1167	24.1467	23.5067		22.1867	23.3167	21.4567	23.7367
									-2.45	22.9867	21.0867	24.0567	23.5067		22.0867	23.3067	21.3467	23.3767
									-2.4	22.9467	21.0167	24.0167	23.5467		22.0967	23.2067	21.5267	23.6667
									-2.35	22.8467	20.9867	23.9467	23.5967		22.1767	23.2267	21.3767	23.6167
									-2.3	22.8967	20.9867	23.9067	23.5567		22.1567	23.2967	21.4267	23.5467
									-2.25	22.9067	21.0667	23.9067	23.5467		22.1267	23.3467	21.4067	23.7767
									-2.2	22.9167	21.0667	23.9667	23.5167		22.0467	23.2867	21.3367	23.5267
									-2.15	22.7867	21.0967	24.0367	23.4867		22.1167	23.1867	21.3567	23.5567
									-2.1	22.8767	20.9567	24.0367	23.3967		22.0867	23.1667	21.4367	23.4867
									-2.05	22.9167	20.9567	24.0167	23.4367		22.0567	23.2367	21.5367	23.4567
									-2	22.8867	20.9167	23.8767	23.4767		22.0467	23.2367	21.6067	23.5367
									-1.95	22.8567	20.9767	23.8367	23.4367		22.0367	23.2567	21.5567	23.5567
									-1.9	22.8567	21.0967	23.9167	23.4267		22.0267	23.2767	21.6567	23.4667
									-1.85	22.9467	21.0667	23.9667	23.4767		22.0567	23.3567	21.6367	23.3767
									-1.8	22.8867	21.0067	23.9167	23.4567		22.0667	23.2367	21.5467	23.3767
									-1.75	22.8267	21.0167	23.8667	23.5067		22.0867	23.2167	21.4967	23.4367
									-1.7	22.8067	21.0367	23.8067	23.4767		22.1167	23.2767	21.6367	23.4767
									-1.65	22.8867	20.9567	23.9167	23.4267		22.1867	23.3467	21.6567	23.4267
									-1.6	22.8967	20.9967	23.9267	23.3967		22.1367	23.2667	21.5567	23.3767
									-1.55	22.7967	21.0967	23.9367	23.4267		22.1167	23.2567	21.6867	23.4367
									-1.5	22.7367	21.1367	23.9467	23.3867		22.0067	23.3267	21.6967	23.4767
									-1.45	22.8167	21.0467	23.9867	23.3067		22.0967	23.3467	21.6967	23.4667
									-1.4	22.9567	20.9667	23.9567	23.3767		22.0667	23.2467	21.7067	23.4467
									-1.35	22.9867	20.9467	23.8967	23.5167		22.1167	23.2567	21.7467	23.4667
									-1.3	22.9567	20.9467	23.9167	23.5367		22.1467	23.2267	21.7967	23.3867
									-1.25	22.8567	20.9667	23.9367	23.4667		22.1567	23.2467	21.8567	23.4167
									-1.2	22.8867	21.0467	23.9667	23.3367		22.1367	23.2267	21.8667	23.3767
									-1.15	22.9467	21.0467	23.9667	23.3367		22.1767	23.2567	21.8467	23.3167
									-1.1	22.9467	20.9267	23.9467	23.3267		22.1867	23.3067	21.9467	23.2467
									-1.05	22.8967	20.9167	23.9267	23.4467		22.2467	23.3367	21.9767	23.2767
									-1	22.8767	21.0067	23.9267	23.4467		22.1367	23.3267	21.8767	23.4567
									-0.95	22.8167	21.0967	23.8867	23.4567		22.1467	23.3467	22.0067	23.5667
									-0.9	22.8967	21.0767	23.8167	23.3867		22.1467	23.2767	21.8567	23.3867
									-0.85	22.8067	20.9767	23.7767	23.3867		22.1867	23.1667	21.8867	23.4067
									-0.8	22.7867	20.8167	23.8067	23.3167		22.0867	23.1367	21.9667	23.4967
									-0.75	22.7067	20.7367	23.9767	23.2567		22.0267	23.1867	21.8767	23.5767
									-0.7	22.6567	20.8267	24.0267	23.2767		22.0667	23.1767	22.0567	23.5667
									-0.65	22.6367	20.9567	24.0167	23.3467		22.1867	23.1167	21.9867	23.4367
									-0.6	22.6767	21.0067	24.0067	23.3367		22.2067	23.1067	22.1167	23.3967
									-0.55	22.7567	21.0267	24.0267	23.3567		22.1667	23.1367	22.0867	23.4567
									-0.5	22.8467	20.9767	23.9667	23.3867		22.0267	23.1267	21.9767	23.4867
									-0.45	22.8867	20.9067	23.8367	23.3467		22.1067	23.0967	22.0667	23.4267
									-0.4	22.9567	20.8067	23.8767	23.3167		22.1267	23.0667	22.0267	23.3367
									-0.35	22.8767	20.8067	23.8367	23.3467		22.2567	23.0567	22.0867	23.3167
									-0.3	22.8567	20.8467	23.9067	23.4367		22.1967	23.0867	22.1367	23.3767
									-0.25	22.7467	20.9767	23.9967	23.4367		22.1767	23.1167	22.0767	23.3367
									-0.2	22.6967	20.9867	24.0467	23.4367		22.1167	23.1567	22.1167	23.3167
									-0.15	22.7367	20.9767	24.0667	23.4567		22.1267	23.1667	22.1767	23.2867
									-0.1	22.7367	20.8567	24.0067	23.3967		22.1567	23.1367	22.2167	23.2967
									-0.05	22.6867	20.7867	24.0067	23.3767		22.2167	23.1967	22.2267	23.3267
									0	22.6467	20.7467	23.9567	23.5467		22.2867	23.2267	22.2167	23.3267
									0.05	22.7567	20.9167	23.9967	23.9367		22.3867	23.3767	22.3367	23.3767
									0.1	23.1967	21.2867	24.3367	24.6867		22.9667	23.9067	22.6167	23.6167
									0.15	23.8467	21.8667	25.0467	25.3267		23.8067	24.8067	23.1267	24.2367
									0.2	24.5267	22.5967	25.7867	25.5967		24.5167	25.4467	23.8367	24.8367
									0.25	24.7067	22.9067	26.2367	25.5667		24.7067	25.5567	23.9967	25.2767
									0.3	24.7167	22.8467	26.2667	25.4467		24.6167	25.3667	24.3267	25.3567
									0.35	24.4567	22.7167	26.2467	25.4867		24.4567	25.1567	24.0767	25.1867
									0.4	24.4267	22.7067	26.1667	25.4967		24.3567	24.9667	24.0567	25.1167
									0.45	24.3467	22.7067	26.1167	25.4867		24.2267	24.8767	24.0267	25.0167
									0.5	24.2767	22.6267	25.9867	25.5867		24.1367	24.8667	23.8167	24.8967
									0.55	24.2767	22.7167	26.0267	25.7867		24.3267	25.0367	24.0167	24.9667
									0.6	24.5267	23.0367	26.4467	26.3767		24.8667	25.6067	24.0067	25.1767
									0.65	25.1767	23.5867	27.1167	27.0367		25.5167	26.4567	24.5567	25.7867
									0.7	25.8467	24.1467	27.6967	27.3867		25.9167	26.8667	25.1967	26.2067
									0.75	26.2067	24.3867	27.9367	27.4767		26.0367	26.8567	25.4667	26.5267
									0.8	26.2667	24.5467	27.8167	27.1667		26.0567	26.7167	25.7867	26.5967
									0.85	26.1167	24.3667	27.5967	26.9967		25.8767	26.4967	25.4367	26.5767
									0.9	25.8867	24.1467	27.5267	26.9167		25.6867	26.5267	25.5167	26.3767
									0.95	25.7267	24.0667	27.5067	26.8667		25.4767	26.3467	25.2467	26.2467
									1	25.6767	24.0167	27.3967	26.9767		25.2867	26.1067	25.2167	26.1667
									1.05	25.5767	24.0167	27.4667	27.3367		25.3167	26.2267	25.2367	26.1667
									1.1	25.8167	24.3167	27.9067	27.9967		25.7867	26.7567	25.2867	26.3067
									1.15	26.2867	24.7567	28.5367	28.6567		26.4967	27.4667	25.9367	26.8267
									1.2	26.8767	25.2767	29.0267	28.8667		27.1967	28.0267	26.2567	27.4367
									1.25	27.1067	25.5667	29.1867	28.8367		27.3367	28.2267	26.8567	27.6667
									1.3	27.2467	25.6167	29.0867	28.6267		27.2267	28.0967	26.6667	27.7267
									1.35	26.9467	25.3567	28.9467	28.6067		26.9267	27.6967	26.9167	27.6567
									1.4	26.6867	25.2267	28.7767	28.4567		26.7267	27.4767	26.5467	27.3467
									1.45	26.5367	25.2067	28.6367	28.3367		26.5967	27.3067	26.6467	27.2467
									1.5	26.4767	25.1167	28.4467	28.3067		26.4767	27.2667	26.2067	27.2667
									1.55	26.5067	25.0267	28.4567	28.6567		26.5267	27.3567	26.4267	27.1667
									1.6	26.7067	25.2467	28.8667	29.2267		26.8767	27.7967	26.4567	27.3267
									1.65	27.2467	25.7867	29.4367	29.7167		27.6967	28.5567	27.1567	27.8867
									1.7	27.8467	26.3867	29.9267	29.9267		28.3467	28.9967	27.4967	28.4267
									1.75	28.1067	26.5967	30.0467	29.8967		28.5567	29.0867	28.0167	28.7367
									1.8	27.9267	26.7067	29.9367	29.6767		28.4067	28.9867	27.9467	28.8167
									1.85	27.6467	26.4567	29.8167	29.5367		28.1367	28.8167	27.9367	28.7067
									1.9	27.4267	26.3267	29.7067	29.4167		28.0067	28.6067	27.7067	28.5467
									1.95	27.1667	26.1367	29.5167	29.2367		27.8167	28.3967	27.5767	28.4167
									2	27.1167	26.0067	29.3867	29.2067		27.6267	28.3367	27.4967	28.2767
									2.05	27.2767	25.8767	29.3167	29.3967		27.6267	28.5067	27.4367	28.2367
									2.1	27.6067	26.0567	29.5567	29.9767		28.1167	28.9767	27.8367	28.5367
									2.15	28.1067	26.5867	30.1167	30.4567		28.8467	29.6267	28.1567	29.0167
									2.2	28.5467	27.1867	30.6167	30.6667		29.4167	30.1567	28.6467	29.5267
									2.25	28.7867	27.3967	30.8767	30.6767		29.4067	30.2967	29.1367	29.8667
									2.3	28.6467	27.4067	30.8167	30.5067		29.2067	30.0967	29.2167	29.8867
									2.35	28.4167	27.2267	30.5467	30.3467		29.0067	29.8567	28.8867	29.6367
									2.4	28.1967	27.0867	30.4267	30.1267		28.8267	29.7567	28.9767	29.6367
									2.45	28.0267	26.8067	30.3067	29.8967		28.5867	29.6167	28.4767	29.3067
									2.5	27.7767	26.5867	30.0867	29.7667		28.4467	29.4667	28.8567	29.3267
									2.55	27.7367	26.4967	30.0567	30.0067		28.5967	29.4367	28.2267	29.3567
									2.6	27.9867	26.6867	30.2567	30.5867		29.0367	29.7567	28.8867	29.1567
									2.65	28.5167	27.1167	30.8167	31.2367		29.8267	30.3667	28.8567	29.9467
									2.7	29.1267	27.7367	31.3467	31.4667		30.1967	30.9267	29.8267	30.1767
									2.75	29.3867	28.0067	31.4867	31.3767		30.3567	31.0767	29.8767	30.7667
									2.8	29.2067	28.0167	31.4667	31.0767		30.1567	30.9467	30.3367	30.6667
									2.85	28.7867	27.8167	31.2167	30.8067		29.8867	30.6767	29.7667	30.6067
									2.9	28.5167	27.6867	30.9867	30.6467		29.6867	30.5667	29.9567	30.3967
									2.95	28.3567	27.4967	30.8067	30.3667		29.4467	30.3667	29.4067	30.4367
									3	28.2467	27.2167	30.6067	30.1467		29.2967	30.1367	29.5967	30.0867
									3.05	28.1667	27.0467	30.4767	30.0667		29.0867	29.9967	29.0667	30.0867
									3.1	27.9567	26.9167	30.2967	29.9767		28.9367	29.8967	29.2767	29.6767
									3.15	27.7267	26.8267	30.0267	29.8867		28.9367	29.7167	28.8267	30.1667
									3.2	27.5667	26.6867	29.8067	29.7667		28.9267	29.5367	29.0267	29.2567
									3.25	27.4867	26.4967	29.6967	29.5867		28.9167	29.5667	28.6767	29.6367
									3.3	27.3067	26.2967	29.5867	29.4167		28.8267	29.6767	28.8367	29.3767
									3.35	27.0867	26.2167	29.4867	29.1767		28.7467	29.5367	28.4367	29.6267
									3.4	26.9167	26.1167	29.2867	29.0167		28.5867	29.4067	28.6267	29.2167
									3.45	26.8167	26.0267	29.1367	28.9267		28.4167	29.2667	28.2267	29.3167
									3.5	26.8667	25.8767	29.0667	28.9067		28.3167	29.1667	28.5567	28.9767
									3.55	26.8167	25.7067	28.9067	28.8367		28.3167	29.1767	28.0867	29.1467
									3.6	26.7867	25.4967	28.8467	28.7467		28.3267	29.0367	28.4767	28.8167
									3.65	26.4867	25.2967	28.8367	28.5467		28.2867	28.9067	28.1067	29.0067
									3.7	26.3967	25.1567	28.8167	28.2867		28.1567	28.8567	28.3567	28.6467
									3.75	26.3267	25.1167	28.7467	28.1867		28.0067	28.8867	27.9767	28.7967
									3.8	26.3067	25.1267	28.5467	28.0267		27.9667	28.8367	28.1367	28.5367
									3.85	26.2067	25.0967	28.3467	28.0367		27.9067	28.7267	27.7567	28.6767
									3.9	26.0367	25.0667	28.1967	27.8867		27.9067	28.6767	28.2167	28.5067
									3.95	25.8867	24.8367	28.2267	27.8367		27.9367	28.5767	27.7367	28.4867
									4	25.8667	24.6567	28.1367	27.7867		27.9267	28.5667	28.1667	28.4767
									4.05	25.8867	24.5367	28.0067	27.7467		27.8467	28.5067	27.6767	28.2167
									4.1	25.7867	24.5467	27.8867	27.6467		27.6667	28.4967	28.0767	28.5167
									4.15	25.6067	24.5367	27.7067	27.5767		27.5667	28.3467	27.5967	28.2267
									4.2	25.5267	24.4767	27.6467	27.4767		27.5167	28.2567	27.8067	28.4467
									4.25	25.3567	24.3167	27.6067	27.3367		27.4567	28.1867	27.5767	28.1767
									4.3	25.2767	24.2167	27.5867	27.2667		27.3767	28.1367	27.5467	28.2967
									4.35	25.1767	24.1367	27.4667	27.1567		27.3267	28.1467	27.7567	27.9767
									4.4	25.0867	24.0567	27.3767	27.2167		27.3067	28.1967	27.3567	28.1967
									4.45	25.0167	24.0067	27.2867	27.1267		27.2267	28.0467	27.6467	27.7867
									4.5	25.0567	23.9767	27.1967	27.0267		27.2167	27.9267	27.5067	28.1967
									4.55	25.0667	24.0567	27.1367	26.8867		27.1167	27.9367	27.3567	27.7167
									4.6	25.0567	23.9967	27.0867	26.7667		27.0667	27.8967	27.6567	28.0667
									4.65	24.9067	23.8967	27.0367	26.6867		27.0267	27.8667	27.3667	27.7467
									4.7	24.8767	23.8267	26.9567	26.5867		27.0067	27.7767	27.2767	27.7767
									4.75	24.8167	23.6567	26.9367	26.4967		27.0167	27.7367	27.5167	27.8167
									4.8	24.7767	23.4367	26.9167	26.5267		27.0567	27.6567	27.1667	27.5267
									4.85	24.6767	23.2267	26.8967	26.3367		27.0567	27.5467	27.2767	27.8367
									4.9	24.5967	23.2567	26.8167	26.1967		27.0867	27.4867	27.3767	27.4267
									4.95	24.5167	23.3567	26.6867	26.1467		27.0167	27.5267	27.1167	27.7867
									5	24.4567	23.3767	26.6667	26.1167		26.8967	27.5367	27.3167	27.3567
									5.05	24.3967	23.3967	26.6267	26.0667		26.7967	27.5067	27.1367	27.8967
									5.1	24.2867	23.3767	26.5767	26.0167		26.6967	27.4067	26.9967	27.3067
									5.15	24.1967	23.2867	26.5367	26.0267		26.5867	27.3167	27.1667	27.4167
									5.2	24.1067	23.2167	26.5067	26.0367		26.5767	27.2767	27.0167	27.0867
									5.25	24.0867	23.2367	26.4967	26.0367		26.6167	27.3067	26.8367	27.3467
									5.3	24.1367	23.2067	26.3667	25.9667		26.6267	27.1567	27.1267	27.1167
									5.35	24.1867	23.1367	26.3567	25.9667		26.5067	27.1267	26.9267	27.2767
									5.4	24.1667	23.1167	26.2667	25.8867		26.3967	27.0267	26.7067	27.0867
									5.45	24.1367	23.0167	26.1967	25.8067		26.3167	26.9867	26.8567	27.2567
									5.5	24.1267	22.9967	26.1767	25.7467		26.2767	26.9867	26.5767	27.1667
									5.55	24.0267	22.9967	26.1667	25.7567		26.2567	26.9967	26.7467	27.0267
									5.6	23.8367	22.8967	26.0967	25.8067		26.1567	26.9167	26.7867	26.9867
									5.65	23.7367	22.8367	26.0267	25.7167		26.1367	26.8167	26.6067	26.6367
									5.7	23.7267	22.6867	25.9967	25.6667		26.0967	26.7767	26.7967	27.0567
									5.75	23.6867	22.7467	25.9267	25.5767		26.0767	26.7267	26.7567	26.7967
									5.8	23.6167	22.6967	25.8367	25.5067		25.9867	26.7967	26.4667	26.9367
									5.85	23.5267	22.6267	25.7067	25.4667		25.9367	26.7267	26.8367	26.6067
									5.9	23.5067	22.5467	25.6567	25.4467		25.9267	26.6667	26.3167	26.9567
									5.95	23.5267	22.5467	25.7067	25.4267		25.9267	26.6567	26.6567	26.4667
									6	23.5167	22.5467	25.6467	25.3667		25.9367	26.7167	26.2867	26.8467
									6.05	23.4567	22.4567	25.5567	25.2967		25.8167	26.7667	26.3667	26.4467
									6.1	23.3867	22.3967	25.5767	25.2367		25.7467	26.6567	26.2667	26.8567
									6.15	23.2467	22.3467	25.5167	25.1967		25.6767	26.5467	26.3967	26.5567
									6.2	23.2467	22.2867	25.4667	25.1867		25.6467	26.4667	26.2667	26.7667
									6.25	23.2867	22.1767	25.3467	25.2067		25.6567	26.4467	26.2167	26.4567
									6.3	23.3567	22.2167	25.4367	25.2167		25.6667	26.5067	26.2067	26.5567
									6.35	23.3767	22.2467	25.4867	25.0567		25.6467	26.5067	26.0467	26.3167
									6.4	23.3267	22.2267	25.4567	24.9167		25.6467	26.4267	26.2467	26.4367
									6.45	23.2267	22.1267	25.4667	24.8767		25.6567	26.3067	25.9567	26.2867
									6.5	23.1667	22.0367	25.4167	24.8967		25.7267	26.2767	26.3667	26.4367
									6.55	23.2067	22.0167	25.3267	24.8467		25.6967	26.3167	25.8567	26.3067
									6.6	23.2567	21.9967	25.2367	24.6667		25.7067	26.3067	26.1467	26.3367
									6.65	23.2267	22.0967	25.2667	24.6267		25.5567	26.2567	25.9367	26.1967
									6.7	23.1167	22.1567	25.3067	24.5767		25.5367	26.1867	25.8867	26.2567
									6.75	23.0167	22.1067	25.2967	24.6867		25.4467	26.1167	26.1567	26.2067
									6.8	22.9667	22.0367	25.2267	24.7667		25.4467	26.1167	25.8167	26.1167
									6.85	22.9767	21.9667	25.1967	24.8267		25.4167	26.1067	25.9967	26.3267
									6.9	22.9667	21.9567	25.1767	24.7967		25.3467	26.1167	26.1467	26.0267
									6.95	22.9767	21.9767	25.1567	24.7767		25.3467	26.1167	25.7967	26.2867
									7	22.9667	21.9467	25.0867	24.6867		25.3567	26.1367	25.9967	25.7967
									7.05	22.9467	21.8467	24.9667	24.6767		25.3667	26.1567	25.7767	26.1967
									7.1	22.7767	21.7667	24.9667	24.7367		25.3867	26.0867	25.7267	25.9267
									7.15	22.6667	21.7867	24.9067	24.7267		25.3767	26.0267	25.8867	25.9467
									7.2	22.6267	21.7867	24.9367	24.7167		25.3867	25.9867	25.8167	26.0267
									7.25	22.6067	21.8167	24.8767	24.6467		25.3167	25.9467	25.7867	25.7667
									7.3	22.5867	21.7967	24.9467	24.6667		25.1967	25.9167	25.7567	25.8067
									7.35	22.6467	21.8067	24.9267	24.5967		25.1367	25.8567	25.8567	25.8667
									7.4	22.6467	21.7967	24.9067	24.5767		25.1767	25.7767	25.5767	25.8967
									7.45	22.5967	21.7767	24.7967	24.5067		25.2167	25.8167	25.7667	25.8967
									7.5	22.5567	21.7667	24.7667	24.4567		25.1767	25.7567	25.4067	25.8967
									7.55	22.4567	21.6767	24.8367	24.4467		25.1067	25.7967	25.7167	25.7967
									7.6	22.4567	21.6067	24.8567	24.3767		25.0667	25.7867	25.3567	25.6067
									7.65	22.5267	21.4367	24.8567	24.2867		25.0767	25.7167	25.7767	25.7367
									7.7	22.5867	21.4067	24.8167	24.2567		25.0867	25.6567	25.3567	25.8067
									7.75	22.6767	21.3867	24.7867	24.2667		25.1167	25.5767	25.7867	25.5267
									7.8	22.6367	21.4767	24.6967	24.3967		25.1067	25.5467	25.2367	25.6567
									7.85	22.5667	21.5567	24.6467	24.4267		25.0467	25.5567	25.6167	25.5767
									7.9	22.5067	21.6367	24.6467	24.4167		24.9267	25.5767	25.1767	25.3567
									7.95	22.4767	21.4767	24.5567	24.3867		24.9567	25.6067	25.6167	25.7467
									8	22.3667	21.3567	24.4867	24.3267		24.8867	25.5667	25.1667	25.2667
									8.05	22.4067	21.3867	24.4967	24.3067		24.8967	25.5667	25.5567	25.5167
									8.1	22.3767	21.5067	24.5567	24.2567		24.7567	25.5167	25.2267	25.3867
									8.15	22.4067	21.5267	24.6067	24.2667		24.7167	25.4567	25.4967	25.2667
									8.2	22.3667	21.4667	24.5367	24.2967		24.6467	25.4167	25.1867	25.5467
									8.25	22.3367	21.3667	24.4867	24.2367		24.6267	25.4367	25.3667	25.1267
									8.3	22.2867	21.3767	24.4767	24.1967		24.5967	25.4667	25.4867	25.5367
									8.35	22.2567	21.3767	24.4567	24.1367		24.6367	25.3667	25.0567	25.0967
									8.4	22.2867	21.4267	24.4667	24.1767		24.6267	25.2967	25.4167	25.4867
									8.45	22.2167	21.4367	24.4867	24.1267		24.6767	25.2267	24.8667	25.1167
									8.5	22.2167	21.4267	24.4467	24.0767		24.6067	25.2367	25.3567	25.2967
									8.55	22.2567	21.4167	24.3267	24.0967		24.5667	25.1067	24.9367	25.1367
									8.6	22.2667	21.4167	24.2767	24.0867		24.5467	25.1367	25.3367	25.2067
									8.65	22.1867	21.3367	24.2867	24.0567		24.4667	25.1067	24.8667	25.1967
									8.7	22.1067	21.3667	24.3267	24.0667		24.4667	25.1067	25.2667	25.1667
									8.75	22.1867	21.3667	24.3767	24.0667		24.4767	25.1767	24.8367	25.1667
									8.8	22.2767	21.3267	24.3967	24.1167		24.5367	25.2167	25.1767	25.1367
									8.85	22.2867	21.3567	24.4367	24.0967		24.5067	25.1867	25.0267	25.1867
									8.9	22.1367	21.3367	24.5367	24.1067		24.5467	25.0667	25.1167	25.1767
									8.95	22.0167	21.2867	24.4667	24.0767		24.4567	25.1067	24.9867	25.0567
									9	22.0167	21.1667	24.3867	24.0767		24.3567	25.0867	24.9867	25.0367
									9.05	22.0767	21.1667	24.3167	24.0867		24.3767	25.0567	25.0167	24.8467
									9.1	22.0867	21.1667	24.3467	24.0667		24.4367	24.8967	24.9167	25.2267
									9.15	22.0467	21.2367	24.3467	24.0567		24.5067	24.8367	25.0567	24.9567
									9.2	21.9667	21.2267	24.3467	23.9367		24.5167	24.7967	24.9167	25.2967
									9.25	22.0667	21.1967	24.3767	23.8867		24.4767	24.8567	24.6967	24.9867
									9.3	22.1067	21.1467	24.3567	23.8167		24.4867	24.7967	24.5667	25.1367
									9.35	22.1867	21.1767	24.2667	23.7567		24.4067	24.8467	24.5767	24.9367
									9.4	22.0367	21.1567	24.3367	23.7367		24.3267	24.8567	24.8067	24.8667
									9.45	22.0067	21.2167	24.3167	23.7967		24.2367	24.7467	24.6767	24.8767
									9.5	21.9967	21.2367	24.3867	23.8667		24.2367	24.6967	24.8867	24.7567
									9.55	22.0267	21.1567	24.2867	23.8667		24.1967	24.6067	24.5767	25.0467
									9.6	22.0467	21.0467	24.2867	23.8867		24.2967	24.6367	24.9067	24.6067
									9.65	22.0267	20.9267	24.2567	23.8867		24.2667	24.7167	24.4567	24.9167
									9.7	22.0067	20.9467	24.1367	23.7967		24.2167	24.6967	24.7867	24.8967
									9.75	21.8467	20.9667	24.1467	23.7367		24.1467	24.6867	24.6567	25.2067
									9.8	21.7367	21.0167	24.1367	23.7867		24.0967	24.4867	24.4667	24.9767
									9.85	21.8167	21.0667	24.1367	23.8867		24.1067	24.5867	24.7567	24.8367
									9.9	21.9367	21.1667	24.0867	23.8767		24.1667	24.5967	24.2867	24.7367
									9.95	21.9067	21.1767	24.1667	23.8167		24.2267	24.5967	24.5667	24.5567
									10
									10.05
									10.1
									10.15
									10.2
									10.25
									10.3
									10.35
									10.4
									10.45
									10.5
									10.55
									10.6
									10.65
									10.7
									10.75
									10.8
									10.85
									10.9
									10.95
									11
									11.05
									11.1
									11.15
									11.2
									11.25
									11.3
									11.35
									11.4
									11.45
									11.5
									11.55
									11.6
									11.65
									11.7
									11.75
									11.8
									11.85
									11.9
									11.95
									12
									12.05
									12.1
									12.15
									12.2
									12.25
									12.3
									12.35
									12.4
									12.45
									12.5
									12.55
									12.6
									12.65
									12.7
									12.75
									12.8
									12.85
									12.9
									12.95
									13
									13.05
									13.1
									13.15
									13.2
									13.25
									13.3
									13.35
									13.4
									13.45
									13.5
									13.55
									13.6
									13.65
									13.7
									13.75
									13.8
									13.85
									13.9
									13.95
									14
									14.05
									14.1
									14.15
									14.2
									14.25
									14.3
									14.35
									14.4
									14.45
									14.5
									14.55
									14.6
									14.65
									14.7
									14.75
									14.8
									14.85
									14.9
									14.95
									15
