# Supplementary material for: Induction of a torpor-like hypothermic and hypometabolic state in rodents by ultrasound
Source: Nat Metab. 2023 May 25;5(5):789–803. doi: 10.1038/s42255-023-00804-z (PMC10229429; doi:10.1038/s42255-023-00804-z)
Supplement: Source Data Fig. 2 — Statistical Source Data. [file 42255_2023_804_MOESM5_ESM.xlsx]

## Sheet: Fig2. B, Tbat
Time (min)	US+	US+	US+	US+	US+	US+	US+	US+	US+	US+	US+	US+		US- (Control)	US- (Control)	US- (Control)	US- (Control)	US- (Control)	US- (Control)	US- (Control)	US- (Control)	US- (Control)	US- (Control)	US- (Control)	US- (Control)		Offtarget	Offtarget	Offtarget	Offtarget	Offtarget	Offtarget
	M	M	M	M	M	M	F	F	F	F	F	F		M	M	M	M	M	F	F	F	F	F	F	F		F	F	F	F	F	F
0.166667	33.9111	34.7344	33.8902	36.9727	36.0082	35.9658	35.9758	35.899	36.1882	35.899	35.8401	35.2958		34.8766	35.9772	35.1229	36.4586	37.1236	35.7002	36.1748	35.6755	35.3567	34.8755	35.6812	35.4419		35.1961	35.9923	35.562	35.1899	33.9626	35.6697
0.333333	34.0498	34.545	33.8896	36.8583	35.9327	35.7048	35.9534	35.8632	36.3626	35.8632	35.6345	35.1625		35.0047	35.8944	35.1404	36.2998	36.9675	35.6836	36.4999	35.4927	35.4991	35.1125	35.6754	35.5228		35.044	36.065	35.2824	34.8341	33.9075	35.4101
0.5	34.134	34.5771	33.9154	37.0006	35.5861	35.8534	36.1334	36.2639	36.4104	36.2639	35.7259	35.1945		34.926	35.8619	35.1735	36.3147	36.5328	35.83	36.493	35.1673	35.5108	35.1718	35.4461	35.0864		35.0179	36.1498	35.1308	34.953	34.3812	35.2849
0.666667	34.6474	34.6669	33.7542	37.0902	35.5289	35.8267	36.1983	36.2843	36.5394	36.2843	35.7713	35.0501		35.0555	35.7913	35.1661	36.355	36.5598	35.6243	36.5392	35.1516	35.5016	35.1609	35.5062	35.1389		35.1884	36.0812	35.3887	34.8093	34.4266	35.349
0.833333	34.8946	34.6045	33.6672	37.0227	35.7117	35.1594	36.1081	36.2772	36.4279	36.2772	35.6192	34.9197		35.1575	35.7747	35.244	36.5348	36.6551	35.5514	36.9803	35.2263	35.9623	35.0548	35.4007	35.0157		35.2679	36.0105	35.466	34.6346	34.6407	35.0349
1	34.8646	34.6576	33.415	37.0996	35.8131	35.2048	36.0048	36.2908	36.4122	36.2908	35.3114	34.8366		35.1908	35.7132	35.2206	36.537	36.4286	35.5809	36.8701	35.2885	35.95	35.2887	35.5185	35.1379		35.2098	36.0061	35.841	34.5639	34.5146	34.9278
1.16667	34.783	34.6554	32.9836	36.9771	35.8621	35.6474	36.0165	36.2595	36.231	36.2595	35.5592	34.7655		35.3423	35.719	35.2636	36.3622	36.2617	35.971	36.89	35.3716	35.9075	35.1658	35.4445	35.1479		35.3082	35.8339	35.6038	34.6427	34.7364	34.9144
1.33333	34.6906	34.7855	33.0866	36.9618	36.0944	35.9135	36.0344	36.2496	36.3023	36.2496	35.5514	34.6449		35.373	35.7478	35.2761	36.4785	36.329	36.1914	36.9264	35.6198	35.7816	35.0432	35.6278	35.2018		35.7239	35.7543	35.6422	34.888	34.7725	34.9842
1.5	34.6861	34.9185	33.094	36.8089	36.3388	35.9029	35.9446	36.2228	36.1441	36.2228	35.4669	34.5616		35.4028	35.6838	35.2637	36.3693	36.5367	36.2487	36.8895	36.0603	35.8519	34.9257	35.937	35.3652		35.8011	35.7498	35.8658	34.4552	33.9735	35.1121
1.66667	34.6693	35.0156	33.0798	36.7795	36.3319	35.879	35.804	36.3221	35.9594	36.3221	35.1304	34.6588		35.3356	35.6601	35.2931	36.2761	36.4829	36.638	36.8885	36.1347	35.9313	34.9932	35.9118	35.2831		35.6613	35.7716	35.7711	34.4435	33.4598	34.8383
1.83333	34.7226	35.1377	33.1482	36.8556	36.2899	36.4251	35.885	36.1956	36.2199	36.1956	35.2396	34.7026		35.3213	35.6604	35.2372	36.3005	36.4921	36.5255	36.8796	36.1347	35.8754	35.1661	35.7052	35.4771		35.6296	35.7326	35.5844	34.3992	32.9868	35.0836
2	34.6137	34.9195	33.4499	36.9102	36.0646	36.3465	35.8573	36.0572	36.0937	36.0572	35.4208	34.8193		35.373	35.5899	35.2203	36.173	36.5048	36.5019	36.8022	36.1507	36.0997	34.9631	35.4607	35.3295		35.0271	35.8517	35.3991	34.4746	33.1791	35.1761
2.16667	34.9552	35.053	33.831	36.8585	36.0305	36.2171	35.8006	36.0678	36.315	36.0678	35.019	34.7672		35.3388	35.5374	35.2094	36.0689	36.7187	36.2317	36.727	36.1076	36.0454	35.1129	35.5755	35.3007		34.8741	35.9911	35.3485	34.7296	33.3374	34.9976
2.33333	35.0852	35.0129	33.7249	36.8326	35.9353	36.5104	35.7096	35.9198	36.0515	35.9198	35.1576	34.9915		35.4021	35.4056	35.2145	35.9308	36.8232	36.1889	35.4876	36.0519	36.0417	35.0091	35.4425	35.183		34.8457	36.0275	35.4569	34.7881	33.0521	35.0101
2.5	34.0498	34.7748	33.7294	36.5996	36.0331	36.511	35.4712	35.6596	35.8079	35.6596	34.9463	34.9818		35.7818	35.4691	35.189	36.1063	36.9822	36.1768	35.4885	36.0675	36.03	35.0903	35.3094	35.3765		34.9632	35.9322	35.4618	34.9961	33.843	34.917
2.66667	34.134	34.8542	33.7452	36.5007	36.0069	36.4575	35.498	35.5298	35.9788	35.5298	34.9855	34.7948		35.8291	35.5706	35.1238	36.2236	37.0251	36.2081	35.0129	36.0854	35.9078	34.9381	35.2822	35.6045		35.113	35.9555	34.623	35.3563	34.1055	35.1736
2.83333	34.6474	34.7015	33.8722	36.438	35.8538	36.3441	35.4337	35.611	35.9813	35.611	34.7087	34.7763		35.8978	35.5607	35.1117	36.1939	37.0552	36.0902	34.9431	36.0573	35.6208	34.7629	35.5936	35.4988		35.0354	36.0769	34.7258	35.551	34.1804	35.318
3	34.8946	34.9887	33.9936	36.2721	35.9869	36.2398	35.3993	35.7611	36.0085	35.7611	34.4282	34.7511		35.789	35.5831	35.0257	36.2096	36.9908	36.1852	35.1226	36.0211	35.5919	34.8487	35.6093	35.63		35.5103	35.9101	34.7854	35.3316	34.2795	35.321
3.16667	34.8646	35.033	34.0389	35.894	35.9103	36.3001	35.3517	35.7363	35.9053	35.7363	34.4136	34.7529		35.841	35.5742	34.9779	36.342	36.8444	35.1064	35.117	35.7085	35.3602	34.8663	35.3639	35.5808		35.7058	35.7207	35.0442	35.2162	34.3191	35.5384
3.33333	34.783	35.1162	34.0607	36.0533	35.8204	35.8764	35.2905	35.7276	35.7736	35.7276	34.3704	34.6899		35.7523	35.6655	34.8959	36.4028	36.651	35.1368	36.2218	35.7996	35.4972	34.8871	35.1777	35.6461		35.284	35.6101	35.1241	34.8229	35.0352	35.5206
3.5	34.6906	35.3432	34.0555	36.1203	35.6964	35.4954	35.5814	36.0414	36.1051	36.0414	34.5976	34.8042		35.5032	35.6602	34.9245	36.347	36.5337	34.7402	36.199	35.7873	35.545	34.8441	35.0746	35.4609		35.1996	35.5702	35.2437	34.6775	34.9314	35.5032
3.66667	34.6861	35.226	34.1774	36.0486	35.7647	35.5655	35.7057	36.0493	36.1999	36.0493	34.8681	34.958		35.5558	35.6566	34.9848	36.2288	36.4874	34.6674	36.6642	35.8394	35.6801	34.866	35.0924	35.2683		34.8284	35.5119	36.131	34.5712	35.4496	35.5572
3.83333	34.6693	35.4529	34.0815	35.9934	35.7862	35.3045	35.6886	36.0802	35.8246	36.0802	35.1611	34.8966		35.5188	35.6649	35.0308	36.2242	36.4766	34.9969	36.6221	35.7905	36.0114	34.9384	35.0769	34.7233		34.6612	35.3835	35.1229	34.3281	35.6854	35.3922
4	34.7226	35.3569	34.0819	36.0896	35.9499	35.2797	35.7479	36.0689	35.6662	36.0689	35.5085	34.8365		35.4966	35.4054	35.134	36.2991	36.6607	35.0033	36.6935	35.9061	36.0204	34.8639	35.3366	34.2797		34.8011	35.3854	35.2104	34.4834	35.7062	35.3082
4.16667	34.6137	35.1847	34.1106	36.5428	35.9658	35.1978	35.6501	35.8365	35.3474	35.8365	35.7665	34.8602		35.4059	35.4642	35.1811	36.1972	36.6332	36.2844	36.721	36.1805	36.3534	34.9709	35.5655	34.2344		34.5978	35.5886	35.239	34.255	35.8624	35.2621
4.33333	34.9552	35.006	34.1433	36.4369	36.0084	35.4918	35.8541	36.0666	35.7329	36.0666	35.7628	34.9185		35.4706	35.4404	35.2667	36.2941	36.5757	36.1639	36.7839	35.9836	36.3764	35.0846	35.7583	34.0988		34.9958	35.5853	35.3404	34.124	35.5808	35.2152
4.5	35.0852	34.9399	34.1528	36.5615	36.1384	35.6399	35.8493	36.0323	35.6791	36.0323	35.8364	34.9201		35.4709	35.4186	35.281	36.143	36.5032	36.5521	36.6387	36.085	36.3169	35.0411	35.8778	34.2283		34.9761	35.5899	35.3019	34.4397	35.3798	35.2037
4.66667	35.0325	35.0361	34.0323	36.5157	36.059	34.7201	35.7395	36.1494	35.3985	36.1494	35.6706	34.828		35.3032	35.4631	35.2536	36.2106	36.4522	36.5377	36.5316	35.7461	36.3517	35.0403	35.9091	34.1959		35.4226	35.6363	34.7116	34.2129	35.1719	35.1911
4.83333	34.9087	34.8683	34.0062	36.6233	35.4656	34.9299	35.6721	35.9034	35.7781	35.9034	35.3348	34.792		35.3843	35.5052	35.2273	36.1065	36.3273	36.5813	36.5124	35.8258	36.3923	35.0207	35.9738	34.4922		35.3877	35.5903	35.6436	34.375	34.9422	35.2564
5	34.9233	34.8988	33.9801	36.6863	35.1792	34.5023	35.6797	35.887	35.9174	35.887	35.2348	34.7838		35.4806	35.7701	35.2078	36.0569	36.1337	36.5121	36.4998	35.5176	36.1887	35.1895	35.8898	34.9788		35.1264	35.7601	35.6024	34.1236	34.983	35.2008
5.16667	34.986	34.9337	33.9256	36.879	35.0678	34.4736	35.9295	36.2479	36.1911	36.2479	35.3495	34.7719		35.4829	35.7359	35.1379	36.2052	36.0333	36.5692	36.5031	35.4523	36.0434	35.0872	35.9484	34.8964		34.8082	35.8716	35.6583	34.13	34.9948	35.1939
5.33333	34.7376	35.0821	33.9005	36.761	34.9404	34.0623	35.8998	36.2375	36.1369	36.2375	35.3249	34.6229		35.3973	35.8038	35.086	36.0103	36.2202	36.4136	36.4983	35.481	35.8914	35.0061	35.9565	34.886		34.4659	35.7293	35.5444	34.2082	35.1479	35.3144
5.5	34.5294	34.9816	33.9019	36.8511	34.8191	33.8219	35.8428	35.8956	36.2659	35.8956	35.3668	34.4624		35.4401	35.8112	35.0494	35.9289	36.3497	36.1969	36.6602	35.2765	35.9594	35.1604	35.887	34.8163		34.479	35.744	35.2955	34.2259	35.2916	35.3151
5.66667	34.5781	34.9103	33.8654	36.8965	34.1902	34.7765	36.0254	35.8754	36.5525	35.8754	35.6484	34.4821		35.4865	35.6992	35.0551	35.8258	36.405	36.1396	36.6522	35.4146	36.0263	35.1976	35.9538	34.7343		34.3627	35.7817	35.8874	34.2194	35.3965	35.2344
5.83333	34.5598	34.9834	33.8114	36.7797	34.1039	34.8578	35.9724	36.0422	36.2271	36.0422	35.648	34.4759		35.5096	35.6883	35.0536	35.9451	36.3811	35.9749	36.7383	35.2113	35.8231	35.3867	35.9261	34.7639		34.7046	35.9073	35.9198	34.1477	35.3167	35.2114
6	34.5837	34.8669	33.6926	36.6415	35	35.5261	35.851	35.9461	36.2829	35.9461	35.3241	34.4392		35.4809	35.6215	35.0446	35.9698	36.4714	36.0446	36.7514	35.5405	35.8241	35.4527	36.003	34.6279		34.853	35.7155	35.7566	34.5695	35.1203	35.2549
6.16667	34.5427	34.7291	33.6387	36.4835	35	35.5061	35.6096	35.6547	35.8592	35.6547	35.315	34.4198		35.4849	35.6217	35.0537	35.9501	36.5995	36.0412	36.7058	35.6361	36.0557	35.4102	35.7774	34.6815		35.0563	34.9319	35.6025	34.5969	34.9247	35.1573
6.33333	34.4567	34.5678	33.7019	36.5732	35	35.7716	35.306	35.4596	35.4575	35.4596	35.0008	34.5174		35.5369	35.5888	35.0424	35.9943	36.3818	36.1326	36.7303	35.4903	36.2994	35.5132	35.837	34.6974		35.2017	34.7338	35.6866	34.9109	34.7723	35.1334
6.5	34.4994	34.5475	33.6426	36.5604	35	36.1135	35.1906	35.3045	35.2637	35.3045	35.0037	34.4651		35.3745	35.6133	35.0247	36.1409	36.5665	36.2028	36.6448	35.4126	36.3708	35.5061	35.7825	34.4333		35.2194	34.2833	35.934	34.5408	34.6297	35.1896
6.66667	34.3714	34.6325	33.6183	36.6302	35	36.0021	34.8459	35.0081	34.8251	35.0081	34.7046	34.3789		35.3982	35.6071	34.9999	36.228	36.6972	36.2809	36.8295	35.6075	36.0663	35.8258	35.8107	34.7211		35.101	33.8864	35.8364	34.8311	34.3651	35.1411
6.83333	34.1377	34.5274	33.7007	36.6249	35	36.0035	34.9674	34.8942	35.2649	34.8942	34.7432	34.3758		35.2408	35.6461	34.9485	36.2505	36.8814	36.4239	36.8029	35.85	36.0515	35.7922	35.8995	35.0157		34.6293	33.6724	35.5185	34.8653	34.8537	35.2444
7	34.104	34.5721	33.6746	36.6479	34.481	35.7736	35.1655	34.9257	35.4808	34.9257	35.0901	34.4601		35.2424	35.6709	34.9289	36.2086	36.975	36.4482	36.8241	35.7096	36.0148	35.7978	35.9833	35.0175		34.5037	33.6163	35.4301	34.5188	34.8941	35.2587
7.16667	34.0827	34.6427	33.6711	36.7151	35.8562	35.6133	35.2193	34.9566	35.7393	34.9566	34.9619	34.5299		35.3162	35.5506	34.9431	36.2513	37.0129	36.4568	36.6156	35.8023	35.7909	35.8322	36.1658	35.1019		34.6196	34.2305	35.5051	34.7854	34.8691	35.3057
7.33333	34.2138	34.6529	33.5324	36.7641	35.8648	35.6983	35.4144	35.0082	35.8912	35.0082	35.3437	34.6293		35.3259	35.527	34.9365	36.348	37.2515	36.5127	36.531	36.1824	35.658	35.6283	36.016	34.968		34.4494	34.6362	35.6135	34.6577	34.6692	34.9701
7.5	34.331	34.7008	33.6111	36.6933	36.1352	35.7315	35.5896	35.4588	36.1008	35.4588	35.2091	34.8343		35.5327	35.5368	34.9455	36.3828	37.1909	36.4247	36.1464	36.2281	35.4358	35.362	36.1561	35.0769		34.4408	34.9771	35.2853	34.7169	34.8007	34.964
7.66667	34.5023	34.5807	33.6514	36.6729	36.6267	35.3648	35.5683	35.6378	36.0305	35.6378	35.0367	35.0054		35.592	35.5346	34.9345	36.3419	37.0743	36.2314	35.8397	36.2198	35.528	35.3282	36.0619	34.895		34.5749	35.1649	35.4016	34.4675	35.1314	35.0106
7.83333	34.737	34.5062	33.5219	36.8459	36.5348	35.3708	35.2097	35.8107	35.8191	35.8107	33.9992	35.3707		35.7415	35.4807	34.9487	36.25	37.0178	36.2881	35.584	36.2901	35.5656	35.3258	36.0018	34.787		34.861	35.3954	35.3342	34.2714	35.0445	34.6292
8	34.7142	34.4531	33.596	36.8209	36.4431	35.3793	35.0374	35.8739	35.534	35.8739	33.7043	35.5459		35.8039	35.4103	34.9378	36.0929	36.9814	35.9954	35.3297	36.3843	35.6253	35.295	35.7551	34.7053		34.8469	35.3441	35.6087	34.3161	34.6226	34.5298
8.16667	34.9416	34.4658	33.694	36.8681	36.3578	35.5093	35.1707	35.9121	35.8636	35.9121	33.7362	35.652		35.7581	35.5216	34.9488	36.1121	36.9025	35.929	35.3509	36.268	35.7242	35.4541	35.8156	34.6198		34.9334	35.495	35.4436	34.279	34.8709	34.5982
8.33333	34.3329	34.427	33.6654	36.7653	35.8793	35.3524	35.2093	35.9957	36.1744	35.9957	33.4578	35.5878		35.6255	35.5398	34.9642	36.0156	36.7674	35.743	35.1091	36.2494	35.8457	35.5576	35.7507	34.7672		35.1333	35.4727	35.4286	34.3502	34.8126	34.917
8.5	33.8481	34.373	33.6017	36.8392	35.7454	35.0525	35.1695	35.9402	36.0335	35.9402	33.5349	35.6099		35.5184	35.5712	34.9436	36.1638	36.8075	35.7025	35.6016	36.3945	35.9554	35.7768	35.7678	34.8827		35.1406	35.5725	35.2059	34.2521	34.6193	34.9043
8.66667	33.6461	34.3999	33.618	36.9805	35.844	35.3428	35.3217	35.9587	36.3975	35.9587	33.609	35.5415		35.4888	35.5393	34.9035	36.2025	36.9495	35.61	35.3623	36.2554	36.0025	35.4833	35.7815	35.082		35.0161	35.4902	34.8956	34.0751	34.497	34.7582
8.83333	33.8957	34.3556	33.6221	36.6297	35.6471	35.2576	35.6595	36.061	36.1906	36.061	34.727	35.3569		35.3871	35.423	34.9143	36.2196	36.9467	35.3571	35.5934	36.2315	36.1464	35.5094	35.8155	34.9896		35.0529	35.4684	35.3263	34.5372	34.5578	34.813
9	33.9076	34.3899	33.5377	36.4212	35.4879	35.1913	35.9096	36.2078	36.3599	36.2078	35.161	35.4116		35.3546	35.5103	34.9325	36.2282	36.8416	35.3294	35.4401	35.9733	36.3057	35.5142	35.8943	35.0711		35.1661	35.636	35.0021	34.5321	35.04	34.7326
9.16667	33.9329	34.3654	33.4892	36.4522	35.5129	35.1199	35.9383	36.3675	36.1609	36.3675	35.2866	35.5459		35.3859	35.5283	34.9336	36.2734	36.8047	34.7358	35.4629	35.6649	36.1287	35.2412	35.7093	35.2129		35.2289	35.5257	35.0509	34.4315	34.9516	34.6078
9.33333	34.6311	34.361	33.5879	36.7261	35.8239	35.065	35.6583	36.4184	36.0732	36.4184	34.4835	35.5067		35.5148	35.5007	34.9493	36.4575	36.736	34.9715	35.6616	35.3888	36.068	35.1339	35.9222	35.1664		35.2981	35.4541	35.0256	34.4909	35.0422	34.6262
9.5	34.7563	34.3061	33.6346	36.8492	35.9494	35.3087	35.595	36.4431	36.1191	36.4431	34.2226	35.5783		35.5731	35.4711	34.9698	36.3726	36.556	34.3885	35.5156	35.1849	35.891	35.0514	35.7837	35.3516		34.9416	35.5108	35.6493	34.8139	35.4636	34.6412
9.66667	35.0233	34.1961	33.6288	36.7116	35.8544	35.4907	35.5377	36.313	36.1863	36.313	34.1138	35.4152		35.5525	35.4955	35.004	36.4401	36.5274	34.6398	36.0352	35.051	36.0046	34.9916	35.7116	35.0535		34.9496	35.7813	35.8676	35.296	35.247	34.6197
9.83333	34.8076	34.2	33.7372	37.056	36.1375	35.5348	35.403	36.2606	35.9741	36.2606	33.9743	35.4973		35.5778	35.5586	34.9893	36.4257	36.3377	34.4237	36.0693	34.7611	35.8214	34.7797	35.6049	35.1747		34.9359	35.8375	35.3263	35.4351	35.1175	34.9479
10	34.5347	34.1334	33.7961	37.3916	36.3759	35.4856	35.9513	36.2826	35.9065	36.2826	33.8716	35.2064		35.5992	35.6384	34.9758	36.4661	36.3764	34.4132	35.5927	35.1512	35.7046	34.5556	35.7072	35.2813		34.8294	35.9111	35.674	35.445	35.134	34.9076
10.1667	34.4957	34.0566	33.8133	37.3784	36.2665	35.5232	35.8369	36.2711	35.9117	36.2711	33.7257	35.012		35.6179	35.6234	34.9283	36.4292	36.3666	34.7548	35.7246	35.3395	35.979	34.5146	35.7317	35.2769		34.7586	35.9547	35.8117	35.2863	35.0821	34.7885
10.3333	34.3874	34.0043	33.7845	37.3392	36.3823	35.5726	35.6092	36.2899	35.8017	36.2899	34.7961	35.1552		35.7285	35.5976	34.9174	36.2439	36.4373	34.7631	35.7029	35.3847	35.993	34.5047	35.7157	35.4627		34.5699	35.9889	35.8041	35.4248	35.3931	34.6448
10.5	34.6621	34.0384	33.7499	37.3164	36.3866	35.2362	35.2713	36.2649	35.3355	36.2649	34.9872	35.1761		35.8738	35.5055	34.8977	36.2986	36.5896	35.6318	35.8341	35.7114	36.2098	34.4661	35.8338	35.1528		34.6816	35.8829	35.3697	35.3672	35.0449	34.7011
10.6667	34.5706	34.1265	33.6405	37.4617	36.482	35.2225	35.115	36.5091	35.1636	36.5091	34.2285	35.532		35.9749	35.5445	34.9039	36.1859	36.4896	35.6337	35.6093	36.0296	36.1547	34.5638	35.9084	35.3986		34.5286	35.4403	34.854	35.2634	35.3505	34.7079
10.8333	34.4072	34.1058	33.6091	37.3422	35.9162	35.1951	35.1333	36.1621	35.5527	36.1621	34.4931	35.4708		36.0604	35.5421	34.9219	36.0176	36.6495	35.1499	35.6102	36.4113	36.4186	34.4785	35.9695	35.3004		34.5318	35.3355	35.1227	35.0121	35.3701	33.7933
11	34.8442	34.0894	33.4596	37.3726	35.6734	35.3079	35.3479	35.9022	35.519	35.9022	34.5899	35.4649		36.0932	35.3944	34.9615	35.8246	36.6489	35.3184	36.4597	36.3643	36.5256	34.5779	35.8126	35.3335		34.8107	35.2674	34.4362	35.3084	35.2337	33.8805
11.1667	34.6561	34.0731	33.408	37.4157	35.6746	35.3332	35.3716	35.8741	35.4274	35.8741	34.6652	35.5863		36.1384	35.365	35.0501	35.7298	36.8149	35.487	36.5276	36.2633	36.5378	34.8096	35.6446	35.2528		34.979	35.3021	33.8879	35.3157	34.8123	34.0932
11.3333	34.5636	34.0026	33.2659	37.3495	35.7294	35.4473	35.4484	35.8602	35.5667	35.8602	34.4246	35.4351		36.0963	35.4858	35.0315	35.7941	36.9021	35.5185	36.6266	36.4552	36.6422	35.1177	35.6651	35.3748		35.2795	35.3776	33.6038	35.2627	34.6125	34.071
11.5	34.5196	33.8572	33.285	37.3838	35.1861	35.6967	35.7887	35.8913	35.7573	35.8913	34.4172	35.2503		35.9665	35.4749	35.0126	35.6293	36.8535	35.2705	36.436	36.336	36.6543	35.1765	35.6302	35.5757		35.3296	35.451	32.6388	35.1902	34.6393	34.1171
11.6667	34.3827	33.7582	33.3727	37.4041	34.8434	35.5435	35.7528	35.8379	35.9651	35.8379	35.2573	35.0784		35.8153	35.366	35.0339	35.7118	36.8357	35.3214	36.3607	36.2858	36.6592	35.1487	35.7355	35.4606		35.4939	35.9063	32.9005	35.1987	34.13	34.2555
11.8333	34.4307	33.7687	33.3756	37.5219	35	35.4649	35.5754	36.1911	35.7665	36.1911	35.2528	35.0318		35.7443	35.353	35.0524	35.9438	36.9079	36.0555	36.3976	36.1073	36.6341	35.2387	35.7006	35.5982		35.6072	35.9345	32.7197	35.2764	34.1529	35.0313
12	34.1891	33.7471	33.2394	37.4997	35	35.4439	35.4195	36.3291	35.5834	36.3291	35.2693	35.0371		35.7514	35.441	35.1576	36.2358	36.8991	36.0774	36.1751	36.1754	36.685	35.3877	35.8528	35.5808		35.6616	35.9957	33.0296	35.1119	33.9305	35.0243
12.1667	34.2635	33.7047	33.1781	37.4299	35	35.5215	35.2325	35.6888	35.6829	35.6888	35.3751	34.9019		35.7794	35.445	35.235	36.2685	36.9525	36.1712	36.1451	36.3841	36.5342	35.1984	35.7934	35.4916		35.6192	35.9712	33.1034	35.4041	34.3799	34.9244
12.3333	34.3219	33.7611	33.2326	37.5327	35	35.5747	35.2741	35.6628	35.6786	35.6628	35.7289	34.8106		35.761	35.4491	35.2622	36.2777	36.9222	35.9597	36.1395	36.4307	36.5515	35.0669	35.8158	35.2086		35.6142	35.9392	32.9255	35.4429	34.035	34.7994
12.5	34.2908	33.8324	33.1725	37.2773	35	35.6123	35.2031	35.6784	35.8504	35.6784	35.7825	34.8526		35.7462	35.5699	35.3722	36.2731	36.9063	35.8954	36.1559	36.589	36.6227	35.009	35.8751	35.3983		35.5706	35.9235	34.2115	35.6336	33.8086	34.7182
12.6667	34.4171	33.8508	33.1259	37.2277	35	35.6031	35.2419	35.6877	35.7952	35.6877	35.7328	34.7876		35.7941	35.6341	35.3961	36.1764	36.8591	35.9374	36.4227	36.5846	36.6647	35.0119	35.8978	35.3989		35.6767	35.7153	34.154	35.5155	34.4086	34.649
12.8333	34.4731	33.7822	33.0393	37.042	35.8717	35.7354	34.9027	35.7046	35.7191	35.7046	35.8053	34.7618		35.7859	35.7067	35.3647	36.1186	36.8112	35.8146	36.4285	36.6486	36.6311	35.0527	35.8478	35.4368		35.5326	35.4658	33.8803	35.4261	34.3321	34.4158
13	34.6334	33.7442	33.2651	37.0109	35.8794	35.8924	35.1191	35.7034	35.9102	35.7034	35.5828	34.8356		35.6384	35.6404	35.3042	36.0509	36.8596	35.7091	36.4841	36.4719	36.4719	34.79	35.8156	35.4786		35.4166	35.3948	34.0203	35.4671	34.7399	34.3763
13.1667	34.5562	33.7378	33.2905	36.9478	35.8186	35.8129	35.0277	36.401	36.0365	36.401	35.5301	34.8689		35.6404	35.6573	35.2081	36.0098	36.8058	35.708	36.2393	36.6138	36.3997	34.893	36.1749	35.3037		35.1236	35.1647	34.2523	35.2581	34.3121	34.5093
13.3333	34.4494	33.631	33.3557	36.8827	35.6978	35.6854	35.2701	36.4568	36.0505	36.4568	35.4331	35.0237		35.6281	35.5741	35.2591	35.9432	36.845	35.6635	36.0511	36.6362	36.249	35.0432	36.1978	35.3578		35.3261	35.167	34.634	35.1354	34.7472	34.6142
13.5	34.2444	33.636	33.8902	36.9352	35.5172	35.9279	35.0977	36.4122	35.8936	36.4122	35.5027	34.9964		35.6516	35.4818	35.2227	35.9567	36.8531	35.9633	36.0973	36.5842	36.1369	35.1396	36.1003	35.1306		35.5586	35.1295	34.5979	35.0757	35.1521	34.4986
13.6667	34.3661	33.5766	33.8896	36.7838	34.8436	36.0035	35.2679	36.4253	35.446	36.4253	35.6486	35.0502		35.7216	35.4506	35.2454	35.942	36.9408	35.8149	35.9956	36.6529	36.0559	35.1923	35.9264	35.1061		35.3741	35.2131	34.9478	35.3171	34.9059	34.4203
13.8333	34.625	33.5726	33.9154	36.9152	35.2456	36.1348	35.7918	36.315	35.6232	35.824	35.5144	35.1056		35.82	35.317	35.293	35.9688	36.8298	35.8712	35.0199	36.7602	36.0207	35.2819	36.078	34.9575		35.6541	35.344	35.4453	35.1966	34.5731	33.9391
14	34.2835	33.5753	33.7542	36.787	35.4377	35.7125	35.7497	36.168	35.8143	35.7889	35.6241	35.0885		35.8381	35.2509	35.2549	36.0444	36.7461	35.779	34.9753	36.8372	36.0814	35.3561	36.1337	34.8091		35.7371	35.4331	34.4729	35.0969	34.6242	33.526
14.1667	33.5189	33.5659	33.6672	36.8869	35.3573	35.075	36.1582	36.1417	35.5569	36.3061	35.4831	35.0456		35.6668	35.3939	35.2749	36.0871	36.7509	35.5652	35.1436	36.9335	36.2144	35.375	36.1647	35.0484		36.1082	35.7847	34.745	35.1244	34.8524	33.4141
14.3333	33.5171	33.5974	33.415	36.826	35.5846	35.263	35.8958	36.0447	35.5154	36.7588	35.6015	35.0024		35.7058	35.363	35.2541	36.1722	36.7896	35.5982	35.1024	36.9596	36.0466	35.242	35.991	35.1974		35.7414	35.6906	34.4257	35.367	34.9207	33.5631
14.5	33.7203	33.5346	32.9836	36.9168	36.1281	34.9384	36.1654	35.9697	35.549	36.8081	35.3219	34.9498		35.6834	35.3017	35.2351	36.2594	36.6594	35.4641	35.0618	36.968	35.9659	35.301	36.1566	35.1593		35.4914	35.6529	34.3663	34.9079	34.3713	33.4053
14.6667	33.5935	33.507	33.0866	37.0159	36.8752	34.8861	35.5977	35.9863	35.7221	36.2845	35.2885	34.744		35.6266	35.1676	35.2001	36.4352	36.5846	34.6874	35.1569	36.9627	36.0442	35.4703	36.1428	35.1818		35.7078	35.7157	34.4982	34.5494	34.3389	33.3451
14.8333	33.2994	33.4596	33.094	37.0741	36.8998	34.8113	35.707	35.6421	35.8623	36.4687	35.5249	34.6834		35.5042	35.2741	35.1823	36.3859	36.6522	34.6197	35.8108	36.6977	35.9366	35.5182	36.1442	34.8557		35.26	35.236	34.5748	34.7044	34.6361	33.9848
15	32.9526	33.4817	33.0798	37.0664	35.6074	34.9519	35.831	35.774	35.744	36.5266	35.4726	34.6551		35.5747	35.3547	35.1764	36.3578	36.7891	34.8871	36.0441	36.4596	35.9791	35.5538	36.1596	34.9511		35.1241	35.2061	35.5883	34.7472	34.2401	34.5563
15.1667	33.747	33.4687	33.1482	37.0021	35.6164	35.7207	35.763	35.6115	36.0266	36.0217	35.5484	34.6141		35.6616	35.1613	35.1579	36.2081	36.5768	34.8145	35.9012	36.4258	36.0312	35.5726	36.1266	34.8356		35.0596	34.746	35.188	34.7299	34.3336	34.4589
15.3333	33.806	33.5219	33.4499	36.564	35.3799	35.6815	35.8437	35.1573	35.9276	35.5362	35.3621	34.6875		35.583	35.0917	35.1251	36.1471	36.1973	34.823	35.9854	36.2553	36.0653	35.5098	36.3053	34.4007		34.749	34.7444	35.4438	34.4729	34.4557	33.8071
15.5	33.6767	33.588	33.831	36.1329	35.3684	35.8746	35.9369	35.1021	36.0153	35.1945	35.5291	34.8106		35.5466	35.0766	35.1077	36.2117	36.2047	34.9668	36.0578	36.0821	35.7674	35.3591	36.2444	34.49		34.9582	34.8398	35.5836	35.0263	34.965	34.0273
15.6667	33.5018	33.5736	33.7249	36.1254	35.1168	35.9156	36.4437	35.0581	36.2714	35.4273	35.8326	34.9263		35.5964	35.1769	35.0613	36.0366	36.2687	35.5008	36.102	35.556	35.5661	35.2093	36.2415	34.3953		34.7468	34.8928	35.4479	35.3584	34.993	34.1007
15.8333	33.4626	33.6541	33.7294	35.7879	34.9615	35.7342	36.2937	35.4086	36.3347	35.3244	35.6905	34.8674		35.5239	35.0432	35.0014	35.9185	36.1309	35.7061	36.3835	35.8144	35.8776	35.1483	36.2044	34.4773		34.8607	35.5549	35.4689	35.488	35.1271	34.2139
16	34.0723	33.6355	33.7452	35.8819	36.2009	35.7639	36.2279	35.3344	36.3191	35.2309	35.7047	34.8741		35.63	35.0325	34.9827	35.963	36.1582	35.473	36.237	36.1186	35.9748	35.2955	36.1304	34.4388		34.9268	35.5469	35.6559	35.632	35.5894	33.9736
16.1667	34.0156	33.6694	33.8722	35.9144	36.316	35.5159	36.1997	35.4037	36.2443	35.647	35.5385	34.891		35.6139	35.0386	34.9363	35.9794	36.1908	35.5457	36.4418	36.1594	36.1152	35.2596	35.9949	34.7037		34.8501	35.8656	35.8987	35.7139	35.7755	33.9143
16.3333	34.0736	33.6252	33.9936	36.128	36.4419	35.3421	36.1976	35.8711	36.3479	35.6977	35.7339	34.7376		35.6048	35.0651	34.9453	35.8728	36.2975	35.6097	36.5993	36.3506	36.5396	35.3034	35.8117	34.908		35.1085	35.998	35.8163	35.7836	34.7836	34.3849
16.5	34.0851	33.5816	34.0389	36.3853	36.2409	35.2599	35.907	35.7234	36.3344	35.9851	35.7388	34.55		35.5885	35.1282	34.9674	35.7043	36.3866	35.614	36.725	36.5156	36.6583	35.4472	35.9012	35.061		35.1193	35.967	35.7796	35.7277	34.794	34.3885
16.6667	34.1067	33.6371	34.0607	36.2951	35.3597	35.2897	35.6666	35.437	36.4325	35.8284	35.686	34.5869		35.5408	35.1646	34.9987	35.6262	36.3702	35.9469	36.6645	36.9889	36.4379	35.4639	35.8348	35.1127		34.7529	35.9111	35.8822	35.5408	34.6577	33.9882
16.8333	34.1291	33.5853	34.0555	36.5619	35.4408	35.3114	35.6773	34.7735	35.9808	35.9014	35.7209	34.6123		35.6375	35.2373	35.0302	35.6219	36.5422	35.8767	36.7084	36.9241	36.469	35.3671	35.8235	35.4217		34.7691	35.8881	36.1007	35.4907	34.6062	33.7939
17	34.3212	33.6376	34.1774	36.5938	35.5632	35.4028	35.6724	34.8519	36.0573	35.9221	35.5774	34.7005		35.5045	35.2194	34.9817	35.6154	36.3984	36.0844	36.8334	36.7611	36.4818	35.0012	35.8088	35.3312		34.7836	35.9141	36.1248	35.4179	34.4429	34.0934
17.1667	34.1511	33.6388	34.0815	36.275	35.5184	35.4784	35.7595	34.9145	35.9515	35.8924	35.5472	34.6974		35.5667	35.189	34.9712	35.7219	36.4014	36.3209	36.8746	36.6091	36.4903	35.0723	35.8359	35.2168		34.81	35.9498	36.3274	35.317	34.1112	34.1934
17.3333	34.2041	33.8308	34.0819	36.4798	35.5398	35.4966	35.7807	34.909	35.9163	35.7839	35.4599	34.7313		35.4982	35.1568	34.9276	35.8797	36.5145	36.3027	36.8651	36.4044	36.3041	35.1466	35.7519	35.4692		35.0896	35.9639	36.513	35.4135	34.7384	34.3869
17.5	34.2671	33.8325	34.1106	36.696	35.5825	35.3325	35.7961	35.2286	36.0869	35.9223	35.5606	34.8261		35.5973	35.0604	34.8966	35.9434	36.4883	36.3088	36.7993	36.3664	36.27	35.2369	35.5619	35.2139		34.9669	35.9786	36.6034	35.398	34.6532	34.418
17.6667	34.1988	33.8827	34.1433	36.4509	36.518	35.3005	36.0545	35.4718	35.9073	36.1435	35.2799	34.8311		35.6388	35.0528	34.914	36.0838	36.4329	36.3105	36.5449	36.193	36.3511	35.1593	35.8224	35.0965		35.3471	36.0245	36.513	35.4967	34.9229	34.9716
17.8333	34.4228	33.9682	34.1528	36.2817	36.3324	35.2468	36.0759	35.7497	36.1398	36.037	34.9513	34.9223		35.692	35.0163	34.9012	36.276	36.4281	36.4765	36.2974	36.0883	36.1488	35.3219	35.755	35.1384		35.4281	36.0378	36.125	35.4731	34.8553	35.1985
18	34.4626	33.9123	34.0323	36.067	35.9897	35.2301	36.1011	35.7383	36.2206	35.5954	35.1421	34.8877		35.6664	34.9653	34.9174	36.3017	36.5198	36.5563	36.3025	36.1597	35.9537	35.5884	35.613	35.1787		35.2996	36.0164	36.1582	35.5244	34.8107	34.9134
18.1667	34.8608	33.906	34.0062	36.2289	36.1018	35.1822	35.9254	35.6598	36.3293	35.6704	35.4048	34.9978		35.607	34.9574	34.9469	36.2382	36.5051	36.5332	36.2777	36.1864	35.9365	35.5603	35.573	35.2486		35.1579	36.0382	36.1275	35.6758	35.0306	34.9404
18.3333	34.8194	33.7695	33.9801	36.1548	35.951	35.1451	35.9139	35.6664	36.0185	36.1607	35.3911	35.0448		35.6326	34.9843	34.9604	36.0828	36.5586	36.6746	35.934	36.3169	35.9869	35.4953	35.5553	35.1944		34.8542	35.9939	36.1028	35.6196	34.5166	34.6077
18.5	34.9686	33.9025	33.9256	35.2336	36.1338	35.2856	35.9398	35.5781	36.0453	36.1854	35.3196	35.0439		35.5007	35.0278	34.9489	36.0018	36.5044	36.3708	35.9313	36.3787	36.2164	35.3062	35.6396	35.417		34.7582	36.0173	35.8608	35.4366	34.5591	34.4543
18.6667	35.1444	33.9669	33.9005	35.463	36.2009	35.2236	36.0472	35.5562	35.801	35.6039	35.658	35.1094		35.4914	34.9729	34.9266	35.9255	36.4729	36.1296	36.0879	36.3898	36.0692	35.3353	35.5626	35.3808		34.6414	35.9698	35.8125	35.188	34.3766	34.1155
18.8333	35.12	33.9945	33.9019	35.5601	36.454	35.3298	35.9874	35.7414	36.1111	35.7113	35.7411	35.0727		35.548	34.9619	34.9415	35.7773	36.4289	36.1334	36.268	36.4113	36.3181	35.391	35.6585	35.2625		34.6384	35.9034	35.9374	35.0955	34.596	34.0891
19	34.8812	34.0758	33.8654	35.4791	36.8391	35.3376	35.8702	35.7667	35.8751	35.9517	35.6721	35.0998		35.6071	34.9525	34.9526	35.7221	36.348	36.1062	35.9936	36.3021	36.5551	35.4598	35.7875	35.2255		34.6523	35.8924	35.8932	34.6984	34.3382	34.3188
19.1667	34.6636	34.1699	33.8114	35.5782	36.7874	35.399	35.8317	35.7809	35.9319	35.7586	35.668	35.0491		35.6117	34.9649	34.931	35.803	36.4453	35.7286	35.9894	36.2164	36.5749	35.509	35.9404	35.3937		34.4254	35.8553	35.5942	34.7472	34.4118	34.2294
19.3333	34.619	34.2084	33.6926	35.7012	36.9716	35.3089	35.7885	35.7841	36.3118	35.5896	35.3989	34.886		35.6324	34.9466	34.9144	35.9409	36.3784	35.5766	36.3116	36.3216	36.5788	35.5146	36.0762	35.1591		34.6316	35.8694	35.5929	34.7532	35.2491	34.1779
19.5	34.6402	34.0995	33.6387	36.5427	36.0249	35.301	35.9125	35.5191	35.8243	35.5495	35.3111	34.9238		35.6724	34.8521	34.9036	35.9032	36.3356	35.774	36.1437	36.1424	36.366	35.5316	36.0197	35.1164		34.7455	35.8767	35.693	34.8363	35.2443	34.0117
19.6667	34.6503	34.066	33.7019	36.5699	36.004	35.2971	35.9145	35.6212	36.2286	36.146	35.0793	34.9087		35.6759	34.8563	34.8729	35.9326	36.0065	35.9996	36.2641	36.4051	36.3942	35.5338	35.9668	35.4193		35.113	35.9099	35.6942	35.0344	34.9869	34.2708
19.8333	34.5802	34.1501	33.6426	36.6857	35.9591	35.3073	35.9152	35.8045	35.8827	36.0434	35.2766	34.8669		35.5653	34.8323	34.8583	35.8629	36.0429	35.7079	36.2258	36.4496	36.2902	35.4795	35.853	35.5405		35.4198	35.9882	35.8168	35.0293	34.8169	33.9521
20	34.6418	34.1723	33.6183	36.8473	35.8615	35.2937	35.9936	35.7812	35.7663	36.0336	35.2658	34.7844		35.6233	34.7674	34.8523	35.8535	36.007	35.5944	36.3068	36.1849	36.0776	35.2813	35.7263	35.4552		35.5295	36.0298	35.7677	35.4	35.1174	33.5667
20.1667	34.7511	34.1532	33.7007	36.8566	34.8504	35.2613	36.1158	35.737	35.6461	35.7594	35.2661	34.7171		35.6678	34.7007	34.867	35.7671	35.9171	35.868	36.2965	35.863	36.0438	35.1671	35.4131	34.8616		35.8022	36.0531	35.9365	35.3326	35.0328	33.6915
20.3333	34.7909	34.0396	33.6746	36.665	34.8476	35.3815	36.3186	35.8033	35.6757	35.826	35.5045	34.8816		35.6526	34.708	34.8871	35.7304	36.0787	35.7933	36.1193	35.8	35.9895	35.1335	35.2265	34.8173		35.7129	36.0544	36.0003	35.0752	34.8633	33.8826
20.5	34.7523	34.1498	33.6711	36.2441	35.7231	35.4103	36.2334	36.2046	36.1212	35.7165	35.5997	34.9301		35.6586	34.8085	34.9123	35.8459	36.0354	35.7429	36.0957	35.7512	36.1897	35.1328	35.2704	34.9221		35.8707	36.0723	36.1115	35.1037	34.7126	34.2451
20.6667	34.7685	34.0856	33.5324	36.2596	35.7506	35.4187	36.1459	36.1801	35.9347	35.7519	35.8732	34.9718		35.7851	34.8533	34.9687	35.7894	36.3351	35.6343	36.0028	35.6179	35.9974	35.0889	35.2867	34.9655		35.8789	36.096	35.9626	35.0881	35.2658	34.3713
20.8333	34.7457	33.981	33.6111	36.2836	34.8914	35.4198	36.3071	36.2031	36.212	35.5833	35.9383	34.9207		35.806	34.8264	34.9745	35.482	36.315	35.6997	36.0792	35.7238	35.9912	34.9527	35.3048	34.8763		35.5528	36.0535	36.0118	35.0995	35.2357	34.6489
21	34.7691	33.9877	33.6514	36.2741	35.1067	35.3888	36.3838	36.2095	36.5383	35.522	35.9379	34.9195		35.6922	34.9269	34.9497	35.5686	36.2941	35.7887	34.8037	36.0059	36.1557	34.9857	35.5136	35.0609		35.5649	36.0135	35.9855	35.1221	35.2739	34.6014
21.1667	34.74	33.9944	33.5219	36.3565	36.2602	35.4024	36.5012	36.0939	36.5084	35.9981	35.6869	34.9073		35.6642	34.9892	34.944	35.6026	36.4762	35.6174	34.6395	36.4093	36.1166	35.007	35.6868	35.2412		35.6161	35.9993	36.1966	35.172	35.2122	34.6386
21.3333	34.7001	34.1936	33.596	36.4249	36.4366	35.2156	36.4171	36.0929	36.3221	36.1276	35.4867	34.8606		35.6386	34.9638	34.9329	35.5869	36.302	35.6022	34.8643	36.3272	36.285	35.0729	35.9211	35.6059		35.6895	36.0228	36.1918	35.4382	35.3459	34.8412
21.5	34.7289	34.0056	33.694	36.7746	36.5413	35.186	36.5414	36.1006	36.1329	36.0051	35.3419	34.8081		35.6471	34.9916	34.8875	35.6636	36.5136	35.583	34.9729	36.5192	36.0321	35.102	35.9404	35.4452		35.6638	36.007	36.0902	35.4195	35.3916	34.7828
21.6667	34.7357	34.1081	33.6654	35.9724	36.4959	35.0792	36.4671	36.0291	36.2186	36.1082	34.9985	34.718		35.5331	34.9746	34.8514	35.6212	36.6605	35.6831	34.9747	36.2817	36.3651	35.1576	35.9168	35.217		35.3357	36.0033	36.4105	35.4871	35.2147	34.6545
21.8333	34.7606	34.1439	33.6017	35.9488	36.8964	35.0128	36.2937	36.0925	36.3052	36.256	34.8827	34.7782		35.5406	34.983	34.7987	35.8257	36.7555	35.5588	34.7135	36.1463	36.4497	35.2123	35.8218	35.1697		35.2829	35.9938	36.4664	35.5714	35.1536	34.5147
22	34.7049	34.1703	33.618	36.0822	36.5382	35.0657	36.2352	36.1171	36.0299	36.4717	34.97	34.711		35.5643	34.9427	34.8074	35.736	36.6802	35.3742	35.9947	36.1731	36.4996	35.2028	35.6309	35.1264		35.0796	35.9953	36.6396	35.3933	35.2884	34.5716
22.1667	34.7279	34.2553	33.6221	36.0608	36.2809	35.0254	36.1956	36.2279	35.9194	35.8339	35.2099	34.7032		35.5643	34.9308	34.8065	35.7729	36.6158	35.5299	36.1326	36.0308	36.5705	35.1855	35.4997	35.2326		35.0269	36.0187	36.5073	35.4414	35.5369	34.4099
22.3333	34.7321	34.2016	33.5377	35.8939	36.0306	35.3348	36.1826	36.1003	35.6783	35.1309	35.4653	34.7431		35.7081	34.9413	34.8032	35.7555	36.6655	35.5539	35.9594	35.6215	36.561	35.2967	35.4365	34.9636		35.0184	35.9941	36.5407	35.18	35.3245	34.4023
22.5	34.7527	34.4915	33.4892	36.0121	35.9203	35.4715	36.0285	35.8054	35.877	35.2105	35.5168	34.8071		35.6851	35.0076	34.8187	35.6964	36.5179	35.6449	35.0258	35.3827	36.7157	35.1484	35.4297	34.9079		35.0351	35.9676	36.5168	35.1383	35.5509	33.9701
22.6667	34.7291	34.6457	33.5879	36.845	35.7249	35.6383	36.1024	35.8152	35.8618	35.2009	35.7217	34.8375		35.6484	35.0566	34.8401	35.8801	36.6446	35.3932	35.064	35.3775	36.7105	35.0939	35.3157	34.9306		35.2506	35.9545	36.3963	35.2775	35.6467	34.018
22.8333	34.5276	34.7168	33.6346	36.7637	36.0654	35.7725	36.3157	35.5426	35.8359	35.2529	35.7996	34.8073		35.6186	35.1014	34.8899	35.869	36.4377	35.5127	35.2215	35.2653	36.7258	35.1877	35.5463	34.861		35.358	35.9416	36.0264	35.1037	35.7538	33.8474
23	34.5345	34.6817	33.6288	36.6497	35.5052	35.8713	36.3054	35.4383	36.0439	34.6224	35.7469	34.8489		35.6523	35.1142	34.8966	35.6114	36.5297	35.7163	35.379	35.0217	36.4778	35.3165	35.7212	34.728		35.4714	35.9475	35.6401	35.3524	35.6206	34.0091
23.1667	34.4943	34.2901	33.7372	36.6177	35.5438	36.0664	36.3973	35.3768	35.976	35.0508	35.6172	34.8805		35.5412	35.0981	34.8397	35.5995	36.5311	35.6214	35.2617	35.0486	36.383	35.3697	35.9337	34.6631		35.4774	35.8906	35.6932	35.1363	35.6527	34.1841
23.3333	34.4151	34.1983	33.7961	36.7695	35.0861	36.0337	36.4009	34.8723	36.088	35.5469	35.4523	34.8274		35.4612	35.0793	34.7855	35.44	36.6424	34.9584	35.2083	35.2096	36.4211	35.1799	35.9419	34.4771		35.4399	35.884	35.2507	35.3463	35.569	33.9966
23.5	34.3598	33.746	33.8133	36.7137	35.035	36.0252	36.4309	35.0801	36.1638	35.6034	35.3816	34.7166		35.4443	34.9366	34.748	35.4413	36.6796	35.0001	36.0449	35.1503	36.4791	35.4091	35.9615	34.5525		35.0904	35.8961	35.4232	35.4639	35.4886	34.2049
23.6667	34.3533	33.7113	33.7845	36.7866	34.4398	36.0295	36.4751	35.0489	36.2249	35.5724	35.4005	34.6544		35.4385	34.9191	34.7159	35.3217	36.4947	34.8791	36.0788	35.2912	36.5014	35.3956	36.1787	34.198		35.1558	35.9039	35.4319	35.3731	35.4333	34.0454
23.8333	34.4972	33.7964	33.7499	36.7383	34.4698	36.0759	36.3697	35.1044	36.1207	35.2016	35.332	34.6806		35.3922	34.9308	34.7083	35.5837	36.662	35.0729	35.9164	35.2196	36.4874	35.2516	36.1083	34.168		35.2569	35.9093	35.7481	35.5885	35.5654	34.2881
24	34.4613	33.9054	33.6405	36.7508	35.2467	35.4753	36.1984	34.6539	36.1728	35.8392	35.3154	34.709		35.439	34.9237	34.6839	35.7696	36.7374	34.8331	35.6984	35.3732	36.5379	35.2666	35.9771	34.2939		35.4951	35.9194	36.0282	35.5102	35.5641	34.4796
24.1667	34.4738	34.324	33.6091	36.5922	35.2598	35.233	36.2255	34.8148	36.4749	36.0173	35.4287	34.7083		35.5521	34.9581	34.7	35.6309	36.6417	34.8265	35.7782	35.2625	36.5964	35.2924	36.0117	34.3848		35.5808	35.9672	35.8667	35.6888	35.2711	34.1558
24.3333	34.5241	34.4896	33.4596	36.6143	35.6599	35.1212	36.4484	35.3095	36.7031	36.1187	35.3595	34.7866		35.5213	35.0154	34.7148	35.8166	36.6346	35.5065	35.9762	35.4372	36.6433	35.2163	36.0679	34.5907		35.2932	35.9617	36.1717	35.241	35.5379	34.0559
24.5	34.5079	34.3863	33.408	35.8997	35.7872	35.0085	36.655	35.413	36.5099	36.1111	35.4043	34.7426		35.6022	35.0661	34.6777	35.8517	36.6394	35.5304	36.1619	35.4971	36.6078	34.879	36.1443	34.4941		35.5788	35.9627	35.9733	35.1576	35.4064	34.0365
24.6667	34.49	34.1735	33.2659	35.715	36.3863	34.4485	36.544	35.5177	36.4736	35.9756	35.4476	34.7242		35.6754	34.9886	34.609	35.8826	36.6988	35.6485	35.6978	35.4146	36.3135	35.0145	36.0882	34.8874		35.063	35.9491	35.9524	35.0445	35.1687	34.1994
24.8333	34.3356	33.9938	33.285	35.6986	36.3484	34.3177	36.5756	35.6752	36.4176	36.2892	35.4406	34.6816		35.7674	34.9959	34.5818	35.913	36.6189	35.4104	35.0053	35.4384	36.4168	35.3387	36.0344	35.1439		34.8543	35.9703	35.9082	35.1191	34.7331	34.2189
25	34.2476	33.8713	33.3727	35.6078	36.2081	34.7868	36.7558	36.1725	36.3385	36.3309	35.3927	34.664		35.6847	35.0327	34.5533	35.9802	36.6639	35.4871	34.9936	35.4267	36.3844	35.2173	35.9522	35.0704		34.6558	35.943	35.467	35.2638	34.4551	34.0874
25.1667	34.1876	33.7007	33.3756	35.5547	36.0929	34.9611	36.7315	36.0791	36.3761	36.2525	35.0985	34.6372		35.6571	35.0337	34.586	35.8849	36.4586	35.5994	35.0637	35.452	36.3047	35.1329	35.8485	35.1226		34.3279	35.9182	35.2203	35.3409	34.6832	34.1474
25.3333	34.043	33.7131	33.2394	35.6103	35.7841	35.0007	36.4894	36.1174	36.2709	36.0459	35.0466	34.5757		35.6866	35.0245	34.5953	36.0353	36.4336	35.717	35.0439	35.2963	36.0508	35.2146	35.7346	35.0357		34.5514	35.9418	35.3131	35.6914	34.3079	34.3556
25.5	34.1933	34.1275	33.1781	36.2605	35.6495	34.9271	36.3729	35.6556	36.1979	36.0039	34.8939	34.5801		35.6553	35.0189	34.6626	36.0466	36.4362	35.209	34.7596	35.2874	36.0358	35.495	35.711	34.9752		34.6453	35.9561	35.4096	35.9393	34.1905	34.5058
25.6667	34.2595	34.2359	33.2326	36.372	35.6679	35.5291	36.4025	35.2109	36.0122	35.689	34.8091	34.6618		35.5496	35.0014	34.7125	36.1345	36.4422	35.2332	35.1507	35.3578	36.3046	35.5402	35.7728	35.0589		34.9567	35.9481	35.4963	36.1238	34.3461	34.4111
25.8333	34.3782	34.2852	33.1725	36.4883	35.5965	35.5014	36.3154	35.2725	36.039	35.6303	34.3661	34.7202		35.5224	35.0087	34.752	36.0831	36.5776	35.2071	36.0414	35.4048	36.3334	35.2668	35.9196	34.9938		35.0741	35.9124	35.5921	36.0234	34.5307	34.2154
26	34.4795	34.198	33.1259	36.5545	35.7339	35.4859	36.1813	35.379	36.0778	35.5164	34.4456	34.714		35.5548	34.9957	34.803	36.1585	36.5064	35.3869	36.0656	35.5188	36.2295	35.3667	36.1228	35.2189		34.5244	35.8978	35.9067	35.9402	34.9038	34.212
26.1667	34.4091	34.2693	33.0393	36.8648	35.8168	35.4129	36.1104	35.3549	35.9571	35.2639	34.7202	34.6524		35.6164	34.9693	34.8219	36.2032	36.6973	35.5082	35.873	35.7726	36.1228	35.3424	36.1769	35.0983		34.75	35.8813	36.2335	35.7909	34.4366	34.1791
26.3333	34.5873	34.1436	33.2651	36.8099	36.1999	35.4615	36.1524	35.3852	35.9342	35.3844	35.0035	34.5287		35.7462	34.8774	34.8229	36.112	36.5474	35.0799	35.8331	35.8151	36.3113	35.5769	36.341	35.0607		34.8815	35.8357	35.6219	36.0654	34.5779	34.3926
26.5	34.383	34.1254	33.2905	36.9616	35.988	35.5498	36.1123	35.6475	36.034	35.4617	35.3353	34.4824		35.7541	34.8876	34.827	35.9475	36.5814	35.3737	35.9619	35.8761	36.1161	35.5133	36.3136	35.1409		34.5537	35.8266	35.4325	35.8705	34.5901	34.1871
26.6667	34.2859	34.1232	33.3557	36.9414	36.0831	35.4417	36.0728	36.0448	36.2289	35.898	35.3921	34.4519		35.9451	34.9574	34.8471	35.9736	36.5719	35.4383	35.9999	36	35.9544	35.5236	36.1897	35.2121		34.4863	35.8218	34.9772	35.8171	34.2122	34.328
26.8333	34.3267	34.1035	33.3935	36.8003	36.21	35.4039	36.1696	35.9456	36.3214	36.1178	35.9658	34.4108		35.9057	34.8018	34.8452	35.8148	36.4547	35.4815	35.7658	36.2416	35.916	35.4289	36.1371	35.2032		34.1832	35.8259	34.6971	35.7581	34.5346	34.5733
27	34.2136	34.1873	33.415	36.7909	36.028	35.5096	36.3186	35.8471	36.2979	36.292	35.8472	34.3825		35.9169	34.767	34.8585	35.6266	36.5002	35.2536	35.9248	36.3622	36.2338	35.5711	35.7916	34.9691		34.8307	35.8378	34.9408	35.5524	34.045	34.7333
27.1667	34.2768	34.1455	33.4699	36.6384	35.4313	34.9276	36.3294	35.1996	36.1059	36.3504	35.8406	34.6216		35.9204	34.8483	34.8549	35.81	36.4293	35.0487	36.0409	36.3126	36.2968	35.5879	35.7096	35.1552		34.8883	35.5356	34.5832	35.6475	34.0185	35.0897
27.3333	34.228	34.0871	33.4981	36.8198	34.6978	34.2724	36.389	35.1848	36.3329	35.94	35.8167	34.6802		35.8384	34.8958	34.8424	35.8001	36.5013	35.3376	36.0692	36.5292	36.2712	35.422	35.4971	35.161		34.9116	35.2207	35.213	35.3579	33.9591	34.9666
27.5	34.2622	34.0604	33.5241	36.5987	34.497	34.1887	36.449	35.3831	36.4481	35.9434	35.7984	34.6292		35.7871	34.8584	34.8371	35.8552	36.4834	35.4823	36.2463	36.7049	36.4222	35.3139	35.3903	35.1677		35.0808	35.1763	35.3966	35.2533	33.8414	35.3654
27.6667	34.2078	33.9945	33.5198	36.5746	34.116	34.0974	36.5819	35.3754	36.4674	36.0455	35.686	34.5421		35.6014	35.0139	34.8429	35.6537	36.2915	34.7132	36.2212	36.6333	36.5317	35.2112	35.4587	35.069		35.2645	35.1986	35.7669	35.1739	34.194	35.2887
27.8333	34.1103	33.8604	33.504	36.6954	34.0224	33.6359	36.5783	35.3743	36.4429	35.9583	35.6233	34.4391		35.6722	35.2928	34.8317	35.5161	36.3447	34.7608	36.4235	36.2766	36.5928	35.2361	35.4756	35.1856		35.7328	35.1949	36.0381	34.7512	34.188	35.213
28	34.2137	33.8026	33.5152	36.8106	34.1091	33.5666	36.6293	35.3975	36.5334	35.8067	35.7826	34.4876		35.625	35.3181	34.842	35.6747	36.202	34.8169	36.4496	36.15	36.4848	35.0027	35.7445	35.3806		35.6627	35.185	35.9189	34.8265	34.3952	35.0039
28.1667	34.2642	33.813	33.51	36.694	34.4791	33.7852	36.6749	36.0936	36.8264	35.9859	35.7582	34.3106		35.5342	35.2508	34.8352	35.7117	36.4085	34.8937	36.5029	36.067	36.493	35.1076	35.8445	35.2916		35.4829	35.4984	36.4146	34.8205	33.8434	34.9127
28.3333	34.1522	33.8638	33.51	36.4681	35.1477	34.2487	36.7123	36.1832	36.5689	36.4777	35.7511	34.3593		35.489	35.2289	34.8584	35.6546	36.469	35.0617	36.4511	35.776	36.5069	35.1242	35.8695	35.3906		35.494	35.8095	36.0635	34.7888	34.2381	34.7422
28.5	34.0904	33.8798	33.5115	36.6655	35.1908	34.3118	36.6904	36.1684	36.6083	36.4458	35.6804	34.4828		35.5278	35.2641	34.8989	35.7323	36.3898	35.0089	36.4084	35.4437	36.5629	35.138	35.8967	35.5723		35.5006	35.8106	35.8367	34.7387	34.7626	34.6355
28.6667	34.0344	33.854	33.5341	36.8146	35.5008	34.3706	36.6931	36.2353	36.4136	36.3919	35.773	34.4538		35.5706	35.0519	34.8984	35.8223	36.6366	35.8092	36.392	35.5581	36.3677	35.1473	35.5814	35.6265		35.5816	35.7755	35.6034	34.6578	34.9407	34.6111
28.8333	34.136	33.8991	33.4915	36.7604	35.5095	34.9921	36.6108	36.2625	36.3436	36.0545	35.7634	34.52		35.4931	34.8922	34.9001	36.0244	36.5348	35.9475	36.395	35.5974	36.2278	35.2065	35.3989	35.4094		35.5479	35.7782	35.2504	35.0192	34.9372	34.4337
29	34.115	33.9169	33.4131	36.6458	35.5591	34.6207	36.5419	36.2988	36.2193	36.1884	35.7743	34.53		35.5155	34.9802	34.8711	35.9457	36.5703	35.9998	36.3714	35.3852	36.2524	35.4393	35.4046	35.2906		35.6019	35.7636	35.3206	34.898	35.2034	34.4617
29.1667	34.0441	33.9287	33.3725	36.6994	34.8882	34.9262	36.2445	36.2986	36.148	36.2223	35.8513	34.6008		35.5792	35.1214	34.8566	35.7208	36.3159	35.9994	36.4172	35.4543	36.2904	35.4407	35.2653	35.2657		35.8626	35.7665	35.1842	34.8575	36.29	34.4906
29.3333	34.0798	34.0201	33.3067	36.7579	34.8972	34.7351	35.9905	36.2643	36.3648	36.2932	35.8732	34.6055		35.517	35.2775	34.8615	35.7094	36.3313	35.9977	36.1688	35.4934	36.2295	35.5307	35.2974	35.2291		35.8261	35.4809	35.1436	34.8279	36.27	34.305
29.5	34.1377	34.1101	33.3013	36.6193	35.3851	34.6588	35.7238	35.8395	36.3104	36.3205	35.8719	34.6541		35.5672	35.2793	34.8197	35.6194	36.3141	36.0414	36.2067	35.8536	36.1512	35.523	35.2957	35.0102		35.8919	35.5073	35.3503	34.8139	35.9133	33.9068
29.6667	34.2294	34.1151	33.2858	36.4881	35.3779	34.6592	35.3518	35.8214	35.5592	36.2593	35.8641	34.8188		35.5823	35.4025	34.7606	35.5188	36.1226	36.0996	36.24	35.8826	36.3859	35.4629	35.5941	34.8439		35.6953	35.498	35.606	34.932	35.758	33.7717
29.8333	34.1417	34.1533	33.3475	36.5079	35.4512	34.6007	35.3179	35.7835	35.4322	36.5802	35.8273	34.8785		35.7157	35.4456	34.7279	35.3793	36.0593	36.0941	36.0717	36.0788	36.4937	35.414	35.4985	34.8079		35.7728	35.4312	35.8382	35.0076	35.3388	33.0162
30	34.1049	34.1617	33.5136	36.5979	35.3967	35.035	35.0339	35.7214	34.9104	36.3961	35.7009	35.0827		35.7291	35.3894	34.7204	35.4413	36.131	36.176	36.0308	36.3312	36.4179	35.2137	35.3445	34.7906		35.6818	35.5987	35.3512	35.1742	35.3442	33.003
30.1667	34.0901	34.1913	33.4931	36.7063	36.3368	35.2081	35.1694	35.8646	35.1782	36.2121	35.248	35.2156		35.7052	35.3709	34.6973	35.5525	36.2724	35.946	35.9825	36.2952	36.3285	35.2191	35.3319	34.7393		35.6859	35.6321	35.1544	35.3453	35.2836	32.9598
30.3333	34.1242	34.0368	33.5425	36.8091	36.4963	35.3031	35.3619	35.4769	35.1341	36.0583	34.8709	35.3302		35.7455	35.2726	34.6692	35.6681	36.2493	35.9752	36.278	36.3754	36.4272	35.0323	35.281	34.7308		35.6963	35.8396	35.0969	35.3875	35.3177	33.1561
30.5	34.086	33.9085	33.6936	37.015	36.4974	35.42	35.661	35.4138	35.0155	35.9461	34.7609	35.3858		35.649	35.3035	34.6582	35.5947	36.4357	36.0136	36.2875	36.1654	36.443	35.1656	35.3115	34.7467		35.6861	35.7974	35.144	35.3628	35.2746	33.555
30.6667	34.0701	34.0547	33.5605	37.1643	36.5426	35.5067	36.0323	35.6132	35.9748	35.8973	34.962	35.5403		35.7013	35.1611	34.6872	35.734	36.5552	35.9047	36.1125	35.9912	36.3779	35.1019	35.3764	34.7216		35.7922	35.7413	35.0871	35.3798	35.4765	33.6985
30.8333	34.1632	34.1859	33.5735	37.2734	35.9421	35.5684	36.0378	35.7206	36.0238	35.793	35.0133	35.7102		35.6193	35.1141	34.6776	35.9517	36.7052	35.8134	36.1986	35.8399	36.416	35.1771	35.6375	34.6646		35.5144	35.9264	35.1427	35.4157	35.7143	34.6511
31	34.0543	34.3738	33.5934	37.3504	36.0394	35.6109	36.1827	35.5609	36.4738	35.7974	35.1381	35.6372		35.6086	35.1434	34.649	35.9153	36.6865	35.7896	35.9974	35.8336	36.552	35.3767	35.8167	34.6457		34.9729	35.9191	35.6372	35.418	35.6908	34.7493
31.1667	34.1121	34.4057	33.4805	37.3819	36.0884	35.4738	36.201	35.1392	35.9715	35.797	35.1635	35.64		35.5898	34.9851	34.6759	35.8943	36.6803	35.9316	35.8307	35.7751	36.456	35.2779	35.8366	34.7527		34.953	35.9781	35.8753	35.4576	35.7283	34.7588
31.3333	33.9797	34.7033	33.6456	37.2734	35.8697	35.6452	36.1544	35.2208	35.8463	35.7386	35.1416	35.6198		35.668	35.0195	34.6555	35.8362	36.59	35.9025	35.8914	35.8847	36.1748	35.3406	36.0371	34.7282		34.952	36.1089	36.1586	35.8383	35.6721	34.8961
31.5	33.9502	34.6198	33.7944	37.2001	35.0349	35.4695	35.9509	35.4296	35.8143	35.7149	35.1892	35.6879		35.6825	35.0216	34.6541	35.9391	36.487	35.6414	35.8111	36.0445	36.004	35.5814	35.912	34.7049		35.0399	36.1381	36.0489	36.2828	35.9617	34.9349
31.6667	34.1061	34.9307	33.8824	37.1011	35.1384	35.5522	35.7055	34.8906	35.5897	35.6402	34.8608	35.5729		35.5827	35.1789	34.6875	35.7804	36.4535	35.7312	35.8711	36.1466	36.104	35.7291	35.7779	34.6513		35.0149	36.4149	35.032	36.4143	35.6051	35.0018
31.8333	34.1263	34.7653	33.9343	37.0056	35.7275	35.6408	35.7304	34.5196	35.445	35.5625	34.6826	35.4584		35.5845	35.2749	34.7582	35.8532	36.2561	35.5029	35.7978	36.388	35.9298	35.8702	35.5889	34.7692		35.0482	36.5331	35.0332	36.5745	35.7088	35.0766
32	34.224	34.5458	33.8393	36.8364	35.6159	35.9343	35.7981	34.3179	35.2617	35.4176	34.4615	35.1826		35.627	35.255	34.8324	35.8703	36.2351	35.3018	35.911	36.0218	35.7756	35.6612	35.4004	34.7816		35.5571	36.5434	34.6485	36.7999	35.5707	35.2255
32.1667	34.3372	34.4249	34.012	36.4536	35.6619	35.9906	35.8354	34.7567	35.2003	35.3962	34.7324	35.0197		35.6271	35.3083	34.8181	35.9557	36.2591	35.5183	36.0651	35.9564	36.0502	35.6607	35.3448	34.3999		35.6102	36.5135	34.8497	36.676	35.4768	35.387
32.3333	34.5724	34.1738	33.8502	36.4008	35.8723	35.8403	35.733	35.5542	35.0058	35.3811	34.978	34.8955		35.6596	35.2958	34.886	35.982	36.1399	35.548	36.0042	35.6577	35.4851	35.6551	35.3324	34.2598		35.5133	36.5925	34.7979	36.6912	35.4469	35.4661
32.5	34.6847	34.2674	33.5199	36.066	36.474	35.8901	35.8513	36.462	34.781	35.3209	35.0413	35.4832		35.6628	35.2735	34.8631	35.885	36.1354	35.5809	35.9247	35.5771	35.7343	35.4841	35.4711	34.1124		35.4244	36.8544	34.8914	36.714	35.4346	35.4727
32.6667	34.5561	33.7686	33.5582	35.9654	36.4571	35.8701	35.9396	37.4071	34.6151	35.1454	35.108	36.0286		35.6839	35.2073	34.8262	35.8991	36.0434	35.4079	35.7733	35.3902	35.7182	35.5836	35.3361	33.9821		35.3626	36.8074	35.6169	36.4272	35.7063	35.4703
32.8333	34.5711	33.7235	33.4441	35.8921	36.5246	35.8616	35.8846	38.1058	34.4961	35.0879	35.1437	36.4196		35.6687	35.117	34.7975	35.9568	36.2812	35.5699	35.7595	35.1044	35.7021	35.3481	35.506	33.9007		35.167	36.6998	35.6638	36.3069	35.6511	35.4783
33	34.4147	33.8119	33.4112	35.7296	36.3859	35.3875	35.8216	38.8576	34.3823	35.1026	35.1907	36.906		35.6642	35.088	34.7038	36.0311	36.4275	35.5676	35.8635	35.5485	35.8936	35.5274	35.6754	33.9529		35.2235	36.6927	36.0755	36.211	35.6966	35.1489
33.1667	34.2035	33.7841	33.407	35.8967	36.0891	35.3488	35.7435	39.2302	34.2945	35.0748	35.1077	37.1135		35.7576	35.0706	34.7574	36.0081	36.4958	35.3658	35.6361	35.8516	35.7567	35.7836	35.8499	34.4561		35.3091	36.7493	36.0919	36.3009	35.5295	34.9899
33.3333	33.963	33.804	33.3956	35.8315	35.7173	35.659	35.7169	39.0676	34.1995	34.96	34.9942	37.4426		35.5519	35.1034	34.7343	35.845	36.7608	35.1813	35.6026	36.287	36.5383	35.9097	35.7308	34.6463		35.5388	36.864	36.3628	36.1928	35.2273	34.9377
33.5	33.7588	33.6258	33.4225	35.9676	35.6085	35.7446	35.5782	38.5622	34.0953	34.8783	34.7909	36.9957		35.5841	35.1599	34.8768	35.9122	36.7991	35.1602	35.7899	36.3246	36.4906	36.1132	35.6093	34.487		35.5682	36.8232	36.5256	36.0911	35.0744	34.9195
33.6667	33.5899	33.7312	33.4265	35.9048	36.5566	35.6058	35.5096	38.1145	33.9993	34.9233	34.6669	36.6324		35.6592	35.2366	34.9549	35.971	36.8854	35.1775	35.8621	36.5892	36.5487	36.1155	35.8744	34.6641		35.3074	35.9191	36.9678	36.277	34.9135	34.9304
33.8333	33.2411	33.8214	33.4529	35.837	37.396	35.3719	35.3964	37.6036	33.9367	34.9303	34.5798	36.4174		35.5179	35.3418	35.0163	35.8599	36.8405	35.3522	35.8741	36.8461	36.5436	36.1851	35.7957	34.8611		35.6684	35.9781	36.8931	36.2886	34.9004	34.7958
34	33.3628	33.7536	33.3916	35.9435	37.1166	35.4243	35.3574	36.8678	33.8699	34.9044	34.5042	35.8068		35.4928	35.391	35.1146	35.725	36.7666	35.2908	35.8364	36.6553	36.2817	36.0815	35.7408	34.6118		35.4214	36.1089	36.7787	36.2056	34.8838	35.1282
34.1667	33.3349	33.821	33.3354	35.9734	36.9257	35.3421	35.2956	36.0643	33.8331	34.7816	34.447	35.5753		35.4054	35.4557	35.1379	35.6431	36.7237	35.2562	35.8582	36.4692	36.3121	35.9017	35.7425	34.2261		35.1361	36.1381	36.5059	36.0553	34.995	35.0636
34.3333	33.3631	33.764	33.2776	36.0162	36.813	35.2628	35.2712	35.3756	33.7459	34.7253	34.4624	35.2526		35.5477	35.4285	35.198	35.7056	36.5754	35.3517	35.856	36.2507	36.1504	35.8791	35.7341	33.9947		34.9107	36.4149	36.2967	35.9336	35.1866	35.0056
34.5	33.2694	33.9306	33.281	35.9508	36.6284	35.2721	35.3219	34.8688	33.6819	34.6889	34.4135	34.9097		35.4949	35.5559	35.1836	35.5273	36.4855	35.3461	35.6554	36.0177	36.2197	35.8181	35.8326	34.4706		34.6463	36.5331	36.0035	35.824	35.2676	35.0294
34.6667	33.2088	33.7792	33.1997	35.8256	35.6606	35.2943	35.3734	34.3191	33.634	34.3758	34.2806	34.6197		35.4778	35.6516	35.1449	35.6061	36.4275	35.4268	35.897	36.0551	36.1689	35.6076	35.7872	34.7026		35.0075	36.5434	35.7605	35.7901	35.3648	34.9344
34.8333	33.2676	33.6911	33.1172	35.7635	34.9856	35.3231	35.4263	34.0958	33.5481	34.2423	34.2403	34.3141		35.5959	35.665	35.2114	35.6035	36.3372	35.2958	36.1171	35.9384	36.3867	35.6329	35.7309	34.5697		34.8641	36.5135	35.7458	35.699	35.3809	35.0546
35	33.1824	33.6569	33.076	35.6779	35.2961	35.3507	35.4657	34.107	33.4805	34.0927	34.1693	34.5051		35.5975	35.7632	35.3669	35.6755	36.1961	35.4784	36.1748	36.1725	36.4923	35.5849	35.8946	34.9848		35.1577	36.5925	35.8933	35.6798	35.3478	34.8177
35.1667	32.9724	33.5814	33.0157	35.5923	35.4798	35.4416	35.5011	34.0272	33.3984	33.9909	34.1376	34.1895		35.7204	35.7866	35.447	35.7293	36.153	35.3772	36.3703	36.2556	36.6291	35.6004	35.9351	35.345		35.3273	36.8544	35.6081	35.6436	35.2992	34.8557
35.3333	32.6268	33.528	32.9549	35.5098	35.6203	35.2399	35.5887	33.9724	33.3407	33.8628	34.0405	34.0905		35.6159	35.8319	35.4795	35.6739	36.1273	35.2642	36.3867	36.4336	36.6603	35.5332	35.9571	35.7401		35.3658	36.8074	35.3665	35.7118	35.3875	34.8935
35.5	32.6066	33.4721	32.8328	35.4676	35.8618	35.1117	35.5206	33.9364	33.3098	33.7474	33.9628	34.0234		35.6568	35.6949	35.4137	35.8872	36.1329	35.3246	36.5705	36.7916	36.5567	35.3507	36.0397	35.8469		35.5396	36.6998	35.6432	35.7223	35.4074	34.5776
35.6667	32.5607	33.5266	32.7944	35.4415	35.5606	35.021	35.4727	33.8368	33.2562	33.8578	33.9577	33.9649		35.6655	35.5264	35.4327	35.6069	36.2001	35.5032	36.5009	36.4646	36.2728	35.4947	36.1467	35.8728		35.5354	36.6927	35.4527	35.7358	35.4376	34.3948
35.8333	32.4558	33.4977	32.7414	35.3663	34.944	35.0634	35.4767	33.7744	33.2342	33.7706	33.8245	33.9032		35.7002	35.4889	35.3164	35.4999	36.1542	35.6486	36.3742	36.3295	36.2098	35.4866	36.3789	35.5373		35.6529	36.7493	35.6652	35.7444	35.409	33.9271
36	32.3441	33.4073	32.6896	35.2898	34.8405	35.057	35.4008	33.7084	33.2038	33.6126	33.7949	33.8406		35.6429	35.3837	35.1202	35.3389	36.1528	35.7684	36.3666	36.1537	36.155	35.522	36.2698	35.4897		35.6331	36.864	35.2437	35.7334	35.3941	34.0915
36.1667	32.3555	33.3404	32.6259	35.2478	35.0168	34.8101	35.3359	33.7554	33.1945	33.5496	33.6874	34.0029		35.5146	35.3332	35.0181	35.3917	36.2027	36.0192	36.3507	36.2308	36.1503	35.4712	36.1342	35.4395		35.3826	36.8232	35.5791	35.7353	35.4293	34.0482
36.3333	32.5144	33.3457	32.6003	35.1719	35.2606	34.621	35.2713	33.7115	33.1825	33.5356	33.6042	33.9454		35.6001	35.3003	34.9024	35.4592	36.1984	36.1597	36.2959	36.1999	36.42	35.5878	36.1885	34.9067		35.2032	36.8544	35.8911	35.681	35.4567	34.1202
36.5	32.4879	33.4071	32.5907	35.1443	35.4111	34.4594	35.3206	33.6895	33.1314	33.5032	33.5188	33.9127		35.6373	35.3059	34.8935	35.4328	36.1426	36.3427	36.2712	36.0822	36.3962	35.707	36.1245	34.5986		35.2652	36.8074	35.8919	35.6365	35.4659	34.4673
36.6667	32.4668	33.3401	32.5684	35.1512	35.4817	34.2491	35.3005	33.736	33.1884	33.4626	33.4759	33.8643		35.5261	35.347	34.8813	35.6264	36.0519	36.2194	36.194	36.3768	36.6342	35.5751	35.8932	34.6648		35.1209	36.6998	36.3447	35.6095	35.3481	34.6252
36.8333	32.516	33.4159	32.5202	35.143	35.7199	33.996	35.2703	33.7596	33.2581	33.4037	33.5024	33.7489		35.4932	35.3067	34.9365	35.6022	36.1442	36.1433	36.1053	36.6377	36.7169	35.645	35.7812	35.0828		35.0567	36.6927	36.2423	35.6315	35.3226	34.86
37	32.4947	33.4814	32.5129	35.1208	35.7625	33.722	35.2568	33.7791	33.2928	33.4473	33.4172	33.6196		35.5566	35.4221	34.9407	35.6446	36.2561	36.1083	35.9026	36.8339	36.492	35.4887	35.8176	34.7301		34.9238	36.7493	36.279	35.7054	35.3451	34.7315
37.1667	32.6114	33.421	32.5374	35.0351	35.5994	33.7102	35.2788	33.7029	33.2958	33.4597	33.3298	33.5603		35.5842	35.401	34.9733	35.5609	36.241	36.1247	35.7304	36.7744	36.1189	35.5068	35.8942	34.386		34.8999	36.864	35.8826	35.7011	35.2716	34.7495
37.3333	32.654	33.3992	32.4746	34.9648	35.2178	33.8392	35.2782	33.6966	33.3286	33.4884	33.2786	33.2171		35.6154	35.5827	35.0698	35.4572	36.1753	36.1945	35.675	36.756	36.0003	35.314	35.8354	34.9469		35.2011	36.8232	35.7336	35.7018	35.1634	34.7487
37.5	32.6836	33.3056	32.4032	34.842	35.0428	33.745	35.1122	33.675	33.3633	33.4374	33.294	33.1319		35.686	35.5557	35.0299	35.3775	36.1863	36.0866	35.6045	36.85	35.9594	35.3033	35.8524	35.2147		35.3609	36.6734	35.6581	35.7695	35.2162	34.6432
37.6667	32.6971	33.2727	32.2924	34.7365	34.9783	33.7793	34.9475	33.6155	33.3509	33.4874	33.2554	33.0008		35.7823	35.5645	35.0261	35.3823	36.2871	35.8997	35.4892	36.8084	35.8464	35.3214	35.9764	35.1112		35.2728	36.2035	35.6357	35.7557	34.9514	34.6235
37.8333	32.6942	33.0475	32.2719	34.5729	34.821	33.7266	34.7822	33.5495	33.2992	33.5145	33.2425	33.0104		35.8286	35.588	34.9861	35.4127	36.3117	35.7119	35.6536	36.9327	35.8415	35.222	35.9268	34.8924		35.1786	36.6734	35.5844	35.7312	34.9447	34.661
38	32.6704	32.9034	32.2374	34.4315	34.6975	33.6776	34.661	33.4764	33.2812	33.5299	33.2146	33.029		35.8397	35.4898	34.9989	35.4799	36.1563	35.4785	35.7387	36.9314	36.0415	35.31	35.853	34.6706		34.9709	36.2035	35.9832	35.6959	35.0168	34.6889
38.1667	32.5017	32.8281	32.1698	34.3239	34.6774	33.6397	34.4849	33.3973	33.2911	33.4798	33.2123	33.0767		35.9405	35.5486	35.0053	35.5334	36.1135	35.2802	35.8628	37.0149	36.2732	35.4003	35.5966	34.7721		35.0553	36.4003	36.5478	35.5902	35.0864	34.7842
38.3333	32.3613	32.7467	32.1293	34.14	34.8378	33.6189	34.2988	33.3267	33.3219	33.4347	33.2085	33.233		35.8808	35.4274	34.9927	35.634	36.3595	35.0527	35.9225	36.9559	36.4112	35.57	35.2814	34.7545		34.9809	36.2963	36.5686	35.5513	35.1903	34.5626
38.5	32.2319	32.6993	32.1522	34.1468	34.7386	33.6795	34.3204	33.2528	33.3196	33.4379	33.1703	33.1016		35.9112	35.3921	35.0272	35.463	36.4025	34.9622	35.9116	36.9495	36.4718	35.5929	35.1469	34.5006		34.6389	36.248	36.5792	35.5366	34.9143	34.4904
38.6667	32.1172	32.6633	32.1957	34.137	34.7013	33.7166	34.4108	33.1931	33.3	33.3258	33.1512	33.0718		35.9149	35.3733	35.0548	35.3772	36.2021	35.0454	36.081	37.0082	36.5547	35.5966	35.197	34.0339		34.9198	36.3061	36.3774	35.4243	35.2795	34.5264
38.8333	32.1027	32.68	32.14	34.1594	34.6224	33.6948	34.4944	33.0998	33.2997	33.2507	33.0985	32.9654		36.042	35.417	35.0813	35.314	36.1832	35.061	36.0213	36.6934	36.3627	35.6172	35.1846	34.1143		34.8181	35.9451	36.0834	35.4254	35.3168	34.5902
39	31.9941	32.6284	31.972	34.1881	34.5706	33.8552	34.6029	33.0317	33.3294	32.9573	33.0725	32.8951		36.0559	35.4314	35.0815	35.0444	36.3907	35.0602	36.1301	36.343	36.2427	35.6356	35.2864	34.7198		35.188	36.0376	35.7428	35.3286	34.8253	34.9127
39.1667	31.9697	32.6745	31.8784	34.1396	34.414	33.8875	34.7264	32.9537	33.3052	32.985	32.99	32.6575		36.0001	35.4135	34.9981	34.9454	36.4275	35.216	36.2048	36.3556	36.2227	35.4701	35.5753	34.9411		35.2222	35.8805	35.5929	35.4508	34.856	34.8488
39.3333	32.0079	32.601	31.7836	34.1648	34.2738	33.8511	34.9526	32.9027	33.2304	32.9859	32.945	32.638		36.0298	35.3881	34.9624	34.9463	36.3049	35.3682	36.2355	36.5196	36.1233	35.2166	35.8168	34.9595		35.0822	35.8472	34.949	35.5034	34.8579	34.9718
39.5	31.9823	32.486	31.6451	34.0799	34.2008	33.9035	34.8878	32.8212	33.2168	32.9951	32.883	32.6021		35.8717	35.4724	34.9869	35.121	36.1346	35.5251	36.32	36.5362	36.1115	35.066	35.8993	35.0986		35.1271	35.5833	34.928	35.4902	34.9312	34.8764
39.6667	31.9807	32.3822	31.5109	33.9904	34.1006	33.8629	34.7837	32.7686	33.1923	33.0182	32.7928	32.5408		35.9148	35.5227	34.9317	35.1937	36.0534	35.6421	36.2757	36.5373	36.0771	35.0626	35.8488	35.4003		35.0229	35.9861	34.6686	35.5936	34.829	34.6934
39.8333	31.9072	32.3093	31.4401	33.789	34.0755	33.9024	34.6852	32.7215	33.2039	33.0527	32.6671	32.5562		35.8146	35.5	34.9117	35.2026	36.0655	35.7782	36.1756	36.3784	36.0664	35.0484	35.9769	35.4994		35.2486	36.3258	34.617	35.5295	34.4926	34.4646
40	31.9784	32.3377	31.4528	33.6351	34.0607	33.8025	34.5895	32.7205	33.1709	33.3298	32.5972	32.5256		35.7351	35.4861	34.9306	35.2308	36.0765	36.0114	36.2323	36.6332	36.1624	34.9989	35.9922	35.042		35.1494	36.109	34.5584	35.5718	34.6112	34.3393
40.1667	31.932	32.2649	31.4284	33.4948	34.0683	33.772	34.4777	32.7629	33.1656	33.2765	32.5968	32.5886		35.6502	35.4962	34.9492	35.2607	36.1448	35.9634	36.2314	36.5438	35.9413	34.9172	35.8545	34.9356		34.8854	36.1908	34.3974	35.595	34.5216	34.3745
40.3333	31.8698	32.2459	31.4249	33.4153	34.1005	33.7984	34.2481	32.6447	33.1835	33.2383	32.5308	32.624		35.8377	35.4541	34.9486	35.1794	36.0135	36.0404	36.0936	36.4734	35.9962	35.1752	35.8399	34.5844		34.8378	36.0905	34.8731	35.5253	34.3544	34.3938
40.5	31.879	32.2563	31.3849	33.2884	34.0855	33.7452	34.2762	32.6464	33.2001	33.2023	32.472	32.6212		35.9492	35.4383	34.9693	35.0721	36.1863	35.9323	36.0383	36.4407	35.8108	35.1597	35.9793	34.6598		34.7366	35.7651	34.9032	35.428	34.2516	34.0583
40.6667	31.81	32.2706	31.4466	33.1342	34.1309	33.7238	34.292	32.6936	33.2093	33.1954	32.4417	32.5962		35.9277	35.3943	34.9577	34.9169	36.4086	35.7909	36.0612	36.394	35.9562	35.1155	36.0803	34.5997		34.5491	35.6787	35.1116	35.3471	34.3981	33.9599
40.8333	31.7383	32.2324	31.4724	33.1607	34.0296	33.6972	34.3297	32.6838	33.2313	33.1559	32.3704	32.5737		35.8518	35.3856	34.949	34.9803	36.4451	35.9092	36.2051	36.6582	36.0985	35.117	36.0742	34.4323		34.5119	35.6406	35.3125	35.3478	34.7803	34.224
41	31.7445	32.1815	31.5463	33.0843	33.8596	33.6392	34.2914	32.6376	33.2652	33.0663	32.3124	32.5655		36.0224	35.3856	34.9505	35.1536	36.4101	35.8459	36.162	36.705	35.8795	35.1792	36.1238	34.5899		34.6042	35.6766	35.5829	35.3118	35.0165	33.8281
41.1667	31.7994	32.1515	31.556	33.0447	33.7334	33.6206	34.2504	32.6045	33.2812	33.041	32.216	32.4753		36.0457	35.3832	34.9281	35.0587	36.3684	35.7694	36.1846	36.5262	36.1204	35.2467	36.1785	34.5319		34.9333	35.3548	35.6859	35.2694	35.0934	33.8774
41.3333	31.8035	32.1418	31.5508	32.9903	33.6106	33.583	34.2912	32.6022	33.3265	32.9671	32.1188	32.4944		35.837	35.4064	34.9339	35.0653	36.5646	35.693	36.3497	36.665	36.2876	35.1385	36.479	34.5536		34.7744	35.1982	35.9388	35.2581	35.1592	33.5469
41.5	31.7889	32.0925	31.5902	33.0466	33.5532	33.5821	34.2812	32.5337	33.3252	32.9196	32.0829	32.5697		35.7885	35.4067	34.8686	35.1834	36.5956	35.7725	36.3898	36.6234	36.425	35.1532	36.38	34.4648		34.7885	35.3633	35.8268	35.3009	35.3356	33.7555
41.6667	31.8762	32.0891	31.5017	33.1178	33.3839	33.5503	34.2672	32.3934	33.3216	32.9164	32.0489	32.6277		35.7789	35.3957	34.8742	35.2536	36.5524	35.9173	36.4502	36.3002	36.3591	35.0964	36.3456	34.3879		34.9796	35.2796	35.5149	35.364	35.1611	34.1646
41.8333	31.9075	32.1053	31.452	33.1351	33.339	33.521	34.2313	32.3848	33.2797	32.8231	32.0836	32.657		35.8084	35.4285	34.8316	35.2066	36.5326	35.8243	36.4251	36.042	36.4414	35.0293	36.3417	34.4799		34.7309	35.0155	35.623	35.3631	34.7657	34.2804
42	31.8753	32.0421	31.2726	33.1829	33.3162	33.4796	34.2271	32.3763	33.2624	32.8579	32.0453	32.6332		35.7096	35.453	34.8087	34.9247	36.6105	35.8476	36.3863	35.578	36.444	34.9915	36.2595	34.6518		34.3098	34.7044	35.6968	35.3548	34.8834	34.3612
42.1667	31.8426	32.0736	31.1472	33.2105	33.3238	33.4729	34.279	32.3332	33.2803	32.8954	32.0256	32.7403		35.8017	35.5123	34.8957	34.7937	36.7011	35.9564	36.1488	35.821	36.4036	35.048	36.1847	34.9091		34.4335	34.8184	35.7493	35.3478	34.835	34.452
42.3333	31.8499	32.0168	31.06	33.2037	33.3826	33.4673	34.2565	32.351	33.2663	32.9509	32.0177	32.7691		35.824	35.4595	34.8824	34.4745	36.719	35.9731	36.0946	35.1371	36.3635	34.9383	36.0377	34.9766		34.4839	34.7308	35.8164	35.3613	34.7808	34.6073
42.5	31.8109	31.9682	30.9874	33.2103	33.4218	33.4372	34.2497	32.3732	33.2981	32.9894	31.9897	32.7438		35.8337	35.4561	35.0743	34.4513	36.8724	36.0309	36.0834	34.6852	36.3616	34.9621	36.0962	35.0242		34.6988	34.9023	35.7333	35.3777	34.6555	34.7742
42.6667	31.6776	31.8823	31.0013	33.2436	33.4038	33.4127	34.2805	32.3903	33.3269	32.9947	31.8866	32.7429		35.7684	35.5088	35.1538	34.4747	36.9051	36.0294	36.1343	34.9509	36.0987	35.0027	35.9584	35.0795		34.7131	34.9775	36.0259	35.3046	34.6701	34.7363
42.8333	31.6115	31.8256	31.0182	33.2946	33.3889	33.3899	34.3242	32.3754	33.3264	33.0263	31.8647	32.7396		35.7557	35.442	35.1511	34.5534	36.778	35.9487	36.1763	35.2326	35.8583	35.1309	36.0497	35.086		35.1167	35.1545	36.0018	35.306	34.8825	34.6835
43	31.4378	31.8011	31.1664	33.3329	33.4353	33.4515	34.3511	32.3196	33.3394	33.0933	31.8609	32.7821		35.8024	35.5132	35.2523	34.9132	36.608	35.7467	36.1865	35.7048	35.9514	35.0904	36.1029	34.8618		35.4139	35.3914	35.9144	35.3215	34.7249	34.9537
43.1667	31.3499	31.7296	31.2396	33.3943	33.4205	33.4524	34.3254	32.2537	33.3412	33.1084	31.899	32.7803		35.7979	35.4396	35.3484	35.2021	36.4832	35.7524	36.4131	35.3959	36.0611	35.2436	36.2041	34.8471		35.2842	35.4304	35.749	35.294	34.669	34.7678
43.3333	31.2954	31.7067	31.3021	33.4968	33.3201	33.481	34.2838	32.2641	33.3245	33.0234	31.8853	32.6627		35.8845	35.5242	35.5882	35.5078	36.3915	35.778	36.4313	35.7392	35.8092	35.2618	36.2172	34.9747		35.6169	35.4901	35.3851	35.3118	34.5123	34.9423
43.5	31.2291	31.7341	31.3346	33.4645	33.2373	33.519	34.2917	32.2935	33.3155	33.0376	31.8552	32.6919		35.8512	35.5196	35.5444	35.6032	36.1749	35.8402	36.3687	35.8429	35.6446	35.0539	36.2147	34.9267		35.5537	35.3784	35.2803	35.3661	34.4934	35.1031
43.6667	31.1834	31.7382	31.3288	33.4035	33.2541	33.5309	34.2803	32.3688	33.2989	33.0481	31.8663	32.7152		35.8499	35.5305	35.5023	35.5831	36.2432	35.8736	36.3109	35.9608	35.9144	35.1856	36.3576	35.1361		35.6334	34.9153	34.6365	35.4836	34.4487	34.9697
43.8333	31.158	31.7301	31.3318	33.3258	33.3172	33.5367	34.2122	32.2665	33.298	33.1491	31.8538	32.7572		35.9108	35.534	35.6637	35.6877	36.3538	35.8268	36.2803	35.7056	36.05	35.1063	36.3316	35.345		34.9368	34.899	34.6789	35.5246	34.4562	34.9484
44	31.132	31.7147	31.2996	33.3006	33.3085	33.5238	34.1836	32.3313	33.3099	33.1623	31.8298	32.8059		35.8227	35.4342	35.7113	35.6942	36.3606	36.0404	36.3711	35.4762	35.9871	35.339	36.2485	35.6335		34.7096	34.8813	34.4135	35.5721	34.4443	34.8636
44.1667	31.0954	31.6601	31.3179	33.2778	33.2844	33.5109	34.1839	32.3897	33.2989	33.1418	31.7807	32.8122		35.7077	35.4005	35.5911	35.7011	36.4616	35.9527	36.3611	35.7349	35.7501	35.0953	36.1909	35.6662		34.8069	34.9103	34.5549	35.4792	34.4202	34.9998
44.3333	30.9648	31.636	31.3412	33.1931	33.2639	33.4802	34.1999	32.4311	33.3167	33.234	31.8281	32.9156		35.537	35.3779	35.42	35.733	36.3907	35.8534	36.4563	35.8417	35.7365	34.8863	36.2524	35.2926		34.8038	35.0655	34.7568	35.4115	34.4851	35.0587
44.5	30.9079	31.5851	31.361	33.174	33.197	33.4446	34.1715	32.3874	33.2648	33.2441	31.793	32.8656		35.5701	35.3567	35.3194	35.6241	36.5101	35.808	36.3647	36.2791	35.7487	35.0305	36.1294	34.9432		34.9254	35.0974	35.0356	35.3042	34.5371	34.9313
44.6667	30.9749	31.5706	31.3413	33.1795	33.1623	33.4306	34.1151	32.3226	33.2377	33.3132	31.7813	32.8602		35.4908	35.3161	35.4109	35.6516	36.5238	35.7648	36.3326	36.0705	35.6194	34.9064	35.8937	34.7911		34.9238	35.3074	35.7101	35.2764	34.5645	34.9964
44.8333	30.91	31.5853	31.3037	33.177	33.0831	33.457	34.1486	32.4309	33.2616	33.358	31.7423	32.8576		35.4415	35.4161	35.3323	35.5321	36.3686	35.9899	36.1648	36.2721	35.734	34.9737	35.7312	34.7411		35.618	35.3772	35.113	35.2765	34.5051	34.9298
45	31.0154	31.5461	31.2869	33.1835	33.0078	33.4283	34.1629	32.3986	33.2674	33.3243	31.7188	32.8059		35.4122	35.4315	35.4183	35.5045	36.373	35.9687	36.1445	36.0604	35.8775	34.7899	35.7186	34.6885		35.4196	35.3542	35.2997	35.2863	34.3352	35.115
45.1667	31.0104	31.5069	31.2855	33.162	32.9061	33.3928	34.1339	32.3921	33.2786	33.3413	31.6955	32.7654		35.4589	35.4251	35.4441	35.4173	36.2293	36.111	36.1206	35.665	36.1225	34.8086	35.7166	34.5297		35.2794	35.3712	35.2767	35.4088	34.1633	35.0166
45.3333	31.0939	31.5281	31.2577	33.1532	32.8262	33.358	34.1011	32.4278	33.3087	33.3992	31.6392	32.7787		35.5686	35.4013	35.4311	35.3349	36.3596	36.0719	35.9936	35.79	36.2695	35.1283	35.6593	34.834		35.3398	35.3456	35.4554	35.4468	34.1579	35.0587
45.5	31.1337	31.4776	31.1918	33.1049	32.7613	33.3659	34.1239	32.4146	33.3953	33.4326	31.6782	32.8636		35.4392	35.393	35.4142	35.1756	36.2639	36.0638	36.2151	35.6768	36.4448	35.0729	35.8155	35.0875		34.9735	35.4371	35.3715	35.5526	34.1371	35.2372
45.6667	31.0799	31.3845	31.1794	33.0584	32.7278	33.3512	34.167	32.4933	33.4604	33.4184	31.6971	32.8988		35.5531	35.3684	35.3105	35.0685	36.0857	35.7725	36.2682	35.6741	36.491	35.3307	35.9401	35.0762		34.6999	35.3767	35.2586	35.5652	34.0772	35.2059
45.8333	31.1315	31.3174	31.1565	32.9856	32.7342	33.3157	34.0773	32.5926	33.4874	33.4277	31.7324	32.811		35.649	35.2643	35.2964	34.9465	35.9413	35.7508	36.5329	35.7613	36.3755	35.1234	35.9211	35.1333		34.5856	35.423	35.5801	35.5409	34.063	35.3877
46	31.0828	31.3433	31.0873	32.8724	32.6714	33.3249	34.082	32.6915	33.5051	33.499	31.7615	32.866		35.7133	35.2378	35.1152	34.8464	35.8991	35.7989	36.5458	36.0255	36.2824	35.1403	35.794	35.1299		35.1693	35.1588	35.4904	35.4691	34.204	35.0336
46.1667	31.027	31.3465	31.04	32.8567	32.6796	33.3933	34.151	32.758	33.5494	33.5763	31.8127	32.892		35.6992	35.2562	35.0755	34.9702	35.879	35.7589	36.5353	36.1203	36.1833	35.1965	35.9631	35.2272		35.3229	34.8247	35.4477	35.4586	34.2715	35.0472
46.3333	30.9847	31.2935	31.0339	32.7518	32.6837	33.4088	34.2419	32.749	33.5804	33.5706	31.8385	32.9332		35.6961	35.2552	35.0939	34.996	35.8174	35.8961	36.3609	35.7212	36.2622	35.0591	36.0098	35.3402		35.2356	34.8244	35.3809	35.3873	34.1774	34.9105
46.5	30.9935	31.3106	31.0644	32.6847	32.7107	33.4298	34.1621	32.8509	33.5877	33.53	31.9024	32.9275		35.8529	35.2681	35.1238	35.0572	35.5226	35.8326	36.3318	35.678	36.3486	35.0626	35.7777	35.3512		35.6041	34.7351	35.4514	35.2138	34.1629	34.8637
46.6667	30.972	31.3422	31.0778	32.5791	32.6806	33.4639	34.2051	32.7952	33.6105	33.5206	31.8876	32.9454		35.7741	35.2437	35.1433	35.1982	35.5228	36.2381	36.3915	35.8257	36.4162	34.7393	35.7077	35.1418		35.8582	34.9016	35.5696	34.9503	34.1984	34.3692
46.8333	30.9197	31.3305	31.0524	32.6025	32.6379	33.4895	34.2211	32.7792	33.6518	33.5611	31.8807	33.0544		35.6472	35.1901	35.0665	35.3591	35.7089	36.2376	36.3609	35.7874	36.4799	34.8715	35.7765	34.7004		35.7831	34.8327	35.7896	34.8779	34.1641	33.9877
47	30.878	31.2858	31.0742	32.5764	32.6276	33.4758	34.2596	32.7445	33.6861	33.5686	31.8752	33.0661		35.7177	35.363	35.0209	35.5591	35.8339	36.2002	36.1006	35.7271	36.6247	34.8654	35.6601	34.2328		35.4349	35.1657	36.0041	34.6643	34.151	34.242
47.1667	30.9152	31.2701	31.0436	32.5391	32.5466	33.447	34.174	32.7323	33.6959	33.5744	31.8324	33.1619		35.7781	35.3502	35.0657	35.3793	35.8257	36.015	36.1882	35.9632	36.673	34.8181	35.5633	34.2233		35.2588	35.3737	35.9587	34.5392	34.2519	34.1979
47.3333	30.8799	31.316	31.031	32.6218	32.4866	33.466	34.0619	32.6988	33.6985	33.6856	31.9065	33.204		35.6729	35.2935	35.0413	35.4952	35.8108	36.0625	36.311	35.9838	36.6969	34.8662	35.3659	34.2129		35.2458	35.3743	35.9139	34.4817	34.3779	34.2256
47.5	30.7716	31.3404	31.0404	32.6656	32.4515	33.4079	34.1718	32.6696	33.7206	33.6828	31.9004	33.24		35.5964	35.2517	35.0474	35.7589	36.0041	36.1118	36.2408	35.7926	36.4265	35.0595	35.4226	34.4313		35.3354	35.4539	35.717	34.5649	34.3669	34.1966
47.6667	30.7966	31.386	30.9833	32.819	32.3826	33.3677	34.2046	32.6966	33.7175	33.5514	31.8516	33.259		35.7061	35.2478	35.0523	36.0205	36.1018	36.0947	36.0233	35.7668	36.4931	35.3931	35.3607	34.8757		35.0514	35.4212	35.6071	34.6743	34.3739	34.6169
47.8333	30.7597	31.47	30.9821	32.761	32.3049	33.3331	34.2153	32.6729	33.7655	33.3331	31.8685	33.2193		35.7587	35.2649	35.0926	36.2344	35.9841	35.8743	35.5053	35.6566	36.3366	35.6309	35.1401	35.2994		35.0624	35.3513	35.3346	34.7269	34.5421	34.8971
48	30.7484	31.5244	30.9795	32.8069	32.275	33.2834	34.1633	32.6636	33.7985	33.3406	31.7971	33.2336		35.7651	35.0616	35.2668	35.9707	36.0242	35.9425	34.8293	35.8413	36.1234	35.6655	35.2381	35.4792		35.2919	35.1433	34.5486	34.8328	34.6301	34.8094
48.1667	30.7345	31.5393	31.0254	32.7972	32.3186	33.2406	34.2589	32.7698	33.8499	33.2505	31.8662	33.2633		35.6955	35.0305	35.3619	36.1351	36.0499	36.0218	35.7105	35.8027	36.0328	35.8095	35.2891	35.344		35.4216	35.3401	34.4389	34.9704	34.7487	34.8192
48.3333	30.7195	31.4934	30.9556	32.8416	32.3205	33.192	34.3361	32.7934	33.8947	33.0822	31.829	33.279		35.7503	35.0271	35.4903	36.2629	35.9161	35.9827	35.6561	36.0882	35.8646	35.7836	35.3201	35.2916		35.4426	35.1737	34.5088	35.1349	34.8249	34.897
48.5	30.7422	31.5128	30.9115	32.8179	32.3185	33.1678	34.3545	32.8133	33.9518	33.1349	31.8211	33.3169		35.7963	34.9929	35.5583	36.1822	36.0186	35.7646	35.7336	36.4917	36.0488	35.7634	35.3886	35.2282		35.1949	34.9414	34.635	35.1435	34.9565	34.907
48.6667	30.6956	31.4939	30.9006	32.717	32.2657	33.1379	34.3254	32.8908	34.0014	33.2312	31.9329	33.3451		35.803	34.8776	35.601	36.137	36.1517	35.2398	35.6098	36.3593	35.8391	35.5616	35.4287	35.1698		35.224	35.2011	34.9579	35.2049	35.1599	34.9646
48.8333	30.699	31.4559	30.9294	32.7743	32.2869	33.1241	34.3861	32.8716	33.9924	33.394	31.9638	33.3879		35.8527	34.9096	35.6421	35.8903	36.3344	35.2715	35.5978	36.6065	35.9482	35.3175	35.5277	34.8331		35.3158	35.2561	35.2686	35.2258	35.069	34.8881
49	30.6958	31.4463	30.9204	32.8282	32.2604	33.1705	34.6291	32.8672	33.954	33.3733	32.078	33.4296		35.7483	34.9258	35.5389	35.9413	36.0222	35.6319	35.1178	36.3333	36.0093	35.2956	35.5908	35.1343		35.3296	35.4535	35.8651	35.3634	35.0318	34.9437
49.1667	30.6989	31.4681	30.9019	32.9017	32.2101	33.1546	34.7337	32.8107	33.9498	33.4702	32.0986	33.4013		35.8056	34.9295	35.4304	35.8212	35.9729	35.5846	35.098	36.3809	36.0403	35.2408	35.4727	34.8028		35.352	35.3138	35.988	35.3666	34.999	34.9838
49.3333	30.7557	31.5065	30.944	32.837	32.1729	33.1523	34.8496	32.8605	33.9299	33.4725	32.1287	33.3785		35.8719	34.896	35.283	35.577	35.9992	35.7547	35.2813	36.4512	36.2472	35.5422	35.4747	34.8251		35.1869	35.5058	36.0433	35.3554	35.0041	34.9224
49.5	30.8437	31.5034	30.9608	32.8829	32.1117	33.1721	34.9345	32.894	33.9193	33.4644	32.0997	33.3368		35.8286	34.8237	35.1958	35.718	35.9816	35.7745	35.6572	36.4377	36.3035	35.6168	35.4031	34.8239		35.3741	35.7462	35.9304	35.1874	34.9305	34.9358
49.6667	30.8398	31.4973	30.9781	32.9183	32.1465	33.2076	35.0978	32.874	33.9412	33.5012	32.1045	33.3205		35.7772	34.8951	35.1831	35.6291	35.9352	35.85	35.6936	36.3772	36.3596	35.7298	35.4607	34.6234		35.7431	35.6501	35.8768	35.0966	34.7484	35.0437
49.8333	30.8379	31.463	30.9426	32.8848	32.1291	33.2322	35.3099	32.9173	33.9385	33.4749	32.0909	33.4128		35.7254	34.857	35.1677	35.67	35.8565	34.7304	35.3926	36.1432	36.3886	35.9069	35.6337	34.7081		35.5103	35.6179	35.9946	35.0386	34.7424	35.0588
50	30.8033	31.4565	30.9416	32.8215	32.0877	33.2141	35.2668	32.9696	33.9636	33.4116	32.0611	33.4392		35.7822	34.7833	35.1327	35.7875	36.026	34.6857	35.1373	36.4292	36.5509	35.892	35.7433	34.6749		35.6315	35.5261	35.709	34.9969	34.7464	35.0708
50.1667	30.7955	31.452	30.959	32.8006	32.0714	33.1977	35.1271	32.9506	33.9863	33.3049	31.9931	33.4762		35.5671	34.69	35.1053	35.6881	36.097	35.1221	35.0827	36.4811	36.6731	35.883	35.6175	34.9372		35.7797	35.6188	35.5215	34.9319	34.6533	34.9601
50.3333	30.8217	31.3975	30.9602	32.8496	32.041	33.1987	35.1457	32.9349	34.0129	33.2673	31.9454	33.5044		35.5209	34.6864	35.1218	35.4981	36.2721	35.3741	35.421	36.1932	36.4602	35.7141	35.6296	34.8236		35.8751	35.6566	35.4321	34.9169	34.6035	34.6377
50.5	30.7892	31.3581	30.9537	32.8243	31.994	33.1775	35.1184	32.9376	34.0355	33.2867	31.9647	33.5602		35.5487	34.6941	35.1079	35.0924	36.2334	35.4773	35.4974	35.9309	36.2966	35.6073	35.5692	34.717		35.7591	35.6551	35.4868	35.1307	34.7138	34.6732
50.6667	30.8479	31.2901	30.9541	32.8105	32.0332	33.147	35.1198	32.9194	34.0218	33.2062	31.9716	33.5864		35.5211	34.6362	35.0702	34.7779	36.2568	35.1638	35.3757	35.8568	36.2553	35.5074	35.4736	34.4088		35.4512	35.5361	35.3955	35.1426	34.81	34.5071
50.8333	30.939	31.3062	30.9474	32.8629	32.0682	33.1643	35.0607	32.9648	34.0519	33.0957	31.9623	33.5771		35.4755	34.7154	35.0667	34.7339	36.2954	35.7226	35.7154	35.9714	36.3382	35.4016	35.428	34.3004		35.4599	35.5854	35.3467	35.0936	34.9024	34.5338
51	31.0481	31.2522	30.9504	32.8174	32.0764	33.1444	35.0491	32.9771	34.0757	33.0824	31.9143	33.598		35.3643	34.7113	35.0399	34.8245	36.3645	35.7149	35.4774	35.7743	36.1482	35.6121	35.3845	34.2082		35.3309	35.6441	35.6974	35.1125	34.9676	34.3403
51.1667	31.0436	31.2344	30.9149	32.8156	32.1033	33.2286	35.2243	32.9974	34.0822	33.0315	31.9553	33.574		35.4531	34.7634	35.0153	34.9578	36.3185	35.8243	35.6909	35.8202	36.0638	35.7236	35.6855	34.0811		35.0977	35.6423	35.9814	35.1796	35.0657	34.427
51.3333	31.0843	31.2786	30.9069	32.7914	32.1087	33.3595	35.2886	33.0416	34.0862	33.0373	31.9649	33.5934		35.3492	34.8513	34.9215	35.1404	36.2549	35.7647	35.6251	35.7673	36.0962	35.6171	35.5807	34.2203		35.1027	35.6351	35.8516	35.1118	35.1146	34.6535
51.5	31.0864	31.2978	30.8641	32.8263	32.1405	33.4516	35.3753	33.0312	34.0879	32.9864	31.9691	33.6454		35.2654	35.0071	34.9491	35.5017	36.2735	35.8265	35.6551	35.9657	36.1334	35.7494	35.5967	34.3531		35.1034	35.6907	35.8728	35.0607	35.0973	34.51
51.6667	31.1056	31.3711	30.8612	32.8678	32.1165	33.4953	35.3583	33.0489	34.1096	33.0095	31.9153	33.5762		35.2625	35.1525	34.9117	35.4776	36.2184	35.9557	35.9988	36.3	36.3208	35.8325	35.7137	34.7592		35.1637	35.8815	35.8974	35.1636	35.0369	34.5898
51.8333	31.1093	31.3934	30.8647	32.8881	32.1008	33.5219	35.4152	33.022	34.1135	33.1345	31.8751	33.5107		35.1458	35.1456	34.8609	35.4535	36.2531	35.9331	36	36.4134	36.2392	35.9058	35.6542	34.8816		35.1626	35.8183	35.7076	35.2335	35.0073	34.6172
52	31.0317	31.4021	30.8344	32.9545	32.0594	33.6022	35.4237	33.0424	34.1552	33.1467	31.9348	33.4635		35.1334	35.2196	34.8227	35.389	36.1299	35.236	36.4682	36.5016	36.2731	35.6147	35.6482	34.8807		35.2103	35.7048	35.482	35.2509	34.9735	34.7096
52.1667	31.1151	31.4143	30.8204	32.916	32.0364	33.6196	35.3839	33.0894	34.1754	33.062	31.893	33.4684		35.1915	35.2619	34.8035	35.4574	36.0238	35.4079	36.5582	36.1899	36.0554	35.4794	35.5141	35.0353		35.0701	35.7308	35.4566	35.274	34.9196	34.6766
52.3333	31.1508	31.4049	30.8226	32.8575	32.0479	33.5596	35.3741	33.0842	34.2347	33.1515	31.9597	33.5128		35.1662	35.4219	34.8154	35.651	35.8609	35.5157	36.4357	36.5795	36.2288	35.3961	35.6571	34.6256		34.7937	35.5604	35.493	35.2914	34.8898	34.6303
52.5	31.2099	31.3601	30.8351	32.819	32.0315	33.5932	35.3186	33.1427	34.2541	33.1748	31.9889	33.4354		35.1779	35.4052	34.7605	35.5163	35.8137	35.9826	36.3585	36.5575	36.3463	35.0974	35.8499	34.3196		34.9617	35.5081	35.4599	35.3568	34.8397	34.1543
52.6667	31.2463	31.3515	30.8341	32.8109	32.0277	33.6185	35.334	33.2101	34.2847	33.2629	32.0552	33.5034		35.1941	35.41	34.7584	35.8731	35.7832	35.9761	36.2974	36.3168	36.4086	34.962	35.7119	34.1926		34.9568	35.377	35.4827	35.4345	34.7974	34.1285
52.8333	31.3196	31.3712	30.8	32.7774	31.945	33.6357	35.3526	33.2947	34.3097	33.2355	32.0987	33.5484		35.2242	35.3334	34.7471	35.563	35.7265	36.485	36.2666	36.0522	36.4212	34.6503	35.7864	34.0401		34.6163	35.2167	35.4584	35.4799	34.7558	33.7139
53	31.4798	31.3895	30.8074	32.7623	31.9436	33.6137	35.4263	33.3178	34.3294	33.1614	32.1425	33.5892		35.275	35.3144	34.7097	35.4052	35.6782	36.3623	36.227	36.2332	36.5245	34.7005	35.5563	33.9083		34.7696	35.4211	35.7335	35.2977	34.7334	33.6852
53.1667	31.4726	31.4317	30.8043	32.7971	31.9447	33.6313	35.5127	33.3389	34.3727	33.3947	32.211	33.5867		35.3479	35.4821	34.7	35.3651	35.72	36.1483	35.9462	36.2684	36.7168	34.9106	35.4318	33.9973		35.1112	35.3898	35.4746	35.2685	34.732	33.4513
53.3333	31.4469	31.4718	30.7871	32.85	31.9631	33.6143	35.5168	33.4236	34.3668	33.4179	32.2058	33.4984		35.399	35.3266	34.7045	35.2831	35.7727	35.9952	36.1113	36.0732	36.5987	35.0088	35.4359	34.2979		35.5426	35.565	35.5771	35.3286	34.7503	33.2536
53.5	31.4672	31.5036	30.7619	32.8996	31.9825	33.5503	35.6026	33.471	34.3761	33.3963	32.2007	33.5286		35.3078	35.3677	34.6956	35.4403	35.7942	35.8005	36.1014	35.8178	36.6093	35.0027	35.2683	34.4111		35.3701	35.5768	35.6328	35.2719	34.7309	33.7323
53.6667	31.502	31.5192	30.7331	32.9144	31.9392	33.5867	35.5934	33.4999	34.3583	33.3857	32.2081	33.6625		35.2264	35.3702	34.6756	35.3714	35.8623	35.7004	36.1888	35.8875	36.5823	35.0477	35.3059	34.4371		35.3965	35.7094	35.6305	35.23	34.705	33.9164
53.8333	31.4818	31.4486	30.7361	32.9302	32.0184	33.5899	35.59	33.4925	34.3521	33.4527	32.2741	33.768		35.2544	35.4627	34.6672	35.6245	35.9135	35.508	36.0635	35.9408	36.5272	35.3049	35.1317	34.6605		36.0173	36.0044	34.9526	35.237	34.6829	34.2495
54	31.4848	31.4382	30.7045	32.9694	32.0714	33.5863	35.5417	33.5527	34.3383	33.5034	32.3071	33.8149		35.2451	35.3762	34.7138	35.6951	35.8752	35.3173	36.0018	35.6332	36.5102	35.2864	35.1701	34.4574		35.884	35.9618	35.0398	35.3946	34.7667	34.0637
54.1667	31.5153	31.3854	30.7043	32.9891	32.1186	33.5425	35.5816	33.6051	34.3147	33.496	32.2922	33.9184		35.2478	35.2079	34.7138	35.6996	35.9726	35.5251	36.1837	35.9634	36.2274	34.9551	35.2156	34.3566		35.5163	35.9282	35.2192	35.4094	34.7479	34.3065
54.3333	31.5661	31.3286	30.7178	33.0276	32.1408	33.5624	35.5819	33.586	34.2689	33.3963	32.3115	33.9785		35.2496	35.1972	34.685	35.6706	36.0669	35.4008	36.0973	36.016	36.1757	35.0252	35.2652	34.3262		35.4582	35.886	35.092	35.4051	34.4906	34.5539
54.5	31.6096	31.3441	30.7249	33.0162	32.1559	33.5813	35.6059	33.6117	34.2462	33.4853	32.3553	34.0509		35.1821	35.1646	34.6866	35.6608	36.116	35.5124	36.0844	36.2284	36.0491	35.0829	35.3347	34.5815		35.4106	35.9167	35.0496	35.2963	34.4651	34.668
54.6667	31.6024	31.294	30.7376	32.9994	32.1782	33.6186	35.6919	33.641	34.2933	33.5314	32.3679	34.0021		35.2172	35.1444	34.7166	35.5305	35.9694	35.3653	36.0691	36.1736	35.9875	35.0021	35.2756	34.7145		35.5358	35.8769	34.9638	35.2834	34.482	34.5817
54.8333	31.6058	31.3295	30.711	32.989	32.1304	33.8139	35.7216	33.6552	34.3296	33.5599	32.43	33.9717		35.1708	35.0854	34.7446	35.5718	35.7998	35.4712	36.0063	36.1341	36.0737	35.0541	35.5457	34.808		35.4556	35.7832	35.7241	35.2158	34.605	34.6587
55	31.5594	31.3708	30.7294	32.9517	32.1019	33.9483	35.7817	33.6521	34.3239	33.675	32.4596	34.0069		35.2238	35.3566	34.6552	35.1159	35.8941	35.782	36.1394	36.4607	36.1313	35.0515	35.649	35.2387		35.4456	35.7793	35.6222	35.2474	34.5307	34.8587
55.1667	31.5901	31.4207	30.7423	32.9395	31.9675	34.0425	35.7244	33.6376	34.3369	33.7517	32.5137	33.965		35.0918	35.3685	34.6269	35.2909	35.968	35.6519	35.9646	36.2487	36.2653	35.0936	35.6956	35.2529		35.5716	35.8027	35.3253	35.1765	34.1828	34.8512
55.3333	31.5614	31.4382	30.7273	32.9171	31.9147	34.1084	35.7275	33.647	34.3925	33.8894	32.4505	33.986		35.131	35.3379	34.6694	35.3909	36.06	35.7613	35.7641	36.1161	36.3535	35.1418	35.5036	35.528		35.4864	35.8027	35.4831	35.1801	34.3514	34.7345
55.5	31.5369	31.4611	30.7418	32.9271	31.8407	34.3282	35.6338	33.6092	34.4696	33.8727	32.5293	33.9433		35.1841	35.3181	34.6358	35.1921	35.9657	35.7479	35.9183	35.9914	36.2373	35.2392	35.4729	35.4028		35.4923	35.7358	35.1563	35.2518	34.1986	34.6396
55.6667	31.5141	31.466	30.7259	32.9334	31.818	34.3752	35.5901	33.6944	34.4868	33.804	32.6128	33.9847		35.2799	35.2581	34.5955	35.3267	36.148	35.727	35.9513	35.936	36.038	35.2544	35.5927	35.4298		35.3622	35.6739	34.8564	35.1584	34.1799	34.6012
55.8333	31.4919	31.4866	30.7824	32.9881	31.7882	34.2602	35.5897	33.7322	34.5033	33.8455	32.604	33.9828		35.3469	35.283	34.5641	35.3917	36.2558	35.7333	35.9655	36.0755	35.9397	34.9712	35.4609	35.4781		35.2185	35.7002	34.9248	35.044	34.2094	34.4584
56	31.4868	31.4659	30.8024	33.047	31.7882	34.1763	35.5447	33.7382	34.5667	33.968	32.6173	33.9713		35.2829	34.8801	34.5956	36.1099	36.2426	35.5257	35.6906	35.8909	35.8368	34.9366	35.6004	35.5782		35.3406	35.6826	34.6374	34.9329	34.3384	34.4914
56.1667	31.4473	31.4629	30.7777	33.0293	31.7785	34.2169	35.5815	33.7359	34.5609	33.9496	32.7033	34.0014		35.3366	34.8835	34.598	36.057	36.168	35.3689	35.7723	35.9467	35.9882	34.9363	35.6899	35.7633		35.2933	35.6779	34.6752	34.9354	34.6321	34.4682
56.3333	31.4419	31.4767	30.7805	33.055	31.7148	34.2348	35.5	33.719	34.5672	33.9886	32.8163	34.0065		35.359	34.9528	34.5872	36.0821	36.1248	35.4539	35.7552	36.0556	35.9748	34.7844	35.7908	35.711		35.155	35.6186	34.6183	34.7527	34.8305	34.6731
56.5	31.4351	31.4427	30.7681	33.0399	31.776	34.1209	35.5299	33.7337	34.5605	34.1886	32.8484	33.9976		35.5038	34.9903	34.5822	36.0075	36.2801	35.4861	35.7512	35.9769	35.9568	34.6593	35.5532	35.8367		35.2279	35.6588	34.9645	34.7351	35.1746	34.7349
56.6667	31.4714	31.4812	30.7966	33.0861	31.8026	34.0971	35.4469	33.6871	34.5683	34.3973	32.8302	34.0032		35.4451	35.0591	34.5163	36.054	35.8728	35.4413	35.721	36.1107	36.0613	34.6977	35.6131	35.9138		35.3535	35.6638	35.3215	34.66	35.419	34.6769
56.8333	31.5035	31.4826	30.7989	33.0682	31.9235	34.0675	35.3162	33.7035	34.5603	34.4848	32.8005	34.0257		35.3489	35.0159	34.5223	36.0856	35.8623	35.1465	35.4449	35.895	36.095	35.0094	35.5314	35.9059		35.4672	35.6068	35.2941	34.7699	35.5152	34.1596
57	31.5231	31.4878	30.7932	33.0478	32.0712	34.1032	35.2551	33.7307	34.5421	34.4636	32.7748	34.0081		35.306	35.2614	34.5332	35.6685	35.8419	35.2028	35.2501	35.8857	35.8955	35.0386	35.4335	35.8381		35.2525	35.6148	35.5174	34.8242	35.4989	34.2053
57.1667	31.534	31.4567	30.8103	33.0755	32.1925	34.0134	35.1361	33.7516	34.5926	34.519	32.7631	34.0519		35.3071	35.3149	34.5541	35.3378	35.7446	35.1073	35.2406	35.8653	36.0071	35.0122	35.3817	35.899		35.2574	35.64	35.6909	34.7743	35.6382	34.2524
57.3333	31.5451	31.4624	30.7819	33.0588	32.3447	34.0158	35.1684	33.8179	34.6366	34.5876	32.731	34.0685		35.2745	35.3436	34.5699	35.4188	35.655	35.1277	35.4467	35.5347	36.157	35.0144	35.4394	35.7719		35.2397	35.6843	35.7959	34.8526	35.6804	34.1451
57.5	31.578	31.4699	30.8054	33.0679	32.3685	33.9852	35.072	33.8375	34.6602	34.5603	32.7014	34.1156		35.4412	35.3352	34.5483	35.589	35.4969	35.1869	35.4918	35.5462	36.3913	34.953	35.7732	35.5788		35.2931	35.574	35.7958	34.8281	35.6703	34.1737
57.6667	31.5362	31.457	30.7846	33.1177	32.3893	33.9683	35.0354	33.809	34.7169	34.592	32.7087	34.0446		35.5734	35.3339	34.5665	35.5475	35.9001	35.0424	35.4815	35.4988	36.5297	34.8868	35.5861	35.4123		35.2421	35.5579	35.8187	34.9102	35.5884	34.3407
57.8333	31.5179	31.4371	30.7451	33.0642	32.3274	33.9562	35.0592	33.7921	34.7602	34.6132	32.7055	33.9922		35.6914	35.3922	34.584	35.496	35.9392	34.6258	35.9349	35.8147	36.3867	34.6535	35.6463	35.2428		35.2275	35.602	35.8394	34.7489	35.0986	34.8753
58	31.5233	31.456	30.7513	33.0815	32.2998	33.9499	35.0532	33.78	34.8148	34.6916	32.7459	34.0405		35.7454	35.4341	34.5604	35.6404	36.11	34.508	36.3812	35.6855	36.4766	34.6231	35.7592	35.0484		35.0517	35.5826	35.8925	34.6572	35.0819	34.6142
58.1667	31.5696	31.5051	30.7441	33.0835	32.3348	33.9322	35.0842	33.78	34.8457	34.7199	32.7538	34.0388		35.7742	35.4361	34.5548	35.8372	36.1209	34.8792	36.3869	35.6665	36.3648	34.6417	35.8262	34.8977		35.2034	35.3326	36.1485	34.5848	35.1102	34.5931
58.3333	31.6082	31.5185	30.7168	33.0783	32.2098	33.862	35.1083	33.7735	34.8777	34.7499	32.8117	34.0274		35.8557	35.3795	34.5149	35.4726	36.0644	34.9947	36.3016	36.1972	36.1837	34.7148	35.8418	35.06		35.2718	35.371	36.1214	34.5434	34.6201	34.5175
58.5	31.5561	31.5363	30.6804	33.1116	32.3014	33.8062	35.2074	33.7505	34.8849	34.7531	32.8205	34.1376		35.6633	35.3347	34.5664	35.5735	36.1874	34.9597	36.12	36.2715	36.0986	34.8104	35.9157	35.1439		35.3646	35.4924	36.1024	34.4383	34.5106	34.3925
58.6667	31.5733	31.5956	30.6721	33.0307	32.4371	33.6655	35.3051	33.7416	34.8394	34.6918	32.8937	34.1591		35.5939	35.289	34.5489	35.5759	36.0894	35.3774	36.0895	36.2553	35.8986	34.8691	36.1541	35.1508		35.4104	35.5502	36.0941	34.3711	34.4188	34.2364
58.8333	31.6129	31.6121	30.6741	33.1	32.5721	33.6276	35.3297	33.7162	34.8517	34.6041	33.0018	34.2726		35.6225	35.2721	34.4828	35.7384	36.0467	36.1405	35.8767	35.8344	36.0856	34.8641	36.1873	35.3071		35.5374	35.5676	36.1104	34.5851	34.8276	34.2369
59	31.6006	31.6021	30.6384	33.1082	32.6632	33.5883	35.3452	33.6787	34.8657	34.5696	33.0846	34.2317		35.6707	35.2606	34.4912	35.7091	35.8156	36.1834	35.6604	35.8071	36.1952	34.8254	35.9335	35.3777		35.8799	35.5898	36.2005	34.7343	34.814	33.4213
59.1667	31.5759	31.5738	30.6108	33.1372	32.7634	33.5893	35.3988	33.6306	34.8397	34.5637	33.0603	34.2108		35.5316	35.2396	34.4558	35.7395	35.8979	36.0581	35.8686	35.6972	36.0803	34.7741	35.8648	35.3776		35.5657	35.8432	36.0666	34.7719	34.8064	33.5463
59.3333	31.5115	31.5909	30.6472	33.1306	33.0022	33.5516	35.4096	33.5772	34.8103	34.5816	33.1044	34.3095		35.3293	35.2624	34.4242	35.9398	35.9494	35.8134	36.0877	35.5264	36.195	34.6648	35.7839	35.1206		35.7512	35.8135	36.0666	34.7862	35.0594	33.6539
59.5	31.5264	31.5772	30.6648	33.1292	33.06	33.5337	35.3671	33.5606	34.8177	34.6122	33.0842	34.244		35.3254	35.3	34.4002	35.7543	35.9945	35.7615	36.0839	35.6988	36.1119	34.7184	35.5523	34.9885		35.5999	35.817	36.158	34.7653	34.6898	33.7101
59.6667	31.5236	31.5577	30.6505	33.1418	33.1171	33.6012	35.185	33.5243	34.8569	34.6091	33.0748	34.2733		35.2095	35.3368	34.4485	35.8033	35.9134	35.5306	36.0774	35.9435	36.2342	34.8613	35.4188	34.8556		35.4245	35.8271	36.0141	34.6849	34.4945	33.7947
59.8333	31.517	31.5326	30.6831	33.1949	33.145	33.5711	35.1628	33.5304	34.8852	34.7053	33.0582	34.257		35.1771	35.3821	34.5529	35.8054	35.9605	35.2958	36.0533	36.3077	36.0665	35.0036	35.2351	34.7125		35.2807	35.7938	36.0117	34.5229	34.4992	33.8821
60	31.5561	31.5446	30.6506	33.2291	33.1932	33.5212	35.135	33.5484	34.8786	34.5959	33.0678	34.2752		35.0427	35.3841	34.5897	35.9156	36.0348	35.5083	36.273	36.6065	35.9722	35.1832	35.3571	34.6675		35.1524	35.6487	35.9425	33.7549	34.6236	35.0182
60.1667	31.59	31.5052	30.695	33.202	33.2036	33.4435	35.0742	33.5966	34.9149	34.628	33.1319	34.299		35.0333	35.3124	34.5694	35.7689	35.9094	35.5836	36.2168	36.7756	36.0316	35.2277	35.3957	34.5615		35.1899	35.6382	36.0363	33.883	34.4052	34.9831
60.3333	31.6454	31.4632	30.7216	33.2274	33.2207	33.424	34.9864	33.6126	34.9332	34.6238	33.1297	34.1231		35.178	35.3082	34.6458	35.6687	35.7947	35.5905	36.1384	36.9452	36.0619	35.1958	35.2792	34.5345		34.8341	35.565	35.9369	33.9081	34.2324	35.0593
60.5	31.6843	31.4754	30.7168	33.2128	33.244	33.3541	34.9182	33.6506	34.9483	34.6131	33.1975	34.1083		35.0955	35.3863	34.7048	35.6861	35.7054	35.5891	36.2889	36.9608	36.2412	35.1355	35.3764	34.5367		34.953	35.5098	35.6661	34.1714	34.6681	35.0489
60.6667	31.7612	31.4293	30.7506	33.2129	33.2126	33.3741	35.0426	33.6966	34.9488	34.6258	33.2735	34.134		35.1385	35.3874	34.7653	35.5169	35.6256	35.5807	36.2471	36.8284	36.3122	35.0124	35.2604	34.7433		34.8093	35.4064	35.8336	34.4351	34.8945	34.9376
60.8333	31.7588	31.4696	30.7337	33.2369	33.2324	33.3461	35.1118	33.7167	34.9512	34.5642	33.2915	34.1632		35.0343	35.342	34.7282	35.3472	35.6066	35.6699	36.494	36.735	36.378	34.9475	35.4706	34.7046		34.6346	35.3184	35.81	34.6042	34.8474	34.998
61	31.7537	31.4799	30.786	33.2698	33.2195	33.37	35.1358	33.6889	34.9398	34.6402	33.2907	34.233		35.138	35.3076	34.7463	35.2976	35.6074	35.6968	36.4845	36.6973	36.4094	34.8939	35.5132	34.9164		34.5639	35.4748	35.8221	35.4056	34.7307	35.0206
61.1667	31.7418	31.5429	30.7498	33.3209	33.2678	33.398	35.1535	33.7278	34.9312	34.5876	33.3537	34.2606		35.2089	35.3233	34.7913	35.2952	35.7818	35.7538	36.3489	36.4911	36.576	35.0315	35.5598	34.9629		34.6427	35.3871	35.5513	35.4423	34.9356	34.3501
61.3333	31.7498	31.5528	30.7282	33.4052	33.2655	33.3955	35.2648	33.7729	34.9225	34.4907	33.3897	34.4219		35.1689	35.3082	34.6901	35.1829	35.9228	35.9807	36.3586	36.1168	36.6057	35.19	35.8638	35.2843		34.888	35.1291	35.5861	35.6127	35.0512	34.2714
61.5	31.7514	31.5373	30.7283	33.3735	33.2479	33.4634	35.4266	33.8039	34.8764	34.4263	33.3777	34.4866		35.1738	35.2509	34.6353	35.2714	36.0519	35.932	36.4318	36.1087	36.5414	35.351	35.7019	35.4484		34.4552	35.1896	35.832	35.5852	35.1006	34.3116
61.6667	31.6881	31.5818	30.7244	33.6094	33.2446	33.4499	35.4415	33.8332	34.8118	34.351	33.2764	34.5137		35.0562	35.2557	34.5313	35.3267	36.0946	36.1972	36.4667	36.1534	36.4686	35.4397	35.8613	35.2176		34.4435	34.2596	35.7746	35.5274	34.7161	34.2804
61.8333	31.723	31.5833	30.6974	33.5843	33.2617	33.4668	35.3547	33.8299	34.6963	34.35	33.3079	34.4198		35.1549	35.2899	34.5029	35.4664	36.0713	36.1741	36.2092	35.935	36.6101	35.5222	35.8328	35.2376		34.3992	34.396	35.8263	35.2734	34.6377	34.1572
62	31.7223	31.5835	30.6913	33.5244	33.2782	33.475	35.4083	33.893	34.6372	34.3561	33.3383	34.3611		35.1835	35.3004	34.4672	35.3624	36.237	35.9278	36.0585	35.9652	36.5379	35.5306	35.8547	35.1821		34.4746	33.7494	35.7635	35.1053	34.5236	34.0373
62.1667	31.7299	31.5861	30.7103	33.6266	33.2529	33.5476	35.4515	33.8666	34.5479	34.371	33.3351	34.3409		35.2047	35.3579	34.4461	35.469	36.1531	35.9189	36.1909	36.0419	36.578	35.4133	35.8704	35.2248		34.7296	33.8532	36.0543	35.1832	34.2499	34.6439
62.3333	31.6894	31.5816	30.7335	33.6734	33.2304	33.6044	35.3377	33.8224	34.4815	34.5535	33.3457	34.3125		35.1026	35.3772	34.4775	35.5538	36.2788	35.944	36.1491	36.3557	36.6517	35.3916	35.7497	35.0827		34.7881	33.9284	36.0864	34.9484	34.3299	34.7092
62.5	31.7019	31.6506	30.738	33.7374	33.2393	33.656	35.2598	33.3711	34.4504	34.6506	33.3749	34.2784		35.1509	35.3591	34.4798	35.5269	36.1256	35.9902	36.1711	36.1387	36.6293	35.4022	35.8299	34.8952		34.9961	33.5332	36.0789	34.8529	34.0582	34.5909
62.6667	31.709	31.657	30.7402	33.4743	33.31	33.6626	35.1879	33.3036	34.4848	34.6848	33.4139	34.2527		35.2496	35.3737	34.52	35.5078	36.3803	35.7296	36.1942	35.7484	36.462	35.3395	35.8826	35.0058		35.3563	34.6009	36.1461	34.9521	34.4339	34.5526
62.8333	31.6637	31.6271	30.7707	33.4283	33.3165	33.6804	35.1299	33.2645	34.5479	34.6711	33.3661	34.2493		35.1172	35.298	34.5093	35.2482	36.5254	35.7114	36.4812	35.7093	36.1927	35.5079	35.897	35.0617		35.551	34.0962	35.9955	35.1929	34.0231	34.5182
63	31.6756	31.6194	30.7526	33.4278	33.266	33.7231	34.9753	33.249	34.5548	34.6181	33.3446	34.2804		35.0149	35.2883	34.5057	35.3937	36.4115	35.9359	36.559	35.3033	36.0991	35.5731	35.9766	35.0978		35.3316	34.7442	35.9543	35.4006	34.1187	34.6138
63.1667	31.6965	31.5954	30.7558	33.2811	33.2258	33.731	34.8836	33.2627	34.6448	34.4799	33.2973	34.279		35.0005	35.2649	34.4962	35.4064	36.4578	35.8977	36.5316	35.33	36.1041	35.7364	35.8778	35.0337		35.2162	34.6938	35.866	35.1566	34.3387	34.6343
63.3333	31.7002	31.5594	30.755	33.1692	33.1965	33.7712	34.8757	33.3759	34.7254	34.4354	33.3221	34.2913		35.0482	35.2361	34.4871	35.4658	36.4332	35.8965	36.5951	34.886	35.8529	35.5832	35.826	34.9808		34.8229	34.814	35.8726	35.2217	34.3551	34.538
63.5	31.7087	31.475	30.7904	33.1674	33.1589	33.8371	34.87	33.8771	34.7918	34.3413	33.0799	34.3358		34.9972	35.2596	34.4571	35.484	36.5629	35.8876	36.6568	35.0731	35.9269	35.494	35.7627	34.9652		34.6775	35.076	35.4482	35.3451	34.5798	34.4539
63.6667	31.7551	31.4603	30.773	33.2371	33.0623	33.8804	34.8676	33.9673	34.7934	34.3331	33.1241	34.3446		34.7456	35.3245	34.4445	35.4152	36.3434	36.1383	36.7274	35.6013	36.163	35.4845	35.5275	34.8427		34.5712	34.903	35.4553	34.9032	34.7149	34.4918
63.8333	31.7099	31.4624	30.7871	33.2595	32.9988	33.9634	34.8918	34.0904	34.8408	34.3132	33.2	34.4521		34.7643	35.4061	34.3957	35.0189	36.1373	36.3103	36.6995	35.8885	36.1399	35.3303	35.4946	34.7928		34.3281	34.9897	35.3595	34.7295	35.0578	34.4424
64	31.6533	31.4379	30.8157	33.2959	32.9583	34.0011	34.9182	34.1476	34.9303	34.3907	33.2254	34.4576		34.645	35.4461	34.4109	35.0244	36.148	36.3383	36.7823	36.3281	36.1642	35.3112	35.3693	34.5829		34.4834	34.8219	35.1998	34.4675	35.076	34.2233
64.1667	31.6272	31.4045	30.8109	33.3187	32.9247	33.9464	34.9369	34.168	34.9191	34.134	33.2539	34.5266		34.4687	35.4603	34.4253	35.0606	35.7061	36.4155	36.8051	36.4031	36.1131	35.1995	35.4172	34.7042		34.255	34.1303	35.0859	34.6254	35.0404	34.2245
64.3333	31.6873	31.4301	30.8254	33.3569	32.9163	33.8435	34.9746	34.1214	34.9199	33.9496	33.2573	34.5583		34.5378	35.4666	34.3317	35.0514	35.5711	36.4378	36.7336	36.9106	36.1374	35.3195	35.3577	34.5177		34.124	34.1535	35.0439	34.4039	35.1428	34.3331
64.5	31.6653	31.4445	30.8114	33.3621	32.8904	33.7997	34.9256	34.0266	34.901	34.0616	33.4789	34.5751		34.445	35.4812	34.36	35.0756	35.497	36.5225	36.6388	36.3795	35.8392	35.4973	35.538	34.8382		34.4397	34.0233	35.5599	34.272	34.9825	34.6328
64.6667	31.6533	31.4174	30.8646	33.3141	32.8577	33.7964	34.8898	34.0075	34.927	34.0169	33.5014	34.5287		34.6659	35.462	34.3261	35.1879	35.6506	36.404	36.611	36.0943	35.6155	35.4022	35.7784	34.9289		34.2129	34.7466	35.5341	34.6007	34.8187	34.7938
64.8333	31.7273	31.4386	30.8697	33.2979	32.8213	33.7453	34.8578	33.9383	34.9274	33.8966	33.4789	34.5079		34.656	35.3889	34.4162	35.5922	35.8005	36.399	36.5832	36.0781	35.6983	35.4284	35.6905	34.7608		34.375	34.9476	35.413	34.7094	34.7026	34.9512
65	31.7899	31.4389	30.8811	33.2567	32.814	33.6653	34.7238	33.9125	34.883	33.9645	33.438	34.5232		34.7261	35.3733	34.4051	35.5304	35.694	36.3492	36.3537	35.5902	35.7339	35.4549	35.7365	34.7655		34.1236	33.9386	34.7075	34.8426	34.6409	35.0152
65.1667	31.7846	31.4797	30.9007	33.2271	32.8202	33.6866	34.6882	33.8922	34.8632	34.3757	33.4402	34.504		34.9244	35.3628	34.3592	35.4309	36.0849	36.163	36.3366	35.3753	35.6024	35.6193	35.6765	34.8849		34.13	33.3836	34.6807	34.8759	34.5619	34.9232
65.3333	31.7676	31.5091	30.9204	33.2079	32.811	33.7362	34.6234	33.7946	34.8495	34.583	33.4496	34.5084		34.917	35.3863	34.5232	35.4784	36.2236	36.0243	36.2016	34.7934	35.6834	35.7201	35.8666	34.7662		34.2082	33.3782	34.2091	35.1888	34.1171	34.7516
65.5	31.7666	31.4981	30.9056	33.1965	32.7959	33.6542	34.534	33.8385	34.8816	34.5775	33.5055	34.4516		35.1138	35.3047	34.5559	35.6062	36.1524	35.9861	36.1798	35.0654	35.7348	35.4237	35.6656	34.6509		34.2259	33.4316	34.2006	35.3043	33.7873	34.5031
65.6667	31.7654	31.5166	30.912	33.2634	32.8436	33.6045	34.5366	33.8169	34.8664	34.793	33.5246	34.5339		35.201	35.2591	34.7026	35.5904	36.2007	36.0353	36.0595	35.152	35.7482	35.5911	35.5214	34.6354		34.2194	33.1247	34.2574	35.0711	33.8765	34.2391
65.8333	31.7422	31.507	30.9343	33.2839	32.8632	33.5726	34.6677	33.8321	34.8349	34.9492	33.5993	34.5125		35.2711	35.2909	34.6809	35.5576	36.0227	35.841	35.9397	35.099	35.8024	35.4981	35.5663	34.6839		34.1477	33.182	34.0395	34.9408	34.1121	34.1338
66	31.7464	31.512	30.9444	33.2953	32.881	33.5641	34.9174	33.8308	34.8534	34.8537	33.6976	34.4781		35.2747	35.297	34.75	35.4893	36.0723	35.7835	36.134	35.3616	36.0647	35.3357	35.4836	34.9954		34.5695	34.3235	35.1157	34.9137	33.9887	34.0882
66.1667	31.755	31.4732	30.9419	33.3493	32.8727	33.5625	34.9907	33.8525	34.8316	34.869	33.7543	34.4124		35.2515	35.3133	34.7899	35.4724	36.0575	35.733	36.0348	35.26	36.2759	35.2324	35.4156	34.8481		34.5969	34.5542	35.3205	34.9464	34.1356	34.0946
66.3333	31.6795	31.4295	30.9526	33.3498	32.8873	33.5135	35.106	33.9466	34.8097	34.7103	33.746	34.3916		35.2357	35.2682	34.7991	35.4425	36.1575	35.7912	36.0808	35.4601	36.2665	35.1439	35.2164	35.1094		34.9109	34.5479	35.703	34.7975	34.2685	34.0607
66.5	31.6886	31.4365	30.9933	33.3679	32.9314	33.5211	35.2544	33.9733	34.8022	34.6231	33.7849	34.4113		35.2475	35.3108	34.8216	35.0946	36.0498	35.6544	36.1562	35.5436	36.3548	35.2886	35.3768	35.1021		34.5408	34.3674	35.546	34.8656	34.4095	33.9969
66.6667	31.6908	31.4049	30.9975	33.3439	32.9271	33.5183	35.3246	33.9956	34.8313	34.5069	33.7107	34.379		35.2181	35.2586	34.7254	35.0028	35.8369	35.5215	36.2907	35.5316	36.4875	35.1822	35.4575	35.3252		34.8311	34.4452	35.1029	35.0513	34.4384	34.1893
66.8333	31.7146	31.3661	30.9889	33.3248	32.9235	33.5151	35.2242	33.9978	34.8196	34.5537	33.6609	34.4059		35.2835	35.2607	34.9051	35.1312	36.0454	35.6385	36.4204	35.6273	36.61	35.1598	35.6519	35.5677		34.8653	34.3677	35.6487	35.1816	34.1251	34.2819
67	31.7113	31.3415	31.0256	33.3212	32.9323	33.5158	35.1863	33.9934	34.798	34.4582	33.6691	34.4676		35.4234	35.2228	34.9263	35.2623	36.1171	35.6355	36.4034	35.7669	36.4365	35.222	35.6715	35.1164		34.5188	34.439	35.3686	35.1876	34.2077	34.4875
67.1667	31.7224	31.338	31.0647	33.2531	32.9517	33.4791	35.1142	33.9753	34.8633	34.4765	33.6127	34.4989		35.4818	35.1858	35.0343	35.3295	36.089	35.6702	36.3513	35.601	36.2368	35.134	35.8344	35.2573		34.7854	34.6101	35.4189	35.0417	34.0176	34.6222
67.3333	31.7819	31.3089	31.0751	33.2497	32.9772	33.471	35.0411	33.9666	34.9063	34.5188	33.6374	34.4628		35.4968	35.2585	34.9964	35.19	35.7968	35.8161	36.3085	35.6423	36.3775	35.1314	35.9777	35.2388		34.6577	34.6082	35.0824	34.9649	34.2445	34.7917
67.5	31.8142	31.2875	31.0789	33.2238	32.8422	33.4303	35.0121	33.9552	34.9201	34.5581	33.6298	34.4248		35.4954	35.2451	35.0083	35.2797	36.0027	35.9295	36.1636	35.8459	36.2497	35.0187	35.8737	35.202		34.7169	34.4646	34.7827	34.7137	34.5033	35.107
67.6667	31.8344	31.3035	31.1123	33.1964	32.8171	33.3698	34.9993	33.9213	34.8865	34.5364	33.7186	34.4257		35.5129	35.2711	35.1151	35.294	36.0695	35.9862	36.1358	35.7517	36.1282	34.9934	36.0036	35.0121		34.4675	34.7466	34.8542	34.536	34.3989	34.8687
67.8333	31.8459	31.3618	31.1112	33.1929	32.8185	33.3113	35.0412	33.938	34.8779	34.6037	33.7355	34.4016		35.3184	35.2157	35.0096	34.9098	36.0109	36.0519	35.9708	35.3954	36.0071	34.9822	35.9203	35.1142		34.2714	34.9476	34.9169	34.4252	34.3839	34.7712
68	31.8681	31.3661	31.1167	33.2808	32.8605	33.3346	35.0178	33.9499	34.8884	34.7984	33.6005	34.3668		35.3338	35.227	35.082	34.8562	35.9903	35.914	35.8765	34.8244	35.9737	34.9501	36.0736	35.2334		34.3161	33.9386	35.033	34.5762	34.4827	34.6287
68.1667	31.8815	31.4252	31.143	33.2931	32.8302	33.3431	35.0935	33.9696	34.8308	34.7941	33.6089	34.3724		35.2355	35.2728	35.0396	34.7849	36.1463	35.7918	36.0887	35.4	36.0434	34.9718	36.0611	35.0662		34.279	33.3836	34.9462	34.6109	34.7971	34.609
68.3333	31.8599	31.4681	31.1104	33.2998	32.7108	33.3556	35.1952	33.9926	34.8181	34.909	33.5685	34.3624		35.1422	35.2273	35.007	35.0228	36.234	35.5203	36.1847	35.5955	35.9929	34.9164	35.8811	35.1814		34.3502	34.7466	35.2584	34.548	34.873	34.563
68.5	31.7618	31.4786	31.1187	33.2662	32.8284	33.3716	35.1558	34.0745	34.8042	34.956	33.5361	34.4117		35.0399	35.2351	34.9102	34.9355	36.2563	35.4674	36.1088	35.5931	36.0496	34.9942	35.8839	35.1822		34.2521	34.9476	35.5838	34.5014	34.855	34.3196
68.6667	31.7191	31.487	31.0837	33.2591	32.8084	33.4308	35.2302	34.1347	34.7373	35.0496	33.471	34.3886		34.8887	35.2229	34.8279	34.7719	36.2016	35.3784	35.9812	35.7902	36.0847	35.0594	35.4028	35.2548		34.0751	33.9386	35.8466	34.2595	35.0214	34.6508
68.8333	31.7115	31.4562	31.0963	33.2775	32.7926	33.5094	35.2987	34.1509	34.7321	34.9757	33.5004	34.3995		35.0859	35.2584	34.733	34.9979	36.1835	35.2888	36.1506	35.8217	36.1116	35.0174	35.3922	35.0573		34.5372	33.3836	35.6977	34.31	35.3711	34.5861
69	31.6583	31.458	31.08	33.1767	32.7291	33.5181	35.3943	34.1583	34.7439	34.907	33.6581	34.3974		35.0102	35.3229	34.5747	34.929	36.1381	35.4726	36.1754	36.4092	36.0931	35.0335	35.3041	35.0224		34.5321	33.3782	35.6699	34.1664	35.3195	34.7767
69.1667	31.6357	31.3851	31.0416	33.224	32.7847	33.5509	35.4391	34.1626	34.8145	34.9144	33.7301	34.3753		35.0866	35.2568	34.4976	34.8851	36.0234	35.6168	36.1009	36.2767	36.1902	34.9201	35.1698	35.0808		34.4315	33.4316	35.4601	34.168	35.2575	34.6033
69.3333	31.6724	31.379	31.0759	33.1752	32.844	33.5752	35.3933	34.1932	34.8442	34.8927	33.7294	34.4063		35.2339	35.2647	34.5228	34.8086	36.0462	35.641	35.9895	35.9601	36.1495	34.8223	35.2842	35.0892		34.4909	33.1247	35.4011	34.3202	35.3635	34.1589
69.5	31.7651	31.3714	31.0736	33.1951	32.8072	33.5563	35.5184	34.1197	34.8553	34.8984	33.7599	34.3788		35.2688	35.1915	34.514	34.9295	36.0058	35.5685	36.0879	35.4944	36.3347	34.7538	35.4586	34.9973		34.8139	33.182	35.4128	34.2185	35.4933	33.9067
69.6667	31.7841	31.3366	31.119	33.176	32.793	33.5504	35.5409	34.0833	34.9007	34.8829	33.8616	34.3865		35.3804	35.1869	34.3692	34.8559	36.0092	35.7174	36.108	35.3753	36.3637	34.7233	35.8215	35.0474		35.296	34.3235	35.4804	34.5979	35.4093	33.6921
69.8333	31.8459	31.2945	31.1577	33.1286	32.7489	33.4955	35.4363	34.0543	34.9324	34.8435	33.869	34.4048		35.271	35.1665	34.3797	35.0376	35.9278	35.6169	36.0163	35.7286	36.4856	34.7122	35.8324	34.9101		35.4351	34.5542	35.5582	34.7579	35.2031	34.0046
70	31.8919	31.282	31.1878	33.1079	32.8396	33.4328	35.3133	34.0443	34.8876	34.8902	33.856	34.4109		35.2167	35.0623	34.4116	35.1664	35.8316	35.5753	36.0706	35.7354	36.6449	34.7614	35.6244	34.9315		35.445	34.5479	35.6173	34.8338	35.2086	33.6504
70.1667	31.8905	31.3205	31.2122	33.0799	32.7676	33.3996	35.2516	34.0409	34.8148	34.9023	33.8254	34.4867		35.1384	35.0208	34.4677	35.2247	35.7236	35.5493	36.0503	35.8922	36.7021	34.8895	35.5866	34.9639		35.2863	34.3674	35.6611	34.9051	35.1749	33.5778
70.3333	31.9343	31.3037	31.2161	33.1023	32.7363	33.3817	35.2836	34.0391	34.7776	34.8536	33.8626	34.5508		35.0529	34.9035	34.4453	35.1396	35.5748	35.5753	36.1224	36.2325	36.4321	34.9818	35.7288	35.0633		35.4248	34.4452	35.8628	35.1212	35.0438	33.8111
70.5	31.9633	31.3201	31.2406	33.1187	32.6913	33.388	35.2403	34.0418	34.7787	34.7799	33.8634	34.584		35.0725	34.9056	34.5173	35.2136	35.4384	35.5661	36.1803	36.736	36.1913	34.9489	35.5424	34.9868		35.3672	34.3677	35.8304	35.4992	34.8469	34.1934
70.6667	31.9759	31.3426	31.228	33.1828	32.7134	33.3797	35.2046	34.0927	34.8222	34.7092	33.8778	34.6044		35.0183	34.8695	34.6553	35.4799	35.4369	35.4673	36.1937	36.8218	36.1827	35.1055	35.5874	34.7056		35.2634	34.439	35.7877	35.3799	34.7926	33.969
70.8333	31.9531	31.3972	31.2234	33.1957	32.6966	33.374	35.2924	34.0765	34.7964	34.7019	33.8394	34.5808		35.1584	34.8875	34.679	35.5755	35.5024	35.6267	36.2207	36.5815	35.9847	35.268	35.3839	35.0467		35.0121	34.6101	35.7939	35.3987	34.9619	33.4077
71	31.9623	31.3448	31.2339	33.222	32.5905	33.3902	35.3891	34.0994	34.7772	34.6683	33.7677	34.5907		35.2493	34.9308	34.6832	35.6109	35.6377	35.6517	36.2273	36.7327	36.1042	35.2277	35.1669	35.1901		35.3084	34.6082	35.7435	35.2842	35.1439	33.6111
71.1667	32.0094	31.3315	31.2689	33.2604	32.5992	33.3428	35.3755	34.2134	34.7926	34.6777	33.6987	34.5455		35.3538	35.0114	34.6868	35.7599	35.8551	35.5868	36.242	36.7252	35.8664	35.2795	35.3229	35.0331		35.3157	34.4646	35.9769	35.1153	35.2702	33.7448
71.3333	31.9531	31.3294	31.3051	33.3318	32.6733	33.2991	35.3968	34.2212	34.7436	34.6867	33.7314	34.5056		35.4398	35.1044	34.7446	35.8902	35.9306	35.6829	36.2703	36.7791	35.9561	35.5293	35.2486	34.9449		35.2627	34.2329	35.9404	34.9457	35.3879	33.8656
71.5	31.9201	31.2819	31.2636	33.3473	32.7217	33.2878	35.4559	34.2412	34.6342	34.7633	33.7198	34.4718		35.417	35.1136	34.6979	35.8304	35.8574	35.6874	36.2341	36.7811	35.8039	35.5603	35.5004	34.5961		35.1902	34.1986	35.9807	34.6821	35.6082	33.9375
71.6667	31.9378	31.2419	31.2845	33.3329	32.6973	33.2475	35.4359	34.2719	34.5792	34.8395	33.6935	34.5292		35.48	35.1649	34.693	35.8498	35.8211	35.7955	36.2269	36.4453	35.8314	35.4694	35.5722	34.7543		35.1987	34.065	35.9706	34.7276	35.279	34.1124
71.8333	31.8814	31.2251	31.2619	33.3231	32.7416	33.2364	35.4078	34.3659	34.5417	34.9384	33.7407	34.5198		35.3285	35.1661	34.6536	35.6993	35.7336	35.7961	36.1739	36.7659	36.0989	35.5092	35.6108	34.4527		35.2764	34.132	35.9352	34.4864	34.6892	34.102
72	31.8921	31.3298	31.2554	33.36	32.7393	33.202	35.3888	34.4171	34.5094	34.9798	33.7472	34.53		35.2071	35.2124	34.5855	35.618	35.677	35.7659	36.1363	36.6358	36.1151	35.4759	35.9307	34.4839		35.1119	34.2209	35.9614	34.5215	34.6721	34.2286
72.1667	31.8753	31.3293	31.2172	33.3414	32.6738	33.1904	35.4162	34.3105	34.5183	34.9816	33.8337	34.5464		35.0981	35.2103	34.4799	35.5347	35.5365	35.9133	36.067	36.5659	36.2992	35.3852	35.7715	34.4823		35.4041	34.4617	35.9199	34.5729	34.594	34.3805
72.3333	31.8797	31.3074	31.238	33.3617	32.5074	33.1474	35.397	34.3387	34.5044	34.9825	33.8256	34.5501		35.093	35.2337	34.4185	35.4693	35.508	35.8992	36.06	36.082	36.5456	35.1613	35.8409	34.5154		35.4429	34.6885	35.9713	34.5267	34.6521	34.5878
72.5	31.8654	31.328	31.3175	33.4416	32.5084	33.1364	35.3065	34.3778	34.6115	34.8934	33.8248	34.6111		35.1511	35.3913	34.406	35.3748	35.7506	35.951	36.0686	36.0974	36.6134	35.1341	35.6104	34.8988		35.6336	34.7759	35.925	34.541	34.4195	34.611
72.6667	31.8284	31.371	31.3408	33.463	32.5679	33.1117	35.3079	34.3949	34.6231	34.8718	33.7862	34.6		35.0558	35.4012	34.3266	35.356	35.9057	35.8899	35.9946	36.1437	36.5688	35.0063	35.4925	35.0146		35.5155	34.809	35.8896	34.6231	34.842	34.8839
72.8333	31.8501	31.3928	31.4066	33.5915	32.5614	33.0737	35.3006	34.3375	34.6552	34.5927	33.7181	34.6871		35.1357	35.4115	34.2726	35.3321	35.9521	35.8209	35.9871	35.6084	36.4288	34.8322	35.6116	35.2202		35.4261	34.5576	35.8167	34.8266	35.5904	35.3671
73	31.8079	31.3929	31.4179	33.6613	32.5814	33.0356	35.2875	34.3013	34.7056	34.4852	33.7268	34.7271		35.1873	35.3586	34.24	35.2064	35.9582	35.805	35.9361	35.5282	36.378	34.8436	35.8454	35.303		35.4671	34.5677	35.7211	34.9194	35.604	34.8755
73.1667	31.8271	31.4499	31.4721	33.7615	32.6742	33.0395	35.2148	34.388	34.6559	34.3166	33.7125	34.7501		35.197	35.3943	34.2556	35.1048	36.0678	35.7852	35.9189	35.5195	36.2619	34.8575	35.9173	35.3526		35.2581	34.4015	35.6581	35.1317	35.5938	34.8812
73.3333	31.8426	31.4841	31.4491	33.7637	32.8158	33.0635	35.1405	34.328	34.6844	34.2249	33.6643	34.7216		35.1263	35.3678	34.2334	35.1083	36.1115	35.7747	35.925	35.5615	36.1358	34.8648	35.9364	35.1712		35.1354	34.3673	35.5358	34.9446	35.4924	34.8662
73.5	31.8565	31.4853	31.434	33.7703	32.8454	33.0466	35.1301	34.2832	34.6446	34.2666	33.6916	34.6226		35.0648	35.2572	34.2338	35.1376	36.1515	35.6981	35.9163	35.1382	36.2681	34.9699	36.1258	35.1682		35.0757	34.4868	35.5191	35.1393	35.6739	34.8524
73.6667	31.881	31.5126	31.439	33.8101	32.8472	33.035	35.0818	34.2756	34.6704	34.3237	33.7359	34.6037		35.0205	35.2024	34.2591	35.0637	36.2047	35.68	35.8979	35.5367	36.1811	35.0286	36.1975	35.023		35.3171	34.477	35.4643	35.0842	35.6851	34.8415
73.8333	31.9043	31.5001	31.4376	33.7834	32.9245	33.0495	35.0508	34.3171	34.6783	34.6118	33.8346	34.4759		34.9685	35.1449	34.2555	35.1712	36.2909	35.6551	35.9288	35.5612	36.1544	35.1151	36.1443	34.9708		35.1966	34.4675	35.5094	34.931	35.6586	34.8217
74	31.9472	31.4377	31.4493	33.7417	32.9571	33.0662	34.8964	34.3321	34.7262	34.696	33.8514	34.435		34.8287	35.1395	34.2476	35.2764	36.4153	35.6224	35.978	35.2763	36.1758	34.9999	36.0684	34.7485		35.0969	34.2977	35.6296	34.6137	35.1795	35.297
74.1667	31.883	31.3785	31.4064	33.7074	33.011	33.0301	34.9022	34.2973	34.7985	34.8933	33.8998	34.3519		34.756	35.004	34.2206	35.2562	36.2901	35.6158	36.0645	35.1012	36.1906	35.1457	36.1751	34.6954		35.1244	34.2509	35.6281	34.2368	34.8796	35.2655
74.3333	31.9027	31.3462	31.4401	33.7553	33.0379	32.985	34.8547	34.3154	34.8254	35.0439	33.9285	34.3941		34.7291	34.9596	34.2087	35.1707	36.416	35.5952	36.0744	35.2044	36.2331	35.1633	36.2471	34.6617		35.367	34.0906	35.7044	34.3182	34.7261	35.2739
74.5	31.896	31.3455	31.4639	34.0608	33.0692	33.0049	34.8393	34.3959	34.7847	34.7611	33.6575	34.4547		34.7037	34.9366	34.1656	35.1284	36.2782	35.5569	36.0584	35.5715	36.3317	35.1253	36.2059	34.5852		34.9079	33.9276	35.7423	34.1124	34.2661	35.2391
74.6667	31.8593	31.378	31.4711	34.2556	33.074	33.0066	34.8459	34.422	34.7563	34.5998	33.5114	34.3138		34.7464	34.9911	34.158	35.2461	36.2411	35.5419	36.1661	35.5714	36.3834	35.0712	36.1755	34.605		34.5494	33.8855	35.8699	34.1333	34.0335	35.2283
74.8333	31.815	31.3887	31.467	34.4395	33.0513	33.0173	34.7948	34.4416	34.7499	34.4685	33.0285	34.3113		34.7824	35.0724	34.1627	35.176	36.0867	35.5453	36.1388	35.8131	36.4805	34.9188	36.2267	34.4288		34.7044	34.0184	35.8939	34.1011	33.89	35.2336
75	31.8047	31.4273	31.5046	34.6511	33.0075	32.9941	34.6947	34.4631	34.7067	34.472	32.6276	34.2465		34.9316	35.0973	34.1639	35.2237	36.0659	35.628	36.1752	36.2013	36.4578	35.0319	36.0519	34.4369		34.7472	34.0623	35.8824	34.2907	34.2547	35.0118
75.1667	31.8395	31.5097	31.552	34.7086	33.0416	32.9881	34.6348	34.4755	34.6236	34.2712	32.495	34.0366		34.9875	35.184	34.1565	35.3602	36.2273	35.6506	36.1451	36.3055	36.4799	35.0249	35.7734	34.4207		34.7299	34.1301	35.8585	34.3988	34.1807	34.8279
75.3333	31.8349	31.5889	31.534	34.676	33.0684	33.0034	34.6799	34.5303	34.5593	34.1264	32.0935	33.9423		34.907	35.2154	34.0839	35.3802	36.0469	35.6578	36.14	36.6281	36.4654	35.0757	35.4979	34.3805		34.4729	34.2113	35.8807	34.6952	34.2722	34.7112
75.5	31.8254	31.6547	31.4923	34.4559	33.0605	32.9569	34.6534	34.4982	34.6444	34.3143	32.1957	33.8838		34.8076	35.251	34.0448	35.4304	36.1041	35.7405	36.1223	36.7093	36.4455	35.239	35.3347	34.4116		35.0263	34.2016	35.8417	34.6393	34.4793	34.4621
75.6667	31.8961	31.64	31.4697	34.4894	33.0994	32.9301	34.6131	34.519	34.6529	34.2755	32.3302	33.9235		34.8466	35.2468	33.9931	35.3968	35.9537	35.7724	36.1651	36.7156	36.4269	35.2479	35.2907	34.3257		35.3584	34.4409	35.774	34.8448	34.7143	34.0892
75.8333	31.9533	31.6154	31.4736	34.4993	33.1364	32.8812	34.6166	34.5494	34.6561	34.3418	32.7483	33.9184		34.7526	35.2646	33.9483	35.3623	36.0381	35.8512	36.1606	37.0128	36.4043	35.4045	35.1672	34.3229		35.488	34.4714	35.7376	35.0564	34.5856	33.7999
76	31.9545	31.6302	31.4419	34.358	33.2257	32.8714	34.8042	34.5546	34.629	34.2036	33.1631	34.0284		34.7034	35.2992	33.9235	35.1969	36.0658	35.8259	36.0812	36.6292	36.3908	35.463	35.1281	34.4736		35.632	34.46	35.7464	35.2038	34.5317	33.9203
76.1667	31.9261	31.6118	31.4692	34.404	33.2133	32.8837	34.8399	34.5596	34.6523	34.2238	33.2898	34.4709		34.6782	35.3461	33.9353	35.0924	35.8856	35.7073	36.0145	36.5688	36.3791	35.3221	35.411	34.2353		35.7139	34.3395	35.81	35.3727	34.9441	33.9071
76.3333	31.9542	31.6166	31.4238	34.5253	33.2214	32.8682	34.8037	34.5569	34.6618	34.3117	33.7389	34.7589		34.7408	35.3786	33.9914	35.157	35.9356	35.6801	35.7936	36.5506	36.3793	35.3834	35.3366	34.4273		35.7836	34.2166	35.7507	35.3915	34.9878	34.0288
76.5	31.9472	31.6209	31.5497	34.6367	33.2517	32.8819	34.7588	34.5543	34.5975	34.3991	33.9336	34.7514		34.6722	35.345	34.0082	35.1316	35.816	35.7163	35.8602	36.2715	36.3659	35.293	35.3768	34.3841		35.7277	34.2379	35.8081	35.6787	34.8266	34.0619
76.6667	31.9315	31.6168	31.6358	34.6097	33.2588	32.9072	34.7344	34.5165	34.5892	34.5153	33.8963	34.8407		34.6069	35.3394	33.9939	35.0783	35.8269	35.7131	35.841	36.1246	36.3676	35.3475	35.3983	34.444		35.5408	34.2233	35.7913	35.6834	34.2803	34.1661
76.8333	31.9346	31.6584	31.6418	34.4969	33.2457	32.909	34.7297	34.5157	34.5777	34.5173	33.9293	34.7709		34.6056	35.2575	33.9921	35.1501	35.7577	35.6397	35.896	36.0911	36.354	35.0826	35.3602	34.5587		35.4907	34.0471	35.7821	35.6971	33.9689	34.4034
77	31.9345	31.7011	31.6719	34.6869	33.1932	32.9227	34.6614	34.5306	34.6553	34.5164	33.9425	34.6908		34.6811	35.2119	33.971	35.0991	35.6373	35.5227	35.9434	36.1482	36.3774	35.0027	35.6249	34.4813		35.4179	33.9659	35.7258	35.65	33.7386	34.1186
77.1667	31.9737	31.6915	31.6831	34.7911	33.1678	32.9296	34.7726	34.5351	34.6332	34.5468	33.9733	34.4831		34.6517	35.1888	33.9382	35.2072	35.6528	35.4222	35.947	36.397	36.3412	35.1005	35.7333	34.6868		35.317	34.0394	35.6873	35.6275	33.3025	34.1988
77.3333	31.9741	31.7138	31.7485	33.9248	33.1285	32.9446	34.8453	34.5731	34.7572	34.4561	33.9542	34.2164		34.6939	35.1819	33.9283	35.2148	35.7027	35.4665	36.1376	36.4558	36.3515	34.9694	35.9473	34.5612		35.4135	34.2549	35.6968	35.6154	32.8363	33.8677
77.5	32.0205	31.7521	31.5226	33.9365	33.1301	32.9079	34.9638	34.5943	34.829	34.3894	33.9225	34.2158		34.7267	35.239	33.9175	35.2747	35.8434	35.4954	36.138	36.6865	36.3484	35.0581	36.0119	34.6668		35.398	34.5457	35.6637	35.6161	32.79	33.7486
77.6667	32.0261	31.7956	31.3555	33.9529	33.1074	32.911	35.0867	34.5929	34.9146	34.3677	33.9627	34.1049		34.7698	35.2409	33.9164	35.2614	35.7951	35.563	36.1561	36.556	36.3409	34.9029	36.1379	34.7546		35.4967	34.2829	35.638	35.6248	33.3315	33.8669
77.8333	32.0269	31.8367	31.237	34.0776	33.1095	32.8445	35.1931	34.6003	35.042	34.3604	33.9348	34.1873		34.7778	35.2207	33.8921	35.1713	35.7761	35.5652	36.1941	36.4658	36.3047	35.083	36.1872	34.6967		35.4731	34.5212	35.6341	35.6388	33.8244	33.8881
78	32.02	31.8371	31.1269	33.9614	33.128	32.8275	35.3766	34.5896	35.0826	34.471	33.9519	34.115		34.7612	35.2261	33.8685	35.3304	35.7797	35.5352	36.2056	36.7812	36.249	35.2025	35.9854	34.7255		35.5244	34.8269	35.6445	35.4749	34.0939	34.2581
78.1667	32.0649	31.8805	30.9887	34.0129	33.1184	32.7756	35.3878	34.6	35.2315	34.535	33.9391	34.0969		34.8614	35.2288	33.8487	35.2736	35.8828	35.6753	36.2572	36.7912	36.0302	35.1596	35.9029	34.8004		35.6758	35.0028	35.6384	35.3312	34.3896	34.1333
78.3333	32.0577	31.9024	30.8679	34.9037	33.1338	32.7669	35.4169	34.5279	35.2505	34.5819	33.9579	34.0286		34.8432	35.2001	33.9597	35.1678	35.9217	35.6523	36.2072	36.7146	35.7234	35.1553	35.9086	34.8188		35.6196	35.0797	35.6336	35.1952	34.708	34.3852
78.5	32.0207	31.9127	30.9602	34.8539	33.1148	32.7632	35.3519	34.5169	35.3279	34.6053	33.9923	34.1575		34.8892	35.1231	33.9853	35.049	35.7965	35.6944	36.1875	36.74	35.36	34.9684	35.8349	34.8272		35.4366	35.0117	35.6101	35.1415	35.2166	34.7334
78.6667	31.9784	31.9591	31.0852	34.8146	33.1059	32.7078	35.3716	34.5076	35.3878	34.5871	34.061	34.2756		34.8628	35.1514	34.0173	35.0287	35.8337	35.7171	36.1676	37.0153	35.2376	35.1058	35.7663	34.7926		35.188	35.3089	35.6303	35.0997	35.0181	34.8173
78.8333	31.9736	31.9468	31.2206	34.7813	33.0821	32.7393	35.3377	34.4745	35.3796	34.5771	34.1142	34.3944		34.8574	35.2486	34.0462	34.9951	35.9571	35.7963	36.085	37.0506	35.1263	35.1632	35.8063	34.7839		35.0955	35.3811	35.6169	35.0304	34.9143	34.4713
79	32.0012	31.9539	31.3392	34.8341	33.0143	32.7131	35.32	34.5139	35.385	34.5424	34.1086	34.5317		34.8075	35.2219	34.0776	35.0234	36.0832	35.9594	36.0719	37.1076	34.9218	35.1063	35.9617	34.6319		34.6984	35.3999	35.5471	35.1973	34.7131	34.2866
79.1667	31.9762	31.9577	31.462	34.7496	33.0045	32.7173	35.2695	34.5524	35.3609	34.4188	34.0984	34.3902		34.7056	35.2156	34.101	35.0921	35.9856	35.9948	36.0424	36.9728	35.1459	35.2033	35.8582	34.6758		34.7472	35.4287	35.4931	35.3533	34.8291	34.5063
79.3333	31.9586	31.9669	31.5809	34.8571	32.9959	32.6626	35.2243	34.6278	35.307	34.4463	34.0786	34.6277		34.6854	35.1591	33.9809	34.9795	35.8918	36.0055	36.1284	36.7494	35.3198	35.3499	35.764	34.7106		34.7532	35.4507	35.4674	35.4776	34.9537	34.5175
79.5	31.9564	31.9854	31.6584	34.8306	32.926	32.6298	35.2413	34.6452	35.3038	34.4353	33.927	34.4638		34.6588	35.1412	33.9709	34.9494	35.9218	35.9785	36.0881	36.5038	35.4166	35.5003	35.7829	34.6065		34.8363	34.7232	35.4174	35.5045	34.6259	34.2343
79.6667	32.0079	31.9831	31.6777	34.7979	32.8774	32.5799	35.219	34.7038	35.2923	34.4835	33.7052	34.5052		34.6146	35.1024	33.9648	34.9269	35.9434	35.8753	36.0203	36.395	35.3412	35.4341	35.5647	34.6277		35.0344	34.7801	35.369	35.5051	34.7139	34.0245
79.8333	32.0048	31.9998	31.6813	34.6528	32.8159	32.6001	35.2357	34.7585	35.2951	34.4762	33.6376	34.5022		34.6657	35.0424	33.999	34.9537	35.9179	35.8261	36.0132	36.2829	35.3301	35.3397	35.575	34.6348		35.0293	34.7726	35.3489	35.5358	34.8053	34.2917
80	31.9872	32.0366	31.65	34.6229	32.8469	32.5977	35.2164	34.7625	35.3236	34.4891	33.6283	34.5726		34.7023	34.9743	34.0097	34.9607	35.8937	35.7671	35.9999	36.1648	35.3998	35.2547	35.4064	34.6085		35.4	34.7177	35.2163	35.5678	35.0102	34.2677
80.1667	31.9856	32.0397	31.6905	34.6379	32.8173	32.5839	35.2533	34.7403	35.3707	34.5799	33.553	34.8782		34.8305	34.9911	34.0301	34.864	36.0079	35.7908	36.0505	36.1555	35.5195	35.1382	35.4043	34.4986		35.3326	34.7047	35.1727	35.5406	35.0844	34.1062
80.3333	31.9931	32.0474	31.705	34.6438	32.7881	32.6886	35.2913	34.7642	35.4409	34.5396	33.5435	34.7333		34.8017	35.0648	34.0404	35.0067	36.0973	35.7547	36.0527	36.3826	35.4246	35.004	35.2993	34.5731		35.0752	34.6408	35.1516	35.5564	34.9001	34.2886
80.5	32.0666	32.025	31.6967	34.65	32.8086	32.7759	35.2588	34.8252	35.4339	34.5323	33.6762	34.6961		34.891	35.1289	34.0641	35.1067	36.2434	35.6624	36.0339	36.6108	35.5349	34.8647	35.4266	34.6052		35.1037	35.3124	34.852	35.5772	35.1612	34.5767
80.6667	32.0617	32.0394	31.6738	34.7782	32.766	32.8488	35.239	34.8061	35.3673	34.5055	33.8208	34.4833		34.9433	35.0633	34.0585	35.0337	36.3909	35.6696	36.0452	36.6537	35.6529	34.8507	35.4145	34.5247		35.0881	35.0681	34.8032	35.5716	35.2307	34.292
80.8333	32.0453	32.0531	31.6765	34.9747	32.7233	32.8179	35.0844	34.7852	35.3174	34.466	33.8679	34.2253		34.9511	35.1171	34.0623	34.9352	36.2785	35.6516	36.0652	36.7254	35.6634	34.7406	35.3385	34.5126		35.0995	34.5955	34.5334	35.5764	35.1774	34.2127
81	32.0101	32.0907	31.7008	35.1525	32.7185	32.8673	35.1175	34.7514	35.3137	34.4205	33.9738	34.0594		34.8749	35.198	34.0697	34.8712	36.1346	35.6807	36.0482	36.7523	35.8999	34.7581	35.3965	34.5664		35.1221	34.6296	34.366	35.5326	34.9846	34.1113
81.1667	32.0121	32.1588	31.6755	35.0901	32.6921	32.9338	35.1572	34.7371	35.2484	34.4166	34.0598	33.882		34.7879	35.1895	34.0366	34.9861	36.1599	35.6745	35.9453	36.7877	35.6892	34.6616	35.4751	34.5855		35.172	34.7106	34.2383	35.5044	34.7536	34.3161
81.3333	32.0507	32.1368	31.6888	35.0137	32.6331	32.8806	35.1597	34.6963	35.2033	34.4033	34.0994	33.8597		34.8046	35.173	33.9771	35.0024	35.9464	35.6453	35.8814	36.6852	35.994	34.7297	35.7168	34.3852		35.4382	34.5607	33.7565	35.4541	34.4078	34.2038
81.5	32.0119	32.1828	31.6965	35.0556	32.6298	32.8613	35.2963	34.6683	35.2082	34.6425	34.1372	33.891		34.7688	35.0556	33.9466	35.0921	35.7187	35.6402	35.9011	36.3779	36.0408	34.7578	35.7953	34.4207		35.4195	34.6139	34.1157	35.4169	34.2885	34.2804
81.6667	32.0373	32.2027	31.7044	34.9316	32.6538	32.8711	35.2706	34.6857	35.2356	34.5835	34.2331	33.9453		34.8005	35.0745	33.9677	35.0753	35.4936	35.6475	35.9315	36.1413	35.7611	34.8245	36.0107	34.4767		35.4871	34.8353	34.2371	35.4001	33.9378	34.8483
81.8333	32.0757	32.2548	31.7436	34.8857	32.705	32.9306	35.4605	34.6382	35.1675	34.6007	34.1854	34.047		34.8013	35.0188	33.9441	35.2338	35.5231	35.6272	35.9617	35.8389	35.6677	35.2011	36.1899	34.4768		35.5714	35.2487	34.4325	35.323	33.8058	34.9376
82	32.149	32.2578	31.7704	34.778	32.7342	32.9109	35.4106	34.6785	35.1252	34.4208	34.108	34.2406		34.8667	35.1	33.9501	35.3854	35.5907	35.5897	36.0064	35.7921	34.6729	35.2255	36.2481	34.4614		35.3933	35.0427	34.4662	35.2884	34.0236	35.1156
82.1667	32.1729	32.1997	31.7629	34.8812	32.7795	32.9145	35.3244	34.7381	35.1449	34.6823	34.068	34.4305		34.8265	35.1012	33.9992	35.3375	35.449	35.5841	36.0966	35.8536	34.687	35.2998	36.1888	34.4208		35.4414	34.7829	34.3001	35.3429	34.196	35.0109
82.3333	32.1711	32.2014	31.7743	34.7572	32.8329	32.9384	35.2918	34.7571	35.1292	34.9075	34.0643	34.4125		34.821	35.1397	34.0564	35.4101	35.6709	35.6328	36.1671	35.956	34.6961	35.4743	36.1163	34.5277		35.18	34.5548	34.388	35.3176	34.631	35.0756
82.5	32.1952	32.2388	31.7916	34.7387	32.8745	32.9177	35.2047	34.8008	35.0771	34.7017	34.0796	34.5856		34.7824	35.3712	34.0303	35.3331	35.7745	35.6889	36.1535	36.0742	34.7974	35.4492	36.0266	34.5129		35.1383	34.3564	34.3738	35.214	34.7634	34.8411
82.6667	32.2041	32.2378	31.8069	34.7363	32.9445	32.9214	35.1842	34.8168	35.0876	34.563	34.0005	34.7532		34.7452	35.3927	33.9674	34.8894	35.8107	35.7532	36.1441	36.0217	34.9954	35.4723	35.8546	34.4318		35.2775	34.3186	34.2096	35.0859	34.7942	34.8772
82.8333	32.2294	32.1736	31.7952	34.7431	33.0062	32.9248	35.0683	34.8993	35.1587	34.6967	34.099	34.8473		34.7627	35.4206	33.9358	34.7445	36.0751	35.8272	36.11	36.2872	35.0571	35.2777	35.6589	34.3947		35.1037	34.2356	34.3752	35.0824	34.9984	34.7909
83	32.2326	32.1365	31.796	34.6785	33.009	32.89	35.0449	34.9166	35.1574	35.0474	34.0589	34.6867		34.8128	35.3892	33.9258	34.6301	36.0112	35.8614	36.0943	36.3913	36.021	35.3275	35.7221	34.2976		35.3524	34.4316	34.725	35.0639	34.8468	34.799
83.1667	32.2646	32.1419	31.8216	34.6149	32.9679	32.8544	35.0817	34.899	35.1826	34.974	34.1229	34.4276		34.9606	35.4034	33.8688	34.6085	36.015	35.88	36.1162	36.2047	36.128	35.4	35.7957	34.4289		35.1363	34.5821	35.1379	34.9683	34.7603	34.746
83.3333	32.3009	32.1754	31.8259	34.6767	32.9776	32.8437	35.1098	34.8757	35.2102	34.8648	33.9829	34.4437		34.9122	35.3307	33.843	34.5165	36.1532	35.8404	36.093	36.1908	35.8336	35.2103	35.7762	34.3796		35.3463	34.8788	35.6785	34.9243	34.7994	34.4841
83.5	32.3558	32.1227	31.8213	34.5855	32.9591	32.8347	35.0984	34.8131	35.183	34.9346	33.925	34.3073		35.0894	35.2028	33.864	34.6518	36.1377	35.7948	36.094	36.1281	35.7409	35.2301	35.8803	34.3341		35.4639	35.0284	35.7211	34.9777	34.574	34.558
83.6667	32.4023	32.1184	31.8426	34.537	32.9123	32.8051	34.9244	34.7293	35.1854	35.1844	33.9062	34.211		35.1797	35.2848	33.8933	35.3008	36.1992	35.7182	36.152	36.222	35.8919	35.2835	36.1306	34.3365		35.3731	34.8499	35.7393	35.0826	34.9548	34.438
83.8333	32.4175	32.1879	31.8476	34.514	32.8861	32.7698	34.6514	34.7056	35.2134	35.169	33.8934	34.1946		35.21	35.1857	33.8939	35.322	35.9586	35.6645	36.1356	35.9593	35.8466	35.3608	36.1825	34.461		35.5885	34.7748	35.7689	35.0858	34.834	33.781
84	32.4583	32.2372	31.8676	34.5329	32.8672	32.7962	34.4027	34.6003	35.2149	35.1255	33.9337	34.1576		35.0833	35.1867	33.877	35.3604	36.0029	35.6536	36.0757	35.8051	35.5177	34.8477	36.0629	34.7289		35.5102	34.5527	35.7733	35.1106	34.989	33.8829
84.1667	32.4752	32.2547	31.9085	34.5065	32.922	32.7767	34.4477	34.3593	35.2447	35.0261	33.9008	34.3127		35.061	35.1832	33.8951	35.3038	36.0334	35.6201	36.0192	35.7968	35.6191	34.7853	35.9515	34.7352		35.6888	34.4758	34.9564	35.1239	35.0792	33.8154
84.3333	32.4982	32.3016	31.9428	34.5207	32.893	32.7646	34.4344	34.192	35.2469	35.0353	34.0345	34.4468		35.1338	35.19	33.8969	35.3819	35.8735	35.6057	36.0287	35.8118	35.8933	34.637	35.9908	34.6926		35.241	34.5675	34.9604	35.1253	35.1992	33.927
84.5	32.5016	32.3456	31.9859	34.6071	32.9229	32.7522	34.5344	33.9635	35.2595	35.0212	34.0329	34.4866		34.9766	35.2055	33.8847	35.1788	35.7351	35.6628	36.0566	36.1215	35.9278	34.6071	35.818	34.6589		35.1576	34.6918	35.0659	35.1341	35.4944	33.8969
84.6667	32.4831	32.3498	32.002	34.6229	32.9509	32.7731	34.7016	33.9429	35.167	35.0549	33.9961	34.5644		34.8899	35.1108	33.8758	35.122	35.778	35.632	35.9705	36.2947	36.0662	34.502	35.5689	34.6136		35.0445	34.8699	35.2999	35.0889	35.3154	33.8888
84.8333	32.5087	32.3326	32.0082	34.6206	33.0041	32.7892	35.0967	34.0826	35.0895	35.0432	33.9805	34.5632		34.8463	35.1707	33.8859	35.1222	35.8862	35.5753	35.9915	36.3601	36.1626	34.388	35.5448	34.4831		35.1191	35.0093	35.3425	35.0889	35.2265	34.6551
85	32.5178	32.314	32.02	34.5667	33.0413	32.7769	35.4292	34.2014	35.1349	34.9947	33.9731	34.5407		34.9608	35.1332	33.92	35.0454	35.9268	35.5288	36.0715	36.5085	36.5067	34.9433	35.3557	34.4862		35.2638	34.9234	35.4043	35.0637	35.0181	34.5947
85.1667	32.4889	32.2978	32.0254	34.5639	33.0683	32.7996	35.3788	34.3139	35.0239	34.8956	33.9358	34.3347		34.919	35.138	33.9072	35.1005	35.6846	35.5423	36.0458	36.6369	36.4885	35.0546	35.2946	34.6076		35.3409	34.7522	35.9778	35.0521	35.0639	34.4295
85.3333	32.447	32.2565	32.0302	34.4932	33.1424	32.7562	35.4093	34.5848	35.0347	34.8094	33.8875	34.2328		34.9833	35.1641	33.8991	35.0881	35.7471	35.584	36.0677	36.6384	36.4863	35.3291	35.2491	34.4971		35.6914	34.6777	35.7306	35.0487	34.9263	34.4353
85.5	32.3562	32.1635	32.0377	34.4753	33.1659	32.7354	35.2621	34.8702	34.8858	34.7645	33.8897	34.1966		35.0922	35.139	33.8956	35.1542	35.7847	35.5007	36.0663	36.4401	36.5326	35.4838	35.2683	34.7901		35.9393	34.5712	35.3695	35.1102	34.3549	34.5074
85.6667	32.3404	32.1684	32.0456	34.4416	33.1308	32.6408	35.2072	34.9373	34.8272	34.7334	33.9672	34.0409		35.1613	35.2702	33.911	35.1144	35.6899	35.5162	36.0836	36.331	36.3015	35.4569	35.4894	34.8996		36.1238	34.6022	34.7127	35.1784	34.4369	34.3258
85.8333	32.3121	32.1611	32.0395	34.3898	33.09	32.5559	35.1266	34.878	34.842	34.6829	34.0098	34.0834		35.0531	35.4117	33.8947	35.0978	35.4423	35.6153	36.0897	36.473	36.163	35.5707	35.5804	34.9662		36.0234	34.6638	34.1871	35.2012	34.5306	34.038
86	32.2532	32.1108	32.0536	34.4356	33.0884	32.5358	34.9659	34.9349	34.7695	34.616	34.0476	34.0895		35.0626	35.5464	33.8342	35.1318	35.3084	35.6148	36.0171	36.2549	36.2362	35.5464	35.7936	35.0487		35.9402	34.9697	34.2795	35.2488	34.3524	34.0418
86.1667	32.272	32.1373	32.0402	34.4491	33.073	32.4841	34.8708	35.1708	34.7462	34.6094	34.0756	34.3744		35.1166	35.5311	33.8445	35.1124	35.56	35.638	36.0647	36.1409	36.1146	35.58	36.0915	34.9881		35.7909	35.2208	34.5056	35.3026	34.1449	34.0068
86.3333	32.2743	32.2102	32.0452	34.5268	33.0621	32.5048	34.7424	35.1876	34.6451	34.5556	34.141	34.4364		35.0381	35.6399	33.8613	35.1412	35.3087	35.6545	35.8785	36.074	36.11	35.5221	35.9046	35.1191		36.0654	35.2691	34.5114	35.4035	34.1306	33.8399
86.5	32.3532	32.2916	32.0427	34.4621	33.0387	32.5399	34.7972	35.1459	34.7091	34.4157	34.1591	34.4339		34.9879	35.6642	33.8492	35.1048	35.4541	35.6763	35.8477	35.8763	36.2527	35.4366	35.7578	35.0331		35.8705	35.2912	34.8579	35.3881	34.4334	33.533
86.6667	32.3781	32.3425	32.0499	34.4826	33.07	32.6099	34.8564	35.2008	34.8282	34.2945	34.1161	34.4732		34.9973	35.4666	33.8527	35.213	35.431	35.6996	35.9152	35.976	36.2506	35.6354	35.4848	35.0814		35.8171	35.2596	35.535	35.3196	34.0718	33.5411
86.8333	32.3252	32.3908	32.0962	34.5617	33.0909	32.662	34.7857	35.1924	34.8473	34.2595	33.9842	34.3166		35.1269	35.2619	33.8651	35.3272	35.72	35.6304	35.9099	35.9192	36.4925	35.6701	35.6004	35.2591		35.7581	35.209	36.0964	35.3468	33.8929	33.547
87	32.3716	32.4728	32.1004	34.895	33.0397	32.6898	34.7785	35.1393	34.8809	34.2944	33.9591	34.3314		35.1399	35.0603	33.8772	35.3171	35.8042	35.6667	35.9968	35.9825	36.1415	35.7471	35.4183	35.1508		35.5524	35.3032	36.0176	35.3535	34.2499	32.9684
87.1667	32.3786	32.5594	32.1194	35.1165	32.9621	32.6915	34.9266	35.0892	34.9577	34.3029	33.9802	34.1938		35.0867	35.1268	33.8651	35.2149	35.8375	35.5314	36.0952	35.9859	36.1974	35.5236	35.0605	35.0287		35.6475	35.303	36.14	35.3777	34.1945	33.0194
87.3333	32.3901	32.581	32.0916	35.248	32.9457	32.6931	35.0816	35.0784	35.0052	34.3301	33.9567	34.0723		35.0349	34.8453	33.8358	35.0846	35.9054	35.4749	36.3107	35.7942	36.1604	35.3764	35.1369	35.1999		35.3579	35.404	36.3639	35.3653	34.2746	33.2688
87.5	32.4039	32.6488	32.0933	35.4521	32.9142	32.6676	35.1604	35.1895	34.9372	34.3526	33.9621	34.0721		35.0235	34.7992	33.8425	35.1191	35.954	35.4993	36.2095	35.8826	36.081	35.2959	35.3803	35.1173		35.2533	35.4601	36.3079	35.3435	34.338	33.4104
87.6667	32.3896	32.6364	32.0928	35.6894	32.8816	32.6389	35.2606	35.261	34.9481	34.427	34.0573	34.1286		35.0418	34.8321	33.8367	35.0697	35.7751	35.4045	36.2816	35.816	36.0359	35.2297	35.5955	34.9941		35.1739	35.4553	36.0859	35.3799	34.6909	33.3503
87.8333	32.4374	32.6237	32.0816	35.7735	32.866	32.586	35.3645	35.2784	34.9125	34.4187	34.1891	34.38		35.0297	34.9654	33.8483	35.0091	35.7586	35.3924	36.369	35.6485	35.9104	35.0995	35.5805	34.8207		34.7512	35.4996	35.7899	35.3333	34.9954	33.4118
88	32.4229	32.5961	32.1	35.4817	32.8425	32.5542	35.4334	35.3366	34.9014	34.4181	34.2011	34.5678		34.9706	35.0162	33.8608	34.9521	35.6113	35.3918	36.4679	35.5952	36.2194	35.06	35.8107	34.9977		34.8265	35.4163	35.7363	35.2891	35.0452	33.0967
88.1667	32.3989	32.5027	32.0957	35.3362	32.8881	32.5526	35.3311	35.3374	34.842	34.4492	34.2001	34.6397		34.9138	34.9153	33.8606	35.0116	35.596	35.5658	36.4411	35.6098	36.1321	35.2385	36.0157	35.01		34.8205	35.4787	35.5434	35.2287	35.0406	33.4009
88.3333	32.3657	32.4413	32.1194	35.1636	32.8796	32.496	35.31	35.3277	34.8438	34.4648	34.22	34.5518		35.0236	35.127	33.8861	35.0671	35.7401	35.5137	36.4311	35.783	35.929	35.4408	36.1817	34.9751		34.7888	35.4521	34.9007	35.153	35.0392	33.1647
88.5	32.3134	32.3441	32.1242	35.0329	32.8685	32.4693	35.3365	35.3158	34.9646	34.519	34.2238	34.6341		35.0329	35.1876	33.9049	35.0031	35.6107	35.4719	36.5799	35.7822	36.0017	35.6144	36.2186	34.9548		34.7387	35.4499	34.9017	35.0827	35.1006	33.2515
88.6667	32.306	32.3119	32.1142	34.7614	32.8723	32.5112	35.3034	35.2808	34.9364	34.4428	34.1154	34.5609		34.9945	35.2634	33.9204	35.0433	35.784	35.6624	36.5844	35.6716	36.2874	35.7269	36.2361	35.2718		34.6578	35.4996	34.8975	34.961	35.0482	33.2699
88.8333	32.2779	32.233	31.9751	34.532	32.8536	32.53	35.3354	35.2581	34.876	34.4206	34.0244	34.372		35.0554	35.2389	33.9236	35.0711	35.6028	35.8112	36.5962	35.8103	36.2565	35.7507	36.1194	35.3103		35.0192	35.437	35.1693	34.9626	34.9891	33.2757
89	32.2589	32.2473	31.7971	34.4844	32.8905	32.5268	35.3445	35.1532	34.7607	34.4062	34.0354	34.1562		34.9437	35.2156	33.8965	35.1182	35.8652	35.94	36.5659	35.7656	36.2116	35.6839	36.2271	35.2911		34.898	35.4469	34.4385	34.9332	35.0451	33.9793
89.1667	32.242	32.3077	31.6491	34.3523	32.9201	32.4554	35.3331	35.1013	34.7427	34.4077	34.0415	34.2274		35.0273	35.2168	33.868	35.1295	35.9353	35.67	36.3528	35.7114	36.2152	35.4916	36.2236	35.2706		34.8575	35.4087	34.609	34.9597	35.3112	34.0012
89.3333	32.2701	32.3355	31.5173	34.3772	32.8887	32.4911	35.2803	35.1088	34.7411	34.345	33.9451	34.3896		35.0152	35.1725	33.8585	35.1968	35.8408	35.8348	36.4437	35.6506	36.2376	35.2241	36.0859	35.2657		36.1238	34.6022	35.2714	35.1784	35.3976	34.1011
89.5	32.3103	32.4144	31.3555	34.5006	32.9112	32.5035	35.1616	35.0381	34.686	34.3739	33.8998	34.5899		35.0166	35.1297	33.8553	35.1635	35.918	35.9629	36.3189	35.696	35.9833	35.0635	35.9359	35.1828		36.0234	34.6638	35.4719	35.2012	35.1706	34.1352
89.6667	32.3411	32.4442	31.2479	34.73	32.9338	32.3787	35.0417	34.9638	34.6256	34.3986	33.8872	34.6081		35.0166	35.0791	33.8186	35.1118	35.9172	35.9606	36.2888	35.7817	35.81	34.8551	35.7779	35.0841		35.9402	34.9697	35.7335	35.2488	34.9844	34.0816
89.8333	32.3446	32.521	31.2597	34.8163	32.9589	32.4004	34.983	34.9224	34.2404	34.4517	33.9559	34.6621		34.9087	35.0187	33.809	35.0521	35.921	35.9189	36.2178	35.8837	36.0846	34.7179	35.6007	34.7915		35.7909	35.2208	35.4824	35.3026	35.1028	34.3166
90	32.3479	32.5598	31.3213	34.9448	32.9825	32.3987	34.989	34.9405	34.3892	34.4421	33.8632	34.7588		35.0717	34.9717	33.828	35.2232	35.9472	35.722	36.1622	35.9413	35.9354	34.8055	35.4421	34.6083		36.0654	35.2691	35.9779	35.4035	34.6842	34.4087
90.1667	32.3896	32.59	31.3428	35.2455	32.9717	32.461	35.0019	34.9553	34.51	34.4451	33.7456	34.6854		35.0271	34.9583	33.8505	35.4069	35.7841	35.9805	36.5318	35.9834	36.0005	34.8015	35.3395	34.5447		35.8705	35.2912	35.5111	35.3881	34.5414	34.3313
90.3333	32.3808	32.6262	31.3525	35.526	33.0016	32.4484	35.0541	34.9073	34.6177	34.4961	33.8063	34.7661		35.0068	34.9659	33.8517	35.3271	35.6814	35.8444	36.5272	35.9686	36.0969	34.9404	35.4005	34.4925		35.8171	35.2596	35.0833	35.3196	34.5195	34.2287
90.5	32.3547	32.6175	31.3919	35.6079	32.9664	32.4221	35.1238	34.8088	34.7245	34.4346	33.761	34.7079		35.0992	34.9164	33.8211	35.2517	35.6049	35.9212	36.7712	35.9836	36.2612	34.8843	35.464	34.8019		35.7581	35.209	34.9785	35.3468	34.7694	34.2031
90.6667	32.3084	32.5948	31.3716	35.6127	32.9343	32.5168	35.234	34.8009	34.6989	34.4579	33.7241	34.7412		35.0652	34.8283	33.8487	35.3915	35.5863	35.7845	36.7727	35.9967	36.3069	35.0747	35.4032	34.7075		35.5524	35.3032	34.8594	35.3535	34.5423	34.2773
90.8333	32.3379	32.5912	31.3469	35.8032	32.8238	32.5233	35.2457	34.7668	35.2706	34.3751	33.6198	34.7697		35.2507	34.8827	33.8582	35.4344	35.6266	35.9282	36.9239	35.7713	36.2854	35.1528	35.5271	34.9199		35.6475	35.303	34.8126	35.3777	34.3154	34.1399
91	32.3629	32.5842	31.2882	35.8455	32.7196	32.5087	35.2214	34.7284	35.3705	34.3361	33.5452	34.6948		35.208	34.8864	33.8522	35.146	35.4984	36.2613	37.0598	35.6347	36.4524	35.0256	35.5421	34.8253		35.3579	35.404	34.4082	35.3653	34.6967	34.0247
91.1667	32.3549	32.4677	31.2286	35.7267	32.6753	32.5504	35.2424	34.624	35.429	34.3222	33.6359	34.6242		35.074	34.8711	33.8772	34.9505	35.6227	36.2754	36.7787	35.4756	36.4295	35.0681	35.5569	34.9299		35.2533	35.4601	34.9016	35.3435	34.7736	34.0334
91.3333	32.3837	32.4664	31.2307	35.5781	32.6331	32.5839	35.2012	34.5836	35.4604	34.2666	33.6043	34.62		35.0149	34.8432	33.8765	34.8814	35.6711	36.403	36.6223	35.532	36.3636	35.2312	35.5947	35.0705		35.1739	35.4553	34.3335	35.3799	34.82	34.0194
91.5	32.3862	32.4726	31.1984	35.5196	32.5911	32.6292	35.1668	34.6764	35.5806	34.2954	33.6579	34.5343		34.8797	34.924	33.882	35.0893	35.6011	36.4038	36.3987	35.5926	36.3648	35.4199	35.4898	34.9815		34.7512	35.4996	34.2546	35.3333	34.7437	34.0586
91.6667	32.4123	32.5267	31.1974	35.4776	32.5715	32.6602	35.1642	34.6909	35.6624	34.3446	33.7113	34.6301		34.7977	35.1003	33.8796	34.8656	35.6933	36.5917	36.2178	35.5327	36.4291	35.3223	35.6183	34.9187		34.8265	35.4163	34.3451	35.2891	35.2456	34.0318
91.8333	32.4173	32.5756	31.4424	35.431	32.5553	32.6832	35.1868	34.7096	35.7086	34.3534	33.6877	34.6868		34.5206	35.0864	33.8904	34.8857	35.7102	36.4863	35.9804	35.7309	36.1697	35.3768	35.6964	34.8624		34.8205	35.4787	34.6187	35.2287	35.2117	34.0886
92	32.4127	32.5852	31.5117	35.5271	32.5269	32.7624	35.2028	34.6628	35.698	34.4245	33.8475	34.8402		34.3844	35.0716	33.9045	35.0161	35.7705	36.1912	35.8701	35.7506	36.2075	35.4866	35.7612	34.8806		34.7888	35.4521	35.2175	35.153	35.1372	33.9403
92.1667	32.409	32.6748	31.5334	35.5222	32.4454	32.7633	35.2161	34.676	35.6911	34.3375	33.855	34.8824		34.5136	35.0914	33.8812	35.1904	35.8666	36.094	36.091	35.743	35.8097	35.6365	35.7124	35.0262		34.7387	35.4499	35.0541	35.0827	35.1438	33.8732
92.3333	32.4062	32.5852	31.4914	35.5387	32.4169	32.7692	35.1783	34.7051	35.6921	34.3444	33.9201	34.8562		34.5473	35.0572	33.8702	35.3938	35.9821	35.9639	35.9446	35.7348	35.8251	35.5265	35.6321	35.0547		34.6578	35.4996	36.0527	34.961	35.1561	34.0223
92.5	32.4454	32.5581	31.3654	35.5179	32.4349	32.8095	35.1586	34.6119	35.6723	34.326	33.8718	34.7966		34.6848	35.0177	33.8661	35.2882	36.0351	35.72	36.0418	35.5967	35.9037	35.5176	35.662	35.0723		35.0192	35.437	36.0653	34.9626	35.3674	33.1223
92.6667	32.4654	32.4884	31.402	35.4457	32.4208	32.8324	35.1275	34.5636	35.7996	34.2665	33.9551	34.7795		34.6949	34.9389	33.8623	35.1416	36.0068	35.4445	36.1865	35.5435	35.8693	35.4439	35.6318	35.287		34.898	35.4469	35.8575	34.9332	35.4284	33.1018
92.8333	32.5093	32.4332	31.3198	35.5873	32.4222	32.8772	35.1108	34.5558	35.822	34.304	33.9528	34.7706		34.7068	34.9163	33.8447	35.1847	36.0131	35.4688	36.2858	35.6333	35.9128	35.4122	35.5808	35.4254		34.8575	35.4087	35.8735	34.9597	35.5982	33.2106
93	32.5406	32.372	31.3118	35.2974	32.3995	32.8585	35.1169	34.586	35.8064	34.2542	33.9831	34.6499		34.7893	34.957	33.7669	35.0321	35.959	35.7205	36.2952	35.7501	35.8307	35.308	35.5186	35.2396		36.1238	34.6022	35.9372	34.961	35.6082	33.4164
93.1667	32.5889	32.3451	31.7467	35.1997	32.4357	32.8938	35.1336	34.6336	35.8236	34.3058	34.0336	34.6839		34.9287	34.9287	33.7906	34.989	35.9903	35.5382	36.1468	35.8344	36.1265	35.2232	35.5016	35.0823		36.0234	34.6638	36.0136	34.9626	35.6078	33.3645
93.3333	32.6289	32.4233	31.8152	35.0892	32.4125	32.8681	35.2166	34.5782	35.8089	34.099	34.063	34.6882		34.9356	34.9488	33.7989	34.6723	36.0027	35.7082	36.3261	35.8258	36.3228	35.166	35.464	35.0547		35.9402	34.9697	35.8905	34.9332	35.5003	33.0908
93.5	32.6446	32.5082	31.9859	34.9562	32.4106	32.8544	35.3199	34.6538	35.8259	34.1261	34.1875	34.6806		34.9083	34.8882	33.8149	34.4825	36.1937	35.8853	36.3351	35.8919	36.3484	35.061	35.5063	34.8603		35.7909	35.2208	35.8712	34.9597	35.0638	33.8514
93.6667	32.6722	32.4774	32.0214	35.0342	32.4127	32.9528	35.3807	34.702	35.7873	34.1259	34.1	34.5889		35.0605	34.8545	33.8791	34.8651	36.2231	36.123	36.2487	36.0152	36.1881	35.0511	35.3165	34.689		36.0654	35.2691	36.0561	35.1784	34.7564	33.8849
93.8333	32.6757	32.4978	31.8904	34.867	32.4663	32.833	35.4356	34.6109	35.7079	34.0696	34.2447	34.5658		35.2162	34.8452	33.9111	34.7567	36.2515	36.1124	36.2305	35.9283	36.4345	35.0808	35.2315	34.662		35.8705	35.2912	35.8984	35.2012	34.8225	33.9888
94	32.6747	32.5731	31.8453	35.0591	32.514	32.7546	35.4951	34.59	35.6813	34.2951	34.2507	34.5652		35.3535	34.8782	34.0547	34.8981	36.3787	35.9386	35.9617	35.8347	36.4019	35.1453	34.9941	34.9048		35.8171	35.2596	35.8779	35.2488	34.9522	34.1408
94.1667	32.679	32.7162	31.66	35.1596	32.5315	32.6828	35.4996	34.6436	35.6342	33.9965	34.2804	34.5172		35.1689	34.8374	34.097	34.7591	36.1526	36.1538	36.0341	35.7683	36.6256	35.0371	35.0717	34.873		35.7581	35.209	35.902	35.3026	34.9188	34.2848
94.3333	32.6988	32.7731	31.7054	35.3732	32.5521	32.6801	35.4929	34.6983	35.627	34.4009	34.3026	34.5101		35.2226	34.8434	34.0908	34.9601	36.136	36.0232	36.067	35.751	36.5702	34.9033	35.0695	34.8856		35.5524	35.3032	35.9845	35.4035	35.0499	34.3846
94.5	32.6929	32.6947	31.7675	35.4921	32.5444	32.6045	35.4664	34.7404	35.5717	34.4623	34.3604	34.5615		35.1626	34.9248	34.1316	35.1946	36.0322	35.7799	35.8193	35.7521	36.532	34.8154	34.9606	34.9303		35.6475	35.303	35.6905	35.3881	35.3681	34.4336
94.6667	32.6845	32.7375	31.7884	35.6836	32.6579	32.4098	35.336	34.7907	35.495	34.5019	34.5306	34.6566		35.0877	35.075	34.1293	34.935	36.0506	35.6651	35.8985	35.6889	36.5297	34.7144	34.9992	34.924		35.3579	35.404	35.4612	35.3196	35.5329	34.4986
94.8333	32.7063	32.8616	31.9819	35.9311	32.688	32.4445	35.2643	34.9532	35.4606	34.7808	34.5748	34.6017		35.1261	35.2148	34.1408	34.84	35.954	35.3808	35.932	35.7002	36.2612	34.5607	35.102	35.0637		35.2533	35.4601	34.6995	35.3468	35.3174	34.5727
95	32.7296	32.9176	32.0456	35.9948	32.7976	32.4402	35.2174	35.1117	35.3818	33.9422	34.5701	34.5827		34.997	35.1456	34.0977	34.7262	35.7982	35.4875	36.1195	35.8362	36.3456	34.3884	35.2033	35.1231		35.1739	35.4553	34.3818	35.3535	35.1311	34.4199
95.1667	32.7447	32.9171	31.8717	36.1737	33.0324	32.4121	35.1939	35.0959	35.3358	34.2598	34.5732	34.3951		35.0391	35.1392	34.088	34.647	35.7461	35.6028	35.8273	35.9048	36.0658	34.3266	35.0526	35.086		34.7512	35.4996	34.1326	35.3777	35.2142	34.2704
95.3333	32.7082	32.8659	31.8894	36.196	33.0579	32.3867	35.1732	35.1058	35.2592	33.7441	34.5579	34.1755		35.067	35.1311	34.1474	34.5117	35.6357	35.4311	35.8613	35.9447	36.1448	34.6025	34.9333	35.0866		34.8265	35.4163	34.2013	35.3653	35.2061	34.5635
95.5	32.7729	32.8918	31.8811	36.089	33.1275	32.383	35.1199	35.1564	35.2106	33.7273	34.5132	34.0193		35.115	35.1428	34.1464	34.5244	35.5866	35.6886	35.9186	36.0047	36.0673	34.7341	35.0929	34.9864		34.8205	35.4787	34.3004	35.3435	35.2653	34.8087
95.6667	32.7641	32.9826	31.8994	35.9147	33.0851	32.3731	35.1566	35.1714	35.2763	33.728	34.5519	33.9416		35.1259	35.0592	34.1149	34.6354	35.5099	35.8086	35.9556	35.9995	36.2601	34.7821	35.2786	35.0529		34.7888	35.4521	34.1883	35.3799	35.2788	35.0149
95.8333	32.7787	32.8212	31.8207	35.6747	33.1555	32.3463	35.1553	35.1659	35.2687	33.545	34.5396	33.8816		35.0557	34.9195	34.0856	34.7565	35.753	36.0741	35.666	36.0436	36.276	34.9624	35.2864	35.0948		34.7387	35.4499	34.8466	35.3333	35.268	34.8492
96	32.8068	32.6709	31.8323	35.5059	33.2862	32.3301	35.1315	35.1715	35.2988	34.0666	34.5588	33.9305		35.0501	34.8753	34.0886	34.6843	35.7754	35.6571	35.7447	36.0179	35.8436	35.1506	35.1591	35.1447		34.6578	35.4996	35.2917	35.2891	35.0107	35.0455
96.1667	32.7826	32.4593	31.8839	35.2749	33.1916	32.2857	35.158	35.1994	35.2833	34.0265	34.5431	34.1178		35.0195	34.9353	34.0206	34.6808	35.7789	35.6706	35.8631	35.883	36.156	35.2215	35.1251	35.3287		35.0192	35.437	35.3538	35.2287	34.964	35.2792
96.3333	32.8721	32.4419	31.9306	35.2563	33.3107	32.2546	35.1405	35.241	35.2998	34.51	34.4012	34.3245		34.9387	34.9372	34.0127	34.5122	35.7702	35.6802	35.8726	35.9075	35.8478	35.126	35.1788	35.0427		34.898	35.4469	35.1788	35.153	34.7133	35.0309
96.5	32.8309	32.625	31.9703	35.308	33.3414	32.2079	35.1292	35.2121	35.3674	34.6783	34.3759	34.4132		34.8204	34.8442	33.9939	34.4777	35.8224	35.4993	35.7956	35.8529	35.6348	35.0764	35.0051	35.3167		34.8575	35.4087	34.9568	35.0827	34.7066	34.8078
96.6667	32.9061	32.6293	32.0207	35.2023	33.4238	32.2118	35.1773	35.2155	35.3719	34.8955	34.254	34.4308		34.8202	34.7797	33.9903	34.4468	35.8751	35.1628	35.8064	35.7822	35.5708	35.2502	35.0255	35.3696		34.8575	35.4087	35.1597	34.961	34.655	34.794
96.8333	32.9168	32.824	32.0811	35.3462	33.4587	32.1811	35.2084	35.1941	35.3389	35.0817	34.2919	34.4093		34.8632	34.7689	34.0108	34.4956	35.8283	35.229	35.9536	35.7253	35.6888	35.3788	34.9074	35.0877		34.8575	35.4087	35.4323	34.9626	34.6247	34.7272
97	32.9375	33.1506	32.0587	35.3441	33.3849	32.1667	35.2996	35.0337	35.2612	35.3394	34.3408	34.3446		34.9507	34.8408	34.0231	34.6606	35.9432	35.4243	35.9718	35.6492	36.1345	35.4007	35.1872	34.9732		34.8575	35.4087	35.3152	34.9332	34.6467	34.1851
97.1667	33.0036	33.4018	32.2074	35.3357	33.3755	32.1851	35.3194	35.1122	35.3113	35.5176	34.3149	34.2849		35.0659	34.8542	34.0976	34.7353	35.8693	35.2189	35.9868	35.8434	36.0756	35.6007	35.4698	34.6443		34.8575	35.4087	35.4916	34.9597	34.3311	33.9123
97.3333	32.8921	33.7056	32.301	35.2959	33.3903	32.176	35.337	35.153	35.3662	35.5493	34.4745	34.0823		35.0464	34.8103	34.0875	35.065	35.8595	35.1455	35.7709	35.7192	36.3436	35.532	35.726	34.954		34.8575	35.4087	35.6342		34.5165	34.0111
97.5	32.9375	33.7919	32.4965	35.4098	33.4368	32.2081	35.3932	35.1971	34.9149	35.3895	34.4925	34.007		35.1209	34.9127	34.122	35.1015	35.776	35.243	36.0592	35.748	36.6626	35.6222	35.8032	35.0231		34.8575	35.4087	36.0544		34.5363	34.087
97.6667	32.9321	34.0526	32.6651	35.7243	33.4217	32.1462	35.4394	35.2605	34.8046	35.1631	34.5149	33.9674		34.9634	34.9269	34.0804	34.8715	35.8002	35.4434	35.9338	35.8345	36.5918	35.505	35.6983	35.0266		34.8575	35.4087	35.8896		34.6173	34.1399
97.8333	32.9081	34.0119	32.8182	35.8538	33.4336	32.1447	35.4461	35.3249	34.8811	35.0555	34.4412	33.936		34.9758	34.8994	34.1038	34.7774	35.6344	35.2767	35.9428	35.7893	36.5774	35.5063	35.7671	35.3329		34.8575	35.4087	35.7931		34.8829	34.2648
98	32.8575	33.9332	33.1061	35.9572	33.4767	32.1228	35.2102	35.4525	34.9999	35.0227	34.2488	33.919		34.9244	34.9125	34.1002	34.5837	35.4882	35.3048	35.7595	35.8543	36.3746	35.5456	35.8195	35.2266		34.8575	35.4087	35.7574		35.0526	34.77
98.1667	32.8211	33.9701	33.1739	36.0841	33.5544	32.1241	35.1925	35.4243	35.0057	34.9692	34.2916	33.896		34.8155	34.8775	34.1566	34.4737	35.7128	35.2648	35.7296	35.5715	36.3551	35.3979	35.6694	35.5926		34.8575	35.4087	35.8119		35.3541	35.1
98.3333	32.6422	33.7107	33.2644	36.054	33.5765	32.1634	35.2151	35.3673	34.9988	34.9045	34.2836	33.9506		34.6139	34.9133	34.2612	34.3832	35.6833	35.477	35.7777	35.3804	36.246	35.4263	35.5376	35.3354		34.8575	35.4087	35.3294		34.8834	35.0577
98.5	32.6117	33.3936	33.2893	36.0669	33.6117	32.0965	35.1809	35.3468	35.4427	34.8819	34.2929	34.0076		34.6151	34.9672	34.3827	34.2942	35.7856	35.4209	35.8594	35.2784	36.2142	35.3182	35.581	35.2216		34.8575	35.4087	34.8616		34.4304	35.0351
98.6667	32.4621	33.3215	33.2766	35.8892	33.5935	32.116	35.1872	35.3379	35.593	34.9258	34.3326	33.9603		34.5215	35.0128	34.5593	34.514	35.5909	35.418	35.9844	35.4116	36.4423	35.2774	35.7717	35.1597		34.8575	35.4087	35.031		34.0401	34.9212
98.8333	32.6546	33.4345	33.2446	35.6461	33.5709	32.1239	35.1231	35.3484	35.6101	34.9156	34.3778	33.9804		34.3984	35.0589	34.7029	34.5866	35.6014	35.3377	35.9655	35.5853	36.2896	35.2201	35.9572	34.9877		34.8575	35.4087	34.8289		34.0523	34.7195
99	32.6363	33.4609	33.1836	35.5926	33.521	32.152	35.2771	35.3785	35.5843	34.7971	34.3913	33.9639		34.4538	35.0603	34.8192	34.6677	35.6725	35.2925	36.0555	35.5299	36.2427	35.0941	36.0371	34.9063		34.8575	35.4087	34.9115		34.1231	34.6544
99.1667	32.6051	33.4341	33.1624	35.5935	33.3869	32.1481	35.2737	35.3509	35.59	34.8058	34.3889	33.9698		34.5274	35.045	34.8609	34.7768	35.5169	35.3548	35.9632	35.7316	36.2738	35.148	36.2582	34.7103		34.8575	35.4087	34.8654		34.1005	34.4268
99.3333	32.5866	33.647	33.1878	35.4856	33.3678	32.0935	35.2932	35.406	35.6266	34.7727	34.3904	34.0079		34.7974	35.0624	34.8368	34.8564	35.275	35.5774	36.1112	36.1147	36.3427	35.3028	36.382	34.4932		34.8575	35.4087	35.3868		34.5382	34.5116
99.5	32.5519	33.8454	33.057	35.552	33.32	32.1319	35.3336	35.4164	35.6432	34.7439	34.4365	33.8886		34.8553	34.9662	34.7832	35.0091	35.1658	35.7807	36.0551	36.3079	36.0956	35.2395	36.0445	34.1997		34.8575	35.4087	35.8684		35.0448	34.4026
99.6667	32.7503	33.6659	33.0569	35.2504	33.2768	32.1324	35.3191	35.3918	35.6508	34.7117	34.4953	33.8261		35.1489	34.9499	34.8419	34.9597	35.2016	35.7426	36.1087	36.264	35.9493	35.5802	35.8944	34.3595		34.8575	35.4087	35.9116		35.3791	34.5161
99.8333	32.5609	33.637	33.0847	35.438	33.3537	32.0908	35.4209	35.3749	35.658	34.5249	34.4994	33.8273		35.2226	34.8826	34.8247	34.853	35.2489	35.8029	36.162	36.2745	35.8447	35.4995	35.888	34.4695		34.8575	35.4087	36.3179		35.159	34.5117
100	32.7396	33.6836	33.142	35.6732	33.3956	32.0499	35.4591	35.3776	35.6876	34.6268	34.6444	33.8471		35.1956	34.8459	34.7632	34.7699	35.1984	35.7541	36.3506	36.489	35.745	35.741	35.8891	34.4982		34.8575	35.4087	35.8928		35.2413	34.5924
100.167	32.7533	33.7748	33.2	35.7627	33.4949	32.0005	35.4438	35.4099	35.7058	34.6053	34.6322	33.8245		35.2272	34.8843	34.8109	34.7101	35.3016	35.8359	36.5005	36.5955	35.7956	35.7332	35.8198	34.3428		34.8575	35.4087	35.6519		35.064	34.5658
100.333	33.1346	33.496	33.2514	36.1273	33.4926	31.9703	35.4349	35.3324	35.6681	34.5653	34.6555	33.7666		35.2546	34.8887	34.9082	34.6239	35.4566	35.6387	36.5575	36.6909	35.6706	35.6803	35.6194	34.7867		34.8575	35.4087	35.6887		35.0506	34.4035
100.5	33.4946	33.3661	33.3979	36.2182	33.5234	31.9354	35.3938	35.2505	35.6373	34.5969	34.6697	33.7831		35.2537	34.855	34.9994	34.6226	35.4527	35.4233	36.5706	36.6115	35.7291	35.8612	35.9734	35.021		34.8575	35.4087	35.6653		35.0161	34.4493
100.667	33.1784	33.5216	33.4997	36.6545	33.6055	31.899	35.4194	35.2138	35.6184	34.5266	34.6396	33.8479		35.1874	34.8131	34.9159	34.4152	35.6363	35.4496	36.5337	36.183	35.921	35.677	36.0616	34.7318		34.8575	35.4087	35.7448		35.1166	34.3407
100.833	33.2062	33.5312	33.5818	36.6211	33.5337	31.9061	35.3796	35.1816	35.6207	34.5481	34.7823	33.7634		35.1395	34.8737	34.8904	34.4247	35.7785	35.6323	36.6611	35.8456	36.0264	35.7314	35.8545	34.7568		34.8575	35.4087	35.4361		35.2718	33.8678
101	33.0955	33.198	33.6452	36.4818	33.5154	31.9022	35.3684	35.2442	35.6499	34.5139	34.8566	33.726		35.2613	34.9537	34.9416	34.5106	35.7755	35.7604	36.3481	35.6018	36.1767	35.5439	35.4936	35.106		34.8575	35.4087	35.925		35.1889	33.8519
101.167	33.2125	33.235	33.7121	36.4716	33.5161	31.9205	35.356	35.1282	35.6203	34.2954	34.6542	33.7296		35.2567	35.02	34.8842	34.4634	35.7981	35.8983	36.2918	35.6545	36.0457	35.5617	35.5061	35.3061		34.8575	35.4087	36.1631		35.3129	34.1057
101.333	33.0439	33.4634	33.6944	36.3123	33.4581	31.936	35.3347	34.6002	35.5969	34.2952	34.5662	33.7813		35.4423	35.0598	34.8922	34.531	35.9308	35.9163	36.1552	35.5285	36.1812	35.3641	35.596	35.1181		34.8575	35.4087	35.7593		35.2528	34.4092
101.5	32.7199	33.6499	33.7395	36.1097	33.4756	31.938	35.3584	34.5961	35.611	34.277	33.6742	33.7764		35.447	35.1161	34.8917	34.1655	35.9518	36.1364	35.9696	35.6007	36.3344	35.281	35.5594	35.2687		34.8575	35.4087	35.5		35.0921	34.5453
101.667	32.9535	33.7169	33.7268	36.1366	33.4732	31.9443	35.296	34.5162	35.6292	34.3126	33.6537	33.7856		35.6253	35.1705	35.0017	34.2474	35.7492	36.3084	35.7778	36.0915	36.3137	35.1532	35.4144	35.2967		34.8575	35.4087	35.5975		35.0152	34.5944
101.833	32.9292	33.8812	33.7268	36.1657	33.5367	31.9347	35.2771	34.5924	35.63	34.3183	33.4209	33.8414		35.6632	35.1885	35.013	34.0808	35.5715	36.0572	35.7987	36.4726	36.5111	35.011	35.4154	35.3289		34.8575	35.4087	35.7387		34.9961	35.045
102	32.8295	34.209	33.7507	36.3166	33.5869	31.9429	35.2539	34.6011	35.6202	34.2667	33.3462	33.8787		35.5493	35.1679	35.0154	34.0045	35.4844	35.973	35.8922	36.7547	36.5204	35.1571	35.6462	35.2915		34.8575	35.4087	35.8192		35.0051	34.9725
102.167	32.6929	34.2377	33.7348	36.3566	33.6084	31.9377	35.2427	34.6973	35.6468	34.4248	33.5552	33.8722		35.5531	35.0949	34.9814	33.9151	35.418	35.8047	35.9068	36.7645	36.3503	35.1996	35.4999	35.1576		34.8575	35.4087	35.8737		34.9178	33.987
102.333	32.7132	34.3251	33.7294	36.4327	33.7227	31.9061	35.221	35.332	35.6619	34.4427	33.5762	33.8882		35.3486	35.0892	34.9496	33.7158	35.5271	35.6486	36.0036	36.7713	36.2622	35.1465	35.7296	35.2872		34.8575	35.4087	36.1963		34.8932	33.7454
102.5	32.6767	34.2471	33.7255	36.5401	33.7262	31.8966	35.1453	35.4874	35.6399	34.4123	34.3778	33.9436		35.3373	35.0673	34.9752	33.8538	35.5426	35.4009	36.2274	36.7569	36.1225	35.3308	35.8511	35.2439		34.8575	35.4087	36.4963		34.8277	33.5944
102.667	32.6556	34.1724	33.6962	36.3863	33.7046	31.8992	35.1304	35.6664	35.6419	34.3631	34.3487	33.9171		35.3057	35.1501	34.9946	33.9834	35.6843	35.4532	36.3493	36.7276	36.1571	35.3126	35.9749	35.3699		34.8575	35.4087	36.0093		34.7979	33.5198
102.833	32.6064	34.1141	33.6177	36.2634	33.7218	31.8888	35.105	35.6045	35.6621	34.3214	34.3076	33.8942		35.324	35.1901	35.0341	34.1157	35.6307	35.3775	36.1591	36.6668	36.1416	35.254	36.0216	35.3645		34.8575	35.4087	36.1117		34.7902	33.4307
103	32.6368	34.2121	33.557	36.1006	33.7468	31.8725	35.079	35.5448	35.6538	34.3214	34.1567	33.8098		35.39	35.2771	35.0944	34.4673	35.678	35.3387	36.17	36.6381	36.2803	34.8901	35.9696	34.9743		34.8575	35.4087	36.0733		34.7256	32.8232
103.167	32.5253	34.2053	33.5127	36.0759	33.7529	31.8824	35.0482	35.4834	35.6551	34.2298	34.0332	33.8574		35.4354	35.3841	35.2199	34.6301	35.7237	35.3397	36.3539	36.5219	36.5169	34.8918	36.1234	35.2768		34.8575	35.4087	36.1652		34.8234	33.7928
103.333	32.6256	34.2185	33.4818	35.9331	33.8032	31.8815	35.0329	35.3309	35.6719	34.1657	34.0044	33.768		35.5365	35.4704	35.3012	34.8003	35.7296	35.5361	36.3165	36.3964	36.6164	35.1507	35.8887	35.3334		34.8575	35.4087	36.2621		34.8287	33.8344
103.5	33.0571	34.3463	33.4093	36.0337	33.8486	31.8741	35.071	35.2826	35.7285	34.1629	33.9852	33.7163		35.6464	35.5008	35.2823	34.9369	35.8489	35.7108	36.2564	36.4412	36.5002	34.9025	35.8608	34.9025		34.8575	35.4087	36.2386		34.9107	33.8375
103.667	33.236	34.3254	33.3814	36.243	33.9595	31.889	35.0741	35.2223	35.7382	34.0952	33.9655	33.7625		35.6004	35.4558	35.238	34.9699	35.8941	35.5331	36.1258	36.2394	36.2973	34.8054	35.7778	34.9685		34.8575	35.4087	36.7056		34.9714	33.861
103.833	33.3586	34.2221	33.4161	36.3355	33.9888	31.8789	35.0704	35.2611	35.733	34.1169	33.9709	33.8314		35.6659	35.472	35.263	35.2224	36.0108	35.7274	36.2862	36.2791	36.0638	34.7803	35.9318	34.9138		34.8575	35.4087	36.6645		34.9438	34.0024
104	33.4171	34.2013	33.4024	36.3953	33.9632	31.8786	35.1064	35.2508	35.7792	34.0117	34.0146	33.8804		35.5573	35.4172	35.1734	34.9922	35.9115	35.9661	36.1048	36.2721	35.9973	34.7748	36.0135	35.2177		34.8575	35.4087	36.5922		35.0069	34.4356
104.167	33.6268	34.1933	33.4059	36.4543	33.9688	31.848	35.138	35.3409	35.7935	34.1281	34.0837	33.8734		35.6565	35.3712	35.2011	35.1677	35.6677	36.0736	36.1332	36.3018	35.805	34.5637	35.8649	34.8005		34.8575	35.4087	36.5949		34.9573	34.1049
104.333	33.4708	34.1278	33.4156	36.5866	33.9561	31.8552	35.0863	35.4508	35.8269	34.1586	34.0134	33.9031		35.6692	35.365	35.2681	35.1285	35.4584	36.1576	36.1984	36.4433	35.5856	34.2989	35.8833	34.7677		34.8575	35.4087	36.6118		34.9678	34.1207
104.5	33.1772	33.9623	33.4238	36.4619	33.9351	31.8379	35.0439	35.4014	35.816	34.1268	33.9621	33.9674		35.6208	35.3969	35.3584	35.0904	35.1341	36.0354	36.2428	36.274	35.6865	34.3047	35.7474	35.1612		34.8575	35.4087	36.7462		35.0246	33.8524
104.667	33.2606	33.8155	33.4015	36.4346	33.8547	31.8115	34.9447	35.435	35.8014	34.1506	33.8804	34.0035		35.5422	35.4156	35.3495	35.0714	35.1866	36.1737	36.4145	36.4593	35.699	34.3835	35.7926	35.033		34.8575	35.4087	36.7476		35.0321	33.7401
104.833	33.5245	33.846	33.3311	36.3932	33.7937	31.8082	34.9106	35.4649	35.8108	34.2211	33.8933	34.0159		35.6116	35.469	35.3247	34.7601	35.1634	35.9527	36.2538	36.4245	35.927	34.4034	35.7726	35.058		34.8575	35.4087	36.783		35.0471	33.6993
105	33.7524	33.7313	33.3009	36.2705	33.8091	31.7971	34.8834	35.4723	35.801	34.319	33.8932	34.0472		35.7157	35.5458	35.3152	34.6505	35.2339	35.8284	36.5409	36.3831	35.9923	34.4694	35.5581	35.1535		34.8575	35.4087	36.8301		34.9566	33.7602
105.167	33.9719	33.6478	33.2835	35.6849	33.7692	31.7513	34.8971	35.3524	35.8101	34.2781	33.7441	33.9964		35.6139	35.6081	35.3668	34.4369	35.2644	35.8687	36.3261	36.4175	36.187	34.4851	35.7617	35.4981		34.8575	35.4087	36.5253		34.9685	33.9613
105.333	34.3493	33.5601	33.257	35.5018	33.7381	31.7339	34.9068	35.2936	35.8026	34.2843	33.8181	34.0239		35.6431	35.6421	35.2923	34.4436	35.2831	35.8419	36.3049	36.2997	36.3387	34.449	35.7168	35.2551		34.8575	35.4087	36.3555		34.9043	33.9552
105.5	34.3763	33.6741	33.2119	35.4477	33.7427	31.7315	34.9047	35.2798	35.81	34.4387	33.8316	33.9799		35.6884	35.6978	35.3112	34.371	35.4214	36.0108	36.26	36.3964	36.5535	34.4583	35.9161	35.1238		34.8575	35.4087	36.274		34.7248	34.2288
105.667	34.2563	33.8078	33.1804	35.4354	33.7772	31.7311	35.0055	35.1637	35.835	34.5579	33.8261	33.9611		35.671	35.7046	35.3503	34.3146	35.4474	35.9108	36.1922	36.403	36.5238	34.5187	36.1198	35.0549		34.8575	35.4087	36.304		34.6148	34.3245
105.833	34.0359	33.7515	33.2358	35.4903	33.7746	31.7097	34.9175	34.9949	35.6827	34.3891	33.8387	33.9838		35.6131	35.7078	35.3594	34.4554	35.4749	36.255	36.1338	36.1749	36.4656	34.6625	36.1362	34.8454		34.8575	35.4087	36.3036		34.5134	34.5188
106	33.7523	33.6287	33.2594	35.6673	33.7606	31.6907	34.8479	34.9509	35.6267	34.4893	33.8499	34.028		35.5896	35.6997	35.4925	34.7077	35.4402	36.336	36.0421	36.2065	36.4743	34.8532	36.2751	34.5929		34.8575	35.4087	36.1912		34.4722	34.6394
106.167	33.6423	33.5299	33.2506	36.0911	33.8046	31.7152	34.7242	35.0301	35.6217	34.5601	33.9773	34.0655		35.6453	35.7069	35.4748	34.612	35.5783	36.3464	36.2642	36.1994	36.5713	34.9816	36.0542	34.3893		34.8575	35.4087	36.4759		34.4172	34.4683
106.333	33.5102	33.5733	33.2551	36.1331	33.8191	31.7147	34.6483	35.0949	35.6201	34.582	33.9543	34.0824		35.6078	35.7118	35.4435	34.8209	35.4446	36.3623	36.2471	36.3239	36.5346	35.1838	36.2022	34.5597		34.8575	35.4087	36.5291		34.4251	34.4581
106.5	33.4004	33.5125	33.3115	36.1432	33.8259	31.7241	34.5592	35.1076	35.6101	34.5571	33.9669	34.1133		35.5146	35.6571	35.4518	34.6098	35.4859	36.3286	36.361	36.2407	36.4581	35.1527	35.9268	34.5393		34.8575	35.4087	36.4056		34.5131	34.5136
106.667	33.4874	33.3816	33.3734	35.8931	33.8346	31.6774	34.4253	35.1765	35.5931	34.4428	33.8887	34.0681		35.5019	35.7155	35.4904	34.6256	35.0389	36.1714	36.4488	36.2141	36.6613	35.1461	35.6003	34.511		34.8575	35.4087	36.3		34.5673	34.5136
106.833	33.5936	33.465	33.3209	35.8572	33.902	31.7122	34.5534	35.2414	35.7261	34.6974	33.8117	34.0939		35.3352	35.6173	35.5868	34.6393	35.0069	36.1565	35.9742	36.4171	36.657	35.0078	35.5914	34.5166		34.8575	35.4087	36.3077		34.6245	34.5136
107	33.8503	33.5845	33.3191	35.686	33.9542	31.7371	34.5949	35.2758	35.771	34.7145	33.7779	34.0759		35.0703	35.6406	35.5986	34.3506	35.0927	36.1295	35.995	36.3659	36.6424	34.9048	35.675	34.4902		34.8575	35.4087	36.4154		34.6006	34.5136
107.167	33.998	33.6194	33.3102	35.8197	33.9939	31.7495	34.6782	35.2709	35.7893	34.5386	33.7654	34.1051		34.86	35.5905	35.5801	34.4667	35.0961	36.11	35.2931	36.4461	36.5732	34.9037	35.6902	34.4661		34.8575	35.4087	36.4447		34.5863	34.5136
107.333	34.0965	33.6532	33.3141	36.0184	33.9889	31.7659	34.7948	35.2361	35.7882	34.5636	33.7459	34.1557		34.8869	35.5596	35.5617	34.1267	35.3148	36.1058	35.08	36.4656	36.6233	34.7738	35.5873	34.357		34.8575	35.4087	36.4805		34.6349	34.5136
107.5	34.3196	33.7191	33.321	36.1013	33.9862	31.7617	34.9052	35.2104	35.7297	34.5626	33.7526	34.1674		34.8589	35.5854	35.4899	34.3521	35.2914	36.1263	34.797	36.4751	36.563	34.7736	35.7373	34.3966		34.8575	35.4087	36.4447		34.6227	34.5136
107.667	34.3538	33.8719	33.2985	36.1399	34.0131	31.7829	35.0642	35.2069	35.7081	34.7523	33.8091	34.2453		35.1075	35.5621	35.4244	34.4798	35.4985	36.0826	34.6372	36.3505	36.4534	34.8824	35.7303	34.4556		34.8575	35.4087	36.4988		34.5779	34.5136
107.833	34.455	33.8328	33.323	35.9976	33.9836	31.7546	35.0126	35.201	35.6533	34.7932	33.8143	34.2356		35.2564	35.6441	35.3326	34.4499	35.4205	36.0431	34.9819	36.2149	36.4542	34.9307	35.6968	34.4781		34.8575	35.4087	36.2769		34.5833	34.5136
108	34.1477	33.9226	33.3781	36.0176	33.9666	31.7372	34.97	35.0728	34.9952	34.9092	33.8272	34.1551		35.4119	35.587	35.3347	34.6203	35.5959	35.8114	34.9141	36.2091	36.5826	35.0801	35.7273	34.5552		34.8575	35.4087	36.2496		34.6297	34.5136
108.167	34.1267	34.0825	33.41	35.8063	33.985	31.7311	34.9996	35.015	34.3585555555556*	35.2241	33.8318	34.1498		35.7015	35.6374	35.3171	34.6421	35.6554	35.5558	35.6459	36.1966	36.5545	35.1491	35.6178	34.6035		34.8575	35.4087	36.2519		34.5987	34.5136
108.333	34.1375	34.2152	33.403	35.6671	33.9736	31.7001	35.0111	34.9736	33.9725740740741*	35.3054	33.8049	34.2118		35.4569	35.65	35.4296	34.7401	35.7309	35.3515	35.6906	36.054	36.4718	35.2942	35.5509	34.6523		34.8575	35.4087	35.9809		34.5666	34.5136
108.5	34.0725	34.231	33.406	35.4989	34.0052	31.7051	34.9617	35.0064	33.7633148148148*	35.3562	33.7814	34.3098		35.692	35.6292	35.4746	34.74	35.8466	35.1584	35.6345	36.0784	36.6883	35.4538	35.5038	34.5658		34.8575	35.4087	36.0435		34.5819	34.5136
108.667	34.1076	34.2127	33.4389	35.4735	34.0295	31.7021	34.9765	34.971	33.3523148148148*	35.4105	33.7693	34.2985		35.6139	35.6279	35.5241	34.6137	35.9644	34.7739	35.5314	36.1276	36.4203	35.3953	35.5806	34.4707		34.8575	35.4087	36.0898		34.613	34.5136
108.833	33.9637	34.2389	33.5186	35.6825	34.0059	31.7026	35.0971	34.9795	33.091962962963*	35.5247	33.7434	34.3104		35.521	35.6439	35.5527	34.4796	36.127	34.5852	35.8502	36.06	36.3026	35.5382	35.5559	34.4661		34.8575	35.4087	35.9426		34.5119	34.5136
109	34.3551	34.1257	33.4842	35.6824	33.9965	31.6811	35.3482	35.0855	33.6113888888889*	35.5286	33.7626	34.4837		35.6338	35.6099	35.4891	34.4736	36.0305	35.0034	35.9717	36.061	36.1188	35.5856	35.4764	34.4588		34.8575	35.4087	35.6112		34.4834	34.5136
109.167	34.4188	33.9993	33.5221	35.871	33.9633	31.6488	35.4065	35.0672	34.2245740740741*	35.3567	33.7771	34.5581		35.5872	35.5614	35.4107	34.4634	36.0115	35.052	35.9308	36.0698	35.8961	35.6611	35.5153	34.4036		34.8575	35.4087	35.5031		34.4997	34.5136
109.333	34.3072	33.8696	33.5759	35.7047	34.0214	31.6379	35.511	35.0418	34.2570185185185*	35.4285	33.8256	34.5247		35.8524	35.539	35.3911	34.4734	35.8627	35.0249	35.6998	36.2136	36.1076	35.7357	35.4981	34.3412		34.8575	35.4087	35.6991		34.5459	34.5136
109.5	34.1696	33.8399	33.577	35.8965	34.0153	31.6589	35.6392	34.9681	34.4866666666667*	35.4151	33.8064	34.552		35.7098	35.551	35.3105	34.4261	35.7541	34.5417	35.8087	36.2349	36.1779	35.8216	35.5562	34.3534		34.8575	35.4087	35.6963		34.5581	34.5136
109.667	34.0023	34.0576	33.5734	35.9923	34.0197	31.6665	35.6594	34.9577	35.0131	35.4004	33.8929	34.6196		35.3436	35.5251	35.3042	34.4157	35.6179	35.1727	36.1156	36.1919	36.3481	35.9403	35.6798	34.3618		34.8575	35.4087	35.6487		34.5471	34.5136
109.833	33.9874	34.0664	33.4355	35.7878	34.0951	31.6856	35.7179	34.8964	35.3907	35.2732	34.0069	34.6809		35.3913	35.5266	35.2964	34.4145	35.2248	35.4016	36.2034	36.3698	36.1418	35.6914	35.6998	34.3362		34.8575	35.4087	36.037		34.5989	34.5136
110	34.1579	34.2857	33.4232	35.7957	34.1342	31.7198	35.6218	34.8678	35.5752	35.1925	34.0455	34.6467		35.2199	35.6041	35.3265	34.3201	35.1375	35.356	36.0623	36.4265	36.0417	35.4127	35.5113	34.2609		34.8575	35.4087	36.3281		34.686	34.5136
110.167	33.9364	34.1676	33.3702	35.8116	34.149	31.7873	35.6446	34.8716	35.6377	35.3268	34.0968	34.6754		35.1311	35.6348	35.331	34.2735	35.0384	35.2639	36.069	36.3845	36.2524	35.3589	35.5443	34.2359		34.8575	35.4087	36.4011		34.7599	34.5136
110.333	33.4001		33.2941	35.3201	34.0775	31.8068	35.641	34.9243	36.0414	35.3009	34.1594	34.7201		34.9567	35.6174	35.3466	34.2423	35.0223	35.2689	36.468	36.2744	35.8137	35.2191	35.5778	34.2706		34.8575	35.4087	36.4766		34.6522	34.5136
110.5	33.5237		33.3282	35.2252	34.051	31.8011	35.6456	34.9385	36.0171	35.1145	34.1982	34.6757		34.993	35.5867	35.375	34.3125	34.9903	36.0014	36.5602	36.2503	35.9492	35.2167	35.5905	34.2287		34.8575	35.4087	36.5337		34.6507	34.5136
110.667	33.7958		33.3412	35.2541	34.0402	31.8157	35.6677	34.9285	35.9401	34.6898	34.1866	34.6288		35.3201	35.5877	35.4376	34.2876	34.9611	36.0828	36.383	36.2837	35.9762	35.0801	35.5938	34.2105		34.8575	35.4087	36.5039		34.5657	34.5136
110.833	33.8869		33.4498	35.3403	34.0262	31.8193	35.6618	34.9534	35.8077	34.734	34.1863	34.5582		35.3412	35.5505	35.3896	34.5377	34.9949	35.8964	36.2355	36.3249	36.0461	35.3631	35.6552	34.2044		34.8575	35.4087	36.3904		34.5577	34.5136
111	32.907		33.4894	35.4401	33.987	31.832	35.7086	34.9512	35.8176	34.7736	34.164	34.5273		35.4729	35.5317	35.4168	34.4966	34.8609	35.8549	36.3584	36.2127	36.0061	35.6048	35.5582	34.1133		34.8575	35.4087	36.0698		34.5039	34.5136
111.167	32.5817		33.5157	35.3393	33.9487	31.8491	35.666	34.9845	35.8583	34.803	34.0086	34.4267		35.3833	35.5606	35.4706	34.4951	34.7558	36.1272	36.2942	36.1407	35.9836	35.4703	35.6844	34.1557		34.8575	35.4087	35.8998		34.4707	34.5136
111.333	33.1177		33.6466	35.863	33.9636	31.8884	35.6234	34.9629	35.7006	34.8069	33.9326	34.3307		35.1729	35.68	35.3697	34.5437	34.6448	36.335	36.2834	36.1546	36.3669	35.3874	35.7087	34.0245		34.8575	35.4087	35.4298		34.5059	34.5136
111.5	32.6351		33.6345	35.9028	33.9797	31.9087	35.6287	34.9824	35.7044	35.0985	33.9671	34.2978		34.8685	35.7601	35.3473	34.6251	34.4414	36.148	36.2536	35.9899	36.2462	35.2698	35.6124	34.0197		34.8575	35.4087	35.3454		34.3932	34.5136
111.667	32.7502		33.7659	35.9046	33.9293	31.8911	35.4947	34.991	35.7213	35.6311	33.9846	34.3036		34.7517	35.7682	35.23	34.5455	34.3975	36.0204	36.197	36.1109	36.152	35.3472	35.5759	34.0162		34.8575	35.4087	35.1412		34.4264	34.5136
111.833	32.8672		33.8557	35.8385	33.9016	31.8716	35.361	35.0156	35.7626	35.6915	33.9567	34.1699		34.9524	35.806	35.1788	34.4502	34.4056	36.1611	36.3007	36.0998	36.3078	35.0671	35.5049	34.1863		34.8575	35.4087	34.9536		34.3736	34.5136
112	33.4663		33.8896	35.7113	33.8978	31.8749	35.2926	35.0025	35.6539	35.6312	33.9696	34.2438		35.0231	35.7699	35.153	34.5013	34.5662	36.14	36.3268	36.0136	36.4137	35.0452	35.8396	34.5296		34.8575	35.4087	35.2208		34.3598	34.5136
112.167	33.7103		33.9228	35.6254	33.8931	31.8296	35.1625	35.0396	35.5433	35.585	33.9897	34.2684		35.1776	35.7594	35.1875	34.405	34.5904	36.1387	36.3384	36.1482	36.3413	35.1966	35.8772	34.5751		34.8575	35.4087	35.2896		34.2899	34.5136
112.333	32.9399		33.9738	35.6073	33.8676	31.8062	35.1847	35.0682	35.6124	35.6236	33.9401	34.3223		35.5336	35.6375	35.254	34.2777	34.6297	35.9401	36.3155	36.0204	36.2968	35.249	35.936	34.6674		34.8575	35.4087	35.7085		34.2853	34.5136
112.5	33.1396		34.0703	35.4262	33.8239	31.7781	35.1564	35.1162	35.3949	35.5929	33.8825	34.4164		35.8068	35.5856	35.4691	34.231	34.7889	35.8045	36.3466	36.0746	36.1442	35.3355	36.0018	34.7078		34.8575	35.4087	35.2832		34.3194	34.5136
112.667	33.046		34.0018	35.2993	33.8184	31.8141	35.1266	35.134	35.2048	35.5532	33.8204	34.4295		35.9029	35.6063	35.7508	34.3569	34.9508	35.8898	36.328	36.0312	36.2266	35.2255	35.9382	34.6594		34.8575	35.4087	35.4184		34.3415	34.5136
112.833	32.6233		34.0057	35.3584	33.7795	31.8263	35.1274	35.1661	35.3433	35.5651	33.8606	34.5891		35.7385	35.6317	35.8918	34.2965	35.0682	35.9723	36.1305	35.9434	36.2907	35.3882	35.9959	34.7059		34.8575	35.4087	35.5728		34.3972	34.5136
113	32.8402		34.0618	35.4574	33.7214	31.807	35.0046	35.2085	35.2641	35.6137	33.8616	34.454		35.7009	35.6866	36.0046	34.2841	34.9357	35.951	36.0657	36.1341	36.3405	35.3992	36.0726	34.5989		34.8575	35.4087	35.556		34.4205	34.5136
113.167	32.9813		34.0606	35.4259	33.6944	31.8155	35.0212	35.2405	35.2698	35.6592	33.9726	34.5261		35.6169	35.6798	35.9993	34.3558	35.0366	35.9501	35.8706	36.103	36.3737	35.4378	36.1004	34.7881		34.8575	35.4087	35.4435		34.4806	34.5136
113.333	33.5065		34.0641	35.4606	33.6768	31.8383	34.7174	35.228	35.344	35.626	34.1279	34.5512		35.4806	35.7534	35.9718	34.4736	35.0839	36.137	35.8376	36.2774	36.3107	35.3523	36.0064	34.9163		34.8575	35.4087	35.3518		34.5198	34.5136
113.5	33.7843		34.0699	35.4557	33.6892	31.8115	34.6198	35.1878	35.6106	35.6429	34.1834	34.4687		35.4595	35.7483	35.6941	34.4412	35.1969	36.1541	35.8932	36.4874	36.4448	35.2014	35.9546	34.935		34.8575	35.4087	35.7584		34.5294	34.5136
113.667	33.5791		34.1334	35.4318	33.6695	31.8005	34.5611	35.2323	35.2161	35.6839	34.2775	34.3369		35.3443	35.6987	35.4492	34.4282	35.0395	36.0521	35.8631	36.4845	36.4724	35.283	35.8836	35.1667		34.8575	35.4087	35.7442		34.5059	34.5136
113.833	33.6675		34.1517	35.2795	33.6811	31.8052	34.5886	35.2852	35.2146	35.675	34.2855	34.272		35.2581	35.6187	35.4215	34.4005	34.9905	35.9394	36.1024	36.3856	36.2534	35.3316	35.7937	35.0978		34.8575	35.4087	35.7199		34.5016	34.5136
114	33.6079		34.1625	35.0834	33.6803	31.8364	33.9079	35.2794	35.4471	35.649	34.3136	34.4269		35.2119	35.6162	35.3738	34.4547	34.95	35.7772	36.1922	36.3049	36.2267	35.2915	35.5917	35.142		34.8575	35.4087	35.7484		34.4347	34.5136
114.167	33.6645		34.23	35.1162	33.6155	31.8314	33.7279	35.2503	35.4032	35.668	34.3301	34.3487		35.2179	35.6071	35.3838	34.4444	34.6954	35.7509	36.291	36.2298	36.1469	35.2908	35.3283	34.9536		34.8575	35.4087	35.7532		34.3959	34.5136
114.333	33.8543		34.2164	35.0556	33.6039	31.8124	33.5011	35.3129	35.2984	35.6467	34.2879	34.2577		35.249	35.5315	35.5479	34.4849	34.603	35.7744	36.3841	36.1798	36.1377	35.3921	35.2641	34.9616		34.8575	35.4087	35.7664		34.2813	34.5136
114.5	33.9934		34.2983	35.0868	33.5979	31.8313	33.6152	35.3688	35.3892	35.6212	34.3192	34.2909		35.1451	35.5103	35.6464	34.5552	34.4796	35.6853	36.4387	36.1146	35.9817	35.5268	35.1297	34.9824		34.8575	35.4087	35.7643		34.2746	34.5136
114.667	34.1686		34.5158	35.0996	33.6233	31.8475	33.5039	35.3501	35.7832	35.5539	34.2788	34.2839		35.18	35.5075	35.6653	34.4915	34.5813	35.6915	36.436	35.9883	35.7348	35.6975	34.9562	34.9878		34.8575	35.4087	35.7293		34.2742	34.5136
114.833	33.919		34.6498	35.1022	33.614	31.8712	33.5919	35.3331	35.6921	35.581	34.2916	34.3567		35.3551	35.4866	35.6994	34.3002	34.4657	35.3977	36.442	36.1481	35.8851	35.7576	34.7015	34.8181		34.8575	35.4087	35.6416		34.2641	34.5136
115	34.1629		34.7646	35.1486	33.6198	31.8601	33.8626	35.376	35.549	35.6224	34.283	34.2843		35.4906	35.4607	35.7072	34.261	34.3256	35.5416	36.1707	36.1701	35.8847	35.7921	34.5502	34.7722		34.8575	35.4087	35.5981		34.2927	34.5136
115.167	33.9474		34.9238	35.0166	33.6902	31.8987	34.1942	35.3979	35.5254	35.6298	34.3239	34.3471		35.4329	35.4514	35.6328	34.2424	34.434	35.5981	35.9645	35.9323	35.7307	35.5581	34.5145	34.9186		34.8575	35.4087	35.5664		34.3079	34.5136
115.333	33.4568		34.8895	34.9419	33.7694	31.8792	34.4886	35.4239	35.6428	35.6535	34.3473	34.7218		35.3411	35.4467	35.4275	34.1665	34.431	35.5796	35.7842	35.9393	35.7553	35.5024	34.5186	34.8205		34.8575	35.4087	35.5541		34.3759	34.5136
115.5	33.4087		34.8246	34.8413	33.8008	31.8508	34.6183	35.4332	35.6023	35.6235	34.3249	34.7993		35.4308	35.4501	35.3839	34.0165	34.4946	35.6735	35.5483	35.8192	35.8478	35.2813	34.5032	34.797		34.8575	35.4087	35.5449		34.4062	34.5136
115.667	33.332		34.5441	34.7322	33.8157	31.7368	34.7333	35.0956	35.6595	35.6649	34.3548	35.1162		35.5133	35.4538	35.354	34.1301	34.3801	35.6791	35.6052	35.9638	36.078	34.8849	34.7109	34.6689		34.8575	35.4087	35.5761		34.4174	34.5136
115.833	33.8858		34.425	34.6174	33.8248	31.6605	34.4171	35.0143	35.5919	35.6481	34.3923	35.3046		35.5058	35.5212	35.4175	34.3651	34.5671	35.7442	35.4131	35.9751	36.0883	34.7427	34.9982	34.8069		34.8575	35.4087	35.6479		34.4811	34.5136
116	33.6927		34.2679	34.4686	33.8587	31.5855	34.7974	34.9403	35.609	35.6102	34.2915	35.3989		35.4345	35.4994	35.3746	34.3883	34.7737	35.3732	35.596	35.904	36.2103	34.5593	35.0887	34.8911		34.8575	35.4087	35.5613		34.569	34.5136
116.167	34.1632		34.247	34.5289	33.8897	31.5276	34.4161	34.9234	35.6425	35.4631	34.2966	35.4779		35.5292	35.4693	35.4381	34.3305	34.8157	35.1074	35.8416	36.0451	36.3762	34.5032	35.0836	34.8541		34.8575	35.4087	35.5397		34.5906	34.5136
116.333	34.7344		34.2935	34.6258	33.8226	31.6021	34.6137	34.8264	35.5234	35.4323	34.3276	35.2515		35.6357	35.4954	35.4469	34.3494	34.7609	34.9571	36.0982	35.9426	36.3619	34.4904	35.0272	34.8596		34.8575	35.4087	35.4725		34.6386	34.5136
116.5	34.8473		34.2311	34.7388	33.7864	31.6274	33.6647	34.7077	35.4453	35.4475	34.082	35.1902		35.7874	35.5367	35.4622	34.3987	34.7759	34.9991	36.3772	35.9792	36.2719	34.4995	35.0225	35.0261		34.8575	35.4087	35.3987		34.6567	34.5136
116.667	34.6569		34.3466	34.8365	33.7005	31.6898	33.7358	35.0794	35.4755	35.4026	34.1258	35.1111		35.8345	35.6003	35.5734	34.3702	34.7075	34.8515	36.5845	35.8803	36.1736	34.5548	34.974	34.9784		34.8575	35.4087	35.2408		34.5273	34.5136
116.833	34.5113		34.4271	34.9442	33.6654	31.7435	34.0026	35.1376	35.4645	35.3688	34.1233	35.1404		35.7017	35.5644	35.4299	34.4019	34.48	34.8944	36.7118	35.8228	36.1598	34.6218	34.7531	35.2059		34.8575	35.4087	35.1541		34.5329	34.5136
117	34.489		34.3882	35.0521	33.6214	31.7673	34.0043	35.2065	35.3795	35.364	34.2493	35.316		35.699	35.5722	35.3894	34.4008	34.3433	35.2257	36.6668	35.812	35.9829	34.6893	34.9526	35.0785		34.8575	35.4087	35.1576		34.4738	34.5136
117.167	34.2268		34.1846	35.0243	33.5428	31.7777	34.4061	35.3047	35.3483	35.5091	34.261	35.4478		35.6092	35.6231	35.3436	34.4427	34.3743	35.5303	36.6648	35.6972	36.0493	34.7734	35.0312	35.0186		34.8575	35.4087	35.1872		34.4569	34.5136
117.333	34.4332		34.1008	34.9939	33.5348	31.7211	34.1667	35.4376	35.3482	35.5644	34.2185	35.6142		35.6291	35.595	35.3629	34.3676	34.3519	35.7983	36.3677	35.7951	36.0708	34.8177	35.0916	35.1237		34.8575	35.4087	35.3161		34.236	34.5136
117.5	34.4343		34.1354	34.9361	33.489	31.7146	34.8325	35.6934	35.3001	35.4071	34.554	35.6817		35.4485	35.4615	35.3657	34.3094	34.3698	35.9726	36.1305	35.7884	36.1697	34.8588	35.1278	34.945		34.8575	35.4087	35.3981		33.932	34.5136
117.667	34.6616		33.8576	34.9057	33.5619	31.782	34.3509	35.669	35.2794	35.3608	34.5607	35.6681		35.4245	35.4208	35.2704	34.2134	34.6645	36.0988	36.0975	35.7278	36.2274	35.0048	35.4243	35.1275		34.8575	35.4087	35.5054		34.1118	34.5136
117.833	34.6021		33.7737	34.9119	33.5843	31.8047	34.1476	35.6856	35.2883	35.3532	34.4866	35.5312		35.5513	35.4084	35.2611	34.0202	34.7593	36.1933	36.0962	35.676	36.2171	34.9238	35.7312	35.0567		34.8575	35.4087	35.6077		34.0639	34.5136
118	34.2041		33.7905	34.9266	33.5978	31.8358	34.1502	35.6901	35.3388	35.3484	34.4409	35.3383		35.5922	35.4155	35.2949	33.9944	35.0157	36.1435	36.132	35.7472	36.2577	34.9197	35.5403	35.2489		34.8575	35.4087	35.6547		34.089	34.5136
118.167	34.2986		33.9062	34.965	33.6388	31.7804	33.9839	35.6772	35.2887	35.3226	34.3498	34.9228		35.6194	35.3469	35.3591	34.0323	35.1481	35.8658	35.9924	35.8594	36.3047	34.9764	35.7221	35.0815		34.8575	35.4087	35.7163		33.8073	34.5136
118.333	34.2293		33.9811	34.9464	33.6799	31.7527	34.0889	35.7033	35.3036	35.3022	34.4057	34.7174		35.6401	35.3206	35.3507	34.0505	35.344	35.452	36.2592	35.7504	36.3321	35.0788	35.9278	35.1619		34.8575	35.4087	35.6711		33.6566	34.5136
118.5	34.4129		34.048	34.9349	33.7293	31.7512	33.903	35.6087	35.2059	35.398	34.3411	34.5527		35.7641	35.4364	35.3474	33.9246	35.1372	35.3869	36.436	35.6031	36.354	35.2054	36.0303	35.4037		34.8575	35.4087	35.7021		33.9728	34.5136
118.667	34.4236		34.3059	34.9256	33.7109	31.6833	34.1973	35.6255	35.1843	35.4399	34.3295	34.4682		35.9106	35.6106	35.3745	34.0319	34.9775	35.5058	36.1785	35.6363	36.1694	35.1328	35.856	35.469		34.8575	35.4087	35.781		34.0686	34.5136
118.833	34.4839		34.4156	34.9204	33.6921	31.6389	34.393	35.7152	35.1541	35.4409	34.3778	34.1931		35.7968	35.66	35.47	34.1481	34.9013	35.4765	36.1404	35.6491	36.0135	35.1026	35.5632	35.1687		34.8575	35.4087	35.7901		34.1777	34.5136

## Sheet: Fig2. B, Ttail
time (min)	US+	US+	US+	US+	US+	US+	US+	US+	US+	US+	US+	US+		US- (Control)	US- (Control)	US- (Control)	US- (Control)	US- (Control)	US- (Control)	US- (Control)	US- (Control)	US- (Control)	US- (Control)	US- (Control)	US- (Control)		Offtarget	Offtarget	Offtarget	Offtarget	Offtarget	Offtarget
	M	M	M	M	M	M	F	F	F	F	F	F		M	M	M	M	M	F	F	F	F	F	F	F		F	F	F	F	F	F
0	24	22.1	23	24.136	23.9	24.2	23.8	23.5	24.4	22.8	22.8	23.0667		24.3312	22.1699	23.5528	22.5325	22.9597	23.3	23.2	22.5	22.6	22.9	24.0673	24.3722		22.6	24.5	24.1	22.7	22.3291	22.6121
1	24.1	22.1	23	24.124	23.9	24.2	23.5	23	24.1	23.2	24.2	24.0619		24.3312	22.8471	23.5329	22.5433	23.445	23.7	21.9	22.7	22.6	22.7	24.32	24.1662		22.4	22.6	23.9	23.8	22.2779	22.6747
2	24.1	22.1	23	24.1	23.9	24.2	24	22.8	23	23.2	23.4	22.7846		22.8641	23.1065	23.5545	22.4884	23.454	23.3	22.3	22.6	22.2	22.6	24.4759	24.2604		22.8	22.5	23.7	23.4	22.322	23.1442
3	24.1	22.1	23	24.0576	23.8936	24.1888	22.9	23.9	24.2	23.4	23.4	23.8349		23.2679	23.0145	23.7249	22.662	23.3094	23	24	22.8	22.6	23.1	24.4539	24.1267		22.6	24.8	23.6	23	22.387	23.3707
4	24.1	22.1	23	23.9968	23.8808	24.1664	23.3	23	23.9	24	24	23.9573		24.9715	22.3706	23.3239	22.7663	23.0257	22.7	24.5	23	22.6	23.2	24.3962	24.0263		23.5	23.3	23.2	23.4	22.2387	23.8331
5	24.1	22.1	23	23.9272	23.8712	24.1496	22.9	22.7	24	22.9	23	23.4687		26.2202	22.221	23.2857	22.8649	23.1559	23.4	24.1	22.8	22.8	23.3	24.2906	23.7319		23.8	24.1	23.6	23.4	21.9517	23.8676
6	24.1	22.1	23	23.8584	23.8744	24.1552	24	23.1	24.4	23	24.2	23.3244		25.5844	22.3059	23.1071	22.947	23.3984	23.1	23.8	22.8	22.3	23	24.2107	23.7594		23.6	24.7	24.7	23.4	21.5987	23.9838
7	24.1	22.1	23	23.8	23.9	24.2	23.9	23.4	23.5	23.4	23.6	23.4598		23.8105	22.5505	22.904	23.0147	23.8068	23	23.9	23.1	22.1	23	24.1412	23.9407		24.1	24.3	25.4	23.9	21.7621	24.0133
8	24.1	22.1	23	23.752	23.9672	24.316	24.8	23.6	24.3	23.3	23.2	23.5999		23.2996	22.7826	22.6429	23.0629	23.7966	23.2	23.9	23.1	22.9	23.3	24.111	24.0167		23	23.9	23.9	23.2	22.2153	23.9086
9	24.1	22.1	23	23.708	24.0696	24.492	23.5	23.1	24.4	23.1	23.8	23.8801		22.9944	22.804	22.566	23.2669	24.021	22.8	23.9	23.4	22.9	23.2	24.2604	24.0472		23.6	23.5	23.5	24.4	23.0246	23.9783
10	24.1	22.1	23	23.668	24.1784	24.68	23.8	23.2	22.9	23.2	23.8	23.3114		23.2342	23.0854	22.9233	23.6073	23.6168	23	23.9	23.4	22.5	23.2	24.2578	23.9589		22.7	23.4	23.6	23.4	23.1029	24.2557
11	24.1	22.1	23	23.632	24.2648	24.832	24.3	23.6	24.2	23.3	22.8	24.0506		22.5598	23.3944	23.2282	23.7771	23.2793	23	23.9	23	22.9	23.2	24.3524	24.1777		23.6	24.9	23.9	23.7	23.2581	24.3898
12	24.1	22.1	23	23.6	24.3	24.9	24.4	22.9	24.6	23.2	24	23.5018		22.8088	23.6085	23.3032	23.7197	23.1137	23	23.9	23.7	22.7	23.3	24.4413	24.1725		23	24.5	24.4	24.5	22.5396	24.3826
13	24.1	22.1	23	23.5688	24.2568	24.852	23.4	23.7	23.9	23.1	23.9	23.3638		22.2468	23.679	24.0634	23.483	23.2922	23	22.5	23.9	22.7	23	24.943	24.4431		23.8	24.2	23.3	24.1	22.7703	23.9866
14	24.1	23.7	23	23.5384	24.1544	24.72	24.3	24.2	24.3	23.6	23.7	23.6655		23.2391	23.4682	23.7411	23.4228	23.9722	23	22.8	23.4	23	23.1	25.3506	24.4269		23.1	23.5	23.9	24.4	22.8314	23.5917
15	24.1	23.7	23	23.5136	24.0336	24.552	24.8	23.2	25	23.4	23.8	23.6761		22.7538	23.4042	23.8407	23.3353	23.6049	23.3	23.2	23.9	22.5	23.2	25.3265	24.3996		23.8	23.8	25.6	23.3	23.1241	23.4716
16	24.1	23.7	23	23.4992	23.9352	24.396	24	24.1	25.3	22.9	23.5	24.3293		23.05	23.1727	23.6665	23.3495	23.0294	23.3	22.6	23.9	22.2	23	24.6544	24.2377		24	23.1	23.9	24	23.1425	23.2039
17	24.1	23.7	23	23.5	23.9	24.3	23.5	24.5	24.8	23.7	23.4	24.0597		22.2182	23.3549	24.3107	23.3098	22.4809	23.3	24.1	23.4	23.1	23.5	24.2142	24.3487		23.7	23.8	24	24.6	23.2255	23.6048
18	24.1	23.7	23	23.532	23.9536	24.2832	23.5	26.1	23.5	23.4	23.5	24.0499		22.1101	23.5422	23.9632	23.4239	22.9156	23.3	24.1	23.4	25.4	24.1	24.0629	24.4713		24.1	23.4	23.7	23.4	23.2474	23.6156
19	24.1	23.7	23	23.592	24.0688	24.3136	23.3	25	24.6	23.4	23.2	23.545		22.0843	23.9185	23.2935	23.3972	22.9811	23.8	22.8	23.4	25.9	24	24.2195	24.3534		22.2	23.5	25.6	23.6	23.0812	23.6818
20	24.1	23.7	22.4	23.656	24.2072	24.3624	23.3	23.8	24.5	23.6	23.6	24.113		22.3295	23.9279	22.8164	23.5326	23.3525	23.9	22.8	23.4	25.7	23.9	24.0495	24.1685		22.8	23.7	24.6	23.5	22.6248	23.4147
21	24.1	23.7	23.2	23.7	24.3304	24.4008	23.4	24.8	23.4	22.8	24	23.8021		23.463	24.1184	22.8844	23.8094	23.1102	23.9	23.4	23.8	25.9	24.3	23.8657	24.0738		24.1	23.7	24.5	24.2	22.5121	23.4753
22	24.1	23.7	23.2	23.7	24.4	24.4	23.3	24.3	24.9	24	23.7	23.891		23.2527	24.1309	22.9352	24.2606	23.5909	23.9	22.7	23.8	26.4	24.2	23.6747	24.1427		22.7	23.2	23.5	23.4	22.3536	23.2508
23	24.1	23.7	23.2	23.6368	24.4016	24.3456	23.4	24.9	24	23.1	23.9	23.8732		23.1834	24.5074	22.8487	24.1505	23.3518	23.6	23.2	23.8	24.8	23.8	23.6876	24.2579		23.7	24.2	23.3	24.6	22.9848	23.4432
24	24.1	23.4	23.2	23.5264	24.3608	24.2568	24.6	24.1	23.5	23.2	24.3	23.8418		22.7743	24.658	23.1778	23.9732	23.1311	23.9	22.8	23.8	22.8	23.3	23.9261	24.2509		23.5	24	22.5	23.6	22.8637	23.1894
25	24.1	23.4	23.2	23.3976	24.2992	24.1552	23.4	24.4	24.5	23	24.5	23.536		22.8073	24.8859	23.5548	23.9253	22.7943	23.5	22.8	23.8	22.4	23.1	24.1268	24.3755		24.2	23.6	23.9	23.4	22.8796	23.4354
26	24.1	23.4	23.2	23.2792	24.2384	24.0624	23.5	24.1	24.3	23	23.4	23.3999		22.6857	24.8081	23.8525	24.3981	22.48	23.5	22.8	23.8	22.9	23.2	24.3757	24.2309		24.5	25.2	23.8	24.8	22.5906	23.3169
27	24.1	23.4	23.2	23.2	24.2	24	24.3	23.8	25.1	22.8	23.7	23.5633		22.0139	24.963	23.5559	24.9228	22.3719	23.5	22.8	24.7	22	23.2	24.2282	24.4481		24.1	23.1	24	23.4	22.5721	23.3415
28	24.1	23.4	23.2	23.16	24.184	23.968	24.8	23.8	24.6	23.2	23.3	23.6239		22.3551	25.0403	23.4342	25.1584	22.7888	23.2	22.8	23.8	22.8	23.1	24.3759	24.5363		23.9	23.3	23.5	23.5	22.9175	23.5663
29	24.6	24.6	23.2	23.14	24.176	23.952	23.5	23.5	23.9	23.3	23.5	23.28		22.3918	25.021	23.3757	25.3088	23.2835	23.8	22.2	23.8	22.5	23.1	24.2662	24.5488		23.9	23.2	25.6	23.5	22.6162	23.3495
30	23.3	24	23.2	23.5	25.6	24.4	23.5	24	24.4	22.9	24.6	23.7973		22.2842	24.5092	23.5978	24.947	24.1854	23.3	22.1	23.8	22.6	23	24.4186	24.3423		24.3	27.8	23.6	24.2	23.175	23.2155
31	24.8	24.3	27.4	25.7	26	24.9	23.7	23	24.3	23.7	27.1	23.9097		22.6188	23.6928	23.5626	24.4279	23.7346	23.2	22.6	23.9	22.6	23.1	24.2112	24.1188		24.5	28.2	24.4	24.6	23.2446	22.8039
32	26.3	25.3	26	27.4	27.2	26.1	23.8	26.7	25.3	26	27.9	26.3427		22.7658	22.8313	23.7327	23.8941	23.919	24	22.5	24.9	22.5	23.5	24.2399	24.2509		23.7	23.7	24.2	23.5	25.0281	22.9473
33	26.4	26	26.1	27	28.9	26.7	25	28.9	27.5	28.6	28.4	28.1248		23.1648	22.8972	24.0769	23.8877	23.5778	24	22.8	23.8	22.7	23.3	24.2214	24.1545		23.2	24	26.3	23.3	25.4561	23.4664
34	27.2	26.3	26.5	27.7	29.4	27.2	24.2	28.1	29.3	29	27.2	27.5509		23.2061	22.9931	23.9023	23.9409	24.1959	23.5	22.8	24.2	22.4	23.2	24.5346	24.4488		22.9	23.6	26.4	24.2	25.2592	24.1431
35	26.9	25.3	25.7	26.5	29.1	26.2	24.5	27.2	29.6	27.3	26.1	26.9293		23.3995	23.3056	23.4747	23.7922	23.8216	23.3	22.8	23.5	22.4	23	24.347	24.4136		23.6	23.4	23.7	24.3	23.2267	24.6479
36	26.6	24.8	25.3	25.9	29	24.8	24.4	25.9	28.3	25.8	24.8	25.6777		23.0005	22.8694	23.0296	23.402	24.1949	23.8	22.8	23.6	22.4	23.2	24.5657	24.4674		23.8	24	24.1	24.3	22.7	24.7584
37	26.1	24.5	24.7	25.7	28.4	24.8	24.6	25.4	25.3	24.5	24.8	25.3201		22.7464	23.1202	23.099	23.1755	24.3207	23.5	22.7	23.7	22.4	23.1	24.2416	24.3998		24.1	24.5	24	24.1	23.2855	24.2742
38	24.9	24.7	24.1	25.2	27.6	24.9	24.7	25.5	24.4	24.5	24	24.4892		22.4273	23.6102	23.2166	23.18	24.115	23.7	22.7	24.1	23	23.4	25.0065	24.1402		25.1	23.2	23.5	24	23.6572	24.1123
39	24.8	24.2	23.9	25.6	26.9	24.548	24.6	25.2	24.2	23.4	23.9	23.8712		22.8396	24.1121	23.2101	23.3013	23.3446	23.6	22.7	24.5	22.9	23.4	24.6862	24.0182		24	23.7	23.8	24.2	24.4311	24.0969
40	24.5	23.3	23.6	24.7	26	24.532	24.7	25.2	24.3	23	23.5	24.4203		22.3744	24.1468	23.5467	23.4157	23.1066	23.4	22.7	24.6	22.5	23.3	24.7398	23.9594		24.2	24.1	25.4	25.6	24.3208	23.9758
41	24.2	22.8	23.8	25.1	25.7	24.5	24.3	25.3	23.7	22.7	23.5	23.7897		22.5629	23.5073	23.4108	23.6469	24.2975	23.1	22.7	24.6	22.7	23.3	24.3323	24.2266		23	24.6	23.4	25.6	24.3729	23.5893
42	24.1	22.8	24.2	23	26.3	24.4472	24.4	24.7	23.5	23.6	23.3	23.6417		22.339	23.3036	23.9633	23.5851	25.3865	23.5	22.7	24.6	22.5	23.3	24.4393	24.4758		22.9	25.1	23.5	24.6	23.3198	23.9708
43	24	22.8	24.1	23.4	25.2	24.3736	24.5	24.5	23.9	24.1	23.3	23.9639		22.3342	23.1631	23.8751	23.6113	24.8752	23.8	22.7	24.6	22.6	23.4	24.6828	24.4094		24.4	26.6	24.3	24.9	22.3884	24.5688
44	24	22.8	24.1	23.472	25.6	24.2864	24.3	24.3	23.9	24.2	23.1	23.5565		22.6935	23.0324	24.3645	23.5831	23.968	23.8	23	24.6	22.7	23.5	24.6624	24.2888		25.1	25.6	24.4	25.6	21.907	24.6287
45	24	22.8	24.1	23.448	25	24.1928	24.8	24.9	23.5	22.9	22.9	23.432		23.1969	22.7051	24.0686	23.5457	23.2368	23.8	22.8	24.6	22.6	23.5	24.474	24.0567		24.5	24.2	24	24.2	21.6537	23.8971
46	24	22.8	24.1	23.4	24.8	24.1	25	24.4	23.5	23.1	23	24.2421		23.1727	22.7219	24.6123	23.5892	23.4927	23.4	22.8	24.6	22.3	23.3	24.181	23.9757		25.1	25.7	23.7	24.4	21.8926	23.8576
47	24	22.8	24.1	23.3088	24.8	24.0016	24.7	24.3	23.5	23.4	22.9	24.2161		22.3473	23.0621	24.563	23.4698	23.5825	24.3	23.1	24.6	22.3	23.6	23.9463	23.9556		23.9	23.8	24	24.5	22.1207	24.2861
48	24	22.8	24.1	23.1744	24.8	23.8928	25	24.8	23.4	23.2	22.8	23.9152		21.8122	23.3168	24.7876	23.4766	23.5275	24	23.1	24.6	22.8	23.6	24.2741	24.2963		25.5	23.7	23.9	23.8	22.5196	24.5986
49	24	22.5	24.1	23.0256	24.7	23.7832	24.6	24.1	23.4	23.3	22.5	23.1398		21.7472	23.1088	24.5041	23.2268	23.9577	24.1	23.1	25.2	23	23.8	24.3211	24.3692		24.4	24.6	24.6	24.1	23.1973	24.2608
50	24	22.5	24.1	22.8912	24.856	23.6824	24.5	23.9	23.9	23	22.4	23.2748		21.9042	22.9646	23.81	23.0616	24.0999	23.5	23	24.7	22.4	23.4	24.5989	24.4347		23.9	24.9	24.1	24.4	23.3954	23.7974
51	24	22.5	24.1	22.8	24.804	23.6	24.6	24.7	23.1	23.3	22.6	23.5132		21.7795	23.0668	23.2659	23.0658	24.2107	23.8	23.4	24.5	23	23.7	24.5788	24.2216		24.1	25.5	23.1	25.2	23.3797	23.4018
52	24	22.5	24.1	22.7632	24.7	23.5376	24.4	24.2	23.6	23.3	22.7	23.9612		21.8378	23.2848	22.9879	23.1301	23.9673	23.8	23	24.6	23	23.6	24.6551	24.1354		23.2	24.2	23.7	23.4	22.8679	23.3394
53	24	22.5	24.1	22.7616	24.5024	23.4888	24.5	24	23.4	23.7	22.8	23.1954		22.3198	23.3447	23.2947	23.2163	23.8286	23.8	23	24.9	23	23.7	24.5372	24.1034		23.7	24.2	24.5	24.9	22.7054	23.5034
54	24	22.2	24.1	22.7784	24.2112	23.4512	24.5	23.6	23	23.1	22.6	22.903		22.5524	23.048	23.4306	23.3039	23.9901	23.8	23	24.2	22.8	23.4	24.468	24.3168		23.8	23.6	24.2	24.7	23.5886	23.8072
55	24	22.2	24.1	22.7968	23.8888	23.4224	24.6	24.5	23.1	22.7	22.7	23.189		22.571	22.9723	23.5273	23.4119	23.9931	23.8	23.4	24.3	22.7	23.5	24.3402	24.326		24.8	24.2	23.2	24.8	23.9488	23.8109
56	24	22.2	24.1	22.8	23.5976	23.4	25.2	25.5	23.4	23.1	23	24.1891		22.1821	22.827	23.6915	23.5977	23.9249	24	23.1	25.4	22.7	23.8	24.3213	24.1208		24.9	24.1	23.4	24.8	24.5836	23.3562
57	24	22.2	24.1	22.7816	23.4	23.3984	25	24.6	23	23.4	22.7	23.9717		21.63	23.1355	23.9059	23.6886	23.7862	23.4	22.2	25.4	22.7	23.4	24.4744	23.5852		23.8	23.1	23.8	23.3	23.8722	22.9528
58	24	22.2	24.1	22.7528	23.2976	23.4192	24.2	24.4	23	23.8	22.9	23.8077		22.4026	23.0985	23.7329	23.8013	23.2312	23.8	22.6	24.9	22.7	23.5	24.6653	23.512		23.8	23.8	24.9	23.5	24.3179	23.4776
59	24	22.2	24.1	22.7232	23.2488	23.4408	24.5	24.2	22.9	23.9	22.9	23.6309		22.423	23.5636	23.8973	23.9875	23.0957	23.7	22.4	24.5	23	23.4	24.6839	23.7058		24.6	24.4	24	24.8	23.839	23.5723
60	24	22.2	24.1	22.7024	23.2512	23.4416	25.3	23.8	23	23.3	23.1	23.747		22.7365	23.471	23.5207	24.2828	23.045	24.1	22.4	27.4	23	24.2	24.4847	24.0494		24.4	23.2	25.7	24.3	23.6321	23.7212
61	24	22.2	24.1	22.7	23.3024	23.4	24.8	24	22.7	23.3	23.2	23.3963		21.6717	23.3833	23.7767	24.3485	23.5862	24.1	22.4	29.3	22.7	24.6	24.4167	24.6633		25.2	24.1	24.6	24	23.4243	23.1674
62	24	22.2	24.1	22.7208	23.4	23.2936	24.5	24.1	22.7	23.4	23.3	23.8447		21.2139	22.949	23.7412	24.3053	24.4357	23.9	22.4	28.1	22.9	24.3	24.0438	24.5671		24.4	23.9	24.8	24.2	24.1083	23.1263
63	24	22.2	24.1	22.7584	23.5984	23.1368	25	24.2	23.5	23.1	23.3	23.509		20.9186	22.816	23.9566	24.1723	24.4137	23.8	22.4	28.4	23.1	24.4	24.0038	24.6478		24.3	23.5	24.5	23.5	24.2763	23.5263
64	24	22.2	24.1	22.8056	23.8992	22.9632	25.4	24.2	23.5	23.2	23.3	24.1068		21.1233	22.7602	23.6658	24.2148	25.0042	24	22.5	28.7	22.4	24.4	24.0797	24.0496		24.9	24	23.6	24.4	23.6699	23.5894
65	24	22.2	24.1	22.8552	24.2208	22.8064	24.9	24.3	23	23.8	23.2	23.5235		21.3342	22.7647	23.5639	23.9323	24.4259	24.4	22.5	28.5	22.7	24.5	24.4247	24.1439		24	24.3	23.6	24.5	23.0154	23.8627
66	24	22.2	24.1	22.9	24.4816	22.7	24.8	23.9	22.9	23.8	23.5	23.6485		21.9466	22.9434	24.0098	23.7702	25.3223	23.9	22.9	26.4	22.7	24	24.3762	23.8759		24.4	24.2	23.6	23.3	23.5224	23.8626
67	24	22.2	24.1	22.9368	24.6	22.6616	24.6	23.3	23.2	23.2	23.4	23.6656		22.0129	23.4985	24.0846	23.6259	24.9658	24.5	22.8	26.3	22.7	24.1	24.2169	23.7919		25.1	24.5	24.6	24.7	23.7824	23.9789
68	24	22.2	24.1	22.9704	24.5248	22.6688	24.7	24	23.4	23.7	23.5	24.1402		21.915	23.8017	23.9155	23.8121	24.4819	24.3	22.7	26.3	23.3	24.1	24.2212	23.6239		24.5	24.4	23.7	25.4	23.9419	23.9008
69	24	22.2	24.1	23.0056	24.3104	22.6952	24.7	24.4	23.4	22.9	23.1	23.2811		22.1476	23.6713	23.1115	23.8472	23.5678	23.7	23.1	25.6	23	23.8	24.4307	23.6409		23.9	24.1	24.6	25.2	23.4327	23.7949
70	24	22.2	24.1	23.0472	24.0336	22.7144	24.5	24.2	23.3	22.8	22.9	23.9694		22.7709	23.4029	23.1441	23.777	23.4549	24.2	23.7	25.9	22.8	24.1	24.6094	23.9989		24.3	25.1	25.7	25.6	23.3637	23.5514
71	24	22.2	24.1	23.1	23.7712	22.7	24.5	24.5	23.5	23	22.8	23.9357		22.8238	23.4576	23.2028	23.6909	23.9828	24.2	23.1	24.9	23.4	23.9	24.4813	24.5748		24.4	24.8	26.7	24.6	23.2211	23.1646
72	24	22.2	24.1	23.1656	23.6	22.6392	24.4	24.5	23.1	22.8	22.7	23.4868		22.2818	23.3851	23.6854	23.5648	24.303	24.2	22.9	25	22.6	23.7	24.3683	24.5448		24.5	24.4	26.2	25.1	22.8946	22.5696
73	24	22.2	24.1	23.2408	23.528	22.5496	24.5	25.3	23.3	22.7	22.8	23.6559		21.7105	23.4326	23.8434	23.5391	24.3176	24.2	22.8	25	23.4	23.8	24.0299	24.4315		24.3	23.9	26.7	24.2	22.6031	22.2289
74	24	23.2	24.1	23.3232	23.504	22.4504	24.7	24.7	23.1	22.5	22.8	23.5068		21.6495	23.543	23.7295	23.4782	24.3532	24.3	22.8	24.2	23.5	23.7	24.2432	23.7975		25.3	24.9	26.1	24.1	22.558	22.2916
75	24	22.2	24.1	23.4104	23.516	22.3608	24.5	24.3	23.7	22.5	22.7	23.3463		21.5309	23.8011	23.2065	23.5752	24.6359	24.3	22.8	24.5	23	23.6	24.3093	24.0201		24.2	25.2	26.6	23.6	23.0516	22.5136
76	24	22.2	24.1	23.5	23.552	22.3	24.9	24.6	23.3	22.7	22.7	23.6485		21.6487	23.5614	22.7216	23.7364	24.7367	24.3	22.5	26.6	22.6	24	24.3051	23.8111		23.7	24.1	25.2	23.8	23.5353	22.2949
77	24	22.2	24.1	23.616	23.6	22.2568	25.2	24	23.6	22.7	22.9	23.6908		21.4878	23.4408	22.2476	23.9224	24.2777	24.3	22.5	28.2	23.3	24.6	24.0053	24.1228		24	23.9	24.5	23.8	24.0847	22.4031
78	24	22.2	24.1	23.76	23.676	22.2184	25.2	23.4	23.6	22.9	23.1	23.9576		21.868	23.2629	22.2305	24.0253	23.6193	24.3	23	27.1	22.3	24.2	23.9049	23.9892		24.5	23.4	24.6	23.5	23.6571	22.5331
79	24	22.2	24.1	23.896	23.788	22.2016	25	23.4	23.8	22.6	23.1	23.8748		21.3833	23.058	22.5352	24.0346	23.3321	24.4	22.6	25.7	23.5	24	24.1967	24.1293		24.4	25.2	24.1	23.5	23.2834	23.1721
80	24	22.2	24.1	23.988	23.912	22.2232	25	23.1	23.7	22.7	23.2	23.6843		22.0793	22.8693	22.759	23.9896	23.6492	24.3	22.6	24.8	23.3	23.8	24.2028	23.954		24.8	23.6	23.8	23.5	22.8653	23.3433
81	24	22.2	24.1	24	24.024	22.3	24.9	23	23.7	22.6	23	23.3186		21.945	23.3172	23.06	23.8955	23.4869	24.3	22.8	24.6	23.4	23.8	24.1057	24.0275		24.8	25.6	25.2	23.4	22.9648	23.7698
82	24	22.2	24.1	23.908	24.1	22.4672	25.4	23.2	24	22.5	23.2	23.9716		21.922	23.6463	22.8381	23.7864	23.3784	24.3	22.8	24.6	23.4	23.8	23.7969	24.0188		25	23.4	25.2	23.6	22.9191	23.7415
83	24	23.2	24.1	23.736	24.1288	22.7136	25.1	23.5	23.7	22.7	23.2	23.6728		21.5293	23.7232	22.6887	23.656	24.4137	24.2	23.2	24.6	23.2	23.8	23.7857	24.1611		24.2	24.8	25.6	23.6	22.7403	23.5462
84	24	22.2	24.1	23.52	24.1264	22.9864	24.7	23.3	23.7	22.7	23.2	23.3707		21.751	23.3533	23.0108	23.524	25.0042	24.2	22.6	24.6	23.2	23.6	23.6086	24.0476		24.6	24.6	23.4	23.7	22.6909	22.8695
85	24	22.2	24.1	23.296	24.1096	23.2328	24.8	23.2	24	22.7	23.2	24.019		21.9964	23.3324	23.0536	23.4332	24.4259	24.3	22.8	24.6	23.2	23.7	23.7138	24.0815		24	24.1	22.8	23.7	22.5785	22.5677
86	24	22.2	24.1	23.1	24.0952	23.4	24.8	25.4	23.5	23	23.2	24.3559		22.0616	23.1825	23.1564	23.3867	25.3223	24.3	22.5	24.6	23.2	23.6	23.7794	23.8851		24	23.7	23.2	23.8	22.5993	22.5579
87	24	22.2	24.1	22.9208	24.1	23.4576	24.9	24.2	23.3	23.1	23.1	23.7702		21.8304	23.3721	22.9044	23.3337	24.9658	24.3	22.8	24.6	23.2	23.8	24.0591	23.6883		24.9	24.4	24.6	24.2	22.5473	22.4339
88	24	22.2	24.1	22.7344	24.1304	23.4408	24.8	23.9	23.3	23.2	23.1	23.7825		22.2377	23.4352	23.1408	23.3474	24.4819	24.2	22.8	24.6	27.4	24.7	24.0011	23.4211		23.3	24.7	23.8	23.8	22.7749	22.5753
89	24	22.2	24.1	22.5576	24.1752	23.3952	24.9	24.9	23.4	23.3	22.9	23.967		22.3762	23.5883	23.6851	23.3436	23.5678	24.3	22.8	24.6	26.7	24.6	23.9656	23.2717		24.4	25.2	23.8	24.9	23.0971	22.7027
90	24	22.2	24.1	22.4072	24.2248	23.3664	24.6	23.9	23.5	25.1	24.8	24.0877		22.1228	22.8074	23.7939	23.3731	23.4549	24.5	22.8	28.2	26.1	25.4	23.761	23.4103		25.2	23.3	23.7	24.4	23.1687	22.8862
91	24	22.2	24.1	22.3	24.2696	23.4	24.6	24.4	23.4	24.5	24	23.9812		21.1979	22.5683	23.5923	23.3468	23.9828	24.3	22.7	27.6	25.3	25	23.7498	23.7394		24.8	24.4	22.9	24.2	23.0099	22.506
92	24	22.2	24.1	22.2488	24.3	23.5216	24.5	23.8	23.3	23.4	23.8	23.7309		21.0029	22.421	23.3361	23.3417	24.303	25.2	22.8	28.2	23.8	25	23.6857	24.0948		24.9	24.7	25	24.4	22.6576	22.4061
93	24	22.2	24.1	22.2424	24.3288	23.7008	24.8	24	23.5	23.4	23.5	23.5705		20.7927	22.9689	23.1779	23.4014	24.3176	24	22.8	27	23.8	24.4	23.7209	24.1398		24.6	24.7	24.2	24.7	22.4959	22.4807
94	24	22.2	24.1	22.2616	24.3624	23.8992	24.9	23.7	23.5	23.5	23.5	24.1643		21.6218	23.3296	23.4966	23.5053	24.3532	24	22.5	27.1	23.3	24.2	23.8108	24.1371		26.2	24.8	23.7	23.8	22.2754	22.8055
95	24	22.2	24.1	22.2872	24.3816	24.0784	24.8	23.8	23.1	23.6	23.4	23.4348		21.4029	23.5349	23.3206	23.5424	24.6359	24.3	22.8	25.9	23.5	24.1	23.9802	24.0422		24.6	24.5	24	23.4	22.03	22.7936
96	24	22.2	24.1	22.3	24.3672	24.2	24.8	24	23	24	23.6	23.6059		21.1844	23.5434	23.3946	23.5221	24.7367	25	22.8	25.6	23.2	24.2	24.0239	23.994		25	24.6	24	23	22.6979	22.6547
97	24	22.2	24.1	22.2904	24.3	24.2528	24.7	24.1	23.3	24.6	23.6	23.7307		20.5482	23.3203	22.9577	23.5013	24.2777	24.3	22.8	26	23.1	24.1	24.1272	23.5402		24.1	24.8	23.5	23.9	23.1308	22.5574
98	24	22.2	24.1	22.2712	24.1688	24.2624	24	24	22.9	23	23.2	23.1477		20.9992	22.8338	23.1712	23.5442	23.6193	23.8	22.8	25.8	23.1	23.9	23.859	23.3092		24.1	26.9	23.1	24.2	23.2742	22.6034
99	24	22.2	24.1	22.2568	23.9864	24.2456	25.9	23.7	23.5	22.9	22.9	23.7157		21.1945	22.3864	23.3924	23.4497	23.3321	24	22.8	25.1	23.1	23.8	23.8342	23.1536		24.9	25.6	24.1	23.6	22.5902	22.6279
100	24	22.2	24.1	22.2616	23.7696	24.2192	25.9	23.2	23.5	23.1	23	23.5511		21.1581	22.0534	23.6168	22.9301	23.6492	24.3	22.8	25.1	22.6	23.7	23.5886	23.283		24.3	24.7	24.6	23.9	22.4011	22.8723
101	24	22.2	24.1	22.3	23.5352	24.2	26.1	23.2	23.3	23.1	23	24.1634		20.5749	21.9999	23.4797	22.6543	23.4869	23.9	22.8	25.1	22.9	23.7	23.7079	23.8395		27.7	25.9	24.2	24.1	22.3968	22.7458
102	24	22.2	24.1	22.3816	23.3	24.1848	25.6	22.8	23.4	23	23	23.4902		20.7691	22.3208	22.8584	22.5597	23.3784	23.9	22.8	25.1	23	23.7	23.7532	24.1193		25.2	25.8	23.3	25.1	22.4869	22.8931
103	24	22.2	24.1	22.4968	23.0176	24.1624	25.4	25	23.9	23	22.8	23.7048		21	22.5276	22.7791	22.6397	23.4549	24.4	22.8	25.1	23	23.8	23.788	24.5977		25.5	24.9	23.4	24.7	22.4846	22.8052
104	24	22.2	24.1	22.6312	22.6768	24.1376	24.5	25.1	23	23.2	23	24.1649		21.1211	22.7475	22.4114	22.6682	23.9828	23.7	22.8	25.1	23.2	23.7	23.9133	24.2017		25.2	24.7	23.1	25.2	22.612	22.7109
105	24	22.2	24.1	22.7704	22.3472	24.1152	25.2	24.8	22.7	23.1	23.1	24.2597		21.0494	22.9411	22.6507	22.8496	24.303	24.6	22.8	25.1	23.2	23.9	23.9971	23.7921		24.7	24.8	24.5	25.3	22.7521	22.343
106	24	22.2		22.9	22.0984	24.1	24.4	24.6	22.8	22.9	23.8	23.6389		20.8487	23.0558	21.8994	23.1151	24.3176	24.5	22.8	25.1	23.2	23.9	24.3167	23.3888		24.4	24.2	23.3	23.5	22.948	22.0678
107	24	22.2		23.0296	22	24.0936	25.6	24.6	23.4	22.9	23.8	23.6711		20.8769	23.1718	22.5988	23.1607	24.3532	24	22.8	25.1	23.2	23.8	24.6564	23.3688		24.3	24.7	24.4	23.4	23.018
108	24	22.2		23.1688	22.1144	24.0928	24.9	24.9	23.4	24.9	24.1	24.1981		20.6392	23.0588	22.6103	23.3241	24.6359	24.6	22.8	25.1	23.2	23.9	24.8617	23.6295		24.3	25.6	22.9	24.5	23.1726
109	24	22.2		23.3032	22.3952	24.0952	24.3	24	23.7	23.2	24.1	23.7687		20.9877		23.059	23.4168	24.7367	24.4	22.8	25.1	23.5	24	24.9194	23.2808		24.7	24.8	23.1	24	23.2028
110	24	22.2		23.4184	22.7488	24.0984	25.2	24.4	23.7	23.2	23.9	24.1749		20.8902		23.3146	23.3549	24.2777	24.3	22.8	25.1	23.2	23.9	24.9128	23.0871		25	24.7	23.1	25.1	23.8636
111	24	22.2		23.5	23.0816	24.1	25.1	23.6	23.8	23.3	24.3	23.7822		20.9784		23.1364	23.1822	23.6193	24.3	22.8	28.3	23.5	24.7	24.7588	23.2217		25.2	25.6	23.2	23.8	24.4867
112	24	22.2		23.54	23.3	24.1	26	24	23.2	23.3	24.8	24.3628		21.0079		23.4275	23.48	23.3321	24.5	22.8	27.6	22.9	24.5	24.5146	23.5319		24.7	24.8	24.5	25.3	22.7521
113	24	22.2		23.548	23.3832	24.1	24.9	23.8	23.4	23.4	23.9	24.0912		21.3166		22.8366	23.8199	23.6492	24	22.8	27	23.3	24.3	24.2534	23.5759		24.4	24.2	23.3	23.5	22.948
114	24	22.2		23.536	23.3936	24.1	25.1	24.3	23.5	23.2	24.2	23.7817		22.2775		23.0954	23.8738	23.4869	24.2	22.8	27	23.3	24.3	24.1297	23.4206		24.3	24.7	24.4	23.4	23.018
115	24			23.516	23.3624	24.1	24.2	24.4	23.7	23.4	23.7	23.4974		21.8972		23.354	23.4585	23.3784	24	22.6	25.7	22.8	23.7	24.0492	23.5201		24.3	25.6	22.9	24.5	23.1726
116	24			23.5	23.3208	24.1	25.3	24.5	24.5	23.4	23.5	24.0367		21.8362		23.5834	23.1062		23.9	22.8	26.3	22.6	23.9	23.8642	23.7421		24.7	24.8	23.1	24	23.2028
117	24			23.4848	23.3	24.1	25.2	23.9	24.8	23.4	23	23.8788		21.0322		23.8598	23.0343		23.9	22.6	26.2	22.8	23.8	23.8919	23.8502		25	24.7	23.1	25.1	23.8636
118	24			23.4624	23.3	24.1	25.2	24.1	24.4	23.8	23	24.0242		20.9846		23.7664	23.0314		23.9	22.6	25.7	23	23.8	24.2213	23.7708		25.2	25.6	23.2	23.8	24.4867
119	24			23.4376	23.3	24.1	25.6	24.5	23.7	23.4	23	24.0479		20.7735		23.8148	23.0429		23.9	22.6	25.7	23.4	23.9	24.7513	23.918		25.2	25.6	23.2	23.8	24.4867

## Sheet: Fig2. B, Activity
Time (min)	US+	US+	US+	US+	US+	US+	US+	US+	US+	US+	US+	US+		US- (Control)	US- (Control)	US- (Control)	US- (Control)	US- (Control)	US- (Control)	US- (Control)	US- (Control)	US- (Control)	US- (Control)	US- (Control)	US- (Control)		Offtarget	Offtarget	Offtarget	Offtarget	Offtarget	Offtarget
	M	M	M	M	M	M	F	F	F	F	F	F		M	M	M	M	M	F	F	F	F	F	F	F		F	F	F	F	F	F
0.166667	0.170623	0.108959	0.153187	0.035193	0.151421	0.120472	0.114918	0.223107	0.191439	0.153006	0.09683	0.121643		0.100532	0.178301	0.161789	0.082019	0.109823	0.171123	0.06087	0.257277	0.305522	0.11709	0.186201	0.150366		0.133184	0.325409	0.082036	0.17314	0.086701	0.165806
0.333333	0.170657	0.110563	0.151387	0.05312	0.145906	0.112812	0.133369	0.223237	0.191927	0.159856	0.113937	0.117622		0.107016	0.18846	0.156914	0.079037	0.114457	0.163004	0.060868	0.259664	0.292189	0.112272	0.185353	0.152459		0.127985	0.320329	0.08398	0.190917	0.087926	0.177638
0.5	0.164778	0.113424	0.148201	0.083421	0.144853	0.112274	0.141406	0.230672	0.185663	0.15702	0.112261	0.101625		0.108708	0.192112	0.157336	0.075779	0.113588	0.156357	0.077061	0.247557	0.276766	0.111724	0.177391	0.14765		0.122882	0.303346	0.08641	0.197779	0.089461	0.187223
0.666667	0.15729	0.107249	0.146274	0.081009	0.140384	0.113472	0.14511	0.234457	0.188174	0.153325	0.117991	0.093563		0.112421	0.190665	0.158324	0.073177	0.113201	0.154542	0.075071	0.235561	0.262632	0.110639	0.174317	0.141738		0.117812	0.288978	0.084989	0.216737	0.085602	0.190985
0.833333	0.151695	0.099148	0.146092	0.078643	0.136746	0.111362	0.151635	0.239464	0.195511	0.162351	0.114983	0.086077		0.112542	0.188239	0.169555	0.07599	0.11159	0.154233	0.071646	0.224742	0.24881	0.10648	0.167774	0.14219		0.113276	0.275939	0.08287	0.238102	0.082149	0.187856
1	0.144818	0.097272	0.13603	0.089416	0.133648	0.114204	0.145856	0.240001	0.193235	0.167552	0.113476	0.074014		0.115973	0.187818	0.169958	0.076543	0.104727	0.15721	0.070756	0.223005	0.238869	0.105156	0.161188	0.152344		0.111517	0.267664	0.079226	0.228898	0.079042	0.191083
1.16667	0.138986	0.099362	0.127342	0.102334	0.12962	0.114948	0.161533	0.240731	0.1875	0.174387	0.12334	0.074105		0.116617	0.18711	0.175632	0.077417	0.094699	0.158821	0.07072	0.220064	0.229	0.11566	0.159721	0.148523		0.110597	0.271207	0.076518	0.224486	0.083968	0.19358
1.33333	0.132669	0.099511	0.12964	0.102515	0.131808	0.112322	0.174826	0.245906	0.192824	0.182053	0.12263	0.074906		0.116793	0.18611	0.182194	0.079222	0.084075	0.179075	0.076154	0.221712	0.2195	0.115585	0.15844	0.145322		0.106934	0.279833	0.074478	0.239668	0.08179	0.192508
1.5	0.127335	0.100231	0.123972	0.10947	0.130175	0.10427	0.16766	0.24196	0.194619	0.179072	0.121187	0.074636		0.128376	0.184915	0.187107	0.081648	0.080643	0.203266	0.082378	0.223649	0.214391	0.119638	0.15727	0.139976		0.104744	0.270977	0.074405	0.223282	0.080026	0.192387
1.66667	0.12328	0.100368	0.120556	0.105498	0.128851	0.107794	0.173757	0.240967	0.192576	0.187297	0.122443	0.076709		0.145592	0.184471	0.182008	0.085824	0.079152	0.197591	0.089024	0.222081	0.210208	0.115585	0.151967	0.147194		0.103015	0.260103	0.075492	0.218837	0.079725	0.187807
1.83333	0.118914	0.098962	0.111873	0.103711	0.132273	0.112771	0.167373	0.243313	0.188267	0.189325	0.124542	0.078713		0.149299	0.182775	0.184902	0.099887	0.077819	0.192371	0.098269	0.222872	0.20974	0.113645	0.1577	0.148682		0.101424	0.250099	0.074072	0.212631	0.077102	0.18352
2	0.11511	0.097328	0.100535	0.105162	0.134329	0.114438	0.163178	0.247584	0.189257	0.188997	0.130257	0.078746		0.147633	0.183384	0.189934	0.113386	0.077407	0.19227	0.106875	0.21507	0.204982	0.112537	0.159638	0.153984		0.116754	0.240864	0.074487	0.226632	0.075675	0.181109
2.16667	0.111217	0.097328	0.086322	0.102378	0.129437	0.114467	0.167325	0.248948	0.195211	0.191532	0.1423	0.078445		0.149325	0.185492	0.198377	0.116998	0.077073	0.188563	0.124054	0.207628	0.200804	0.121754	0.15621	0.149762		0.122395	0.232467	0.072099	0.236367	0.074399	0.179704
2.33333	0.108044	0.094383	0.072394	0.100009	0.124345	0.109744	0.175572	0.247875	0.194342	0.191532	0.142179	0.080516		0.151122	0.186653	0.205905	0.115866	0.072359	0.184708	0.134214	0.201284	0.194347	0.124734	0.15342	0.146586		0.132256	0.240905	0.071447	0.23864	0.072872	0.179852
2.5	0.106631	0.085316	0.073768	0.097332	0.124312	0.109424	0.177389	0.245893	0.19082	0.185411	0.14709	0.081905		0.152957	0.182135	0.21062	0.110528	0.071491	0.179028	0.131596	0.204555	0.190084	0.120432	0.15297	0.141876		0.148072	0.23847	0.076922	0.235826	0.071449	0.182642
2.66667	0.10402	0.086219	0.073175	0.09503	0.127287	0.119536	0.174304	0.2306	0.187062	0.193272	0.151544	0.087443		0.154324	0.179507	0.214399	0.110254	0.070491	0.177868	0.129813	0.201463	0.185162	0.116889	0.15127	0.138521		0.147584	0.232521	0.078039	0.236022	0.069734	0.182992
2.83333	0.103077	0.074143	0.077281	0.093669	0.127497	0.124199	0.185443	0.232721	0.188014	0.198738	0.159317	0.088638		0.158048	0.168841	0.22419	0.110452	0.070629	0.172149	0.130423	0.204365	0.183671	0.112589	0.150247	0.138986		0.149687	0.23174	0.079507	0.23321	0.069004	0.183082
3	0.103272	0.074476	0.077614	0.094204	0.132961	0.125186	0.202298	0.235971	0.184832	0.202736	0.166062	0.088811		0.15567	0.158877	0.219747	0.109506	0.070296	0.168756	0.131168	0.197086	0.182338	0.094905	0.135821	0.14707		0.153549	0.229398	0.079838	0.216356	0.06665	0.18379
3.16667	0.103684	0.075338	0.078887	0.0964	0.135528	0.113226	0.220419	0.240371	0.187585	0.203992	0.169286	0.089726		0.154913	0.152951	0.228308	0.107603	0.068531	0.16432	0.131913	0.196622	0.18163	0.091401	0.127338	0.134208		0.150061	0.219505	0.079513	0.21081	0.064764	0.183045
3.33333	0.103822	0.071557	0.073563	0.096025	0.143144	0.101468	0.230495	0.238444	0.182999	0.202019	0.176091	0.091274		0.16	0.148597	0.227249	0.107191	0.066174	0.154132	0.132247	0.195569	0.177111	0.100475	0.132709	0.131671		0.126631	0.199982	0.079332	0.211829	0.061764	0.181142
3.5	0.100104	0.066475	0.078111	0.095692	0.141569	0.103355	0.234469	0.245406	0.179855	0.202048	0.181571	0.094238		0.163431	0.143504	0.21659	0.110446	0.06404	0.135315	0.144194	0.191171	0.158213	0.109814	0.135448	0.131338		0.124415	0.204731	0.076593	0.214376	0.062125	0.177049
3.66667	0.093306	0.064018	0.075596	0.10119	0.140917	0.103145	0.238524	0.238142	0.183205	0.209402	0.181251	0.09571		0.160471	0.142844	0.208366	0.115298	0.060471	0.134399	0.150596	0.193447	0.138253	0.113977	0.140363	0.139514		0.120307	0.228064	0.08019	0.214455	0.064714	0.174316
3.83333	0.073956	0.064215	0.077282	0.110856	0.139881	0.101101	0.241513	0.228765	0.183759	0.207796	0.185295	0.094011		0.156279	0.138747	0.216862	0.122985	0.047977	0.13845	0.155637	0.186648	0.124847	0.113596	0.143271	0.146199		0.13685	0.257363	0.077835	0.21371	0.066196	0.171404
4	0.052615	0.061081	0.081922	0.115787	0.146413	0.103446	0.237481	0.22467	0.184643	0.203179	0.183931	0.094011		0.163746	0.143519	0.211965	0.121935	0.035271	0.142405	0.159022	0.189657	0.100985	0.11288	0.149528	0.134108		0.140544	0.264659	0.082071	0.214322	0.0646	0.171083
4.16667	0.050379	0.063364	0.089725	0.122784	0.153285	0.102446	0.239384	0.221377	0.172686	0.197277	0.179216	0.093899		0.162226	0.153809	0.22604	0.121111	0.031681	0.143132	0.16692	0.177941	0.095356	0.111097	0.157573	0.131093		0.143322	0.278878	0.088012	0.213581	0.063957	0.167072
4.33333	0.044625	0.064267	0.090308	0.124687	0.153688	0.103405	0.240793	0.208109	0.168644	0.193266	0.171541	0.092105		0.160711	0.143355	0.234682	0.12119	0.024014	0.142676	0.156332	0.178428	0.095537	0.110567	0.168083	0.129901		0.141437	0.279799	0.088753	0.220496	0.065573	0.154239
4.5	0.039852	0.061753	0.090699	0.132471	0.150688	0.106539	0.236993	0.207419	0.16633	0.19158	0.177053	0.089437		0.159798	0.142395	0.246432	0.111656	0.024681	0.142357	0.156184	0.166694	0.095951	0.108053	0.169447	0.136497		0.140396	0.29314	0.090214	0.242037	0.073532	0.141762
4.66667	0.037752	0.062771	0.095699	0.133116	0.150383	0.109351	0.244995	0.201909	0.159291	0.190625	0.184302	0.090891		0.164066	0.134591	0.255012	0.099789	0.018215	0.137522	0.155851	0.157024	0.076021	0.105823	0.171031	0.155571		0.140396	0.289182	0.089129	0.241394	0.073731	0.139423
4.83333	0.032259	0.059655	0.091099	0.13665	0.142935	0.109438	0.247402	0.187759	0.16375	0.186625	0.182966	0.094905		0.166899	0.13885	0.259081	0.099044	0.016215	0.136838	0.156124	0.152427	0.053581	0.101554	0.167001	0.157124		0.147427	0.284892	0.089746	0.226046	0.077599	0.136743
5	0.031031	0.058606	0.093647	0.139906	0.129093	0.11965	0.239835	0.176714	0.163487	0.17834	0.183457	0.099658		0.171237	0.146147	0.259244	0.099456	0.015841	0.142528	0.156124	0.153345	0.048627	0.101831	0.167181	0.158093		0.145504	0.291225	0.090821	0.209636	0.075749	0.136275
5.16667	0.030422	0.057906	0.091059	0.139895	0.134581	0.122468	0.24278	0.162535	0.158687	0.169606	0.181268	0.094787		0.165811	0.141655	0.261395	0.099123	0.015414	0.159552	0.154847	0.148543	0.047083	0.10205	0.15371	0.163465		0.144858	0.266698	0.093664	0.221097	0.079318	0.127477
5.33333	0.025187	0.055173	0.09008	0.141709	0.134497	0.128191	0.231466	0.15673	0.15742	0.161312	0.172316	0.093592		0.156529	0.1324	0.264651	0.096062	0.009414	0.169589	0.153291	0.140394	0.049764	0.11025	0.14933	0.161351		0.146475	0.27556	0.090892	0.209986	0.083317	0.119909
5.5	0.023497	0.054877	0.095982	0.137918	0.141527	0.12795	0.224133	0.144133	0.15931	0.160264	0.172336	0.0947		0.149249	0.134418	0.265234	0.095722	0.009081	0.190283	0.142558	0.145071	0.053852	0.119043	0.15381	0.175105		0.148901	0.307174	0.088206	0.202791	0.082204	0.10993
5.66667	0.023988	0.053691	0.098928	0.142083	0.139894	0.129025	0.218896	0.140014	0.155341	0.157465	0.167904	0.096028		0.144867	0.139462	0.269554	0.100058	0.008414	0.190506	0.141655	0.160486	0.054161	0.124402	0.165354	0.175966		0.169346	0.329914	0.088606	0.185854	0.087368	0.109969
5.83333	0.022759	0.052317	0.09827	0.14743	0.139314	0.129216	0.216726	0.133396	0.145089	0.148079	0.166348	0.100508		0.144867	0.141758	0.257589	0.104142	0.008081	0.188218	0.142067	0.169192	0.054633	0.125705	0.16463	0.173494		0.172093	0.329594	0.090465	0.168188	0.088034	0.118133
6	0.02349	0.053795	0.098742	0.143174	0.142126	0.127119	0.218273	0.129716	0.141579	0.142009	0.165547	0.105932		0.150737	0.143013	0.259511	0.107797	0.008081	0.198556	0.140743	0.172246	0.054168	0.124241	0.173506	0.173166		0.182313	0.32876	0.091506	0.186026	0.090117	0.116728
6.16667	0.025171	0.049681	0.101406	0.140126	0.157357	0.13533	0.205869	0.137032	0.1436	0.13591	0.157841	0.112904		0.158801	0.147445	0.255369	0.110086	0.008414	0.197563	0.13841	0.176899	0.054056	0.114874	0.177658	0.174533		0.185386	0.320708	0.092646	0.178465	0.087624	0.109356
6.33333	0.032512	0.048047	0.096002	0.139331	0.175381	0.135889	0.202206	0.142529	0.141369	0.129567	0.156918	0.115813		0.164221	0.147779	0.262845	0.114517	0.007943	0.180283	0.132068	0.169729	0.054135	0.113101	0.181301	0.176885		0.185329	0.308415	0.097413	0.167007	0.096112	0.110561
6.5	0.035341	0.046993	0.093977	0.134915	0.187661	0.138937	0.204621	0.149828	0.13894	0.130196	0.164025	0.118153		0.163842	0.148361	0.267565	0.111509	0.007943	0.161445	0.124757	0.169456	0.051402	0.113172	0.183	0.195747		0.184777	0.309877	0.10728	0.167619	0.10656	0.108951
6.66667	0.035543	0.043738	0.093998	0.134777	0.1895	0.137741	0.201645	0.148885	0.136626	0.121068	0.167227	0.119933		0.151576	0.146078	0.272098	0.106896	0.008414	0.160908	0.118361	0.165199	0.048073	0.114853	0.182333	0.194183		0.198508	0.315249	0.114067	0.169965	0.10649	0.108805
6.83333	0.035817	0.042405	0.093998	0.132749	0.186039	0.132857	0.209534	0.149383	0.135741	0.119939	0.167293	0.11793		0.151216	0.1464	0.261219	0.09465	0.008081	0.160086	0.109798	0.170209	0.04179	0.114317	0.182952	0.190904		0.219847	0.3194	0.12156	0.169047	0.107963	0.108966
7	0.035483	0.040705	0.094743	0.133242	0.180186	0.127857	0.20929	0.140133	0.132621	0.117813	0.158934	0.123364		0.156777	0.14885	0.260686	0.081484	0.008081	0.156095	0.109418	0.18481	0.039668	0.116822	0.190881	0.194628		0.217196	0.330444	0.1228	0.155046	0.111014	0.106966
7.16667	0.03515	0.040431	0.095214	0.136256	0.185283	0.13245	0.203518	0.131169	0.123783	0.11554	0.151864	0.128735		0.154031	0.151189	0.255113	0.077818	0.009414	0.153493	0.09922	0.199442	0.04155	0.10583	0.202661	0.20819		0.215923	0.335148	0.123467	0.145388	0.121462	0.106577
7.33333	0.035405	0.039959	0.096268	0.136054	0.188976	0.13452	0.19227	0.126994	0.123186	0.118452	0.148608	0.125721		0.150489	0.1449	0.247788	0.074227	0.009414	0.153879	0.086657	0.216222	0.041629	0.099462	0.206807	0.209594		0.204306	0.322505	0.122672	0.149186	0.128422	0.108145
7.5	0.035169	0.038905	0.095365	0.136976	0.188252	0.139201	0.185407	0.126868	0.125298	0.113792	0.142921	0.124961		0.153099	0.143743	0.232694	0.078148	0.009081	0.156939	0.097866	0.224708	0.040326	0.100664	0.204129	0.213999		0.186844	0.343215	0.122488	0.14899	0.128422	0.105599
7.66667	0.035893	0.036669	0.094909	0.136504	0.181884	0.141842	0.182912	0.127304	0.13462	0.103928	0.136638	0.123021		0.162495	0.144586	0.231629	0.080525	0.009081	0.167968	0.100362	0.224264	0.039657	0.100526	0.209142	0.215228		0.183599	0.353219	0.122821	0.149069	0.136253	0.107007
7.83333	0.037121	0.036198	0.09047	0.136309	0.183928	0.151142	0.169642	0.119484	0.14196	0.095512	0.13432	0.124752		0.162407	0.146132	0.222535	0.083062	0.008609	0.176428	0.103635	0.221182	0.041269	0.102597	0.208554	0.2161		0.183438	0.348636	0.119278	0.152069	0.139998	0.11113
8	0.037788	0.040865	0.091627	0.135774	0.178936	0.149829	0.152042	0.114774	0.150684	0.085286	0.131567	0.126126		0.165408	0.145607	0.222025	0.084365	0.008276	0.18289	0.105294	0.240371	0.042602	0.100931	0.217893	0.2141		0.185068	0.35001	0.116731	0.151035	0.141365	0.114529
8.16667	0.037514	0.045079	0.089411	0.133578	0.181292	0.154197	0.132435	0.105286	0.14392	0.082979	0.131325	0.119578		0.166615	0.145063	0.214797	0.085446	0.007805	0.188846	0.111298	0.242821	0.042407	0.10119	0.214734	0.224593		0.181241	0.357487	0.116847	0.159184	0.148956	0.121103
8.33333	0.037788	0.044412	0.089078	0.133245	0.173277	0.156083	0.123119	0.104703	0.142884	0.089089	0.12979	0.110667		0.166898	0.153604	0.220379	0.085858	0.007805	0.205403	0.112759	0.239702	0.042212	0.095445	0.20845	0.229974		0.180521	0.355841	0.117724	0.165617	0.150655	0.122267
8.5	0.037454	0.043079	0.08353	0.132912	0.178448	0.159109	0.114468	0.090321	0.144954	0.090965	0.131943	0.106036		0.165945	0.160503	0.226522	0.082464	0.008138	0.207639	0.105155	0.241937	0.042599	0.086641	0.212687	0.232513		0.18148	0.35281	0.117252	0.178986	0.151928	0.127223
8.66667	0.044129	0.042136	0.08179	0.129619	0.174763	0.160361	0.11339	0.089531	0.140381	0.086201	0.138207	0.104838		0.173558	0.16653	0.224595	0.08162	0.007805	0.229301	0.102928	0.248349	0.042461	0.084497	0.210268	0.224508		0.182402	0.343432	0.113801	0.178986	0.149651	0.12916
8.83333	0.053529	0.041193	0.075815	0.121839	0.171831	0.159159	0.104778	0.087885	0.144834	0.088483	0.135496	0.105781		0.178758	0.1658	0.219571	0.074637	0.007805	0.241576	0.102184	0.260328	0.041518	0.095416	0.215278	0.213489		0.166765	0.32733	0.11173	0.182041	0.14881	0.12681
9	0.058911	0.040722	0.070901	0.116633	0.164377	0.163426	0.108111	0.080855	0.144991	0.097956	0.148039	0.106878		0.183845	0.159329	0.219946	0.075382	0.007805	0.247519	0.094327	0.261982	0.064673	0.094854	0.21881	0.22836		0.165141	0.33899	0.103565	0.187074	0.155642	0.127864
9.16667	0.059656	0.038813	0.063432	0.110101	0.154095	0.163093	0.113155	0.078654	0.141749	0.103889	0.167219	0.109415		0.183115	0.148246	0.206563	0.078516	0.007805	0.246467	0.083147	0.279475	0.089329	0.101409	0.211225	0.234533		0.157591	0.346033	0.099288	0.189039	0.157451	0.134312
9.33333	0.05999	0.037439	0.063044	0.108919	0.152745	0.162645	0.112361	0.078987	0.141776	0.105326	0.180148	0.11346		0.189563	0.145047	0.202806	0.079261	0.008138	0.249121	0.080731	0.278008	0.092688	0.109476	0.203	0.245907		0.182926	0.354056	0.102027	0.178964	0.156525	0.135931
9.5	0.061191	0.037439	0.062765	0.101856	0.163004	0.168789	0.115163	0.078066	0.146223	0.100474	0.179098	0.112621		0.189563	0.139846	0.201394	0.079123	0.007471	0.249147	0.081168	0.281262	0.093143	0.115784	0.204406	0.241568		0.214261	0.358272	0.10205	0.156066	0.147196	0.143227
9.66667	0.058057	0.034421	0.057098	0.103838		0.171525	0.115356	0.078526	0.146548	0.10722	0.177077	0.111284		0.183437	0.137972	0.199896	0.078985	0.007138	0.252957	0.081639	0.280996	0.094005	0.115525	0.20414	0.222038		0.241699	0.365743	0.101773	0.154376	0.14986	0.148151
9.83333	0.056244	0.029947	0.049919	0.100638		0.174833	0.117524	0.07958	0.14464	0.110871	0.185161	0.108324		0.180021	0.130229	0.195536	0.082918	0.006805	0.257181	0.081365	0.293441	0.0952	0.123234	0.199327	0.22274		0.254927	0.3679	0.102999	0.156193	0.146529	0.148763
10	0.055773	0.029201	0.044371	0.096154		0.173259	0.119395	0.092115	0.141562	0.110336	0.192652	0.108505		0.178317	0.121013	0.203707	0.08384	0.006138	0.250746	0.080953	0.301397	0.095474	0.131428	0.202965	0.216406		0.273065	0.376062	0.105713	0.161398	0.145783	0.156815
10.1667	0.055773	0.028534	0.046313	0.091692		0.170289	0.12329	0.105764	0.146726	0.112459	0.190743	0.116231		0.181056	0.121125	0.202208	0.083506	0.004138	0.230649	0.080758	0.313404	0.112357	0.133209	0.214642	0.208352		0.300145	0.382249	0.105107	0.153202	0.146353	0.16616
10.3333	0.055968	0.027868	0.044292	0.080199		0.164368	0.121987	0.109166	0.149025	0.127436	0.189701	0.117539		0.185311	0.127617	0.200652	0.083311	0.004138	0.226197	0.081489	0.329593	0.12714	0.12581	0.216949	0.206005		0.304074	0.375999	0.105481	0.167789	0.140185	0.163093
10.5	0.061713	0.022946	0.036723	0.066462		0.161283	0.133195	0.117682	0.146422	0.144013	0.189372	0.116097		0.188741	0.121533	0.198571	0.07885	0.004138	0.205971	0.08196	0.336889	0.128801	0.118119	0.215187	0.190894		0.316401	0.345216	0.112101	0.180355	0.139197	0.167094
10.6667	0.064291	0.020923	0.032723	0.061436		0.160621	0.146588	0.121909	0.143897	0.145168	0.195648	0.112621		0.194015	0.113596	0.195577	0.074788	0.004138	0.205024	0.082155	0.324867	0.13082	0.1248	0.204844	0.188658		0.299823	0.324466	0.117954	0.192189	0.137713	0.171956
10.8333	0.069641	0.021256	0.031024	0.056682		0.160598	0.148894	0.12878	0.145769	0.157845	0.198903	0.108831		0.203725	0.115257	0.199832	0.066527	0.004138	0.203103	0.083295	0.322471	0.130682	0.139368	0.206749	0.187321		0.299306	0.326892	0.1333	0.187921	0.139779	0.165812
11	0.069185	0.018111	0.029943	0.054484		0.158834	0.154173	0.131104	0.147611	0.160795	0.213223	0.103366		0.206357	0.121957	0.200298	0.060656	0.004138	0.186305	0.094467	0.318161	0.145101	0.140402	0.199539	0.177936		0.287973	0.335421	0.138126	0.168176	0.139897	0.172405
11.1667	0.067701	0.017778	0.025503	0.051415		0.149784	0.153168	0.127217	0.148119	0.161065	0.226193	0.095883		0.198987	0.124236	0.201829	0.058073	0.003805	0.186357	0.102965	0.3148	0.163836	0.140855	0.201837	0.17491		0.284971	0.341046	0.145436	0.171404	0.139452	0.173151
11.3333	0.062026	0.016724	0.022675	0.055416		0.146295	0.142169	0.120992	0.142945	0.168751	0.234067	0.093075		0.195701	0.126257	0.18981	0.051893	0.005138	0.185375	0.117545	0.32215	0.164886	0.146855	0.200177	0.171288		0.287915	0.340001	0.146413	0.167071	0.130508	0.178571
11.5	0.0611	0.016724	0.021301	0.055617		0.14433	0.142108	0.11938	0.139237	0.169262	0.237855	0.090414		0.184515	0.129549	0.179271	0.054421	0.005471	0.192699	0.127572	0.318285	0.164886	0.145168	0.194566	0.152735		0.286915	0.337375	0.142258	0.176823	0.121042	0.178779
11.6667	0.064752	0.016252	0.018613	0.056658		0.142631	0.1379	0.123309	0.139566	0.171595	0.235737	0.093014		0.189236	0.136281	0.177817	0.053839	0.005	0.193538	0.129933	0.321297	0.164886	0.15435	0.198134	0.144193		0.274556	0.333336	0.138462	0.17715	0.120628	0.179338
11.8333	0.066034	0.015919	0.017868	0.058894		0.140204	0.130742	0.121112	0.140309	0.167674	0.233566	0.10239		0.197137	0.139209	0.186793	0.051154	0.005	0.194009	0.143619	0.309599	0.165927	0.165335	0.19054	0.144398		0.259607	0.330551	0.144292	0.186139	0.123457	0.178434
12	0.066367	0.015919	0.018065	0.054741		0.140538	0.130244	0.116013	0.143256	0.163341	0.234488	0.099602		0.194178	0.13874	0.177378	0.051292	0.005	0.193375	0.150346	0.313664	0.166881	0.171668	0.177341	0.132498		0.248991	0.319919	0.149291	0.192538	0.1215	0.179756
12.1667	0.067113	0.015781	0.017927	0.070061		0.136268	0.129178	0.114972	0.145058	0.159498	0.228512	0.094559		0.204305	0.138971	0.173623	0.059981	0.003667	0.193649	0.150019	0.313927	0.163128	0.187512	0.169667	0.121778		0.242962	0.314744	0.153967	0.194809	0.111913	0.183916
12.3333	0.067315	0.01531	0.016873	0.078067		0.135653	0.127817	0.111717	0.146327	0.153575	0.229245	0.094613		0.211137	0.145387	0.17382	0.069264	0.003667	0.191909	0.156455	0.298835	0.163873	0.191055	0.170075	0.124475		0.253038	0.312096	0.15625	0.199739	0.104953	0.182553
12.5	0.066257	0.014255	0.016735	0.082627		0.136855	0.128126	0.109482	0.150552	0.152814	0.227778	0.094239		0.20895	0.149082	0.182643	0.066954	0.003667	0.189237	0.152975	0.286299	0.163819	0.203904	0.175748	0.128836		0.254483	0.286456	0.154277	0.205277	0.112016	0.185952
12.6667	0.065336	0.014255	0.016323	0.084843		0.127082	0.128126	0.113745	0.14123	0.157976	0.228295	0.09117		0.203761	0.144667	0.178164	0.065439	0.003667	0.174775	0.17141	0.289428	0.165017	0.205807	0.176822	0.133985		0.257281	0.278222	0.154977	0.229623	0.111871	0.180954
12.8333	0.064108	0.01563	0.01599	0.086315		0.119648	0.129772	0.112745	0.140257	0.162115	0.228532	0.086544		0.205162	0.144235	0.179258	0.062626	0.003667	0.163716	0.194649	0.29059	0.164795	0.204884	0.186811	0.140514		0.259516	0.278006	0.169669	0.264005	0.115935	0.181977
13	0.063246	0.011297	0.014499	0.087444		0.122542	0.129772	0.112745	0.137191	0.1675	0.228883	0.086814		0.204506	0.145104	0.184711	0.061643	0.003667	0.15738	0.195835	0.287097	0.173595	0.207957	0.178749	0.137442		0.254967	0.274112	0.177551	0.263136	0.122927	0.182958
13.1667	0.063441	0.006082	0.014028	0.088174		0.119779	0.128904	0.11255	0.136871	0.166459	0.231283	0.08644		0.202394	0.151986	0.187687	0.063562	0.003667	0.15072	0.194008	0.287831	0.174918	0.215115	0.182923	0.139162		0.25147	0.26226	0.191523	0.263879	0.123199	0.183785
13.3333	0.063167	0.006553	0.013361	0.100945		0.12027	0.135277	0.112412	0.142361	0.158654	0.225556	0.087106		0.200371	0.144496	0.192093	0.063484	0.004	0.130455	0.200757	0.291576	0.178663	0.219322	0.181903	0.15356		0.258062	0.260239	0.190667	0.265623	0.128248	0.190272
13.5	0.063501	0.006692	0.013361	0.116162		0.117464	0.134004	0.112412	0.139838	0.154678	0.226957	0.092151		0.201776	0.134089	0.187886	0.065178	0.004	0.127473	0.197464	0.29144	0.189011	0.225498	0.183195	0.167571		0.270097	0.254889	0.193595	0.266648	0.131273	0.186586
13.6667	0.057571	0.007025	0.012028	0.116956		0.122614	0.130466	0.109764	0.14671	0.152252	0.222712	0.09278		0.205497	0.12839	0.197483	0.061347	0.004333	0.102831	0.199742	0.286191	0.19476	0.226152	0.183273	0.165938		0.269845	0.241801	0.192221	0.26757	0.136656	0.193792
13.8333	0.048033	0.007358	0.011361	0.118487		0.121412	0.131748	0.109307	0.144075	0.14229	0.223066	0.094981		0.202371	0.126807	0.196531	0.05961	0.004333	0.089244	0.203968	0.282562	0.195232	0.221137	0.181143	0.172612		0.272221	0.22595	0.190277	0.267119	0.133907	0.199341
14	0.042762	0.007692	0.016264	0.121349		0.115631	0.128163	0.110053	0.140586	0.134702	0.209032	0.093676		0.195542	0.129779	0.201568	0.059062	0.004667	0.085144	0.20558	0.279074	0.175287	0.226652	0.183533	0.171089		0.272174	0.20542	0.189004	0.26505	0.127075	0.202781
14.1667	0.048217	0.006317	0.021627	0.122844		0.115964	0.123018	0.11531	0.145669	0.129423	0.188965	0.090667		0.202945	0.128996	0.197559	0.061673	0.005	0.085144	0.218125	0.267757	0.15398	0.223975	0.190819	0.179116		0.274647	0.191815	0.188071	0.263085	0.129922	0.203423
14.3333	0.049258	0.006317	0.021903	0.124394		0.11785	0.124947	0.116671	0.142359	0.125352	0.177235	0.087972		0.199877	0.128003	0.195822	0.061849	0.005	0.097009	0.221075	0.264973	0.158204	0.215828	0.204825	0.181834		0.262794	0.20228	0.184283	0.262036	0.129991	0.20183
14.5	0.050084	0.005984	0.02548	0.126207		0.10928	0.124571	0.126686	0.145473	0.12549	0.176249	0.089253		0.20183	0.128801	0.187998	0.063544	0.005	0.114822	0.224959	0.260759	0.170082	0.210981	0.209906	0.192557		0.240132	0.200517	0.183347	0.265889	0.140617	0.202947
14.6667	0.054327	0.007651	0.029382	0.122525		0.105813	0.11238	0.127964	0.144107	0.125195	0.174015	0.088429		0.206162	0.127975	0.17852	0.070612	0.005	0.137639	0.225821	0.251416	0.170749	0.213112	0.207582	0.20166		0.219832	0.196882	0.183734	0.271889	0.136474	0.203524
14.8333	0.054939	0.009921	0.027176	0.125929	0.1246	0.104951	0.115222	0.129928	0.150069	0.129412	0.169741	0.089319		0.213001	0.128633	0.178086	0.0706	0.005	0.157202	0.226403	0.236953	0.169416	0.20961	0.213336	0.196534		0.197961	0.183456	0.180734	0.274806	0.136759	0.201418
15	0.055685	0.012608	0.027176	0.126203	0.123134	0.099859	0.122862	0.117725	0.157553	0.135745	0.162089	0.083332		0.211813	0.131703	0.172899	0.072615	0.004667	0.157831	0.22807	0.223422	0.169724	0.199944	0.21202	0.211154		0.192299	0.169348	0.175333	0.272648	0.134501	0.201418
15.1667	0.055823	0.015023	0.025543	0.127486	0.118467	0.098552	0.118686	0.103431	0.159323	0.138264	0.163286	0.071879		0.209622	0.132174	0.177797	0.07898	0.005	0.160478	0.235522	0.210632	0.152216	0.211458	0.199481	0.232427		0.179512	0.166074	0.172549	0.287441	0.141814	0.191873
15.3333	0.059502	0.018504	0.025819	0.128098	0.116737	0.101412	0.132023	0.102794	0.151649	0.133999	0.171369	0.070692		0.215802	0.129733	0.180304	0.080508	0.005	0.16221	0.249122	0.198944	0.134752	0.212396	0.198799	0.239735		0.179237	0.161146	0.171842	0.296194	0.14392	0.191416
15.5	0.053757	0.023774	0.025486	0.129665	0.119273	0.104686	0.122875	0.100873	0.149848	0.140933	0.175862	0.082359		0.22314	0.132237	0.180504	0.083979	0.005	0.170075	0.249382	0.192048	0.130429	0.211213	0.196415	0.239735		0.187859	0.160314	0.166088	0.284374	0.14622	0.189391
15.6667	0.05089	0.028711	0.025486	0.13354	0.118276	0.108697	0.110531	0.0995	0.152533	0.147582	0.169819	0.084319		0.218813	0.134145	0.186041	0.092662	0.005	0.170476	0.249048	0.188544	0.12841	0.205073	0.199096	0.243749		0.208174	0.157168	0.159836	0.272088	0.145224	0.181746
15.8333	0.046069	0.029432	0.025819	0.138816	0.136616	0.108089	0.101898	0.099375	0.151486	0.144703	0.169165	0.093747		0.210647	0.136588	0.189808	0.099525	0.005	0.173974	0.248829	0.18392	0.128548	0.193524	0.207952	0.247891		0.22268	0.155483	0.142342	0.270755	0.144182	0.177228
16	0.046698	0.033765	0.025486	0.141878	0.149167	0.114089	0.09746	0.104745	0.148898	0.149833	0.165836	0.094548		0.199752	0.130275	0.191363	0.099525	0.005333	0.180618	0.239874	0.179177	0.113399	0.208688	0.213195	0.252438		0.231939	0.146049	0.138829	0.268539	0.142516	0.165735
16.1667	0.046088	0.037099	0.027038	0.142979	0.150968	0.114524	0.104649	0.107185	0.144688	0.146735	0.150356	0.094874		0.198414	0.134915	0.194309	0.097505	0.005333	0.175858	0.236006	0.175197	0.094055	0.213831	0.207774	0.266165		0.22954	0.140874	0.13206	0.265098	0.140117	0.176469
16.3333	0.046779	0.040689	0.028924	0.140872	0.145276	0.119981	0.110877	0.113006	0.141939	0.139388	0.141189	0.094128		0.199327	0.13317	0.202336	0.09725	0.004	0.176329	0.229455	0.178296	0.092593	0.213167	0.205529	0.284756		0.225986	0.141204	0.127205	0.266256	0.154353	0.174643
16.5	0.046242	0.041434	0.028924	0.149322	0.15156	0.121578	0.112674	0.113273	0.143999	0.145735	0.128058	0.092035		0.197832	0.13811	0.217408	0.095452	0.003667	0.165438	0.221094	0.184838	0.092398	0.21155	0.207414	0.290452		0.226707	0.141496	0.120558	0.257135	0.166617	0.173265
16.6667	0.045071	0.043134	0.028924	0.153218	0.150914	0.127068	0.116602	0.120666	0.141465	0.154361	0.123629	0.086072		0.191868	0.138611	0.213375	0.096314	0.003667	0.163644	0.229737	0.181768	0.092398	0.213047	0.212852	0.298636		0.223698	0.148001	0.11635	0.261947	0.167031	0.178928
16.8333	0.044097	0.046533	0.028924	0.151315	0.149267	0.133633	0.126197	0.126006	0.139111	0.155308	0.121903	0.077325		0.192755	0.144677	0.210065	0.101324	0.003667	0.163759	0.215357	0.19595	0.093711	0.212106	0.216626	0.296617		0.215671	0.165087	0.10484	0.254879	0.166474	0.187698
17	0.043764	0.046866	0.027981	0.154708	0.144103	0.139172	0.12679	0.134339	0.132151	0.154974	0.125903	0.076569		0.192465	0.142626	0.21048	0.10354	0.003333	0.163473	0.207025	0.195473	0.101718	0.211111	0.21996	0.295714		0.215345	0.174347	0.099988	0.250611	0.167774	0.196371
17.1667	0.043764	0.048419	0.027648	0.138393	0.148706	0.13654	0.125947	0.136432	0.127991	0.156004	0.133846	0.086284		0.182487	0.150393	0.211099	0.095225	0.003333	0.167359	0.199581	0.19417	0.110956	0.203456	0.222116	0.304908		0.218024	0.185472	0.095514	0.258875	0.175274	0.200406
17.3333	0.050178	0.049752	0.027648	0.134125	0.161398	0.140211	0.126223	0.139311	0.141623	0.155434	0.136185	0.087587		0.183385	0.143919	0.205642	0.093333	0.003667	0.167025	0.192757	0.193816	0.11604	0.203124	0.216754	0.30507		0.20882	0.195873	0.095212	0.248619	0.184601	0.199894
17.5	0.053035	0.055428	0.0292	0.131624	0.162861	0.139643	0.128037	0.138587	0.146394	0.156455	0.14357	0.088001		0.183906	0.141093	0.206147	0.098256	0.003667	0.168106	0.183418	0.193901	0.125633	0.189739	0.209413	0.30805		0.206629	0.202215	0.092443	0.263421	0.182305	0.200703
17.6667	0.052623	0.05841	0.030752	0.132369	0.167302	0.141016	0.132188	0.133833	0.148124	0.158576	0.141646	0.087001		0.182122	0.141315	0.216522	0.098808	0.003667	0.167785	0.163427	0.193927	0.128224	0.191405	0.203071	0.307854		0.205702	0.199386	0.088931	0.259309	0.177496	0.19965
17.8333	0.05426	0.05841	0.030752	0.137512	0.169327	0.134315	0.136089	0.135294	0.13828	0.162457	0.146989	0.086293		0.181137	0.143742	0.220732	0.104288	0.003667	0.167391	0.137026	0.205555	0.128197	0.190047	0.193082	0.301654		0.202666	0.196608	0.073872	0.237607	0.174951	0.195022
18	0.057269	0.0601	0.031419	0.146996	0.181186	0.13138	0.135677	0.135294	0.135069	0.164198	0.148933	0.083608		0.179404	0.146082	0.226029	0.104613	0.003667	0.164717	0.134181	0.201844	0.118476	0.187641	0.194301	0.309664		0.202585	0.199942	0.067186	0.240879	0.170286	0.202639
18.1667	0.057348	0.06071	0.031752	0.15876	0.193766	0.13001	0.135815	0.138413	0.141047	0.165999	0.15128	0.084023		0.181729	0.135943	0.233386	0.102613	0.003667	0.165885	0.135901	0.206928	0.117426	0.180947	0.191601	0.31113		0.202894	0.198666	0.053518	0.252615	0.162619	0.204713
18.3333	0.057622	0.062987	0.031752	0.153989	0.195458	0.130496	0.130447	0.141061	0.137931	0.174764	0.170006	0.084077		0.181729	0.136574	0.226548	0.104183	0.003333	0.166622	0.129152	0.225273	0.115153	0.173412	0.194148	0.295285		0.196915	0.210862	0.052964	0.271748	0.162578	0.194112
18.5	0.057288	0.064543	0.031752	0.142573	0.193549	0.130496	0.134033	0.143331	0.138979	0.176064	0.162703	0.079366		0.178037	0.138589	0.229161	0.105438	0.003333	0.166926	0.128102	0.238767	0.113696	0.166505	0.187654	0.28188		0.183601	0.222829	0.052104	0.271948	0.167111	0.196779
18.6667	0.057957	0.065584	0.033419	0.139985	0.184797	0.120442	0.147473	0.145026	0.132716	0.181297	0.164641	0.077991		0.175042	0.140717	0.223587	0.117636	0.005667	0.181032	0.121851	0.243247	0.123589	0.162778	0.188476	0.280652		0.184214	0.230296	0.051931	0.276364	0.163052	0.190303
18.8333	0.060624	0.068584	0.033419	0.139497	0.187201	0.122576	0.167526	0.14598	0.134168	0.188565	0.163156	0.075901		0.172391	0.140351	0.219191	0.13064	0.008354	0.200763	0.116156	0.245201	0.133769	0.15546	0.18036	0.275255		0.182133	0.246483	0.052403	0.297764	0.172667	0.186735
19	0.06305	0.07702	0.029711	0.138568	0.180044	0.121024	0.178845	0.14829	0.138482	0.202984	0.162867	0.074619		0.177418	0.138369	0.215016	0.141016	0.009354	0.216387	0.117132	0.248478	0.144436	0.148482	0.169071	0.262441		0.18332	0.269186	0.053322	0.314614	0.179724	0.184778
19.1667	0.059388	0.084177	0.0259	0.140504	0.174194	0.128384	0.1803	0.147101	0.136746	0.212528	0.178357	0.086193		0.177028	0.138462	0.220589	0.145197	0.013367	0.217761	0.107152	0.251794	0.145201	0.144795	0.167409	0.255915		0.182035	0.260406	0.05512	0.322535	0.174632	0.177136
19.3333	0.05868	0.084177	0.025291	0.139568	0.173392	0.133557	0.183425	0.148505	0.139772	0.227917	0.191577	0.092857		0.180654	0.136577	0.222316	0.145197	0.017102	0.20283	0.117681	0.247766	0.137506	0.145162	0.166514	0.248128		0.170219	0.250902	0.056375	0.322535	0.172951	0.176492
19.5	0.056986	0.088561	0.022794	0.140132	0.165967	0.139584	0.184338	0.138799	0.129795	0.232088	0.189429	0.096209		0.177587	0.135048	0.233069	0.143503	0.017823	0.185421	0.120229	0.265345	0.123231	0.143367	0.155786	0.235585		0.161213	0.24209	0.057571	0.329701	0.163869	0.167877
19.6667	0.052605	0.089967	0.020307	0.140132	0.15515	0.146307	0.184299	0.14245	0.131462	0.226094	0.183567	0.098291		0.179541	0.142615	0.244069	0.147659	0.019198	0.160019	0.119896	0.275595	0.128898	0.140627	0.151042	0.232932		0.156009	0.226702	0.057184	0.332631	0.167017	0.161014
19.8333	0.053542	0.088855	0.020445	0.135728	0.158	0.147337	0.182811	0.141859	0.121336	0.221931	0.178556	0.099035		0.177936	0.152424	0.241941	0.15385	0.020897	0.137165	0.119896	0.276952	0.135596	0.134285	0.156503	0.232714		0.157089	0.224651	0.059277	0.34586	0.171619	0.163441
20	0.054592	0.086913	0.022331	0.138526	0.158933	0.14375	0.175116	0.139621	0.112519	0.2192	0.180583	0.097573		0.177773	0.155073	0.241794	0.151222	0.022597	0.139913	0.118642	0.273706	0.134542	0.134559	0.147153	0.216192		0.144891	0.229351	0.062916	0.366871	0.172604	0.155389
20.1667	0.056808	0.088192	0.022943	0.143839	0.167939	0.140636	0.182755	0.145208	0.106585	0.217331	0.186865	0.097137		0.17864	0.158122	0.244166	0.146878	0.024291	0.136621	0.111385	0.274021	0.135835	0.119378	0.145051	0.202063		0.13221	0.231482	0.074853	0.361103	0.1638	0.15737
20.3333	0.054865	0.086086	0.022334	0.144506	0.165733	0.143398	0.170498	0.145126	0.107527	0.210391	0.183605	0.095525		0.169567	0.164151	0.250647	0.145878	0.025449	0.133104	0.107788	0.269195	0.133815	0.120319	0.144919	0.193559		0.127301	0.232029	0.080306	0.359777	0.163926	0.158038
20.5	0.057804	0.081287	0.022667	0.146155	0.172737	0.141126	0.167517	0.144427	0.108894	0.186134	0.184355	0.084606		0.169712	0.161404	0.266047	0.151351	0.026503	0.132532	0.114039	0.269997	0.135722	0.117969	0.146462	0.19303		0.113301	0.23995	0.081232	0.381095	0.169615	0.158957
20.6667	0.059431	0.078373	0.022667	0.150766	0.16949	0.141718	0.172079	0.143255	0.10855	0.182471	0.18404	0.082934		0.170173	0.161805	0.26829	0.143337	0.027445	0.129477	0.124559	0.279214	0.147233	0.111681	0.140397	0.195217		0.093163	0.249335	0.080578	0.395947	0.168209	0.15801
20.8333	0.060835	0.079676	0.022334	0.156969	0.152092	0.143322	0.178568	0.141098	0.109463	0.180563	0.181909	0.074294		0.176589	0.15737	0.259486	0.139729	0.027445	0.126567	0.127426	0.285631	0.151979	0.108306	0.129746	0.201328		0.076789	0.263007	0.085386	0.402685	0.171861	0.160026
21	0.061488	0.076717	0.022334	0.160783	0.146158	0.137792	0.17592	0.128728	0.112051	0.180753	0.177991	0.074763		0.174982	0.155409	0.249464	0.141365	0.034423	0.123057	0.126438	0.292137	0.156315	0.093444	0.125969	0.206378		0.080232	0.280154	0.084032	0.414073	0.174928	0.163881
21.1667	0.062949	0.073855	0.020448	0.155149	0.151219	0.138731	0.166972	0.127334	0.113541	0.187283	0.180819	0.077836		0.174865	0.145276	0.240126	0.143365	0.044141	0.12894	0.123298	0.307204	0.166633	0.091072	0.124395	0.206998		0.096929	0.290389	0.0834	0.423631	0.178238	0.154939
21.3333	0.063574	0.074799	0.018896	0.153194	0.151542	0.137738	0.169939	0.118732	0.118586	0.191947	0.19045	0.076345		0.171526	0.14868	0.230517	0.145024	0.046969	0.135389	0.115742	0.298455	0.178794	0.084762	0.128053	0.188868		0.100277	0.297424	0.082202	0.448324	0.16633	0.150601
21.5	0.069275	0.076657	0.019229	0.140682	0.154355	0.13542	0.177121	0.114552	0.116654	0.185823	0.196791	0.079812		0.175192	0.142081	0.224193	0.146895	0.04846	0.149392	0.114742	0.299754	0.179989	0.083392	0.129752	0.187163		0.099556	0.298831	0.088718	0.468253	0.155299	0.152013
21.6667	0.069074	0.077706	0.019229	0.137839	0.162256	0.1305	0.175498	0.106446	0.116792	0.176397	0.203816	0.079376		0.172836	0.13505	0.225683	0.146976	0.04846	0.171316	0.103125	0.307022	0.180263	0.07269	0.124213	0.17939		0.101442	0.298333	0.087329	0.460578	0.155923	0.147403
21.8333	0.068765	0.07464	0.02072	0.139172	0.159892	0.124988	0.16755	0.112836	0.117661	0.174714	0.210816	0.078668		0.159674	0.123975	0.231105	0.14374	0.052793	0.172064	0.102044	0.297362	0.177909	0.07371	0.129483	0.181024		0.102461	0.292284	0.090447	0.457877	0.160564	0.137161
22	0.069633	0.076664	0.022854	0.138941	0.164809	0.127503	0.167245	0.104502	0.121562	0.176325	0.217675	0.07628		0.156641	0.123585	0.245931	0.149446	0.054902	0.172886	0.093627	0.28304	0.169404	0.064705	0.125537	0.184234		0.103657	0.290639	0.089304	0.475712	0.159264	0.127565
22.1667	0.070683	0.075721	0.025393	0.13861	0.17314	0.136782	0.176999	0.102409	0.121091	0.17819	0.208799	0.067204		0.161781	0.115153	0.249067	0.152288	0.05775	0.169309	0.096117	0.27383	0.1612	0.065405	0.118738	0.172563		0.099782	0.289385	0.089156	0.464632	0.162352	0.116781
22.3333	0.063401	0.075331	0.026807	0.137156	0.166639	0.132399	0.190308	0.101416	0.103448	0.184095	0.20737	0.070856		0.155857	0.113739	0.251084	0.146642	0.059116	0.174319	0.107945	0.27244	0.156292	0.068595	0.121657	0.167764		0.09967	0.282422	0.088578	0.478291	0.154397	0.111705
22.5	0.062883	0.071145	0.026336	0.137913	0.166164	0.134058	0.199069	0.105007	0.100347	0.183835	0.203348	0.073658		0.149924	0.115204	0.242699	0.142049	0.059861	0.179495	0.11611	0.268667	0.147073	0.078262	0.125447	0.156353		0.10345	0.280434	0.087031	0.458971	0.163063	0.103754
22.6667	0.063752	0.069863	0.026584	0.134815	0.165838	0.142442	0.198708	0.104478	0.100486	0.177602	0.210199	0.076506		0.148037	0.126578	0.235141	0.141366	0.060915	0.194788	0.1229	0.284511	0.142873	0.075106	0.123357	0.150286		0.103064	0.288589	0.086163	0.443199	0.17006	0.103013
22.8333	0.063343	0.06896	0.026918	0.131127	0.163381	0.143927	0.200027	0.103155	0.102966	0.177941	0.199362	0.079521		0.143985	0.126809	0.229387	0.136553	0.060915	0.196145	0.125008	0.271994	0.141707	0.07499	0.124025	0.155433		0.11044	0.29488	0.089748	0.428885	0.172057	0.107743
23	0.060334	0.067546	0.026584	0.124064	0.14782	0.149602	0.202713	0.104488	0.101106	0.177183	0.194687	0.083819		0.146374	0.131587	0.229247	0.140999	0.064803	0.19634	0.128331	0.273657	0.141905	0.085725	0.127799	0.1458		0.117169	0.295582	0.096888	0.426946	0.168775	0.099643
23.1667	0.059589	0.06896	0.02879	0.115836	0.13337	0.151092	0.207789	0.102693	0.094741	0.181461	0.187576	0.095054		0.143307	0.134481	0.228526	0.141157	0.065548	0.194675	0.128356	0.270999	0.14847	0.098694	0.131593	0.135		0.132835	0.298078	0.10077	0.404856	0.169483	0.093968
23.3333	0.059177	0.066878	0.032333	0.109527	0.131236	0.153694	0.208084	0.100045	0.091928	0.175344	0.168771	0.100872		0.14302	0.136685	0.230941	0.142921	0.065548	0.192271	0.13083	0.250976	0.157707	0.099714	0.130602	0.131931		0.152658	0.295126	0.100579	0.376999	0.163441	0.095126
23.5	0.05951	0.069197	0.034	0.1071	0.131236	0.15538	0.203829	0.097775	0.091626	0.174139	0.170887	0.10174		0.141795	0.137776	0.229621	0.146646	0.068196	0.193638	0.14448	0.242391	0.156569	0.10446	0.139352	0.130453		0.16885	0.290222	0.098512	0.360131	0.153785	0.092282
23.6667	0.058429	0.068568	0.033276	0.118438	0.135578	0.15538	0.194603	0.096081	0.097468	0.168742	0.175233	0.107561		0.140972	0.137825	0.232319	0.135114	0.078305	0.181326	0.148796	0.235211	0.149241	0.109471	0.142634	0.134835		0.185741	0.295231	0.098055	0.354715	0.152589	0.091697
23.8333	0.057315	0.065234	0.033276	0.125937	0.137317	0.156319	0.174189	0.094714	0.097978	0.162195	0.181063	0.10745		0.143221	0.142755	0.235568	0.126819	0.091288	0.159724	0.147661	0.229914	0.142766	0.110216	0.143075	0.139923		0.188337	0.278684	0.099718	0.330299	0.144308	0.09009
24	0.055209	0.056799	0.031942	0.124908	0.13911	0.159059	0.160122	0.091247	0.093572	0.147085	0.185247	0.109308		0.136505	0.149217	0.234706	0.121509	0.091654	0.148342	0.146731	0.233517	0.129472	0.110883	0.147029	0.142448		0.203945	0.264851	0.09813	0.310845	0.142436	0.089783
24.1667	0.056398	0.052715	0.03039	0.124581	0.140919	0.150699	0.158327	0.086707	0.09117	0.137148	0.181178	0.099949		0.128917	0.152643	0.231105	0.111916	0.092642	0.152268	0.150814	0.240375	0.127261	0.115685	0.142301	0.147295		0.216771	0.279568	0.096621	0.306254	0.144682	0.089941
24.3333	0.060077	0.052715	0.030057	0.130689	0.142367	0.143129	0.156892	0.083276	0.089533	0.130799	0.182305	0.099128		0.124479	0.164617	0.226952	0.11072	0.092116	0.165305	0.143326	0.243699	0.125777	0.120735	0.129547	0.150923		0.216595	0.285654	0.094954	0.323521	0.150808	0.090116
24.5	0.061744	0.048802	0.028394	0.1282	0.14324	0.137218	0.153511	0.082555	0.094208	0.131704	0.190777	0.099826		0.1239	0.176838	0.214294	0.11172	0.10379	0.163433	0.142411	0.229092	0.125777	0.122401	0.131432	0.159705		0.228614	0.299692	0.093758	0.326025	0.15124	0.091474
24.6667	0.064484	0.046062	0.027313	0.129254	0.144274	0.128213	0.153222	0.075221	0.094093	0.131502	0.201949	0.097823		0.119555	0.177241	0.204586	0.100909	0.11491	0.162007	0.145744	0.219892	0.130403	0.123768	0.137699	0.15991		0.245172	0.313569	0.094145	0.33764	0.154215	0.095112
24.8333	0.063294	0.046572	0.026842	0.130949	0.141755	0.126316	0.14635	0.072795	0.093982	0.131568	0.202421	0.099778		0.117249	0.167691	0.203755	0.091106	0.122105	0.161539	0.158903	0.21828	0.144374	0.133382	0.129497	0.166234		0.25079	0.318682	0.092464	0.32325	0.15313	0.09433
25	0.063166	0.046298	0.024956	0.129832	0.140062	0.136131	0.146476	0.070687	0.100552	0.131633	0.200133	0.101112		0.119485	0.163702	0.203343	0.095052	0.129078	0.157749	0.1723	0.219766	0.145864	0.140699	0.128671	0.172909		0.262054	0.333543	0.092107	0.298468	0.155149	0.101639
25.1667	0.062145	0.042603	0.023289	0.124158	0.131057	0.136741	0.135565	0.064378	0.10464	0.12856	0.193852	0.105955		0.119996	0.162963	0.195421	0.097043	0.138845	0.158395	0.174966	0.224041	0.150951	0.151944	0.130406	0.165882		0.271966	0.330488	0.081976	0.279638	0.155894	0.102588
25.3333	0.060408	0.041229	0.022956	0.122158	0.131925	0.137683	0.143763	0.061028	0.105071	0.127775	0.187725	0.123843		0.120869	0.153393	0.189162	0.111606	0.143697	0.15422	0.180098	0.224333	0.15023	0.148597	0.13052	0.173843		0.27628	0.330918	0.076602	0.250956	0.157664	0.105443
25.5	0.059876	0.040758	0.022623	0.119661	0.122274	0.137874	0.15369	0.05472	0.106534	0.127501	0.181318	0.124856		0.112235	0.155581	0.172859	0.104051	0.145805	0.146283	0.184458	0.232169	0.147271	0.147597	0.131322	0.181651		0.269011	0.328975	0.077333	0.22956	0.154446	0.105646
25.6667	0.058101	0.038734	0.022623	0.110705	0.128274	0.147911	0.148736	0.051038	0.105394	0.132383	0.180142	0.126233		0.112349	0.156114	0.167739	0.115308	0.148862	0.147537	0.191617	0.245714	0.135177	0.145243	0.139336	0.191402		0.273251	0.343592	0.077333	0.213217	0.159589	0.103687
25.8333	0.060232	0.036377	0.022623	0.097763	0.137129	0.160181	0.146443	0.046038	0.109137	0.131134	0.180574	0.127102		0.109883	0.160031	0.166095	0.116641	0.15097	0.147147	0.203208	0.260391	0.13616	0.143576	0.144624	0.191427		0.283508	0.344822	0.073119	0.206479	0.16327	0.103118
26	0.059406	0.035474	0.022623	0.087871	0.130188	0.164239	0.146443	0.045038	0.108207	0.129148	0.17289	0.131248		0.115508	0.173826	0.174095	0.119708	0.143993	0.144092	0.203208	0.276299	0.133956	0.142239	0.143139	0.186163		0.27427	0.331116	0.07316	0.196698	0.165147	0.119436
26.1667	0.060611	0.035336	0.022623	0.087497	0.124046	0.165434	0.152376	0.039695	0.107304	0.128019	0.172571	0.136319		0.117724	0.181238	0.188804	0.12626	0.13502	0.138288	0.21013	0.283695	0.126054	0.138727	0.141282	0.171816		0.261507	0.321414	0.073792	0.186683	0.16394	0.128089
26.3333	0.064661	0.031135	0.022289	0.087236	0.124825	0.157899	0.143652	0.038362	0.103314	0.133518	0.164434	0.142328		0.128915	0.177637	0.198705	0.131167	0.132525	0.130536	0.222482	0.296292	0.118332	0.145405	0.140049	0.172257		0.273633	0.329972	0.075181	0.1625	0.162281	0.135631
26.5	0.058926	0.028532	0.021956	0.089746	0.122139	0.156342	0.135335	0.036279	0.102894	0.147385	0.162302	0.141959		0.136915	0.180645	0.190133	0.132122	0.131977	0.114425	0.228457	0.293011	0.119513	0.145735	0.144433	0.1699		0.274045	0.348962	0.068228	0.139091	0.166691	0.140966
26.6667	0.058294	0.026116	0.022701	0.092275	0.119558	0.155601	0.134555	0.033348	0.102894	0.154052	0.155245	0.149077		0.13791	0.18011	0.188203	0.133311	0.131977	0.092501	0.231204	0.293472	0.121786	0.150785	0.140966	0.176163		0.276222	0.346673	0.073851	0.137855	0.164764	0.145083
26.8333	0.058882	0.026255	0.021211	0.098622	0.122222	0.158228	0.13504	0.023017	0.102025	0.153759	0.147735	0.148881		0.142665	0.181471	0.177419	0.132998	0.127977	0.090086	0.238249	0.310994	0.122198	0.142469	0.129721	0.175419		0.287082	0.35296	0.077295	0.129887	0.157573	0.144945
27	0.059708	0.024643	0.019076	0.099993	0.118293	0.154508	0.135216	0.02766	0.099457	0.158879	0.139983	0.148151		0.148376	0.183651	0.166012	0.126271	0.126202	0.088516	0.247356	0.328915	0.12133	0.14367	0.129869	0.176923		0.284188	0.350942	0.076249	0.135966	0.156638	0.143572
27.1667	0.058658	0.025808	0.016538	0.100306	0.112719	0.154472	0.124638	0.02966	0.103257	0.158042	0.14553	0.146538		0.146888	0.180382	0.167648	0.123722	0.123687	0.090001	0.249822	0.334238	0.123578	0.139243	0.128914	0.175556		0.297387	0.349569	0.077223	0.141552	0.146353	0.148737
27.3333	0.05907	0.024865	0.015123	0.098356	0.110414	0.163064	0.111329	0.031317	0.10425	0.155429	0.146858	0.142229		0.151171	0.183194	0.176029	0.125062	0.122459	0.084658	0.251252	0.340475	0.122657	0.137179	0.124672	0.17548		0.310922	0.355692	0.076953	0.129551	0.145592	0.153262
27.5	0.056533	0.025041	0.013709	0.094205	0.109426	0.156831	0.100903	0.029631	0.093641	0.16038	0.144235	0.138346		0.149097	0.187169	0.181422	0.12905	0.121714	0.078093	0.251087	0.344915	0.123168	0.136274	0.121215	0.174813		0.307652	0.372382	0.080605	0.130417	0.133953	0.156794
27.6667	0.057465	0.024087	0.013811	0.09598	0.107287	0.154944	0.100793	0.029631	0.090371	0.16516	0.136771	0.135831		0.150861	0.18187	0.186746	0.138181	0.120993	0.06316	0.251652	0.330881	0.124863	0.149655	0.121215	0.173794		0.307368	0.365169	0.086418	0.152513	0.125298	0.157439
27.8333	0.058784	0.024087	0.015273	0.095581	0.107546	0.15866	0.095743	0.032008	0.092207	0.159541	0.145168	0.134284		0.151595	0.177267	0.186625	0.141562	0.121326	0.061646	0.25878	0.328181	0.125863	0.150517	0.122468	0.16748		0.29844	0.366156	0.087171	0.160224	0.119594	0.156568
28	0.061161	0.023478	0.015606	0.098498	0.107546	0.152397	0.095743	0.034142	0.090174	0.166493	0.151144	0.139856		0.14854	0.170276	0.17893	0.138164	0.118493	0.078796	0.26506	0.318436	0.12832	0.142398	0.117198	0.1652		0.303831	0.376094	0.080968	0.160257	0.122131	0.155567
28.1667	0.061906	0.024283	0.015011	0.100377	0.111152	0.150045	0.096395	0.03568	0.094138	0.163226	0.15479	0.134079		0.149574	0.168674	0.177196	0.141207	0.118691	0.095854	0.266504	0.331345	0.123857	0.133457	0.11762	0.162322		0.291288	0.38695	0.077979	0.159924	0.126757	0.155567
28.3333	0.070671	0.024362	0.013704	0.104103	0.115033	0.148917	0.099532	0.040934	0.093209	0.161619	0.166123	0.131874		0.147547	0.165987	0.177398	0.143434	0.119162	0.111868	0.272574	0.344893	0.11301	0.132712	0.127264	0.161664		0.277797	0.394906	0.076506	0.159314	0.126423	0.156614
28.5	0.081939	0.022703	0.017858	0.106945	0.121891	0.148102	0.099989	0.043468	0.091973	0.168995	0.162933	0.134005		0.147091	0.168053	0.175443	0.149233	0.121225	0.129835	0.264	0.339712	0.105204	0.127966	0.12878	0.1612		0.271264	0.412383	0.077237	0.159314	0.125967	0.157521
28.6667	0.082808	0.022957	0.02557	0.097219	0.12143	0.154911	0.096518	0.046435	0.085861	0.167523	0.155461	0.130933		0.139463	0.171062	0.173256	0.149503	0.113163	0.12924	0.267358	0.345834	0.097028	0.125089	0.130089	0.15668		0.259307	0.403653	0.082834	0.159119	0.124731	0.156567
28.8333	0.082297	0.023703	0.037518	0.090047	0.122686	0.153723	0.099659	0.048789	0.082641	0.167523	0.15798	0.132018		0.12963	0.172827	0.174776	0.14533	0.098238	0.138127	0.268331	0.346527	0.095833	0.126701	0.131853	0.150702		0.256006	0.412008	0.081445	0.159119	0.123731	0.163553
29	0.082717	0.035374	0.039852	0.089418	0.125001	0.155281	0.102326	0.049201	0.090233	0.178663	0.159531	0.142748		0.126647	0.170378	0.176735	0.140987	0.096872	0.129444	0.278278	0.339325	0.095524	0.128774	0.132828	0.148029		0.239928	0.406548	0.085033	0.157563	0.118657	0.166279
29.1667	0.079736	0.037634	0.042681	0.084978	0.125917	0.156026	0.101002	0.050838	0.089035	0.176383	0.146163	0.14006		0.127782	0.16289	0.181389	0.139987	0.094612	0.127303	0.283085	0.322789	0.094288	0.124911	0.139704	0.135897		0.249076	0.399831	0.084208	0.153512	0.116102	0.172816
29.3333	0.075723	0.049471	0.045699	0.077675	0.130612	0.161401	0.121394	0.054893	0.096811	0.188033	0.134391	0.133514		0.127681	0.151112	0.182278	0.142383	0.095453	0.124541	0.288802	0.320664	0.095012	0.119363	0.139347	0.1246		0.267963	0.383428	0.092973	0.13699	0.109702	0.185014
29.5	0.084728	0.057333	0.045973	0.085952	0.139649	0.168886	0.146526	0.060706	0.090981	0.212019	0.123075	0.130209		0.137067	0.139473	0.195164	0.142717	0.083779	0.135119	0.29067	0.341397	0.095188	0.120235	0.139017	0.111231		0.257146	0.373507	0.100283	0.123468	0.107035	0.186339
29.6667	0.0824	0.066718	0.061874	0.084898	0.144088	0.175893	0.143988	0.06472	0.089762	0.216725	0.111173	0.129797		0.149442	0.131356	0.204183	0.142305	0.072486	0.151207	0.295193	0.361846	0.097135	0.122016	0.133163	0.106186		0.239675	0.360672	0.106362	0.102922	0.097442	0.184954
29.8333	0.081319	0.064718	0.069677	0.093604	0.142602	0.177126	0.145931	0.069731	0.092251	0.213227	0.117276	0.125899		0.151749	0.126713	0.205667	0.142452	0.064535	0.158565	0.290224	0.369774	0.090889	0.112401	0.12976	0.095186		0.243331	0.349604	0.116226	0.099203	0.089772	0.182681
30	0.080855	0.06458	0.070731	0.104796	0.148666	0.165701	0.157147	0.074064	0.083681	0.211002	0.117716	0.125233		0.148935	0.125512	0.202947	0.137924	0.056607	0.158977	0.287459	0.375479	0.090144	0.106134	0.130985	0.090845		0.242127	0.329322	0.116732	0.099006	0.085035	0.175406
30.1667	0.079188	0.06458	0.071933	0.104183	0.151726	0.164091	0.156814	0.077064	0.07887	0.209636	0.115029	0.119335		0.158804	0.120241	0.198569	0.13462	0.045146	0.159305	0.285126	0.384461	0.082862	0.095556	0.129159	0.093155		0.231975	0.324976	0.116812	0.099727	0.083008	0.170072
30.3333	0.079188	0.06458	0.072405	0.11462	0.160546	0.17093	0.146481	0.080083	0.079732	0.204625	0.120814	0.104051		0.162759	0.118827	0.192913	0.123389	0.043815	0.159359	0.269456	0.390461	0.083472	0.095634	0.127972	0.092454		0.225967	0.318177	0.118754	0.101528	0.081065	0.166275
30.5	0.078142	0.067863	0.07315	0.126229	0.16627	0.174617	0.135809	0.082153	0.077623	0.204625	0.120383	0.111713		0.167453	0.125612	0.191958	0.125934	0.044652	0.160736	0.258114	0.397912	0.082843	0.097301	0.12504	0.087155		0.22282	0.311145	0.117814	0.101194	0.075647	0.162136
30.6667	0.077422	0.06753	0.073895	0.126229	0.160779	0.158675	0.133785	0.082624	0.075965	0.195067	0.118892	0.109179		0.177912	0.134649	0.186337	0.114008	0.047993	0.160844	0.247592	0.393553	0.083705	0.101314	0.117377	0.082285		0.213814	0.28681	0.120029	0.10092	0.07204	0.159288
30.8333	0.074554	0.068731	0.073895	0.127387	0.156028	0.145408	0.12959	0.083991	0.070564	0.190059	0.117851	0.105832		0.171766	0.133859	0.185296	0.108675	0.047585	0.161276	0.24528	0.383823	0.078706	0.103008	0.112978	0.075339		0.202888	0.270113	0.120638	0.10092	0.066735	0.155955
31	0.082834	0.069462	0.074838	0.127053	0.165973	0.141782	0.128647	0.083991	0.069103	0.184817	0.116437	0.099416		0.170192	0.120957	0.178337	0.103833	0.048626	0.162325	0.260187	0.372176	0.07877	0.104879	0.115557	0.071568		0.198678	0.265473	0.120963	0.099734	0.064021	0.135165
31.1667	0.079834	0.069129	0.07604	0.126053	0.164918	0.138847	0.122381	0.083991	0.06777	0.179082	0.113455	0.089572		0.17297	0.114733	0.163628	0.095085	0.050899	0.16158	0.252441	0.349053	0.080793	0.107894	0.116913	0.075867		0.194333	0.261473	0.11887	0.123649	0.064246	0.126248
31.3333	0.074216	0.069997	0.076373	0.135331	0.160867	0.141775	0.121771	0.083991	0.066716	0.166784	0.110588	0.083563		0.164751	0.116969	0.152903	0.089189	0.052593	0.161728	0.240362	0.339502	0.077964	0.10301	0.113051	0.075426		0.18041	0.246596	0.119069	0.125825	0.063886	0.113911
31.5	0.073216	0.072131	0.077316	0.132683	0.153632	0.142049	0.118421	0.083579	0.065341	0.151142	0.105632	0.080131		0.162969	0.116543	0.150633	0.085632	0.051984	0.163218	0.235095	0.336871	0.07645	0.101377	0.10672	0.076915		0.180867	0.230661	0.119217	0.128252	0.060062	0.105564
31.6667	0.070839	0.072131	0.076571	0.128061	0.145625	0.14118	0.113947	0.082212	0.06487	0.141609	0.104437	0.07196		0.168023	0.122005	0.145889	0.083362	0.051984	0.164359	0.23204	0.337433	0.075098	0.09559	0.108415	0.080278		0.177747	0.225276	0.116131	0.133006	0.062342	0.099174
31.8333	0.070252	0.071993	0.076571	0.120381	0.140852	0.13797	0.111359	0.078212	0.06487	0.140567	0.10328	0.071821		0.175776	0.120977	0.146697	0.085339	0.052593	0.164497	0.225407	0.320885	0.075019	0.09317	0.110152	0.084088		0.16645	0.206253	0.113264	0.136335	0.061342	0.099586
32	0.068224	0.071719	0.076571	0.114793	0.138165	0.132637	0.110438	0.073569	0.064282	0.133838	0.098507	0.071683		0.183111	0.118962	0.141203	0.087104	0.053634	0.16713	0.2173	0.301412	0.075353	0.091717	0.109695	0.082253		0.16613	0.19991	0.113371	0.110142	0.067408	0.100889
32.1667	0.067479	0.069945	0.076904	0.112126	0.130137	0.123602	0.109771	0.071236	0.060481	0.13146	0.091758	0.070629		0.182591	0.119631	0.139444	0.086811	0.054244	0.165534	0.211624	0.294217	0.073555	0.087254	0.112283	0.091723		0.154159	0.192157	0.113371	0.125775	0.066536	0.102182
32.3333	0.067067	0.070278	0.077238	0.112588	0.125506	0.112794	0.108828	0.067222	0.057131	0.127265	0.088902	0.06893		0.182031	0.118951	0.13599	0.089941	0.054715	0.172178	0.198033	0.298217	0.074012	0.084113	0.115839	0.101764		0.139399	0.183465	0.115867	0.121762	0.065812	0.097912
32.5	0.066321	0.068945	0.077238	0.112726	0.128075	0.113235	0.10796	0.064707	0.056993	0.12094	0.086162	0.069068		0.187068	0.114997	0.132483	0.088354	0.05546	0.17379	0.190171	0.309879	0.072872	0.074685	0.120128	0.104121		0.140247	0.162009	0.11668	0.119738	0.068641	0.099708
32.6667	0.06452	0.068199	0.075001	0.110951	0.124488	0.10164	0.104279	0.064569	0.055792	0.121967	0.086523	0.068734		0.187553	0.108991	0.130348	0.081626	0.056541	0.172847	0.179606	0.329033	0.071589	0.065043	0.120741	0.110018		0.144176	0.160124	0.121569	0.092907	0.072874	0.100696
32.8333	0.061502	0.067728	0.07354	0.107951	0.124031	0.09557	0.101732	0.061721	0.050745	0.119227	0.077183	0.066933		0.188925	0.110919	0.130543	0.079269	0.094075	0.172513	0.169649	0.340424	0.0707	0.070821	0.123449	0.111652		0.16358	0.157723	0.125646	0.083968	0.072049	0.095635
33	0.058654	0.067394	0.073344	0.100818	0.123286	0.094825	0.098714	0.05792	0.048843	0.106239	0.069183	0.05673		0.197186	0.110188	0.126273	0.07822	0.129145	0.168764	0.159633	0.347994	0.068046	0.075058	0.124321	0.120287		0.177533	0.15324	0.125469	0.08274	0.077439	0.0917
33.1667	0.070732	0.064232	0.071401	0.094201	0.118478	0.097506	0.092513	0.055332	0.044683	0.103095	0.063429	0.049858		0.201078	0.110208	0.118963	0.074686	0.128536	0.154837	0.151994	0.338151	0.065943	0.07549	0.119201	0.124263		0.174356	0.144772	0.13128	0.083406	0.075453	0.091249
33.3333	0.074578	0.063487	0.069165	0.08859	0.113985	0.092698	0.08565	0.050078	0.042279	0.102054	0.054972	0.045191		0.214964	0.108736	0.115763	0.069661	0.131227	0.156121	0.141655	0.334107	0.06561	0.075745	0.109933	0.124449		0.166742	0.129013	0.136514	0.084275	0.077723	0.089377
33.5	0.062976	0.061742	0.064397	0.084373	0.105752	0.088397	0.084448	0.047211	0.041279	0.093216	0.057388	0.042191		0.226475	0.105059	0.116094	0.057521	0.127849	0.139325	0.136305	0.348125	0.06561	0.075607	0.098502	0.126266		0.156971	0.105789	0.137739	0.084196	0.082654	0.086377
33.6667	0.061774	0.060742	0.055744	0.082016	0.100537	0.085145	0.081909	0.043911	0.039478	0.092745	0.055502	0.039443		0.231795	0.09785	0.111921	0.055251	0.126154	0.145661	0.127763	0.355489	0.068283	0.073944	0.089463	0.131266		0.152247	0.114457	0.133097	0.084058	0.085541	0.084916
33.8333	0.0604	0.06033	0.043795	0.078623	0.094938	0.083593	0.077573	0.041223	0.035365	0.09169	0.046285	0.037415		0.235178	0.094536	0.110255	0.055383	0.126154	0.142768	0.125508	0.357633	0.067729	0.074986	0.086517	0.141352		0.152881	0.13096	0.136379	0.083725	0.088189	0.077301
34	0.058605	0.048659	0.041128	0.077878	0.090418	0.080628	0.074907	0.040811	0.025978	0.079217	0.04055	0.024082		0.238036	0.09111	0.113521	0.066754	0.12582	0.143259	0.11349	0.362366	0.068358	0.073115	0.080391	0.141712		0.158875	0.135204	0.133248	0.083253	0.088135	0.071763
34.1667	0.058193	0.043326	0.037966	0.080232	0.086201	0.080216	0.074435	0.038703	0.025566	0.078497	0.040163	0.024082		0.240391	0.092499	0.11855	0.078759	0.123801	0.139392	0.126215	0.365138	0.068412	0.070787	0.07791	0.142325		0.150291	0.140211	0.134938	0.08292	0.088135	0.064207
34.3333	0.058331	0.03196	0.035419	0.080094	0.078174	0.073467	0.048008	0.034648	0.015655	0.05714	0.034256	0.022382		0.238699	0.09664	0.118021	0.076225	0.11975	0.129783	0.116712	0.365222	0.067412	0.071989	0.076617	0.142913		0.131581	0.158857	0.127331	0.081429	0.08833	0.050676
34.5	0.047797	0.02396	0.035007	0.070874	0.067488	0.064825	0.022288	0.028502	0.014787	0.02794	0.033394	0.018655		0.238699	0.101053	0.109859	0.074892	0.119363	0.127345	0.111864	0.351147	0.06649	0.073984	0.075256	0.145979		0.149379	0.150134	0.119905	0.080429	0.087409	0.047327
34.6667	0.047052	0.016575	0.018772	0.070874	0.060813	0.057289	0.022759	0.024488	0.014865	0.022567	0.038	0.018322		0.226798	0.101053	0.10252	0.074892	0.118828	0.123532	0.103674	0.337704	0.052996	0.071706	0.079728	0.15063		0.14836	0.147068	0.113516	0.079763	0.087135	0.044327
34.8333	0.046719	0.016575	0.011912	0.063867	0.060083	0.05059	0.020815	0.019948	0.011905	0.023313	0.031759	0.017577		0.222147	0.109053	0.104224	0.07469	0.118218	0.138183	0.095844	0.335177	0.041086	0.076052	0.089247	0.154567		0.139047	0.148843	0.104851	0.079375	0.086414	0.044525
35	0.04685	0.016713	0.011603	0.053976	0.051911	0.048519	0.006455	0.019047	0.012238	0.021205	0.029363	0.016577		0.225013	0.113434	0.114356	0.074218	0.118218	0.149109	0.085212	0.332302	0.041341	0.074729	0.088154	0.153567		0.128096	0.150867	0.101062	0.079684	0.085493	0.052515
35.1667	0.048878	0.019398	0.010735	0.053393	0.048656	0.04924	0.011532	0.019063	0.011295	0.021343	0.03603	0.016577		0.216943	0.116267	0.120127	0.075531	0.118552	0.164111	0.084684	0.321721	0.04236	0.076729	0.088604	0.153049		0.127369	0.151534	0.098567	0.079375	0.085284	0.053889
35.3333	0.048211	0.019398	0.010597	0.050165	0.038967	0.03509	0.011866	0.01784	0.009805	0.021009	0.03089	0.014926		0.21134	0.124189	0.141669	0.072993	0.114595	0.16613	0.088086	0.317486	0.045764	0.078732	0.090491	0.155228		0.134247	0.154401	0.098483	0.079184	0.085534	0.053751
35.5	0.046655	0.019115	0.009851	0.036893	0.032772	0.03047	0.011866	0.016103	0.009084	0.021205	0.030281	0.004838		0.210766	0.117122	0.155395	0.073489	0.11134	0.16595	0.104644	0.305342	0.048368	0.079492	0.09236	0.152992		0.140785	0.161742	0.096901	0.083928	0.085225	0.054832
35.6667	0.046322	0.019587	0.010106	0.046112	0.031517	0.03047	0.011532	0.016298	0.008338	0.021009	0.030614	0.004504		0.202086	0.1066	0.163409	0.079411	0.104332	0.164587	0.117047	0.297389	0.055572	0.078219	0.092258	0.148058		0.142152	0.163409	0.093782	0.087526	0.082217	0.056206
35.8333	0.048382	0.019052	0.010773	0.051371	0.034339	0.028538	0.013464	0.014932	0.007593	0.018322	0.030614	0.003838		0.212383	0.1049	0.172051	0.080612	0.104576	0.163879	0.12247	0.291836	0.060704	0.084438	0.091648	0.148951		0.143406	0.164783	0.093513	0.089526	0.080189	0.056952
36	0.04297	0.018183	0.00983	0.055905	0.032926	0.027164	0.013798	0.014598	0.00665	0.017281	0.031281	0.003838		0.219558	0.102567	0.174564	0.08177	0.105438	0.16283	0.106335	0.292292	0.059091	0.09091	0.089203	0.154209		0.145088	0.165092	0.09348	0.089616	0.077091	0.055932
36.1667	0.04297	0.018516	0.008628	0.058592	0.032926	0.026164	0.013464	0.014598	0.00665	0.017948	0.031614	0.004171		0.242283	0.110534	0.184098	0.085977	0.103165	0.163575	0.108356	0.302493	0.055521	0.091615	0.092603	0.151853		0.150181	0.165425	0.097202	0.06529	0.074489	0.053857
36.3333	0.041555	0.01806	0.008628	0.054998	0.040764	0.023098	0.013131	0.01501	0.00665	0.018614	0.031947	0.005114		0.250275	0.109956	0.194467	0.086799	0.101609	0.162707	0.111827	0.317249	0.057259	0.091516	0.096714	0.152192		0.149995	0.163554	0.097716	0.061113	0.07418	0.053269
36.5	0.041222	0.015926	0.007685	0.054998	0.040431	0.023352	0.013131	0.014677	0.00665	0.018281	0.031947	0.005114		0.252759	0.115767	0.208984	0.087818	0.102766	0.161216	0.112152	0.318074	0.058613	0.092161	0.105194	0.15015		0.149995	0.158171	0.099382	0.05902	0.073804	0.051796
36.6667	0.041084	0.017926	0.007685	0.054998	0.040764	0.02349	0.012798	0.014344	0.00665	0.018281	0.032142	0.005114		0.249598	0.112065	0.212452	0.092338	0.103099	0.159997	0.112898	0.309564	0.058437	0.102578	0.113755	0.143779		0.159761	0.159171	0.098456	0.053737	0.072828	0.050186
36.8333	0.040339	0.018592	0.008739	0.054998	0.045775	0.023764	0.013719	0.013872	0.00665	0.017948	0.032142	0.005114		0.26649	0.116335	0.21758	0.090511	0.102157	0.159859	0.113947	0.304066	0.066269	0.107258	0.122908	0.139226		0.167431	0.161198	0.09356	0.049936	0.073215	0.051441
37	0.040339	0.018454	0.008739	0.062773	0.046247	0.024374	0.014859	0.013872	0.006238	0.017614	0.032614	0.005114		0.256043	0.122561	0.225437	0.090362	0.104851	0.15703	0.113614	0.304972	0.07363	0.107511	0.131881	0.137543		0.171184	0.164804	0.097838	0.048882	0.067894	0.05132
37.1667	0.04081	0.018866	0.008406	0.062911	0.046247	0.022674	0.014859	0.013872	0.006572	0.01656	0.033281	0.005114		0.258921	0.126102	0.219762	0.091736	0.106596	0.156421	0.114947	0.304678	0.072275	0.113206	0.129019	0.129406		0.17487	0.16453	0.099537	0.023862	0.066227	0.043733
37.3333	0.040477	0.020769	0.008739	0.065292	0.046247	0.022869	0.014859	0.013872	0.010585	0.016089	0.03179	0.005447		0.255449	0.129645	0.212147	0.084912	0.106398	0.149582	0.115359	0.3087	0.071819	0.113334	0.124991	0.120085		0.175611	0.16453	0.096792	0.023529	0.066487	0.044619
37.5	0.04081	0.020436	0.008739	0.065154	0.041978	0.020633	0.014526	0.013539	0.017743	0.015368	0.031456	0.004976		0.263336	0.128448	0.21546	0.083107	0.107448	0.147558	0.114888	0.300375	0.073208	0.115738	0.124369	0.123991		0.181103	0.183984	0.094198	0.023529	0.061281	0.038996
37.6667	0.04081	0.020436	0.009072	0.066235	0.041233	0.020633	0.015136	0.013206	0.028948	0.0081	0.030376	0.004976		0.267105	0.128156	0.214912	0.085323	0.111531	0.159206	0.115026	0.280061	0.073463	0.115991	0.129114	0.121289		0.190394	0.195798	0.087509	0.023391	0.057589	0.037642
37.8333	0.041143	0.024117	0.008739	0.066707	0.042622	0.020633	0.014664	0.013206	0.030713	0.007767	0.030376	0.004642		0.274869	0.139646	0.213112	0.087089	0.075331	0.18054	0.114693	0.268562	0.087756	0.115586	0.125073	0.128544		0.18399	0.197353	0.080658	0.023253	0.057801	0.036911
38	0.041615	0.024451	0.008601	0.066707	0.048528	0.020967	0.014664	0.013539	0.030379	0.007905	0.030042	0.004976		0.271976	0.14009	0.217445	0.086444	0.039678	0.168139	0.115026	0.265709	0.102889	0.116183	0.125607	0.120056		0.157786	0.198293	0.079286	0.022781	0.052462	0.037323
38.1667	0.029125	0.024784	0.009346	0.067707	0.049	0.017245	0.014664	0.013127	0.036346	0.008376	0.030376	0.005309		0.266848	0.146742	0.218037	0.088794	0.039678	0.166344	0.116045	0.267701	0.104831	0.123262	0.125798	0.115943		0.158452	0.192589	0.074219	0.022448	0.053369	0.035175
38.3333	0.01618	0.024784	0.00968	0.067568	0.057968	0.017578	0.018719	0.012794	0.036679	0.008376	0.027166	0.005642		0.252677	0.148214	0.213859	0.093601	0.036849	0.150248	0.116791	0.262855	0.105774	0.131069	0.128167	0.123444		0.165227	0.191535	0.069888	0.021579	0.059919	0.036303
38.5	0.015847	0.024175	0.015225	0.067568	0.058301	0.017107	0.020854	0.012794	0.036679	0.008376	0.022726	0.005642		0.245274	0.150259	0.217848	0.097648	0.035515	0.149395	0.116653	0.247325	0.105441	0.134135	0.133121	0.123775		0.169659	0.191821	0.068404	0.020913	0.071108	0.046766
38.6667	0.015847	0.024175	0.017461	0.071174	0.062502	0.013079	0.020854	0.013127	0.036346	0.00871	0.022726	0.005642		0.242084	0.157707	0.222022	0.100648	0.032497	0.144705	0.117065	0.232483	0.104182	0.137143	0.135548	0.121725		0.177142	0.182355	0.069392	0.021954	0.079477	0.05573
38.8333	0.019861	0.023841	0.021489	0.071312	0.067974	0.012746	0.020716	0.01346	0.036484	0.010505	0.022726	0.005976		0.242713	0.15672	0.217952	0.099648	0.032752	0.138255	0.117065	0.223991	0.107431	0.136077	0.139231	0.117226		0.182424	0.154538	0.067721	0.024311	0.083859	0.055652
39	0.019861	0.023841	0.02529	0.071645	0.06764	0.011079	0.028639	0.01346	0.037538	0.011546	0.021524	0.006309		0.243126	0.156414	0.217174	0.090009	0.033806	0.136152	0.117065	0.215727	0.115815	0.137949	0.141918	0.119699		0.173828	0.148457	0.070246	0.025802	0.087036	0.057315
39.1667	0.019861	0.023841	0.025623	0.072291	0.06764	0.011079	0.031972	0.01346	0.037538	0.011212	0.021191	0.006309		0.25372	0.159706	0.210362	0.078476	0.033497	0.135486	0.093423	0.212	0.120349	0.139891	0.138345	0.120636		0.157765	0.133504	0.072235	0.025802	0.089881	0.058843
39.3333	0.019389	0.02337	0.025152	0.072958	0.067974	0.011746	0.03211	0.01346	0.038009	0.011958	0.021191	0.006309		0.270479	0.159283	0.209694	0.079197	0.033909	0.134486	0.091218	0.212399	0.12171	0.14103	0.137744	0.119774		0.156431	0.115727	0.074758	0.025802	0.095111	0.064799
39.5	0.024594	0.023037	0.024818	0.076308	0.071378	0.011746	0.033601	0.01346	0.038147	0.011958	0.02072	0.006309		0.272668	0.161336	0.20497	0.07953	0.034909	0.127053	0.089218	0.203798	0.121298	0.138497	0.144258	0.117374		0.139459	0.114293	0.073717	0.026135	0.096161	0.065957
39.6667	0.029693	0.020703	0.025564	0.076308	0.073735	0.011608	0.033463	0.01346	0.037735	0.011624	0.015976	0.006309		0.279709	0.170227	0.207332	0.080571	0.034576	0.114524	0.090788	0.195743	0.121552	0.137766	0.144258	0.111741		0.140687	0.119134	0.074174	0.026468	0.098047	0.069119
39.8333	0.030027	0.020703	0.024621	0.074716	0.073735	0.011941	0.035597	0.012989	0.037597	0.010467	0.015976	0.006781		0.281938	0.163169	0.208607	0.080946	0.034576	0.091902	0.091168	0.190263	0.118704	0.134753	0.142894	0.110804		0.140646	0.11963	0.073605	0.026856	0.104674	0.06955
40	0.028693	0.020565	0.023875	0.072874	0.076092	0.011608	0.038346	0.00989	0.037264	0.0108	0.015504	0.007252		0.284619	0.162189	0.203098	0.084746	0.03483	0.081564	0.111873	0.185689	0.119732	0.139359	0.152228	0.114959		0.14362	0.12274	0.075463	0.026468	0.111382	0.060194
40.1667	0.027411	0.017547	0.025209	0.072736	0.076621	0.010887	0.033269	0.006874	0.037597	0.010329	0.008838	0.007723		0.289498	0.160096	0.21102	0.085359	0.034635	0.066329	0.140246	0.181094	0.120036	0.146238	0.159257	0.115852		0.164597	0.130101	0.075129	0.025723	0.11974	0.059153
40.3333	0.03016	0.01788	0.024875	0.066137	0.076759	0.010887	0.033407	0.005079	0.037185	0.010329	0.007805	0.006357		0.292178	0.15337	0.195419	0.086897	0.034326	0.064002	0.145987	0.182146	0.116357	0.149635	0.159007	0.123085		0.159329	0.129261	0.073728	0.024113	0.132834	0.060615
40.5	0.029689	0.015351	0.024875	0.066137	0.077621	0.010739	0.033407	0.004412	0.037185	0.009662	0.007471	0.006828		0.289532	0.151464	0.192128	0.082194	0.034326	0.062805	0.139339	0.17481	0.115034	0.149004	0.156196	0.125883		0.152929	0.124347	0.074776	0.019507	0.142988	0.060575
40.6667	0.029689	0.01488	0.023875	0.056917	0.084009	0.010018	0.03374	0.003745	0.037185	0.009524	0.007138	0.0073		0.287475	0.154579	0.190983	0.076941	0.034464	0.067234	0.125482	0.167865	0.106968	0.146985	0.155061	0.121403		0.156151	0.123425	0.075358	0.015771	0.15323	0.065347
40.8333	0.025962	0.014213	0.023209	0.051168	0.084888	0.009547	0.031337	0.003745	0.037519	0.009524	0.007138	0.007771		0.280304	0.153564	0.188807	0.076211	0.034187	0.074058	0.107246	0.165072	0.101689	0.159134	0.156085	0.121653		0.164419	0.123105	0.078691	0.013909	0.157241	0.065347
41	0.021893	0.014213	0.023209	0.046967	0.074081	0.009547	0.032057	0.004079	0.03799	0.009191	0.006943	0.007909		0.26994	0.155915	0.187523	0.076748	0.033153	0.08198	0.108189	0.154261	0.10138	0.162137	0.154046	0.116394		0.171479	0.128393	0.078078	0.013514	0.157962	0.064876
41.1667	0.022226	0.014213	0.023209	0.04428	0.074081	0.00988	0.033943	0.003745	0.038461	0.008524	0.006943	0.007576		0.243273	0.148355	0.182788	0.075352	0.034408	0.084216	0.106168	0.144899	0.101178	0.165863	0.150629	0.11704		0.170053	0.129217	0.077373	0.014383	0.158981	0.067216
41.3333	0.022226	0.013468	0.022875	0.037223	0.066242	0.010547	0.035887	0.003	0.038933	0.007858	0.008309	0.006633		0.232137	0.151449	0.175102	0.073587	0.03588	0.084354	0.116933	0.12837	0.098551	0.172659	0.155459	0.116573		0.182182	0.139913	0.076225	0.015437	0.160031	0.068137
41.5	0.021893	0.013468	0.022875	0.037223	0.066575	0.009547	0.035887	0.003	0.039404	0.007858	0.009642	0.006633		0.219303	0.14157	0.161305	0.07543	0.035764	0.084687	0.121065	0.122879	0.104035	0.179503	0.154782	0.116547		0.182034	0.142849	0.074732	0.018122	0.158338	0.067999
41.6667	0.021893	0.011135	0.022875	0.03689	0.066714	0.009076	0.035887	0.003	0.04015	0.007858	0.013322	0.006966		0.216145	0.14481	0.157838	0.072372	0.037097	0.085816	0.130897	0.121879	0.116882	0.167754	0.145989	0.117031		0.178217	0.146528	0.079041	0.01935	0.157183	0.067999
41.8333	0.021893	0.010135	0.021821	0.036557	0.061702	0.00833	0.03422	0.003333	0.041516	0.008329	0.023429	0.006966		0.190079	0.142143	0.150106	0.072223	0.03743	0.09351	0.141795	0.123043	0.114392	0.16242	0.136099	0.122395		0.170436	0.1462	0.078764	0.020293	0.156462	0.066332
42	0.022226	0.009801	0.022155	0.028782	0.061231	0.007387	0.032668	0.003667	0.044909	0.0088	0.035358	0.006633		0.186811	0.136677	0.147241	0.071273	0.038568	0.098715	0.14969	0.120099	0.107779	0.162639	0.134773	0.124852		0.166571	0.145343	0.073407	0.021668	0.15556	0.06443
42.1667	0.021755	0.009056	0.022155	0.028644	0.061231	0.007387	0.033001	0.004138	0.04652	0.0088	0.035634	0.006633		0.189086	0.135265	0.149159	0.070468	0.039361	0.121536	0.160397	0.119207	0.1075	0.156556	0.139075	0.125872		0.178966	0.15042	0.073223	0.023802	0.156305	0.063763
42.3333	0.022088	0.007153	0.021488	0.024801	0.061564	0.006721	0.033001	0.004609	0.042839	0.009134	0.037769	0.0063		0.20188	0.132551	0.151395	0.071549	0.047591	0.136788	0.168719	0.105799	0.107754	0.155506	0.141501	0.124071		0.185221	0.149689	0.075138	0.025176	0.156477	0.062623
42.5	0.021755	0.007625	0.021959	0.024467	0.061898	0.006721	0.033001	0.004943	0.036723	0.0088	0.03824	0.006633		0.199358	0.145076	0.143896	0.070954	0.049339	0.143765	0.175009	0.09709	0.105953	0.154593	0.137913	0.122142		0.186909	0.132975	0.076537	0.0272	0.158034	0.061181
42.6667	0.021755	0.007625	0.022098	0.023053	0.061898	0.007054	0.032058	0.005276	0.025989	0.008938	0.03985	0.006966		0.192771	0.152813	0.140376	0.073146	0.047125	0.132117	0.178017	0.091494	0.106981	0.153446	0.134575	0.122598		0.190629	0.126172	0.074135	0.033209	0.156809	0.059848
42.8333	0.021893	0.004414	0.022431	0.022915	0.059763	0.006721	0.032058	0.005748	0.024086	0.009272	0.040596	0.006966		0.184394	0.141503	0.14051	0.078695	0.054002	0.11145	0.178684	0.090869	0.093966	0.146504	0.134184	0.117907		0.197039	0.12816	0.071388	0.03945	0.158728	0.060376
43	0.021422	0.006508	0.022431	0.023249	0.053857	0.006387	0.032058	0.005886	0.02442	0.009134	0.04201	0.006633		0.179692	0.14249	0.139662	0.079776	0.061703	0.112532	0.179684	0.0838	0.078088	0.14146	0.132811	0.1185		0.204374	0.116811	0.073479	0.056863	0.160025	0.059631
43.1667	0.021422	0.007376	0.021685	0.02272	0.053385	0.006054	0.032058	0.006024	0.018315	0.008662	0.042343	0.0063		0.185309	0.136583	0.1423	0.08736	0.063313	0.121891	0.178939	0.074944	0.08141	0.133596	0.135484	0.120302		0.203041	0.120301	0.072474	0.076599	0.161976	0.058901
43.3333	0.021422	0.009733	0.021685	0.02272	0.043363	0.005721	0.028003	0.006357	0.017982	0.008329	0.04201	0.0063		0.197993	0.137388	0.141966	0.093898	0.066661	0.122717	0.185534	0.069856	0.088801	0.13814	0.134928	0.112942		0.197548	0.125615	0.071433	0.080599	0.155841	0.057106
43.5	0.021755	0.009733	0.015419	0.02272	0.04303	0.005721	0.025869	0.006828	0.018453	0.007996	0.04201	0.006438		0.204175	0.136527	0.13543	0.092955	0.067742	0.126035	0.194588	0.066468	0.091153	0.146814	0.129973	0.110064		0.19284	0.122411	0.07219	0.092733	0.143322	0.046309
43.6667	0.022088	0.010205	0.013516	0.019114	0.038496	0.005721	0.025869	0.006495	0.018453	0.007662	0.042343	0.006771		0.207514	0.132773	0.130588	0.091417	0.068944	0.145268	0.203393	0.06805	0.09187	0.148922	0.1282	0.111781		0.184789	0.118095	0.070876	0.106897	0.133009	0.037345
43.8333	0.018074	0.011538	0.009489	0.018643	0.032024	0.005721	0.025869	0.006162	0.017982	0.006339	0.042481	0.006771		0.206082	0.132329	0.135633	0.098866	0.069277	0.149908	0.209447	0.069423	0.088328	0.149436	0.125129	0.112419		0.178227	0.125445	0.069721	0.116994	0.128394	0.036679
44	0.018074	0.011676	0.005688	0.01831	0.032024	0.007054	0.017945	0.006162	0.016928	0.004964	0.042815	0.006909		0.202319	0.131897	0.136511	0.098539	0.072569	0.161568	0.211801	0.068041	0.080237	0.147565	0.123364	0.11707		0.190862	0.122496	0.069795	0.133614	0.128105	0.034544
44.1667	0.018074	0.012147	0.005355	0.014976	0.032357	0.007387	0.014945	0.006633	0.016594	0.004964	0.042815	0.007243		0.18919	0.130955	0.139329	0.099011	0.075893	0.166523	0.214872	0.069629	0.077722	0.145623	0.123269	0.117448		0.194439	0.121776	0.070128	0.133947	0.128638	0.032544
44.3333	0.018074	0.012147	0.005355	0.013976	0.032024	0.007054	0.014945	0.006966	0.016456	0.004552	0.042815	0.007243		0.177776	0.136289	0.14552	0.099656	0.077751	0.167857	0.227675	0.067948	0.077185	0.143281	0.129489	0.119333		0.223794	0.120574	0.069914	0.135947	0.129921	0.026255
44.5	0.012731	0.012147	0.005355	0.010626	0.02762	0.007192	0.012709	0.0073	0.015985	0.004552	0.043481	0.007243		0.179415	0.137423	0.147596	0.099656	0.078112	0.166954	0.231794	0.066746	0.078185	0.146958	0.132663	0.12		0.248452	0.119631	0.071715	0.13922	0.131107	0.026872
44.6667	0.007632	0.012147	0.004609	0.010626	0.025262	0.006859	0.012847	0.007633	0.015652	0.004552	0.043148	0.007243		0.180545	0.129145	0.147325	0.10113	0.07898	0.168635	0.236644	0.067375	0.078885	0.155844	0.142487	0.12495		0.258247	0.114928	0.072622	0.140261	0.133134	0.024377
44.8333	0.007632	0.012147	0.004609	0.008492	0.024791	0.006859	0.011184	0.007633	0.015318	0.004219	0.043148	0.007243		0.184641	0.13792	0.147014	0.101246	0.080755	0.176968	0.236183	0.068817	0.079356	0.156618	0.140388	0.130168		0.264759	0.112658	0.073042	0.163767	0.132374	0.029551
45	0.007632	0.012147	0.004609	0.006606	0.022434	0.007192	0.008907	0.007633	0.015318	0.003886	0.043148	0.007714		0.189634	0.14787	0.142597	0.101569	0.081246	0.181717	0.215732	0.069365	0.080612	0.153427	0.136125	0.128147		0.276255	0.107662	0.071641	0.188009	0.128603	0.03265
45.1667	0.006887	0.012481	0.0053	0.006273	0.021434	0.007192	0.008907	0.007966	0.015318	0.004219	0.043481	0.007243		0.18787	0.159295	0.141372	0.101136	0.083756	0.182609	0.187633	0.068696	0.080307	0.144627	0.138934	0.124442		0.257466	0.099968	0.072307	0.192457	0.125911	0.033371
45.3333	0.004138	0.012481	0.007704	0.005664	0.021434	0.007192	0.008436	0.010203	0.014985	0.004219	0.043148	0.006909		0.188868	0.163295	0.146532	0.098857	0.088022	0.182335	0.179491	0.065211	0.082307	0.139226	0.145491	0.108789		0.257631	0.098411	0.073644	0.193537	0.119289	0.033603
45.5	0.004138	0.012343	0.016136	0.005192	0.020572	0.006138	0.008907	0.019542	0.014985	0.004886	0.043893	0.006771		0.190261	0.162929	0.139033	0.099131	0.088219	0.181178	0.171442	0.066178	0.081771	0.139375	0.152473	0.105579		0.257493	0.113802	0.073214	0.194066	0.114617	0.032974
45.6667	0.004138	0.012676	0.016136	0.005525	0.013438	0.006138	0.008574	0.026414	0.015318	0.004886	0.044365	0.0063		0.201552	0.15802	0.131443	0.098384	0.08895	0.17767	0.166348	0.062674	0.083243	0.139522	0.162807	0.108297		0.253985	0.11539	0.075841	0.19576	0.114259	0.02803
45.8333	0.004138	0.012676	0.016136	0.004859	0.004219	0.007192	0.008574	0.028189	0.014985	0.005219	0.044365	0.0063		0.196406	0.156255	0.1296	0.098579	0.090283	0.172314	0.167015	0.057635	0.082934	0.120617	0.166578	0.11231		0.250458	0.118578	0.072483	0.199761	0.113317	0.027618
46	0.004138	0.012676	0.019209	0.004859	0.004081	0.007664	0.007853	0.028798	0.014514	0.005219	0.044227	0.006162		0.196113	0.154439	0.128792	0.097605	0.092414	0.164118	0.167396	0.057889	0.082855	0.114438	0.168174	0.113115		0.247443	0.119968	0.075442	0.201138	0.11599	0.027951
46.1667	0.003805	0.013397	0.021566	0.005192	0.004414	0.00733	0.006439	0.029543	0.018426	0.005552	0.043893	0.006162		0.205925	0.153292	0.125012	0.095524	0.093396	0.176983	0.167931	0.056396	0.082522	0.108478	0.166891	0.116124		0.255848	0.119679	0.080785	0.202803	0.118513	0.024668
46.3333	0.003805	0.013397	0.022981	0.004471	0.004552	0.00633	0.004966	0.030015	0.018288	0.005886	0.042939	0.006633		0.216856	0.150151	0.128411	0.096255	0.102731	0.192612	0.159821	0.053384	0.082213	0.10162	0.156316	0.12269		0.243222	0.109448	0.088424	0.203083	0.119321	0.023335
46.5	0.003805	0.01373	0.023726	0.004805	0.004357	0.00633	0.004966	0.033786	0.019191	0.005886	0.042351	0.006966		0.22136	0.150893	0.132855	0.093667	0.110972	0.193653	0.163726	0.054783	0.076278	0.093547	0.147607	0.122609		0.248457	0.111993	0.095799	0.201731	0.122066	0.023473
46.6667	0.003471	0.01373	0.023726	0.005138	0.004357	0.006664	0.0053	0.041793	0.024122	0.005886	0.039005	0.006633		0.222011	0.145893	0.139121	0.095205	0.110051	0.193233	0.156887	0.057135	0.064788	0.094881	0.146284	0.11887		0.259742	0.115452	0.100956	0.201031	0.123552	0.024194
46.8333	0.003943	0.014063	0.024059	0.005609	0.004828	0.006664	0.0053	0.047497	0.035094	0.006081	0.029565	0.0063		0.219052	0.144035	0.14187	0.097944	0.110051	0.189739	0.150322	0.056263	0.061924	0.095614	0.14495	0.125171		0.266999	0.118708	0.103635	0.203889	0.129347	0.024606
47	0.003609	0.014063	0.024059	0.006081	0.0053	0.006664	0.0053	0.048538	0.041955	0.006081	0.018864	0.0063		0.227331	0.141913	0.142338	0.101508	0.105589	0.187362	0.142918	0.05702	0.061452	0.099395	0.137029	0.134331		0.266389	0.122088	0.106704	0.204871	0.140238	0.024939
47.1667	0.003943	0.014063	0.024805	0.005748	0.0053	0.006664	0.0053	0.05001	0.040678	0.006414	0.018588	0.0063		0.231971	0.138703	0.146382	0.104897	0.105182	0.165875	0.131487	0.056891	0.066435	0.101086	0.13331	0.145245		0.249811	0.12832	0.106323	0.20607	0.151862	0.025272
47.3333	0.003943	0.01373	0.025138	0.005748	0.004966	0.006664	0.0053	0.051895	0.040816	0.006414	0.019787	0.006633		0.220191	0.139448	0.150527	0.103817	0.096207	0.160289	0.12391	0.05615	0.069323	0.101283	0.132258	0.154823		0.242279	0.131649	0.103856	0.20575	0.154288	0.024527
47.5	0.004276	0.013259	0.025	0.005748	0.004633	0.007409	0.005771	0.05443	0.039913	0.006414	0.022648	0.006633		0.216796	0.13304	0.154241	0.103878	0.09333	0.159654	0.120048	0.05542	0.069735	0.102955	0.132455	0.154095		0.25151	0.14039	0.102365	0.204336	0.152732	0.024194
47.6667	0.003943	0.013259	0.025	0.005748	0.004633	0.007409	0.006105	0.056231	0.039775	0.006276	0.021759	0.006771		0.217238	0.124112	0.16011	0.098551	0.090714	0.17721	0.121612	0.055815	0.06804	0.101768	0.130873	0.151915		0.244516	0.148071	0.100893	0.198994	0.152276	0.024194
47.8333	0.005828	0.013121	0.025138	0.005414	0.004633	0.00788	0.006105	0.061656	0.039442	0.005943	0.021759	0.006771		0.216774	0.122151	0.173298	0.089212	0.082837	0.180632	0.127785	0.055815	0.066178	0.101768	0.131344	0.146018		0.236709	0.149044	0.103565	0.193165	0.151942	0.023527
48	0.007623	0.010694	0.024805	0.005826	0.004633	0.008214	0.006438	0.066881	0.040599	0.006081	0.022044	0.006771		0.217242	0.118437	0.181831	0.091411	0.074998	0.179297	0.127532	0.055638	0.066512	0.099029	0.130699	0.144556		0.251772	0.157058	0.108344	0.177126	0.150474	0.023527
48.1667	0.012212	0.010237	0.025138	0.005688	0.004633	0.008214	0.006771	0.071498	0.040599	0.006081	0.022378	0.006771		0.214024	0.116059	0.177418	0.083622	0.074388	0.169427	0.12712	0.056765	0.064887	0.096372	0.126945	0.143796		0.256814	0.177187	0.114973	0.167666	0.145269	0.023055
48.3333	0.016226	0.008626	0.025138	0.005355	0.004633	0.008214	0.006771	0.074596	0.040933	0.006826	0.024044	0.006438		0.202674	0.114311	0.184393	0.076162	0.074975	0.170087	0.120833	0.054991	0.059853	0.08505	0.124396	0.142514		0.268268	0.180117	0.121042	0.165666	0.146988	0.023722
48.5	0.016226	0.008292	0.024805	0.005688	0.004966	0.008214	0.006771	0.075327	0.040933	0.00716	0.024711	0.005966		0.193583	0.11176	0.189107	0.07666	0.074561	0.164988	0.124412	0.055177	0.068672	0.073309	0.126933	0.149384		0.274735	0.185021	0.128562	0.154532	0.146655	0.023722
48.6667	0.015892	0.007821	0.024471	0.006021	0.004966	0.009416	0.006771	0.077684	0.041266	0.00716	0.027065	0.005966		0.188545	0.110419	0.194362	0.07675	0.074692	0.14291	0.126647	0.052849	0.071443	0.068055	0.125377	0.146741		0.293684	0.187065	0.130538	0.140994	0.145766	0.023389
48.8333	0.016364	0.006488	0.024805	0.006021	0.0053	0.010161	0.006438	0.080371	0.041266	0.006688	0.027594	0.006105		0.190094	0.112511	0.188683	0.082037	0.075595	0.138899	0.132373	0.050755	0.079359	0.065952	0.126538	0.142309		0.29463	0.174555	0.13071	0.130648	0.144071	0.023389
49	0.016697	0.006016	0.024805	0.006021	0.006045	0.009573	0.007105	0.08124	0.041266	0.007021	0.028927	0.005633		0.190424	0.11399	0.183037	0.090833	0.072948	0.128602	0.147153	0.048401	0.079826	0.066417	0.126757	0.134438		0.28319	0.177128	0.129983	0.113591	0.140929	0.023722
49.1667	0.016697	0.005545	0.024805	0.00813	0.006457	0.010397	0.007438	0.082468	0.044616	0.007021	0.031594	0.006045		0.192365	0.110251	0.1825	0.096565	0.074916	0.134397	0.157322	0.046813	0.078128	0.068816	0.128739	0.145285		0.280259	0.180462	0.135249	0.11446	0.137278	0.023722
49.3333	0.016697	0.005545	0.024805	0.00813	0.006457	0.011118	0.006966	0.092676	0.046709	0.006688	0.034281	0.006791		0.186402	0.101278	0.178432	0.100251	0.079376	0.147685	0.156835	0.047122	0.077108	0.0695	0.121878	0.145354		0.251042	0.181836	0.132823	0.114126	0.131299	0.024055
49.5	0.016364	0.006599	0.024805	0.008796	0.006124	0.011118	0.007438	0.094042	0.051447	0.007021	0.047281	0.006791		0.179746	0.092957	0.186593	0.102867	0.084629	0.149321	0.155611	0.046392	0.076108	0.066511	0.112857	0.14737		0.22569	0.182855	0.13189	0.110521	0.129984	0.021947
49.6667	0.016697	0.007266	0.024805	0.009268	0.006124	0.015187	0.007438	0.099718	0.056524	0.007021	0.066081	0.006791		0.179006	0.092781	0.194536	0.104698	0.090607	0.157665	0.150191	0.045351	0.077758	0.057487	0.098561	0.145261		0.214667	0.182855	0.131782	0.109618	0.126267	0.021281
49.8333	0.016364	0.007266	0.024805	0.009601	0.006457	0.014853	0.0073	0.100772	0.064306	0.007355	0.069098	0.006319		0.173736	0.084265	0.202729	0.105235	0.088499	0.165844	0.158547	0.045909	0.078778	0.057174	0.092307	0.137377		0.209178	0.184466	0.137718	0.086	0.123547	0.014732
50	0.016364	0.007404	0.024805	0.009934	0.006791	0.014853	0.006828	0.100772	0.069982	0.007688	0.069431	0.005376		0.166062	0.069717	0.216262	0.10386	0.097036	0.181591	0.160414	0.045164	0.076162	0.058769	0.086375	0.13391		0.196058	0.185661	0.144419	0.064164	0.121239	0.0113
50.1667	0.016364	0.00707	0.022448	0.010268	0.006791	0.014991	0.007162	0.100851	0.072006	0.007688	0.070512	0.005376		0.16546	0.057497	0.21713	0.104473	0.105195	0.203093	0.16915	0.045085	0.077028	0.06038	0.074306	0.136772		0.192837	0.18627	0.149979	0.064164	0.11611	0.010246
50.3333	0.016697	0.007404	0.020044	0.010268	0.006319	0.015658	0.008105	0.099281	0.075733	0.008021	0.071845	0.005848		0.172674	0.053204	0.214778	0.105304	0.100517	0.222966	0.1717	0.044085	0.07711	0.061871	0.064789	0.138761		0.191474	0.187799	0.15084	0.064125	0.108064	0.008218
50.5	0.016697	0.007404	0.011611	0.010268	0.006319	0.015991	0.007966	0.090275	0.077099	0.014635	0.075767	0.005848		0.176677	0.053538	0.219821	0.105226	0.102908	0.224007	0.179355	0.041523	0.076619	0.063072	0.057668	0.139173		0.192195	0.173381	0.153446	0.066458	0.107263	0.007473
50.6667	0.01703	0.00707	0.011611	0.009934	0.007262	0.016129	0.007966	0.084149	0.080371	0.023968	0.075962	0.006319		0.16141	0.053538	0.233255	0.106445	0.107669	0.228423	0.187085	0.043409	0.075877	0.063284	0.047002	0.135789		0.191526	0.183067	0.150431	0.066857	0.105241	0.006271
50.8333	0.01703	0.00707	0.011611	0.011301	0.007262	0.015547	0.008438	0.082707	0.081573	0.023968	0.0761	0.005848		0.168609	0.054228	0.237355	0.106832	0.107742	0.227343	0.194952	0.046042	0.076832	0.064197	0.043721	0.128207		0.187118	0.193161	0.151928	0.091007	0.10342	0.006271
51	0.017364	0.006737	0.008538	0.010967	0.007262	0.015742	0.008105	0.082819	0.08393	0.023968	0.0761	0.00626		0.166998	0.059626	0.241382	0.109258	0.10739	0.231644	0.200831	0.065506	0.078569	0.061843	0.042237	0.126419		0.182346	0.189035	0.148248	0.115505	0.111436	0.005938
51.1667	0.017364	0.005683	0.006514	0.010967	0.006929	0.015742	0.007633	0.089996	0.081903	0.024106	0.0761	0.00626		0.158427	0.060724	0.243618	0.111075	0.106543	0.218816	0.202033	0.087553	0.080921	0.065721	0.040708	0.120411		0.173954	0.204493	0.144089	0.125039	0.111013	0.006271
51.3333	0.017364	0.005683	0.005846	0.010634	0.006457	0.016213	0.007162	0.092506	0.082236	0.023773	0.075826	0.006122		0.149366	0.060367	0.239556	0.112277	0.098012	0.20409	0.195907	0.088105	0.082175	0.072373	0.040654	0.116915		0.174696	0.204028	0.135083	0.133515	0.111571	0.005938
51.5	0.017364	0.005683	0.009838	0.010301	0.005986	0.016685	0.007495	0.090621	0.086132	0.024106	0.075552	0.006122		0.150133	0.062547	0.240725	0.113767	0.091085	0.204382	0.188598	0.085451	0.081313	0.079971	0.042056	0.12123		0.177669	0.200489	0.129334	0.157655	0.112727	0.007133
51.6667	0.017697	0.006016	0.014838	0.009967	0.005514	0.016823	0.007162	0.083947	0.084343	0.024106	0.074552	0.006455		0.150415	0.067702	0.242894	0.113914	0.095417	0.204951	0.190985	0.082433	0.078799	0.085312	0.046759	0.12123		0.164607	0.211231	0.12091	0.157321	0.114812	0.00655
51.8333	0.018716	0.006016	0.014504	0.009829	0.005043	0.016823	0.007495	0.078382	0.085339	0.023773	0.073552	0.006455		0.152768	0.071011	0.247509	0.113152	0.102092	0.201418	0.195466	0.081512	0.076399	0.08816	0.049858	0.110498		0.157823	0.207766	0.117035	0.154188	0.11797	0.00655
52	0.01905	0.006016	0.014171	0.009358	0.004572	0.017156	0.007162	0.078209	0.086084	0.023302	0.072324	0.006455		0.150317	0.084447	0.248113	0.110798	0.111435	0.200354	0.196823	0.081145	0.075457	0.092493	0.05072	0.111532		0.159375	0.203304	0.11992	0.152831	0.116339	0.013426
52.1667	0.018716	0.006016	0.013759	0.009358	0.005043	0.017489	0.006828	0.076599	0.087117	0.022968	0.071991	0.006788		0.141191	0.091715	0.247827	0.114804	0.122032	0.223618	0.200057	0.079479	0.070165	0.105559	0.051461	0.099726		0.160712	0.199662	0.121292	0.153882	0.104969	0.020029
52.3333	0.018383	0.006016	0.013759	0.009358	0.005043	0.018691	0.006828	0.075444	0.086645	0.022968	0.068991	0.006788		0.14203	0.087872	0.247733	0.118593	0.124571	0.239957	0.2049	0.078758	0.067023	0.121837	0.05042	0.094161		0.162893	0.197063	0.125635	0.154713	0.104242	0.023029
52.5	0.018383	0.006016	0.013426	0.009358	0.00671	0.019279	0.006357	0.073322	0.087874	0.022968	0.065657	0.006455		0.14118	0.08093	0.25356	0.1273	0.126331	0.25353	0.204807	0.078286	0.069677	0.124263	0.050222	0.094099		0.145125	0.195937	0.123654	0.169662	0.107104	0.023362
52.6667	0.018383	0.00635	0.0137	0.009691	0.00671	0.027145	0.006024	0.071659	0.087874	0.022968	0.064603	0.005984		0.145772	0.08093	0.255694	0.127441	0.128268	0.241631	0.201762	0.076872	0.073467	0.135358	0.050431	0.112606		0.133441	0.193366	0.125539	0.188762	0.112293	0.023834
52.8333	0.016359	0.00635	0.013228	0.009691	0.007181	0.033705	0.006024	0.066428	0.08854	0.022968	0.063858	0.006317		0.157293	0.084728	0.255738	0.131641	0.132612	0.249108	0.197672	0.075969	0.076722	0.141872	0.052744	0.131769		0.124524	0.183857	0.124561	0.196024	0.118318	0.026348
53	0.014898	0.00635	0.013562	0.009279	0.007181	0.035257	0.00569	0.060732	0.090123	0.022497	0.062158	0.00665		0.166492	0.087529	0.247435	0.128362	0.135352	0.258324	0.198201	0.073876	0.079076	0.15593	0.052632	0.149206		0.103611	0.191442	0.119065	0.200197	0.126236	0.029631
53.1667	0.010309	0.005604	0.013228	0.008946	0.007181	0.035591	0.005357	0.055644	0.098615	0.022497	0.061158	0.00665		0.164467	0.090489	0.253244	0.126217	0.136706	0.25771	0.213215	0.068532	0.077119	0.15914	0.054266	0.153102		0.09965	0.166795	0.115009	0.194858	0.126805	0.034404
53.3333	0.006295	0.005192	0.012895	0.008946	0.007652	0.036965	0.005357	0.052545	0.102351	0.022085	0.059825	0.00665		0.162385	0.095451	0.258592	0.123015	0.135771	0.25669	0.214161	0.070866	0.078672	0.158166	0.0564	0.1661		0.087834	0.16183	0.115273	0.193899	0.124755	0.043495
53.5	0.005962	0.005192	0.013366	0.008946	0.007652	0.039813	0.005357	0.051344	0.106956	0.021752	0.059158	0.006984		0.165155	0.09819	0.273698	0.12869	0.135104	0.256657	0.204529	0.072379	0.068863	0.158776	0.071192	0.176083		0.081172	0.156926	0.108161	0.196233	0.122408	0.048572
53.6667	0.005962	0.005525	0.013838	0.008946	0.007986	0.039083	0.005357	0.049929	0.114651	0.021752	0.056471	0.007122		0.171626	0.101409	0.276346	0.137346	0.135185	0.257706	0.195101	0.07988	0.064155	0.160109	0.084549	0.176413		0.06089	0.151915	0.111553	0.213186	0.123298	0.050063
53.8333	0.005824	0.005525	0.013976	0.009417	0.007652	0.039391	0.005357	0.047575	0.120614	0.022085	0.055804	0.007122		0.177068	0.102044	0.280323	0.134416	0.134615	0.2592	0.182909	0.081213	0.06308	0.159364	0.082192	0.175992		0.059223	0.151246	0.112866	0.217278	0.124352	0.053463
54	0.005824	0.005525	0.013976	0.009417	0.006907	0.038979	0.00469	0.046707	0.120947	0.022085	0.054471	0.007455		0.180048	0.100124	0.285672	0.130241	0.13429	0.259091	0.174727	0.083547	0.067314	0.159071	0.081249	0.187399		0.058611	0.149852	0.110126	0.222636	0.124606	0.0569
54.1667	0.005491	0.005525	0.013976	0.007309	0.006162	0.03796	0.00775	0.04534	0.119731	0.022418	0.051471	0.007043		0.176826	0.10687	0.28386	0.12551	0.12892	0.248675	0.1668	0.084216	0.067967	0.158794	0.083679	0.194889		0.058938	0.154839	0.102209	0.235137	0.127534	0.059439
54.3333	0.005824	0.005859	0.013976	0.007309	0.006495	0.037377	0.013125	0.034799	0.118679	0.02289	0.048783	0.006298		0.182343	0.109143	0.294708	0.129125	0.122602	0.240926	0.16349	0.085849	0.07151	0.165452	0.087717	0.208917		0.062644	0.153798	0.111428	0.240342	0.128128	0.059439
54.5	0.005824	0.004805	0.013976	0.006642	0.006495	0.037377	0.016777	0.0331	0.114996	0.023277	0.035117	0.006298		0.185915	0.110753	0.287328	0.135457	0.118802	0.243302	0.168287	0.086123	0.072551	0.163765	0.101145	0.221735		0.062801	0.154335	0.114469	0.254737	0.127128	0.061139
54.6667	0.005491	0.004138	0.013976	0.006504	0.00829	0.034251	0.019154	0.027091	0.112606	0.023944	0.016316	0.006298		0.181584	0.110753	0.278654	0.136153	0.117884	0.235219	0.188101	0.086844	0.071605	0.165098	0.110203	0.218263		0.063384	0.158132	0.119341	0.271002	0.128888	0.061139
54.8333	0.005962	0.004883	0.013976	0.006171	0.011639	0.036939	0.019874	0.02637	0.109467	0.023944	0.013633	0.006631		0.188013	0.110605	0.270429	0.143132	0.119551	0.219762	0.198843	0.085379	0.070781	0.16566	0.124871	0.224611		0.061772	0.15917	0.114013	0.282625	0.127542	0.061472
55	0.006434	0.004412	0.013976	0.005838	0.011305	0.040287	0.023675	0.02637	0.11454	0.023944	0.0133	0.006964		0.194678	0.111235	0.259831	0.143383	0.113114	0.199598	0.199702	0.085379	0.070447	0.164124	0.139492	0.229865		0.061605	0.171755	0.108714	0.293588	0.12945	0.061943
55.1667	0.006434	0.004412	0.014309	0.005504	0.011777	0.043717	0.025699	0.026096	0.113557	0.023944	0.012219	0.007298		0.198831	0.114248	0.274737	0.148013	0.1044	0.175742	0.205195	0.085712	0.06909	0.163258	0.147552	0.232353		0.062271	0.171479	0.107758	0.304047	0.13187	0.062998
55.3333	0.0061	0.004079	0.015511	0.005171	0.012248	0.044051	0.025089	0.025429	0.11584	0.02361	0.010886	0.00716		0.195963	0.114541	0.273931	0.149854	0.115147	0.158731	0.212759	0.085712	0.068369	0.162076	0.15048	0.23054		0.062526	0.169812	0.110924	0.323289	0.130095	0.063331
55.5	0.0061	0.004079	0.016565	0.009226	0.01211	0.043717	0.026456	0.025096	0.116084	0.016664	0.006219	0.006826		0.191436	0.117207	0.297602	0.162341	0.11748	0.165089	0.217933	0.08416	0.069313	0.159985	0.153496	0.236119		0.061805	0.166746	0.110097	0.350667	0.128556	0.064331
55.6667	0.005767	0.004412	0.016565	0.011914	0.011167	0.044189	0.026927	0.024822	0.116547	0.006997	0.005552	0.006355		0.206063	0.122625	0.318873	0.17525	0.113517	0.173528	0.222022	0.081665	0.069485	0.159945	0.159241	0.243558		0.063417	0.155394	0.114442	0.378307	0.121556	0.065533
55.8333	0.0061	0.004745	0.016898	0.010547	0.011501	0.043717	0.02751	0.024489	0.116399	0.006664	0.005081	0.006688		0.206617	0.12074	0.315203	0.184721	0.113132	0.183372	0.22197	0.078836	0.06884	0.161718	0.15806	0.24645		0.064246	0.143293	0.112211	0.366906	0.126495	0.067803
56	0.007258	0.005079	0.017232	0.010547	0.013571	0.043384	0.02751	0.023768	0.11849	0.006664	0.005081	0.006276		0.207029	0.11514	0.325006	0.184108	0.118322	0.18851	0.229845	0.059039	0.06838	0.169746	0.161075	0.252139		0.065085	0.154388	0.113821	0.350336	0.124741	0.069469
56.1667	0.008003	0.005079	0.017232	0.010547	0.017114	0.043051	0.02751	0.015845	0.117832	0.006192	0.005414	0.006276		0.208135	0.112651	0.337403	0.181423	0.12066	0.199304	0.247263	0.036618	0.067305	0.173208	0.174603	0.252551		0.065085	0.151116	0.109758	0.361192	0.135167	0.072298
56.3333	0.008336	0.005412	0.01682	0.010547	0.017781	0.042579	0.027843	0.013196	0.117637	0.006192	0.005276	0.005943		0.213715	0.112679	0.347579	0.179019	0.118382	0.200617	0.262854	0.034732	0.067732	0.181782	0.19334	0.260038		0.083119	0.150857	0.111782	0.35619	0.132476	0.075166
56.5	0.00867	0.005745	0.012082	0.010214	0.018526	0.042441	0.027843	0.011644	0.116713	0.005859	0.005138	0.005943		0.207988	0.110499	0.35094	0.177117	0.116695	0.200325	0.262223	0.03493	0.067024	0.17658	0.191939	0.268431		0.076838	0.166791	0.110196	0.335384	0.127841	0.076832
56.6667	0.008336	0.005412	0.007082	0.010214	0.018526	0.042303	0.027843	0.010311	0.113825	0.005859	0.005609	0.005609		0.206845	0.106052	0.349451	0.18131	0.114305	0.199324	0.266752	0.036131	0.068927	0.169572	0.189368	0.281677		0.087584	0.154783	0.108592	0.344104	0.123402	0.077775
56.8333	0.007179	0.005412	0.007082	0.010214	0.018526	0.042303	0.02751	0.009839	0.104505	0.005859	0.006081	0.005609		0.205146	0.104105	0.349862	0.181019	0.113524	0.199738	0.268277	0.036329	0.070125	0.165088	0.194269	0.295712		0.089971	0.169636	0.109323	0.372787	0.116655	0.080103
57	0.006846	0.005412	0.007416	0.010214	0.01886	0.04197	0.02751	0.008638	0.101505	0.006192	0.005609	0.005609		0.200238	0.091951	0.349223	0.179809	0.107163	0.198704	0.279528	0.035329	0.072361	0.156579	0.19507	0.282885		0.090442	0.169171	0.103516	0.377906	0.109043	0.073894
57.1667	0.006846	0.005412	0.007082	0.010214	0.018722	0.04197	0.028255	0.008304	0.105482	0.006525	0.005748	0.005609		0.197124	0.086485	0.349315	0.171215	0.094825	0.175106	0.292751	0.035996	0.072282	0.142822	0.194275	0.286786		0.092991	0.165302	0.100397	0.398433	0.109097	0.069496
57.3333	0.006846	0.005412	0.007082	0.010214	0.019776	0.041239	0.028255	0.007102	0.106683	0.006525	0.005414	0.005276		0.197947	0.088151	0.351545	0.1692	0.10009	0.151169	0.297301	0.036134	0.071537	0.127301	0.197015	0.286786		0.09081	0.166044	0.097794	0.399529	0.107819	0.0691
57.5	0.006846	0.005412	0.007416	0.010214	0.020776	0.040239	0.028255	0.006357	0.106186	0.006859	0.005748	0.005276		0.193658	0.096087	0.347671	0.161028	0.099798	0.13432	0.297325	0.036605	0.068138	0.13067	0.199343	0.286526		0.091923	0.158837	0.099642	0.391419	0.105819	0.069635
57.6667	0.007179	0.005079	0.007142	0.010881	0.021109	0.032512	0.028255	0.005886	0.106906	0.006525	0.005748	0.005609		0.188985	0.100232	0.344075	0.1602	0.100674	0.130879	0.297353	0.036605	0.066042	0.131383	0.20355	0.268943		0.093051	0.149187	0.102555	0.375442	0.102633	0.070538
57.8333	0.006846	0.004745	0.007887	0.011626	0.020638	0.025952	0.028255	0.005219	0.113176	0.006525	0.005748	0.005276		0.184819	0.096286	0.3302	0.158514	0.106002	0.12493	0.295978	0.036467	0.065064	0.133876	0.216288	0.252942		0.093623	0.150957	0.101834	0.371117	0.094608	0.069926
58	0.006512	0.004745	0.008025	0.011293	0.020638	0.024537	0.028726	0.005552	0.110436	0.006525	0.005748	0.004943		0.181239	0.098898	0.329213	0.159127	0.105037	0.126506	0.299711	0.036134	0.064734	0.120151	0.233606	0.237408		0.094009	0.153034	0.101351	0.370212	0.085227	0.068057
58.1667	0.00665	0.004745	0.008025	0.011293	0.020971	0.024204	0.028726	0.005552	0.11095	0.006859	0.006081	0.004943		0.180918	0.099217	0.327156	0.159541	0.104753	0.127425	0.293516	0.036467	0.065657	0.11492	0.239252	0.234494		0.098021	0.159375	0.097096	0.382845	0.083736	0.066568
58.3333	0.008064	0.004412	0.008358	0.011626	0.020833	0.023301	0.028726	0.00569	0.113968	0.006859	0.006081	0.004943		0.192657	0.095611	0.318965	0.162732	0.10291	0.127133	0.310783	0.034467	0.067811	0.114338	0.237395	0.224874		0.122286	0.155513	0.095144	0.409649	0.082716	0.060823
58.5	0.009007	0.004883	0.007887	0.011626	0.0205	0.020786	0.028726	0.00569	0.113237	0.007192	0.005748	0.004943		0.205394	0.103451	0.302006	0.158163	0.104934	0.127702	0.327726	0.031401	0.067117	0.115062	0.221358	0.210982		0.130253	0.15419	0.098702	0.410662	0.081794	0.062088
58.6667	0.012439	0.005021	0.007416	0.012347	0.020166	0.020315	0.029393	0.005081	0.106876	0.007664	0.005748	0.005138		0.203558	0.101025	0.294733	0.150695	0.108895	0.127398	0.345661	0.023488	0.067652	0.116376	0.211074	0.213842		0.154435	0.154523	0.099362	0.394458	0.080184	0.066634
58.8333	0.01786	0.005021	0.006944	0.016222	0.020166	0.019732	0.029393	0.005081	0.103662	0.00733	0.005414	0.005333		0.192599	0.09715	0.296924	0.142665	0.110096	0.125276	0.347328	0.022875	0.062478	0.123656	0.210935	0.21247		0.161776	0.155268	0.103675	0.413135	0.07913	0.074415
59	0.017527	0.005355	0.007277	0.017164	0.020166	0.019399	0.029393	0.005219	0.103328	0.006997	0.005081	0.005		0.186932	0.096518	0.293665	0.135636	0.1134	0.123943	0.347529	0.020954	0.057052	0.134194	0.213536	0.201141		0.163471	0.152717	0.106029	0.40908	0.080534	0.075287
59.1667	0.017998	0.006021	0.007611	0.01791	0.0205	0.019261	0.025666	0.004886	0.101194	0.007135	0.005081	0.004667		0.186932	0.094072	0.293867	0.13572	0.113205	0.124276	0.35065	0.020594	0.058043	0.132993	0.207454	0.181025		0.163143	0.145858	0.107683	0.396431	0.079078	0.076475
59.3333	0.017665	0.006355	0.007611	0.020336	0.0215	0.019456	0.020291	0.004886	0.099819	0.006664	0.005414	0.004667		0.183274	0.096152	0.287493	0.129469	0.113792	0.118737	0.344059	0.018652	0.058152	0.127782	0.202361	0.165944		0.163413	0.15048	0.105575	0.407426	0.080301	0.079009
59.5	0.018136	0.006355	0.007611	0.022693	0.023527	0.01973	0.016168	0.004886	0.099099	0.005943	0.005748	0.004667		0.172526	0.099426	0.294285	0.126196	0.121062	0.114586	0.335395	0.018652	0.057523	0.126782	0.189091	0.149779		0.165067	0.15081	0.103466	0.398697	0.082238	0.078976
59.6667	0.018136	0.007021	0.007611	0.023414	0.022477	0.022689	0.01332	0.004886	0.096411	0.005609	0.006081	0.004667		0.173127	0.100783	0.295129	0.122488	0.119184	0.11237	0.329477	0.018343	0.061462	0.125861	0.180489	0.149779		0.176147	0.149541	0.09734	0.387696	0.081478	0.08131
59.8333	0.017665	0.006609	0.007611	0.026102	0.019129	0.021416	0.012266	0.004552	0.092102	0.005609	0.007114	0.004333		0.169037	0.102711	0.296826	0.113482	0.11785	0.110733	0.325606	0.017808	0.074937	0.123504	0.165076	0.143098		0.182855	0.163109	0.09599	0.386013	0.080286	0.084566
60	0.017527	0.006609	0.007611	0.030574	0.019462	0.019678	0.008466	0.004219	0.081686	0.006021	0.007781	0.004		0.163802	0.102711	0.298418	0.112149	0.119808	0.109812	0.345679	0.017063	0.09127	0.12156	0.151398	0.138256		0.204482	0.166934	0.095182	0.399707	0.078799	0.089926
60.1667	0.01786	0.006943	0.007611	0.031628	0.019324	0.015776	0.006442	0.003748	0.080311	0.00616	0.007781	0.004667		0.153883	0.100933	0.278402	0.107926	0.118756	0.10995	0.336668	0.016396	0.109503	0.120541	0.142803	0.133434		0.233967	0.17314	0.090966	0.390347	0.078406	0.094835
60.3333	0.018914	0.007943	0.006742	0.031961	0.018853	0.015109	0.006442	0.004219	0.074302	0.006631	0.007447	0.008964		0.145192	0.101061	0.274945	0.108971	0.109342	0.109465	0.344624	0.016729	0.131781	0.120689	0.141943	0.132434		0.269579	0.190917	0.087148	0.39674	0.080761	0.098986
60.5	0.019247	0.008355	0.006021	0.027906	0.018853	0.015109	0.004742	0.004219	0.072692	0.006631	0.008193	0.01702		0.139987	0.097782	0.25817	0.099874	0.105049	0.102479	0.346318	0.016867	0.134171	0.120635	0.140007	0.127484		0.274951	0.197779	0.086406	0.366971	0.0793	0.102793
60.6667	0.019247	0.008021	0.006021	0.025552	0.018853	0.014167	0.004271	0.003748	0.068623	0.006964	0.008193	0.017353		0.124694	0.091976	0.225534	0.092389	0.104104	0.09103	0.351475	0.016534	0.143022	0.122242	0.134928	0.120045		0.286598	0.216737	0.085741	0.337958	0.079457	0.103006
60.8333	0.018914	0.007688	0.005688	0.026273	0.018519	0.0145	0.003217	0.003748	0.067569	0.007436	0.009247	0.017353		0.119493	0.09225	0.224922	0.086507	0.102083	0.080877	0.3586	0.016063	0.145855	0.119479	0.134595	0.117873		0.300413	0.238102	0.087054	0.322228	0.07358	0.100402
61	0.017757	0.007826	0.005355	0.027606	0.016449	0.014167	0.003688	0.003748	0.063788	0.007769	0.016816	0.018353		0.121351	0.091584	0.210672	0.090389	0.094244	0.071909	0.362004	0.015396	0.155092	0.108928	0.132017	0.111477		0.323883	0.228898	0.085777	0.3143	0.079989	0.100736
61.1667	0.017483	0.00816	0.005021	0.028018	0.012906	0.0145	0.00416	0.004081	0.062422	0.013897	0.017536	0.018353		0.118912	0.091584	0.195293	0.095011	0.09188	0.059298	0.362307	0.014729	0.169082	0.102251	0.127115	0.111933		0.323269	0.224486	0.087662	0.304774	0.0684	0.100112
61.3333	0.017483	0.00816	0.00516	0.029018	0.012572	0.0145	0.00416	0.004219	0.062284	0.017799	0.017674	0.018686		0.111312	0.090301	0.187764	0.098344	0.096453	0.057611	0.366378	0.014729	0.192913	0.085004	0.115045	0.103375		0.306309	0.239668	0.087732	0.317662	0.068871	0.099272
61.5	0.017895	0.007493	0.005631	0.029351	0.011827	0.0145	0.00416	0.003886	0.058271	0.018132	0.023017	0.019098		0.115941	0.089358	0.185687	0.098344	0.098787	0.05931	0.379974	0.01412	0.214641	0.082803	0.114588	0.093354		0.316699	0.223282	0.089463	0.317515	0.070184	0.09641
61.6667	0.018228	0.007826	0.006102	0.029685	0.011827	0.014167	0.004493	0.004219	0.057604	0.018878	0.023291	0.01957		0.124367	0.089869	0.188868	0.092698	0.100433	0.059569	0.377264	0.013585	0.231822	0.084177	0.114672	0.080696		0.309166	0.218837	0.091099	0.313472	0.073974	0.10213
61.8333	0.018228	0.007826	0.006574	0.029823	0.011827	0.014167	0.004826	0.004219	0.053258	0.023175	0.023487	0.019903		0.133658	0.089135	0.195859	0.090592	0.094539	0.069473	0.368131	0.013387	0.231292	0.084706	0.107393	0.066193		0.320567	0.212631	0.092324	0.284593	0.076391	0.105468
62	0.018228	0.00816	0.00624	0.030294	0.011494	0.014167	0.004826	0.004219	0.045258	0.027614	0.025844	0.020374		0.141211	0.087441	0.202927	0.089004	0.090812	0.069646	0.359302	0.013997	0.23011	0.083882	0.110529	0.069049		0.321892	0.226632	0.097132	0.278807	0.082581	0.10593
62.1667	0.018562	0.008493	0.006712	0.030766	0.01116	0.013833	0.004081	0.004219	0.039915	0.027614	0.026118	0.020512		0.146727	0.085307	0.204279	0.089926	0.093863	0.076652	0.351447	0.013801	0.23317	0.084819	0.111229	0.066958		0.322558	0.236367	0.106452	0.257486	0.092879	0.105419
62.3333	0.018562	0.008493	0.007045	0.030904	0.010106	0.013362	0.004081	0.004219	0.039046	0.027614	0.031195	0.020984		0.145523	0.084361	0.201489	0.089019	0.088486	0.075316	0.35876	0.013663	0.23517	0.084173	0.108627	0.064848		0.32596	0.23864	0.110899	0.255996	0.104521	0.103287
62.5	0.019171	0.008826	0.007045	0.031237	0.00744	0.013028	0.004081	0.004219	0.037845	0.029167	0.034862	0.021317		0.146426	0.077249	0.209748	0.087111	0.088352	0.084783	0.370328	0.013663	0.236372	0.075962	0.106887	0.062508		0.327385	0.235826	0.114454	0.249157	0.105322	0.106469
62.6667	0.019171	0.00988	0.006907	0.030237	0.007106	0.012557	0.004081	0.004219	0.03679	0.0295	0.035804	0.021317		0.151679	0.075461	0.215727	0.085856	0.085815	0.083981	0.376251	0.013192	0.235719	0.063884	0.10428	0.06164		0.329477	0.236022	0.112984	0.247637	0.10324	0.115006
62.8333	0.019171	0.010934	0.006162	0.029492	0.007106	0.012419	0.004414	0.004219	0.029854	0.029971	0.047138	0.021317		0.145587	0.078583	0.223431	0.083951	0.076221	0.078365	0.376544	0.013192	0.233716	0.056899	0.090888	0.059224		0.333894	0.23321	0.1145	0.244289	0.104126	0.113436
63	0.019916	0.010934	0.006024	0.029492	0.00744	0.012281	0.003943	0.004357	0.029521	0.029971	0.051039	0.021317		0.140907	0.077993	0.228649	0.082618	0.075056	0.066825	0.383468	0.013192	0.234642	0.057175	0.079659	0.059391		0.343957	0.216356	0.119588	0.241136	0.105408	0.112767
63.1667	0.019445	0.010934	0.006357	0.029492	0.00744	0.012614	0.003943	0.004828	0.020927	0.029638	0.05176	0.02165		0.147187	0.080691	0.243004	0.08187	0.075079	0.064963	0.381472	0.013192	0.237703	0.06338	0.074193	0.058236		0.34188	0.21081	0.121861	0.224723	0.109135	0.111151
63.3333	0.018697	0.010934	0.006024	0.029158	0.007106	0.01281	0.003943	0.00469	0.014312	0.029638	0.055108	0.02165		0.142448	0.086445	0.251118	0.07922	0.078036	0.063589	0.372835	0.012859	0.231638	0.067255	0.077797	0.055813		0.31744	0.211829	0.118521	0.199393	0.111073	0.108137
63.5	0.017755	0.010796	0.006357	0.03062	0.007578	0.01281	0.004276	0.00469	0.010299	0.029638	0.06185	0.02165		0.130267	0.080006	0.263455	0.0788	0.081196	0.062353	0.367294	0.012997	0.231305	0.071055	0.081383	0.056062		0.312073	0.214376	0.114521	0.196933	0.113871	0.108929
63.6667	0.014656	0.011325	0.006357	0.03098	0.009686	0.013143	0.004355	0.004357	0.008965	0.029167	0.070954	0.020984		0.135581	0.082202	0.267266	0.076472	0.078509	0.062529	0.369064	0.012997	0.230103	0.069016	0.080243	0.051515		0.299381	0.214455	0.109148	0.195675	0.116611	0.116079
63.8333	0.008902	0.011658	0.006828	0.026967	0.010686	0.013005	0.004688	0.004024	0.00655	0.029167	0.080107	0.020317		0.140542	0.082202	0.26467	0.075418	0.077436	0.06345	0.39102	0.012276	0.227048	0.062208	0.090644	0.053461		0.293198	0.21371	0.104384	0.171851	0.117048	0.109021
64	0.008902	0.011658	0.006828	0.026024	0.010686	0.013005	0.005355	0.003552	0.00655	0.029167	0.099154	0.020317		0.154078	0.083839	0.268225	0.074752	0.073812	0.064811	0.386908	0.011864	0.226577	0.051963	0.102193	0.059786		0.300647	0.214322	0.107706	0.172243	0.116135	0.114068
64.1667	0.009176	0.010992	0.006828	0.025612	0.010686	0.012671	0.005355	0.003552	0.006883	0.028695	0.113205	0.020317		0.166286	0.082595	0.281777	0.073667	0.074395	0.066992	0.379134	0.011281	0.226841	0.05135	0.109841	0.063506		0.324623	0.213581	0.115119	0.178197	0.115245	0.116172
64.3333	0.009176	0.010325	0.006828	0.023186	0.009686	0.012005	0.005355	0.004024	0.007217	0.028695	0.116172	0.02126		0.165918	0.085017	0.280565	0.071972	0.075005	0.066404	0.38176	0.011281	0.226619	0.04835	0.111191	0.068873		0.323249	0.220496	0.107301	0.161532	0.113227	0.11848
64.5	0.009038	0.010658	0.006828	0.021162	0.00813	0.011259	0.005355	0.004024	0.006883	0.028362	0.131632	0.021593		0.170839	0.089743	0.283715	0.066297	0.065255	0.06777	0.393285	0.011007	0.226207	0.048683	0.111191	0.075571		0.335306	0.242037	0.106581	0.158614	0.111957	0.117146
64.6667	0.009509	0.010658	0.007574	0.020441	0.007384	0.007358	0.005355	0.004024	0.006883	0.028029	0.132353	0.021593		0.171255	0.091668	0.27854	0.065684	0.063558	0.068299	0.389464	0.010595	0.222222	0.048271	0.111784	0.082672		0.341387	0.241394	0.10721	0.15335	0.110624	0.115756
64.8333	0.009981	0.010796	0.00824	0.017754	0.007384	0.005944	0.005688	0.004024	0.00655	0.028167	0.145594	0.021927		0.167554	0.099767	0.283021	0.066156	0.065253	0.06903	0.376973	0.010262	0.209875	0.048271	0.112784	0.082713		0.339869	0.226046	0.107822	0.142801	0.110426	0.114193
65	0.009647	0.011542	0.00824	0.013282	0.007051	0.004333	0.005688	0.004357	0.006217	0.027421	0.16493	0.021927		0.169086	0.099595	0.277959	0.069489	0.06331	0.070688	0.356246	0.010595	0.194699	0.048605	0.113504	0.088114		0.326361	0.209636	0.107081	0.115543	0.110659	0.108696
65.1667	0.009314	0.011208	0.007907	0.012228	0.006718	0.004667	0.005688	0.004357	0.00655	0.02695	0.189182	0.02126		0.172627	0.100692	0.27804	0.068764	0.064784	0.072453	0.353715	0.010595	0.178334	0.048467	0.115264	0.088604		0.299209	0.221097	0.107727	0.110662	0.109142	0.103066
65.3333	0.00826	0.009875	0.007907	0.011894	0.010323	0.004667	0.006298	0.003886	0.00655	0.026478	0.196245	0.016629		0.176698	0.103634	0.28338	0.068046	0.065866	0.075102	0.342258	0.010733	0.1545	0.048598	0.113197	0.09162		0.277331	0.209986	0.106352	0.084399	0.106788	0.099524
65.5	0.007926	0.010332	0.008948	0.011894	0.01334	0.005	0.006631	0.003886	0.006217	0.026478	0.196554	0.008574		0.176894	0.106703	0.273465	0.066679	0.070574	0.078987	0.329304	0.010595	0.1505	0.048652	0.113157	0.091736		0.272292	0.202791	0.104151	0.083928	0.106765	0.098717
65.6667	0.007926	0.012466	0.008948	0.011894	0.013811	0.005	0.006631	0.004219	0.006217	0.026145	0.202102	0.00824		0.177227	0.108171	0.276488	0.060422	0.070574	0.078453	0.317513	0.010595	0.140941	0.046142	0.112824	0.091069		0.27297	0.185854	0.100138	0.084669	0.109905	0.099303
65.8333	0.00826	0.012799	0.00942	0.012215	0.016499	0.005138	0.006631	0.003886	0.006217	0.025674	0.204819	0.00824		0.174564	0.107897	0.277537	0.056113	0.073258	0.087094	0.307614	0.010929	0.139803	0.045061	0.112236	0.089907		0.257326	0.168188	0.099117	0.083511	0.108653	0.102846
66	0.007926	0.013073	0.009753	0.011353	0.020193	0.005138	0.00616	0.003552	0.00555	0.02534	0.198802	0.00724		0.174095	0.109672	0.284962	0.051158	0.075463	0.099879	0.293007	0.010929	0.129094	0.043904	0.11212	0.091184		0.239373	0.186026	0.101882	0.087644	0.093745	0.101318
66.1667	0.007455	0.013211	0.010086	0.010941	0.02288	0.005276	0.005688	0.003219	0.00555	0.019545	0.19895	0.00724		0.174449	0.110757	0.295257	0.052331	0.077369	0.099422	0.283471	0.010929	0.114859	0.040887	0.104076	0.090316		0.239454	0.178465	0.100271	0.075114	0.091985	0.100153
66.3333	0.007867	0.012878	0.009615	0.009941	0.023292	0.005276	0.005355	0.002748	0.00555	0.015977	0.200506	0.006907		0.174395	0.110757	0.307729	0.051355	0.075805	0.125634	0.270665	0.011262	0.088936	0.041221	0.103158	0.088593		0.241933	0.167007	0.100692	0.060287	0.091985	0.099328
66.5	0.007867	0.013211	0.009477	0.010079	0.023292	0.004943	0.005021	0.002748	0.005217	0.015977	0.196625	0.006162		0.172039	0.11009	0.315219	0.058362	0.072943	0.123306	0.258419	0.011262	0.070427	0.041221	0.110806	0.086546		0.229616	0.167619	0.09788	0.057541	0.090965	0.102256
66.6667	0.007534	0.012878	0.009005	0.009745	0.023626	0.004943	0.004688	0.003081	0.004883	0.015232	0.206234	0.00569		0.162449	0.109204	0.314447	0.058035	0.080432	0.123306	0.259207	0.010595	0.052213	0.043513	0.121326	0.086546		0.222307	0.169965	0.094782	0.052669	0.089245	0.096789
66.8333	0.0072	0.012545	0.008534	0.009607	0.023626	0.004943	0.004355	0.004966	0.005217	0.010601	0.206039	0.00569		0.156806	0.108575	0.309837	0.062395	0.084445	0.112732	0.261582	0.00985	0.05127	0.049854	0.122629	0.085933		0.221124	0.169047	0.092355	0.061743	0.086085	0.092043
67	0.010274	0.012211	0.008867	0.009469	0.023626	0.005276	0.004355	0.005966	0.004883	0.005828	0.204016	0.005219		0.151269	0.110376	0.307738	0.067316	0.097273	0.111691	0.265857	0.00924	0.050687	0.050887	0.119154	0.082587		0.218644	0.155046	0.087013	0.064391	0.078857	0.095623
67.1667	0.010274	0.011878	0.008396	0.009331	0.025116	0.005276	0.004355	0.005966	0.00455	0.008183	0.20327	0.005802		0.147755	0.111867	0.312829	0.066704	0.094588	0.103823	0.259978	0.009102	0.047627	0.049338	0.119121	0.080472		0.214381	0.145388	0.078636	0.061134	0.070192	0.097497
67.3333	0.010745	0.012211	0.008396	0.00886	0.02545	0.005276	0.004355	0.005966	0.004217	0.008849	0.198526	0.006076		0.152007	0.112015	0.322481	0.066993	0.092633	0.102954	0.243782	0.008769	0.046099	0.052084	0.119395	0.081217		0.211057	0.149186	0.073542	0.062977	0.058088	0.099053
67.5	0.010469	0.012211	0.008396	0.00886	0.026116	0.006478	0.004355	0.005966	0.00455	0.006964	0.194998	0.006796		0.14929	0.112552	0.311824	0.066364	0.094238	0.090833	0.230603	0.008298	0.047031	0.05874	0.123609	0.084288		0.210573	0.14899	0.068513	0.063034	0.057897	0.096043
67.6667	0.010135	0.011157	0.008063	0.00886	0.026588	0.006811	0.004355	0.0063	0.004883	0.007102	0.194526	0.006934		0.144548	0.110195	0.301846	0.066364	0.097538	0.089614	0.222652	0.008298	0.046323	0.061617	0.123853	0.083288		0.21107	0.149069	0.066127	0.065764	0.067569	0.086466
67.8333	0.01227	0.010103	0.008063	0.00886	0.028722	0.006949	0.004021	0.006633	0.005355	0.006964	0.183193	0.006934		0.153111	0.110018	0.298779	0.068721	0.10046	0.088947	0.222652	0.007964	0.046632	0.059929	0.123529	0.08321		0.220805	0.152069	0.06325	0.068118	0.069698	0.086271
68	0.012191	0.010436	0.008063	0.00886	0.030793	0.00767	0.004021	0.006162	0.005826	0.006964	0.179625	0.006934		0.156166	0.104863	0.298488	0.069133	0.112069	0.088947	0.213851	0.008298	0.047404	0.062005	0.11957	0.086482		0.222279	0.151035	0.059762	0.071704	0.082265	0.089192
68.1667	0.014219	0.01077	0.008063	0.00886	0.030459	0.008082	0.004021	0.00569	0.005081	0.006964	0.179042	0.007346		0.165247	0.099322	0.284596	0.071294	0.124103	0.088809	0.208109	0.010568	0.044292	0.059517	0.116703	0.088029		0.228929	0.159184	0.063006	0.096301	0.090862	0.08932
68.3333	0.013552	0.01077	0.008063	0.00886	0.030793	0.007416	0.004021	0.005357	0.004609	0.007102	0.175694	0.007346		0.168934	0.094357	0.269993	0.069868	0.130122	0.089476	0.199422	0.012178	0.045049	0.06027	0.113581	0.087532		0.235936	0.165617	0.064319	0.114852	0.093219	0.088654
68.5	0.013885	0.01077	0.007729	0.007065	0.030321	0.007082	0.003688	0.005357	0.006609	0.007102	0.168952	0.007346		0.176312	0.091171	0.259593	0.066246	0.128004	0.089221	0.186062	0.012452	0.045716	0.059275	0.115078	0.084904		0.241062	0.178986	0.065481	0.121199	0.094306	0.083655
68.6667	0.015043	0.010103	0.009104	0.005651	0.028546	0.006749	0.002943	0.00569	0.007276	0.007102	0.160181	0.00768		0.165931	0.092235	0.256835	0.070578	0.133048	0.088026	0.16447	0.012452	0.048073	0.061615	0.117719	0.085395		0.238338	0.178986	0.064655	0.120179	0.094081	0.073155
68.8333	0.015514	0.00977	0.008965	0.005651	0.027546	0.006416	0.002609	0.00569	0.007688	0.007102	0.151028	0.00768		0.160559	0.097109	0.258231	0.072686	0.145863	0.086693	0.142181	0.012119	0.048702	0.072599	0.121004	0.08645		0.24421	0.182041	0.069576	0.121459	0.096196	0.071781
69	0.01626	0.009436	0.008632	0.005984	0.02788	0.006416	0.002276	0.006024	0.008021	0.008156	0.132315	0.008013		0.148967	0.098149	0.259871	0.076276	0.158982	0.084665	0.13786	0.012257	0.049231	0.084853	0.116326	0.080753		0.243488	0.187074	0.064567	0.124464	0.099716	0.063466
69.1667	0.015514	0.00977	0.008299	0.005984	0.029213	0.006416	0.003276	0.006024	0.007688	0.008489	0.118597	0.008013		0.139072	0.102023	0.246845	0.076824	0.162701	0.081817	0.138506	0.012257	0.047438	0.087922	0.10967	0.077033		0.219479	0.189039	0.053805	0.118947	0.103739	0.05943
69.3333	0.015986	0.010103	0.008632	0.005984	0.03037	0.006749	0.003609	0.006024	0.007355	0.008822	0.11563	0.00707		0.14543	0.100792	0.246726	0.078843	0.163739	0.081405	0.138087	0.011845	0.049054	0.092361	0.112267	0.073273		0.220529	0.178964	0.053805	0.135091	0.102739	0.056942
69.5	0.015652	0.010103	0.008965	0.005651	0.030232	0.007082	0.003943	0.006024	0.007688	0.009489	0.100308	0.006737		0.144566	0.098368	0.235218	0.078843	0.164113	0.080039	0.133116	0.011373	0.054096	0.093082	0.11479	0.074474		0.209127	0.156066	0.052724	0.152544	0.10278	0.05708
69.6667	0.015181	0.009436	0.00822	0.006063	0.030566	0.008573	0.004276	0.006769	0.008021	0.012337	0.099587	0.00707		0.14182	0.096878	0.236531	0.079816	0.165313	0.079372	0.122748	0.01104	0.054096	0.109028	0.116721	0.067629		0.19294	0.154376	0.052292	0.152739	0.103114	0.060768
69.8333	0.014709	0.008965	0.008608	0.006534	0.033232	0.008906	0.003943	0.009456	0.008021	0.014223	0.084646	0.006737		0.146162	0.090511	0.240104	0.082012	0.165689	0.078503	0.119733	0.011373	0.054001	0.123909	0.11783	0.071108		0.188005	0.156193	0.051371	0.152406	0.103035	0.063188
70	0.014709	0.00822	0.008608	0.006867	0.035468	0.008573	0.003943	0.012555	0.008021	0.015637	0.065115	0.006737		0.140911	0.092158	0.251163	0.082509	0.162417	0.076433	0.116994	0.01104	0.053453	0.123909	0.124957	0.065628		0.178984	0.161398	0.050317	0.153309	0.102209	0.065542
70.1667	0.014709	0.010328	0.008941	0.006867	0.038949	0.008573	0.003943	0.014046	0.009574	0.01597	0.040863	0.006404		0.139388	0.091897	0.253086	0.079818	0.162569	0.074197	0.120688	0.011178	0.052285	0.124242	0.127629	0.072061		0.176062	0.153202	0.048617	0.152976	0.100004	0.066209
70.3333	0.014709	0.010328	0.008608	0.006867	0.037371	0.00824	0.003	0.016649	0.010517	0.01597	0.034133	0.006404		0.135852	0.092081	0.249822	0.080006	0.160874	0.0687	0.119408	0.011761	0.055163	0.12411	0.138652	0.075689		0.162529	0.167789	0.047243	0.15223	0.100004	0.067294
70.5	0.015709	0.009459	0.007233	0.007201	0.034963	0.007906	0.002667	0.017316	0.014572	0.01597	0.033412	0.006404		0.139519	0.095882	0.251898	0.084182	0.155458	0.064069	0.117863	0.011761	0.055884	0.124723	0.141811	0.074944		0.162529	0.180355	0.0463	0.152092	0.097934	0.064294
70.6667	0.016181	0.007325	0.007233	0.007201	0.034825	0.007906	0.003	0.017454	0.021729	0.01597	0.028198	0.006404		0.142519	0.109681	0.253139	0.091934	0.161475	0.06153	0.121453	0.012094	0.060913	0.129928	0.143047	0.075082		0.148181	0.192189	0.045967	0.150769	0.093303	0.063236
70.8333	0.016181	0.006992	0.006762	0.006826	0.032138	0.007435	0.003	0.017454	0.026536	0.016304	0.02476	0.006404		0.141909	0.122709	0.258088	0.098633	0.162659	0.052477	0.119129	0.012427	0.058498	0.130969	0.14484	0.077021		0.150861	0.187921	0.044771	0.150769	0.093684	0.060438
71	0.016181	0.006992	0.006428	0.007769	0.02811	0.007906	0.003333	0.018199	0.026536	0.016637	0.023208	0.00607		0.141802	0.120934	0.25896	0.102425	0.166267	0.038749	0.115255	0.012427	0.05836	0.132302	0.149834	0.087814		0.152246	0.168176	0.041339	0.146126	0.094301	0.0603
71.1667	0.016514	0.006992	0.006428	0.008379	0.025423	0.007435	0.003333	0.018533	0.028088	0.016775	0.022006	0.00607		0.143649	0.122588	0.25894	0.097672	0.16692	0.038337	0.110333	0.013296	0.057327	0.133343	0.15479	0.096147		0.156612	0.171404	0.040927	0.14716	0.093635	0.058926
71.3333	0.015769	0.006992	0.006428	0.010805	0.024677	0.007435	0.003333	0.018533	0.028755	0.016442	0.019978	0.00607		0.150315	0.144903	0.25214	0.09606	0.163773	0.011459	0.10917	0.014296	0.057994	0.133398	0.14904	0.095694		0.151781	0.167071	0.038079	0.14714	0.092692	0.060081
71.5	0.015023	0.006992	0.006567	0.010334	0.025344	0.007435	0.003667	0.018533	0.031294	0.016108	0.018183	0.006542		0.185838	0.167784	0.243023	0.091792	0.167189	0.010714	0.108261	0.015337	0.05516	0.135418	0.14372	0.093028		0.154393	0.176823	0.037746	0.148366	0.091025	0.058382
71.6667	0.015023	0.006992	0.0069	0.010667	0.025011	0.007435	0.004138	0.01892	0.033651	0.016108	0.008162	0.006875		0.218315	0.17559	0.235872	0.096102	0.158798	0.009512	0.100154	0.016082	0.055373	0.132418	0.134897	0.09244		0.156202	0.17715	0.037413	0.157375	0.088621	0.061726
71.8333	0.015357	0.006992	0.0069	0.010334	0.025011	0.007435	0.004609	0.01778	0.039139	0.016442	0.00769	0.006542		0.21384	0.184273	0.22915	0.09131	0.160358	0.008767	0.096914	0.016749	0.056235	0.138845	0.140602	0.091719		0.149516	0.186139	0.037413	0.154838	0.08716	0.062747
72	0.012617	0.007325	0.007038	0.010472	0.025344	0.007101	0.004943	0.017251	0.03961	0.016442	0.007357	0.006542		0.225251	0.188428	0.226637	0.086114	0.15253	0.008905	0.089477	0.01783	0.05643	0.140146	0.145373	0.09221		0.151387	0.192538	0.036746	0.153347	0.085883	0.061588
72.1667	0.012284	0.007325	0.007371	0.010472	0.023853	0.007101	0.004943	0.017584	0.040082	0.014088	0.007357	0.006233		0.235047	0.193084	0.212501	0.087417	0.158232	0.008767	0.087301	0.020659	0.057791	0.140791	0.145197	0.091052		0.151387	0.194809	0.034389	0.155148	0.083529	0.06076
72.3333	0.012146	0.007325	0.007176	0.017535	0.02352	0.007435	0.005276	0.017918	0.041415	0.013421	0.007024	0.005821		0.227813	0.196416	0.197579	0.090699	0.168474	0.008767	0.089647	0.02113	0.058694	0.137462	0.145653	0.090307		0.153925	0.199739	0.032296	0.152482	0.082195	0.062909
72.5	0.01195	0.006992	0.006843	0.021833	0.023187	0.006566	0.00633	0.017918	0.041748	0.013421	0.006886	0.004767		0.235152	0.20126	0.197111	0.091156	0.168218	0.008767	0.092445	0.021602	0.058259	0.132195	0.149367	0.089455		0.151872	0.205277	0.030921	0.159544	0.080252	0.066612
72.6667	0.01195	0.006992	0.007314	0.023532	0.022715	0.006233	0.006802	0.017918	0.044847	0.012949	0.006414	0.004295		0.236947	0.209537	0.199134	0.101329	0.164642	0.008572	0.096892	0.022347	0.060875	0.127929	0.146295	0.093377		0.149155	0.229623	0.029507	0.155412	0.069913	0.067945
72.8333	0.010149	0.006992	0.007647	0.031399	0.021052	0.005762	0.014292	0.017918	0.047981	0.012616	0.006886	0.004295		0.22788	0.209263	0.203344	0.109441	0.167104	0.008572	0.104324	0.02268	0.063622	0.127401	0.145655	0.093764		0.133649	0.264005	0.029174	0.158546	0.067599	0.073556
73	0.009816	0.006658	0.007314	0.039	0.020534	0.005374	0.015038	0.017918	0.050843	0.012616	0.006552	0.004629		0.229032	0.218083	0.196798	0.109696	0.162168	0.007905	0.105479	0.025096	0.060769	0.125757	0.146582	0.088088		0.120039	0.263136	0.02563	0.157646	0.054286	0.076762
73.1667	0.009163	0.006325	0.006981	0.039472	0.021736	0.005295	0.016704	0.017918	0.052257	0.012616	0.006081	0.004355		0.218844	0.223142	0.193662	0.114874	0.156732	0.007572	0.111128	0.024728	0.059496	0.122315	0.154392	0.087447		0.112147	0.263879	0.020422	0.149558	0.043161	0.0795
73.3333	0.010537	0.006325	0.006981	0.040962	0.021736	0.005295	0.023321	0.018251	0.054924	0.012145	0.005748	0.004688		0.208237	0.225495	0.197407	0.119541	0.156265	0.007238	0.117544	0.024275	0.05974	0.118418	0.152436	0.086991		0.104851	0.265623	0.01848	0.154995	0.03767	0.080658
73.5	0.010537	0.005992	0.006981	0.041296	0.021736	0.005295	0.026654	0.018584	0.058412	0.012145	0.006081	0.004355		0.200665	0.230266	0.199753	0.133002	0.16387	0.006826	0.121387	0.024584	0.060208	0.115437	0.146172	0.08627		0.103683	0.266648	0.015651	0.151146	0.037682	0.081806
73.6667	0.00938	0.005658	0.005606	0.041629	0.021736	0.005295	0.027597	0.018251	0.059648	0.013088	0.005748	0.004021		0.200055	0.229752	0.20204	0.132733	0.162366	0.006355	0.129486	0.024917	0.059342	0.112487	0.143795	0.085722		0.096471	0.26757	0.014449	0.154852	0.035579	0.080173
73.8333	0.008908	0.005992	0.005606	0.043091	0.022069	0.005295	0.029483	0.018251	0.064246	0.013559	0.005748	0.004355		0.200055	0.228421	0.201811	0.140164	0.14881	0.006355	0.130358	0.025584	0.059022	0.103698	0.130246	0.084024		0.095979	0.267119	0.007292	0.154313	0.034377	0.085452
74	0.008163	0.005992	0.00666	0.046758	0.021736	0.005629	0.029621	0.017918	0.067196	0.012976	0.005748	0.004493		0.198445	0.227554	0.196633	0.139592	0.139812	0.006826	0.137035	0.026315	0.058493	0.091152	0.121207	0.094617		0.091592	0.26505	0.006292	0.148893	0.034636	0.088133
74.1667	0.008163	0.005658	0.006994	0.048124	0.020403	0.005629	0.028954	0.018251	0.076863	0.012643	0.005414	0.004826		0.199928	0.22323	0.195875	0.142635	0.136453	0.007298	0.135645	0.027543	0.057748	0.089265	0.11919	0.100779		0.090592	0.263085	0.005959	0.147873	0.03105	0.090065
74.3333	0.007692	0.005658	0.009348	0.049791	0.018912	0.005295	0.028954	0.01778	0.07955	0.01231	0.005414	0.004826		0.193872	0.22616	0.191532	0.147016	0.133805	0.007298	0.139043	0.029237	0.052563	0.086896	0.115857	0.108568		0.087671	0.262036	0.005626	0.13086	0.03205	0.092895
74.5	0.008025	0.005325	0.012159	0.051734	0.018579	0.004962	0.028621	0.018113	0.079962	0.011976	0.005276	0.004826		0.189378	0.223562	0.199926	0.147551	0.133374	0.007298	0.133768	0.031181	0.047934	0.086896	0.113218	0.10551		0.084616	0.265889	0.005626	0.110659	0.032342	0.093625
74.6667	0.008025	0.007561	0.013361	0.052043	0.018245	0.003471	0.031361	0.017701	0.079629	0.009128	0.005276	0.004493		0.187202	0.229951	0.202905	0.15782	0.13082	0.006964	0.136517	0.031847	0.046322	0.072317	0.111158	0.109885		0.083531	0.271889	0.005154	0.110737	0.034749	0.091533
74.8333	0.008025	0.008032	0.017651	0.051905	0.015245	0.003138	0.037685	0.015347	0.079629	0.006771	0.005276	0.004826		0.190658	0.226728	0.195011	0.156208	0.135165	0.007102	0.139145	0.032383	0.044622	0.060103	0.111476	0.106085		0.084416	0.274806	0.004742	0.11168	0.03677	0.091858
75	0.008025	0.008366	0.018122	0.052773	0.013009	0.003138	0.039099	0.012248	0.079629	0.005357	0.004805	0.004826		0.189704	0.229556	0.189774	0.155244	0.139832	0.008183	0.141215	0.033128	0.044734	0.06673	0.107389	0.106164		0.084497	0.272648	0.005214	0.111972	0.03677	0.092244
75.1667	0.008358	0.007258	0.018122	0.056574	0.009529	0.002805	0.039511	0.011229	0.077743	0.005357	0.004805	0.00516		0.189434	0.236659	0.184552	0.168836	0.140846	0.008655	0.135143	0.033657	0.043505	0.068751	0.107561	0.099295		0.084085	0.287441	0.00588	0.111972	0.040118	0.092577
75.3333	0.00883	0.007591	0.02081	0.061312	0.007502	0.002805	0.041539	0.009292	0.079549	0.005357	0.004471	0.00516		0.191305	0.233872	0.180952	0.180274	0.144891	0.008655	0.128889	0.033074	0.04153	0.068549	0.101111	0.092456		0.084827	0.296194	0.006214	0.111972	0.041118	0.09414
75.5	0.008301	0.007729	0.025524	0.060978	0.006559	0.002805	0.042593	0.008626	0.076985	0.005357	0.004138	0.00516		0.187305	0.235102	0.175709	0.187725	0.153168	0.008655	0.127277	0.033486	0.041476	0.068768	0.107496	0.093125		0.089627	0.284374	0.006214	0.112385	0.042484	0.095084
75.6667	0.00783	0.0082	0.025524	0.060978	0.006226	0.003276	0.044947	0.008154	0.069828	0.005357	0.003805	0.007268		0.183972	0.228971	0.17605	0.181785	0.154208	0.008988	0.121149	0.034207	0.037914	0.066164	0.112001	0.094353		0.090496	0.272088	0.006214	0.111913	0.042818	0.094807
75.8333	0.008242	0.008672	0.027632	0.060645	0.006559	0.003748	0.046321	0.008626	0.065353	0.005024	0.003471	0.006934		0.183972	0.224734	0.16698	0.18043	0.153356	0.009321	0.121249	0.035335	0.038581	0.065535	0.113006	0.092122		0.088149	0.270755	0.005742	0.111913	0.042356	0.094729
76	0.008713	0.00826	0.029122	0.059564	0.006559	0.003609	0.047655	0.00788	0.065687	0.00469	0.003138	0.007406		0.19077	0.227401	0.159664	0.1772	0.148584	0.009655	0.127352	0.035668	0.042985	0.068353	0.113254	0.079856		0.086847	0.268539	0.005742	0.109889	0.041914	0.096999
76.1667	0.008713	0.008122	0.030164	0.060649	0.006892	0.003943	0.049029	0.007547	0.063801	0.004219	0.003138	0.007406		0.202471	0.233058	0.151311	0.180159	0.144662	0.009321	0.125117	0.034467	0.045618	0.070312	0.120781	0.071523		0.080668	0.265098	0.005409	0.107987	0.043405	0.098666
76.3333	0.008713	0.008455	0.035241	0.058555	0.006892	0.003943	0.051057	0.00788	0.062801	0.004219	0.003138	0.007406		0.197671	0.210469	0.144522	0.18177	0.144662	0.008988	0.119425	0.034928	0.049152	0.070258	0.120983	0.071732		0.080472	0.266256	0.005409	0.105472	0.044459	0.098847
76.5	0.009046	0.008455	0.036469	0.058555	0.006226	0.003943	0.051469	0.008352	0.060596	0.004552	0.003471	0.007268		0.164141	0.188309	0.145806	0.181678	0.143314	0.009321	0.119216	0.035498	0.052741	0.068316	0.122243	0.072786		0.077139	0.257135	0.005409	0.102139	0.044793	0.097893
76.6667	0.009046	0.008788	0.036136	0.060649	0.006559	0.003943	0.052792	0.007298	0.058239	0.004886	0.003471	0.007268		0.139683	0.180248	0.146994	0.178517	0.144654	0.009655	0.120078	0.035498	0.05327	0.069445	0.122947	0.072374		0.074172	0.261947	0.005409	0.092658	0.045847	0.094084
76.8333	0.009046	0.009122	0.036136	0.061851	0.006559	0.003943	0.061492	0.006886	0.052418	0.004886	0.003943	0.007268		0.144805	0.173649	0.148937	0.185028	0.141821	0.009988	0.120772	0.035774	0.054686	0.060161	0.120155	0.073708		0.067172	0.254879	0.005742	0.08565	0.047004	0.095197
77	0.008713	0.009122	0.035998	0.063265	0.006226	0.003943	0.067287	0.006748	0.051946	0.005219	0.003943	0.007268		0.141115	0.169154	0.145486	0.19223	0.138195	0.009517	0.120772	0.036155	0.059394	0.065333	0.119735	0.073591		0.064433	0.250611	0.005742	0.08463	0.04728	0.100248
77.1667	0.009184	0.009867	0.035998	0.063265	0.006226	0.003943	0.072954	0.007616	0.051475	0.004886	0.003943	0.006522		0.137303	0.165611	0.148791	0.191668	0.13514	0.00985	0.120772	0.034194	0.06241	0.076457	0.123289	0.074258		0.064942	0.258875	0.005742	0.082496	0.051419	0.102723
77.3333	0.009323	0.009534	0.035526	0.057256	0.006559	0.003609	0.073092	0.007616	0.050141	0.004886	0.004276	0.006522		0.142454	0.163021	0.157347	0.188098	0.126853	0.00985	0.120153	0.034056	0.064923	0.094667	0.125437	0.073076		0.064526	0.248619	0.005409	0.081829	0.052362	0.103921
77.5	0.008851	0.010005	0.035859	0.055052	0.006559	0.003609	0.072509	0.007616	0.051418	0.005219	0.004414	0.006522		0.135947	0.156816	0.158031	0.190486	0.129976	0.009438	0.119297	0.033585	0.064166	0.096879	0.117175	0.071709		0.063978	0.263421	0.005409	0.0741	0.053776	0.100045
77.6667	0.009184	0.010477	0.035388	0.05546	0.006892	0.003609	0.073452	0.007283	0.047986	0.005552	0.004748	0.006856		0.138645	0.149954	0.154022	0.181453	0.13513	0.008966	0.119092	0.032839	0.061883	0.101519	0.120054	0.067258		0.073392	0.259309	0.00588	0.072899	0.056203	0.102434
77.8333	0.008851	0.011477	0.035055	0.052127	0.006892	0.003943	0.065961	0.007283	0.044381	0.005552	0.004276	0.006856		0.143655	0.150941	0.150993	0.170513	0.131984	0.009379	0.113067	0.032506	0.05975	0.107247	0.118691	0.066538		0.082257	0.237607	0.006921	0.067077	0.056203	0.096823
78	0.008518	0.012477	0.035388	0.049526	0.005007	0.003276	0.065687	0.007616	0.041381	0.005552	0.004609	0.006522		0.145594	0.15033	0.154473	0.170714	0.128752	0.009379	0.110538	0.029757	0.059019	0.108702	0.116065	0.066871		0.084124	0.240879	0.008716	0.062901	0.054438	0.091365
78.1667	0.007477	0.01281	0.035859	0.051189	0.003805	0.003355	0.064492	0.008361	0.039967	0.005552	0.004609	0.006384		0.146108	0.153078	0.15281	0.163041	0.121102	0.009712	0.10485	0.027854	0.057737	0.111092	0.109588	0.066096		0.082487	0.252615	0.007996	0.044901	0.057992	0.087831
78.3333	0.006102	0.014143	0.036331	0.050169	0.006871	0.004021	0.058209	0.008773	0.0373	0.005552	0.004609	0.006051		0.149994	0.158586	0.152184	0.15812	0.156895	0.009712	0.096961	0.026364	0.056539	0.112909	0.11219	0.06705		0.081619	0.271748	0.01065	0.01944	0.060594	0.092568
78.5	0.006102	0.014615	0.036802	0.051038	0.008073	0.004021	0.055621	0.00844	0.031479	0.005552	0.004609	0.006051		0.146916	0.158026	0.145313	0.14738	0.149917	0.009379	0.092489	0.02531	0.055404	0.113118	0.11327	0.069736		0.075059	0.271948	0.014376	0.015999	0.061627	0.089951
78.6667	0.005769	0.014948	0.037136	0.051759	0.009153	0.004355	0.054678	0.008773	0.029243	0.004943	0.004609	0.006051		0.147328	0.162939	0.143581	0.143774	0.144744	0.009379	0.086252	0.024643	0.054968	0.113784	0.112547	0.069264		0.073506	0.276364	0.015122	0.011822	0.066703	0.089369
78.8333	0.005769	0.014948	0.036802	0.055063	0.010487	0.004355	0.052793	0.009107	0.023899	0.004471	0.004609	0.005718		0.153662	0.15995	0.138345	0.133926	0.188178	0.009045	0.090355	0.02431	0.053914	0.112784	0.113776	0.066907		0.066635	0.297764	0.019391	0.010027	0.065674	0.084884
79	0.006102	0.014948	0.035748	0.05375	0.01082	0.004021	0.052321	0.009107	0.020616	0.004	0.004609	0.005246		0.156196	0.161266	0.136182	0.13568	0.188551	0.008574	0.085162	0.023579	0.053442	0.113544	0.116786	0.05594		0.062213	0.314614	0.025794	0.010165	0.067275	0.083065
79.1667	0.006769	0.014948	0.035415	0.052796	0.01082	0.004355	0.051988	0.008773	0.011283	0.004471	0.004609	0.005246		0.155709	0.158249	0.130205	0.13801	0.203538	0.008102	0.083552	0.02188	0.05303	0.11251	0.126187	0.051595		0.062213	0.322535	0.035871	0.009694	0.073559	0.084146
79.3333	0.006769	0.014615	0.032727	0.051462	0.01082	0.004355	0.051654	0.008773	0.008928	0.004471	0.004609	0.007041		0.160208	0.155697	0.130896	0.131557	0.218007	0.008102	0.076898	0.020185	0.052697	0.112533	0.12752	0.041158		0.061483	0.322535	0.047744	0.00936	0.076241	0.084295
79.5	0.006769	0.014948	0.029916	0.049852	0.011153	0.004355	0.051654	0.009185	0.008655	0.004138	0.004748	0.007041		0.171541	0.15573	0.155971	0.136176	0.222271	0.007769	0.075939	0.018242	0.051951	0.113587	0.126891	0.037037		0.061737	0.329701	0.049111	0.010735	0.074908	0.08932
79.6667	0.007436	0.013045	0.029657	0.05	0.011153	0.004355	0.048581	0.009324	0.008655	0.004138	0.004748	0.007375		0.176255	0.14726	0.153638	0.124933	0.222428	0.008102	0.074664	0.017575	0.051539	0.113831	0.127019	0.03377		0.060794	0.332631	0.057707	0.010323	0.077168	0.087115
79.8333	0.008102	0.012907	0.024785	0.05	0.011625	0.004826	0.042257	0.00899	0.009126	0.004138	0.005219	0.007041		0.172929	0.155846	0.180863	0.136404	0.215679	0.009331	0.072397	0.016373	0.052741	0.115698	0.12967	0.033049		0.058909	0.34586	0.066731	0.00938	0.07618	0.08503
80	0.008102	0.012574	0.024647	0.048798	0.011625	0.00516	0.041176	0.00899	0.009126	0.004138	0.005552	0.007041		0.19003	0.154642	0.174531	0.143466	0.211012	0.008859	0.07166	0.015628	0.05202	0.110438	0.126852	0.032304		0.057828	0.366871	0.067259	0.007713	0.075312	0.08436
80.1667	0.009713	0.011574	0.024313	0.046488	0.011625	0.00516	0.04043	0.008519	0.009126	0.003805	0.005886	0.007762		0.190881	0.150054	0.175886	0.129402	0.208698	0.008721	0.071351	0.014628	0.051549	0.108804	0.122582	0.031721		0.057495	0.361103	0.071235	0.00738	0.072684	0.088126
80.3333	0.010908	0.011574	0.021626	0.043125	0.011625	0.00516	0.038403	0.007852	0.006377	0.003805	0.006357	0.008816		0.190881	0.15754	0.177798	0.115096	0.206672	0.008721	0.071351	0.01449	0.050175	0.109006	0.117871	0.032304		0.055551	0.359777	0.071374	0.00738	0.072405	0.087384
80.5	0.012464	0.011436	0.016912	0.043458	0.011625	0.005493	0.038723	0.008185	0.004886	0.003471	0.00669	0.008816		0.194153	0.150521	0.179273	0.102449	0.199964	0.008721	0.071807	0.013744	0.049175	0.108611	0.108006	0.031361		0.051751	0.381095	0.073073	0.006634	0.072079	0.08644
80.6667	0.013209	0.010964	0.016912	0.043458	0.011625	0.005021	0.04042	0.008185	0.004886	0.003471	0.007024	0.006708		0.199007	0.142718	0.176279	0.102269	0.192599	0.008721	0.071807	0.013162	0.04704	0.106538	0.101931	0.036236		0.054895	0.395947	0.07897	0.006634	0.0728	0.088312
80.8333	0.012464	0.010826	0.014804	0.042792	0.011292	0.00455	0.0401	0.007714	0.004553	0.003805	0.007024	0.006708		0.200782	0.137511	0.178848	0.098536	0.197609	0.008388	0.071351	0.0117	0.04604	0.107493	0.107607	0.047316		0.060682	0.402685	0.080461	0.006772	0.07787	0.091251
81	0.012326	0.010826	0.013313	0.04366	0.011292	0.00455	0.049291	0.007714	0.004553	0.003805	0.007024	0.006237		0.205393	0.14328	0.182388	0.097974	0.201246	0.008055	0.06583	0.0117	0.041303	0.10644	0.110709	0.052062		0.053544	0.414073	0.081207	0.006439	0.081721	0.099241
81.1667	0.013047	0.010826	0.011939	0.041966	0.010958	0.004217	0.050935	0.008714	0.006789	0.004859	0.007357	0.006237		0.197826	0.136075	0.186848	0.097528	0.206177	0.008055	0.064426	0.012643	0.039057	0.105955	0.100456	0.054416		0.053986	0.423631	0.091878	0.006106	0.080976	0.103837
81.3333	0.013047	0.012897	0.006861	0.041966	0.010958	0.00455	0.050935	0.008852	0.007123	0.005859	0.00769	0.006237		0.198291	0.136657	0.186965	0.099198	0.209525	0.008055	0.067481	0.01205	0.034857	0.107936	0.100629	0.053918		0.055918	0.448324	0.103473	0.006106	0.080864	0.103242
81.5	0.013047	0.01923	0.005162	0.041966	0.010958	0.00455	0.052616	0.008714	0.007261	0.005525	0.00769	0.005903		0.200659	0.13627	0.1813	0.101228	0.210577	0.007721	0.074178	0.010439	0.030214	0.108857	0.096767	0.059302		0.056585	0.468253	0.107274	0.006106	0.082417	0.110857
81.6667	0.013518	0.019642	0.005162	0.039873	0.010625	0.00455	0.052312	0.009047	0.007594	0.005192	0.007357	0.00557		0.197276	0.136191	0.18347	0.099125	0.207804	0.007388	0.081487	0.010439	0.02827	0.109811	0.097825	0.06692		0.058487	0.460578	0.113105	0.006439	0.082108	0.114369
81.8333	0.013656	0.019309	0.006162	0.038671	0.011679	0.00455	0.045168	0.009185	0.007927	0.005192	0.006886	0.005903		0.197618	0.136436	0.191483	0.092143	0.210958	0.007388	0.081346	0.00983	0.025521	0.11903	0.093497	0.076349		0.060903	0.457877	0.113438	0.006772	0.081089	0.114
82	0.013656	0.018975	0.005828	0.037257	0.012622	0.00455	0.041397	0.009185	0.007927	0.006525	0.006886	0.005903		0.192047	0.136877	0.189835	0.087869	0.218023	0.007721	0.082382	0.008368	0.021521	0.128528	0.088553	0.075641		0.065569	0.475712	0.115865	0.007968	0.082173	0.107481
82.1667	0.013185	0.01823	0.005828	0.037257	0.012955	0.00455	0.044625	0.007984	0.008261	0.006859	0.007219	0.006237		0.187602	0.137706	0.197068	0.091591	0.223395	0.007388	0.082558	0.007166	0.01681	0.119718	0.084563	0.084128		0.065597	0.464632	0.118198	0.009911	0.080863	0.105078
82.3333	0.013185	0.026884	0.005828	0.036674	0.012955	0.00455	0.046902	0.007984	0.008594	0.008553	0.007219	0.006375		0.181627	0.140405	0.189848	0.091444	0.227977	0.007388	0.081189	0.006833	0.012923	0.106867	0.082703	0.084565		0.066456	0.478291	0.119865	0.010245	0.080254	0.103717
82.5	0.013185	0.027355	0.005495	0.03458	0.012622	0.004217	0.051928	0.007984	0.008064	0.013886	0.007081	0.006375		0.180795	0.140681	0.195207	0.088187	0.224372	0.007388	0.084648	0.007166	0.01198	0.105125	0.084307	0.085308		0.076123	0.458971	0.125686	0.009911	0.079894	0.102849
82.6667	0.013185	0.026884	0.005828	0.032806	0.012288	0.004217	0.051716	0.007984	0.008536	0.015497	0.006748	0.006041		0.17443	0.144231	0.205313	0.086773	0.220908	0.007721	0.089205	0.007166	0.011313	0.102758	0.081702	0.086039		0.069388	0.443199	0.131361	0.010245	0.082098	0.104728
82.8333	0.013518	0.026217	0.0063	0.028272	0.011817	0.003883	0.052461	0.00765	0.008869	0.020031	0.007081	0.006375		0.16673	0.142204	0.201147	0.088989	0.218398	0.006976	0.099076	0.007166	0.009647	0.097932	0.084356	0.089137		0.062015	0.428885	0.136312	0.010578	0.087716	0.114724
83	0.013518	0.02555	0.0063	0.025299	0.011817	0.003883	0.052323	0.00765	0.008869	0.020502	0.008633	0.006708		0.157844	0.137775	0.201596	0.088532	0.21468	0.006976	0.106339	0.007166	0.009508	0.09677	0.084315	0.08947		0.060847	0.426946	0.138107	0.010578	0.08904	0.116383
83.1667	0.013185	0.025962	0.005828	0.025051	0.011817	0.003138	0.051852	0.006905	0.010203	0.021247	0.009835	0.006375		0.152102	0.128949	0.204475	0.088199	0.216324	0.006976	0.118777	0.007166	0.009096	0.094104	0.084184	0.093872		0.067754	0.404856	0.140846	0.010578	0.083876	0.116757
83.3333	0.013185	0.026764	0.005357	0.02838	0.008418	0.002471	0.051852	0.006493	0.022887	0.027922	0.015423	0.006846		0.148526	0.123621	0.204685	0.087453	0.174332	0.006976	0.119306	0.007499	0.008351	0.094691	0.08281	0.098541		0.068166	0.376999	0.143035	0.009204	0.083341	0.112474
83.5	0.012852	0.027494	0.005357	0.032353	0.007883	0.002471	0.051106	0.006964	0.03273	0.035982	0.015423	0.007179		0.147192	0.117406	0.21205	0.090106	0.172099	0.006976	0.118894	0.008166	0.007351	0.096581	0.08205	0.09763		0.071695	0.360131	0.141735	0.008594	0.078867	0.113221
83.6667	0.013185	0.027161	0.005024	0.037205	0.006802	0.002138	0.05144	0.006964	0.037905	0.037783	0.016168	0.007179		0.150894	0.108501	0.218787	0.091753	0.173072	0.006976	0.118355	0.00922	0.006297	0.101335	0.085773	0.107362		0.073788	0.354715	0.148941	0.008927	0.07484	0.113804
83.8333	0.013518	0.026827	0.005357	0.03352	0.005468	0.002138	0.051911	0.006631	0.045686	0.044151	0.017222	0.007179		0.144699	0.106147	0.232256	0.092893	0.129331	0.007447	0.119024	0.009358	0.006297	0.102536	0.086612	0.112737		0.074842	0.330299	0.150818	0.009261	0.076539	0.110732
84	0.013185	0.027573	0.005357	0.031578	0.005135	0.002471	0.052383	0.006631	0.053302	0.050476	0.017222	0.007179		0.143206	0.103652	0.232001	0.089534	0.123783	0.007781	0.128824	0.008887	0.006768	0.103005	0.08343	0.121815		0.07555	0.310845	0.146443	0.009123	0.073667	0.109698
84.1667	0.012518	0.027906	0.005357	0.039986	0.005135	0.002138	0.052716	0.006631	0.056997	0.054181	0.017555	0.007591		0.140733	0.105263	0.238269	0.084004	0.108796	0.007781	0.129692	0.00922	0.006435	0.10247	0.075677	0.134028		0.075937	0.306254	0.139955	0.009123	0.068226	0.10489
84.3333	0.012852	0.028239	0.005357	0.041787	0.005135	0.002138	0.053187	0.006964	0.05902	0.056209	0.017222	0.00613		0.133618	0.099263	0.237579	0.085431	0.094936	0.007781	0.138789	0.008887	0.006435	0.104057	0.074051	0.147373		0.075799	0.323521	0.129776	0.009123	0.067894	0.099224
84.5	0.012852	0.027906	0.005357	0.041787	0.004802	0.002138	0.053521	0.006886	0.06004	0.05668	0.016751	0.006463		0.121564	0.095362	0.20605	0.082959	0.090475	0.008114	0.147218	0.008887	0.006435	0.10585	0.079973	0.167947		0.075132	0.326025	0.132253	0.007748	0.072516	0.095535
84.6667	0.012518	0.027906	0.004414	0.044599	0.004802	0.002138	0.053854	0.006886	0.06104	0.05668	0.016417	0.00613		0.115239	0.094631	0.203716	0.081905	0.091388	0.007781	0.154314	0.008887	0.006102	0.103907	0.085793	0.171802		0.075132	0.33764	0.128571	0.007415	0.068978	0.101402
84.8333	0.012794	0.027906	0.004414	0.045468	0.004664	0.001667	0.055345	0.006886	0.061943	0.05668	0.015946	0.00613		0.111075	0.086349	0.170402	0.069713	0.093183	0.006826	0.162704	0.008887	0.0049	0.100118	0.082383	0.181807		0.075466	0.32325	0.122613	0.007415	0.068024	0.101118
85	0.013128	0.027906	0.004414	0.046213	0.004664	0.001333	0.055345	0.007606	0.064481	0.05668	0.015946	0.00613		0.09228	0.08641	0.17272	0.060805	0.095717	0.006217	0.161037	0.009554	0.004567	0.098752	0.087479	0.182279		0.078799	0.298468	0.12404	0.007415	0.0775	0.099186
85.1667	0.011517	0.027906	0.004748	0.046056	0.004997	0.001667	0.055678	0.00794	0.072038	0.05668	0.015279	0.005409		0.088738	0.086029	0.166632	0.064606	0.095219	0.006355	0.164776	0.011044	0.005038	0.098169	0.089228	0.182141		0.081203	0.279638	0.126357	0.007415	0.084047	0.094087
85.3333	0.010184	0.027573	0.004748	0.048113	0.004997	0.001667	0.056149	0.008273	0.072784	0.057152	0.016222	0.004826		0.086331	0.077823	0.169211	0.065635	0.092479	0.006688	0.171762	0.012411	0.006738	0.097634	0.091876	0.186261		0.082257	0.250956	0.131353	0.007748	0.083326	0.092906
85.5	0.008628	0.027239	0.005081	0.056951	0.004997	0.001333	0.055246	0.00794	0.074918	0.057623	0.015889	0.005298		0.08378	0.076022	0.165943	0.068315	0.094298	0.006688	0.189417	0.012744	0.007792	0.096889	0.097147	0.192053		0.081644	0.22956	0.133053	0.008082	0.082285	0.093933
85.6667	0.007883	0.027573	0.006876	0.056951	0.005468	0.001333	0.051195	0.009142	0.078398	0.057956	0.015889	0.005298		0.078927	0.075513	0.162674	0.072588	0.100561	0.006688	0.20795	0.012939	0.010395	0.09636	0.096951	0.203367		0.078044	0.213217	0.128569	0.008082	0.082722	0.09214
85.8333	0.008216	0.027239	0.007621	0.058005	0.005468	0.001667	0.050141	0.009613	0.081471	0.057623	0.01636	0.005298		0.078518	0.076925	0.161093	0.071311	0.093896	0.006826	0.216746	0.012939	0.010867	0.096327	0.088786	0.191246		0.072257	0.206479	0.131425	0.008812	0.079166	0.091073
86	0.008216	0.026906	0.007621	0.058598	0.005468	0.001333	0.039284	0.011313	0.083495	0.057623	0.018246	0.005298		0.070669	0.073582	0.162559	0.073403	0.091958	0.007298	0.219418	0.012939	0.013615	0.093562	0.08001	0.202484		0.081718	0.196698	0.13168	0.008812	0.075315	0.082837
86.1667	0.007495	0.026573	0.008093	0.058265	0.005468	0.001333	0.036265	0.011979	0.085528	0.056902	0.019246	0.005631		0.063946	0.077355	0.166291	0.074	0.086948	0.007769	0.220078	0.013371	0.015634	0.091657	0.077473	0.208295		0.080943	0.186683	0.124358	0.009866	0.076237	0.078065
86.3333	0.008162	0.024502	0.008426	0.058403	0.005468	0.002374	0.034238	0.012451	0.095944	0.056236	0.021047	0.005964		0.062407	0.079282	0.165684	0.069972	0.084321	0.008823	0.217023	0.012502	0.016244	0.090619	0.077765	0.20776		0.080897	0.1625	0.11479	0.009533	0.085929	0.076788
86.5	0.008495	0.019037	0.008426	0.058403	0.005468	0.003374	0.031811	0.012117	0.098546	0.056569	0.023071	0.005964		0.055362	0.086347	0.169407	0.065433	0.081064	0.008823	0.210094	0.013543	0.018931	0.091619	0.07796	0.202376		0.082005	0.139091	0.113124	0.009533	0.087394	0.069802
86.6667	0.008024	0.019494	0.009759	0.059124	0.005468	0.003374	0.030654	0.012838	0.099414	0.056902	0.023542	0.005964		0.049824	0.097058	0.166358	0.065021	0.079535	0.013092	0.202039	0.013741	0.020598	0.091297	0.073188	0.195425		0.083069	0.137855	0.121781	0.0092	0.09112	0.067116
86.8333	0.007552	0.019827	0.011116	0.062667	0.004748	0.003374	0.029097	0.014501	0.099748	0.05704	0.025209	0.005964		0.043903	0.098627	0.155207	0.070961	0.073308	0.016485	0.207048	0.014074	0.021541	0.079997	0.072717	0.186124		0.085996	0.129887	0.133049	0.008866	0.091649	0.065479
87	0.007886	0.020161	0.011116	0.071793	0.003805	0.004708	0.02674	0.015222	0.103228	0.055707	0.028353	0.006298		0.039274	0.106687	0.156159	0.067895	0.064869	0.023493	0.224914	0.015407	0.020912	0.073328	0.072717	0.187861		0.083684	0.135966	0.139346	0.0072	0.091649	0.063673
87.1667	0.008219	0.020632	0.011116	0.075361	0.003805	0.005453	0.017846	0.016276	0.105498	0.055707	0.02902	0.005964		0.042046	0.112927	0.1525	0.062377	0.055484	0.028366	0.245608	0.015407	0.021632	0.078859	0.073691	0.180041		0.08271	0.141552	0.143022	0.005256	0.088487	0.061274
87.3333	0.008081	0.011978	0.011116	0.080787	0.003805	0.007153	0.01543	0.019998	0.107108	0.054013	0.029158	0.005493		0.042713	0.113711	0.152365	0.061323	0.048476	0.031383	0.254974	0.015879	0.023299	0.079156	0.072533	0.18025		0.080474	0.129551	0.143383	0.004923	0.089208	0.058959
87.5	0.008414	0.011035	0.011116	0.083057	0.003805	0.014025	0.009933	0.025752	0.107068	0.048346	0.029158	0.007627		0.046397	0.124605	0.147792	0.061323	0.045609	0.032383	0.258373	0.018294	0.026281	0.077755	0.06993	0.17982		0.073297	0.130417	0.139505	0.004923	0.088899	0.06076
87.6667	0.008081	0.011035	0.013019	0.084098	0.003805	0.020428	0.008731	0.027752	0.107971	0.046402	0.034011	0.012834		0.051227	0.121981	0.138016	0.061185	0.043252	0.033104	0.262781	0.019961	0.026614	0.07507	0.06993	0.180752		0.075626	0.152513	0.144404	0.004923	0.087995	0.056027
87.8333	0.007748	0.010702	0.014784	0.090181	0.003805	0.023256	0.007986	0.029419	0.10884	0.041869	0.038777	0.016228		0.058679	0.126002	0.137719	0.058831	0.04278	0.033437	0.25017	0.021988	0.026947	0.076362	0.068934	0.178987		0.072644	0.160224	0.14008	0.006825	0.084745	0.049287
88	0.008081	0.010369	0.01445	0.09188	0.003805	0.02539	0.007986	0.030287	0.112991	0.041397	0.044172	0.018643		0.059012	0.142021	0.14111	0.058419	0.042114	0.03477	0.243553	0.022988	0.027557	0.075441	0.068346	0.179522		0.08973	0.160257	0.138847	0.008769	0.09217	0.049062
88.1667	0.008081	0.009623	0.015117	0.092103	0.003805	0.02839	0.007986	0.033877	0.11774	0.040652	0.053657	0.021047		0.058758	0.154533	0.141774	0.058752	0.039428	0.03477	0.230943	0.024355	0.028425	0.075828	0.067478	0.175487		0.092351	0.159924	0.143316	0.012797	0.093722	0.04889
88.3333	0.008414	0.008543	0.01545	0.093224	0.003805	0.034057	0.007986	0.039211	0.109179	0.033977	0.048541	0.024844		0.083919	0.179662	0.141454	0.058752	0.039399	0.036794	0.231738	0.025688	0.0338	0.072889	0.066249	0.169452		0.102811	0.159314	0.141997	0.013851	0.091655	0.052622
88.5	0.008886	0.007675	0.015312	0.088049	0.003138	0.040094	0.008319	0.040534	0.103018	0.025584	0.049874	0.029599		0.108163	0.180617	0.134343	0.058007	0.047362	0.038461	0.232738	0.026223	0.035828	0.070673	0.065875	0.168089		0.10349	0.159314	0.144249	0.013851	0.094799	0.053236
88.6667	0.008886	0.008008	0.015312	0.082143	0.005786	0.042698	0.00936	0.049891	0.098589	0.023449	0.051732	0.032932		0.108986	0.180408	0.125292	0.060913	0.047362	0.047229	0.233276	0.026223	0.037527	0.06641	0.060542	0.160424		0.108071	0.159119	0.138985	0.016266	0.096167	0.058593
88.8333	0.008552	0.008479	0.014979	0.080728	0.012944	0.045385	0.008889	0.057086	0.095341	0.017414	0.062724	0.039344		0.109717	0.181741	0.116298	0.06023	0.047362	0.068084	0.228323	0.026085	0.055071	0.065033	0.058748	0.158731		0.138357	0.159119	0.141664	0.016678	0.093565	0.061521
89	0.008552	0.008788	0.015646	0.079983	0.016277	0.045385	0.008417	0.062461	0.088725	0.01109	0.066737	0.051087		0.110228	0.181423	0.120651	0.064898	0.049598	0.092998	0.220201	0.031512	0.081235	0.063632	0.059681	0.150353		0.13985	0.157563	0.141127	0.016345	0.09145	0.061694
89.1667	0.008552	0.008455	0.016312	0.07083	0.018944	0.045385	0.008084	0.066051	0.085751	0.008404	0.067818	0.062959		0.119183	0.182624	0.121742	0.065055	0.051851	0.095536	0.220201	0.034905	0.085035	0.064339	0.057445	0.141019		0.13985	0.153512	0.138009	0.01709	0.090531	0.068106
89.3333	0.008219	0.008455	0.017366	0.068696	0.021792	0.045718	0.007613	0.066463	0.085189	0.007578	0.070891	0.06457		0.133719	0.191503	0.122824	0.072679	0.055622	0.100957	0.210607	0.035238	0.090942	0.060797	0.056816	0.136438		0.140262	0.13699	0.143138	0.017424	0.088596	0.070793
89.5	0.007886	0.008455	0.020935	0.068362	0.022458	0.046052	0.007279	0.07513	0.08747	0.00744	0.073495	0.066473		0.140457	0.196485	0.119393	0.079356	0.061077	0.109795	0.20247	0.037642	0.095864	0.057641	0.051524	0.11681		0.139929	0.123468	0.143734	0.019219	0.087909	0.070282
89.6667	0.007886	0.008455	0.021935	0.065291	0.02366	0.047253	0.006946	0.083757	0.087136	0.00744	0.077222	0.066806		0.140457	0.199741	0.127804	0.086106	0.059007	0.111795	0.198202	0.041656	0.108197	0.060179	0.044653	0.112791		0.139929	0.102922	0.146996	0.020161	0.095169	0.065967
89.8333	0.006943	0.008121	0.025935	0.066224	0.024072	0.047999	0.005455	0.088025	0.086507	0.007773	0.085615	0.068139		0.140148	0.199645	0.132408	0.092106	0.061745	0.112541	0.202142	0.044013	0.12381	0.061229	0.043653	0.102924		0.139929	0.099203	0.148867	0.020161	0.095367	0.064978
90	0.006943	0.008121	0.025602	0.066224	0.024544	0.049373	0.005122	0.087305	0.083969	0.007773	0.08782	0.069341		0.140286	0.200382	0.129116	0.094374	0.061951	0.112953	0.214835	0.045703	0.129358	0.061229	0.036533	0.102924		0.136262	0.099006	0.147186	0.020495	0.087224	0.068233
90.1667	0.006943	0.008121	0.025269	0.065224	0.024877	0.049707	0.004789	0.087971	0.076412	0.007773	0.092354	0.069674		0.140148	0.196229	0.129174	0.098601	0.070136	0.113535	0.211405	0.044546	0.136378	0.061424	0.036946	0.103257		0.133859	0.099727	0.144559	0.020495	0.086372	0.068567
90.3333	0.0081	0.008121	0.025269	0.062125	0.02521	0.052555	0.004317	0.091984	0.075666	0.007635	0.09194	0.073217		0.139953	0.196229	0.126985	0.101624	0.079475	0.114693	0.205701	0.0439	0.153991	0.062248	0.035298	0.103127		0.13355	0.101528	0.144989	0.020161	0.087453	0.067233
90.5	0.007962	0.008121	0.025269	0.056237	0.025544	0.055383	0.003846	0.094341	0.073532	0.007497	0.09194	0.078643		0.139232	0.196839	0.132503	0.100422	0.079954	0.124869	0.188979	0.044234	0.160712	0.061974	0.043978	0.100164		0.132829	0.101194	0.142792	0.020161	0.089064	0.065872
90.6667	0.007962	0.007788	0.024474	0.064402	0.025072	0.056128	0.003846	0.097818	0.070052	0.007497	0.096606	0.078976		0.140899	0.197376	0.133091	0.10017	0.075484	0.134202	0.167855	0.044312	0.159483	0.061836	0.046938	0.085294		0.132084	0.10092	0.143711	0.020495	0.091116	0.065127
90.8333	0.007962	0.007788	0.025756	0.064402	0.025405	0.055795	0.003846	0.104022	0.067312	0.007497	0.099862	0.078976		0.141532	0.192963	0.134937	0.106994	0.075814	0.158508	0.156523	0.045181	0.163188	0.060503	0.047551	0.087095		0.130889	0.10092	0.141309	0.019293	0.088602	0.062922
91	0.007629	0.010391	0.03151	0.062607	0.025877	0.056128	0.004179	0.102655	0.065288	0.007831	0.100403	0.079309		0.138302	0.188203	0.13324	0.108451	0.075144	0.16257	0.153998	0.046643	0.167005	0.060308	0.048844	0.078993		0.12076	0.099734	0.148232	0.019293	0.089171	0.061231
91.1667	0.007295	0.012091	0.034629	0.063078	0.02621	0.056462	0.004651	0.104532	0.06102	0.007831	0.103097	0.078976		0.137103	0.187034	0.126396	0.104437	0.075852	0.164042	0.152364	0.047672	0.178633	0.059836	0.048844	0.083931		0.11976	0.123649	0.152373	0.018984	0.08939	0.059741
91.3333	0.006962	0.015238	0.035629	0.068274	0.02621	0.055754	0.004984	0.118149	0.050603	0.007831	0.105086	0.079309		0.136799	0.188825	0.137049	0.10538	0.080695	0.163322	0.152821	0.048753	0.183653	0.059688	0.049716	0.085208		0.118403	0.125825	0.159684	0.020186	0.081158	0.060565
91.5	0.006629	0.015238	0.035962	0.080016	0.026544	0.05897	0.005317	0.130098	0.047863	0.007497	0.102729	0.079309		0.136937	0.184775	0.144984	0.106576	0.088795	0.163655	0.152821	0.047712	0.190971	0.057492	0.050716	0.086581		0.116962	0.128252	0.160949	0.020931	0.081142	0.060605
91.6667	0.0071	0.016144	0.035962	0.079433	0.028487	0.06232	0.005317	0.134866	0.046662	0.007497	0.102591	0.079309		0.13784	0.181006	0.146023	0.110297	0.091305	0.16044	0.153125	0.04724	0.206278	0.055732	0.054195	0.087467		0.113662	0.133006	0.150476	0.021265	0.086758	0.061927
91.8333	0.0081	0.017302	0.039947	0.076223	0.028154	0.062654	0.005179	0.135804	0.046328	0.007026	0.101591	0.078976		0.148175	0.178364	0.145487	0.107366	0.095192	0.157459	0.146175	0.047319	0.211157	0.059411	0.057155	0.087046		0.108319	0.136335	0.142988	0.021265	0.087458	0.060877
92	0.008434	0.020448	0.041947	0.067097	0.028487	0.06132	0.005179	0.140648	0.043181	0.006693	0.098446	0.078643		0.161186	0.170096	0.143637	0.110576	0.097549	0.150785	0.127852	0.046124	0.213744	0.049354	0.05968	0.085585		0.105965	0.110142	0.136372	0.022265	0.086632	0.060601
92.1667	0.0081	0.022977	0.044759	0.063529	0.029208	0.060575	0.005179	0.145181	0.040578	0.006359	0.09958	0.078976		0.157015	0.161168	0.136051	0.11163	0.099619	0.146049	0.107625	0.04679	0.223786	0.048533	0.059143	0.085409		0.104911	0.125775	0.132966	0.023639	0.087632	0.060522
92.3333	0.008767	0.029841	0.046554	0.058575	0.029208	0.059209	0.004846	0.142826	0.038968	0.006026	0.104316	0.079309		0.156015	0.156944	0.135675	0.117056	0.112738	0.143753	0.098505	0.049147	0.235453	0.042876	0.064929	0.0852		0.10342	0.121762	0.133365	0.023972	0.091062	0.059877
92.5	0.008767	0.033321	0.047756	0.057173	0.029953	0.052337	0.004846	0.139475	0.039593	0.006359	0.110111	0.077175		0.152768	0.149324	0.130875	0.12611	0.12261	0.143087	0.095534	0.047601	0.235159	0.042008	0.066596	0.085119		0.099988	0.119738	0.132421	0.025026	0.094851	0.058076
92.6667	0.008767	0.035859	0.047315	0.05878	0.03062	0.045934	0.004846	0.145531	0.040906	0.006359	0.108239	0.071968		0.148472	0.150217	0.140161	0.13049	0.126679	0.142366	0.086098	0.046405	0.237775	0.04242	0.066905	0.086575		0.093313	0.092907	0.124659	0.025747	0.092124	0.058076
92.8333	0.0091	0.038263	0.047187	0.055526	0.031994	0.043105	0.004846	0.155358	0.040038	0.006693	0.104083	0.068241		0.141603	0.146376	0.145512	0.13501	0.128915	0.148032	0.086764	0.044711	0.240985	0.040498	0.065834	0.085242		0.093039	0.083968	0.125198	0.025397	0.089109	0.055292
93	0.00971	0.04069	0.048187	0.054647	0.033328	0.040971	0.004512	0.158603	0.035553	0.006693	0.100529	0.065826		0.143685	0.12921	0.138112	0.13901	0.131272	0.148113	0.085025	0.044044	0.259089	0.041244	0.067838	0.085414		0.074254	0.08274	0.124949	0.024453	0.083034	0.052444
93.1667	0.010181	0.041356	0.048722	0.053913	0.034529	0.037971	0.004512	0.156713	0.030137	0.007164	0.091541	0.063422		0.144967	0.122976	0.138444	0.143484	0.133626	0.148982	0.086249	0.043399	0.261688	0.045657	0.070523	0.085414		0.064254	0.083406	0.118152	0.020425	0.081894	0.051713
93.3333	0.011222	0.041048	0.050388	0.050691	0.035529	0.032304	0.00567	0.156713	0.026014	0.007909	0.097819	0.060208		0.12144	0.095837	0.144019	0.147932	0.132542	0.148759	0.086993	0.043107	0.270348	0.048273	0.071466	0.086495		0.053049	0.084275	0.11657	0.019705	0.082168	0.046782
93.5	0.011953	0.041769	0.053535	0.052182	0.036529	0.026267	0.005808	0.155251	0.022804	0.007909	0.096486	0.055453		0.098956	0.094609	0.143765	0.144817	0.123784	0.147838	0.088086	0.04265	0.278343	0.058039	0.0726	0.088154		0.04837	0.084196	0.113558	0.019843	0.079155	0.045088
93.6667	0.013033	0.041907	0.054007	0.053596	0.037548	0.023664	0.004434	0.147356	0.022392	0.007909	0.09657	0.05212		0.095099	0.094938	0.146171	0.14142	0.12577	0.139541	0.086498	0.042067	0.277697	0.058215	0.08019	0.086817		0.041695	0.084058	0.112073	0.017761	0.077788	0.040343
93.8333	0.014235	0.042181	0.056694	0.054068	0.030803	0.020976	0.004434	0.140161	0.017858	0.008047	0.084524	0.045708		0.094952	0.094473	0.141697	0.142352	0.127052	0.118215	0.087123	0.042936	0.260487	0.057058	0.082794	0.084189		0.010355	0.083725	0.105275	0.017682	0.079112	0.040999
94	0.014981	0.041126	0.058027	0.054401	0.028215	0.020976	0.004434	0.136486	0.017191	0.008047	0.08495	0.033965		0.096953	0.09311	0.137652	0.138377	0.12623	0.095325	0.084573	0.037843	0.234323	0.0578	0.081603	0.083156		0.007959	0.083253	0.106929	0.01971	0.078717	0.040567
94.1667	0.018314	0.04146	0.061027	0.055068	0.026589	0.02292	0.004434	0.13503	0.016137	0.00689	0.086609	0.021347		0.086459	0.099563	0.131647	0.13883	0.125963	0.095325	0.084862	0.034116	0.236995	0.063433	0.083396	0.07875		0.006905	0.08292	0.113133	0.01971	0.079969	0.039111
94.3333	0.020853	0.045574	0.061175	0.057671	0.024074	0.02292	0.004434	0.135951	0.014342	0.006021	0.086609	0.019736		0.076442	0.09122	0.132565	0.131529	0.124249	0.095533	0.088303	0.033783	0.232088	0.063707	0.084446	0.070705		0.00616	0.081429	0.109642	0.021511	0.081094	0.040311
94.5	0.023256	0.050252	0.05794	0.060098	0.023879	0.022587	0.004434	0.127618	0.010571	0.005688	0.084751	0.0175		0.071038	0.087932	0.136304	0.121502	0.119715	0.089111	0.095934	0.031712	0.231939	0.063433	0.083738	0.072137		0.006493	0.080429	0.106536	0.04659	0.079229	0.041131
94.6667	0.023668	0.05039	0.058142	0.060098	0.022677	0.021856	0.004767	0.118853	0.009904	0.006355	0.081025	0.017167		0.07418	0.087488	0.128689	0.115223	0.130387	0.102649	0.105881	0.02817	0.227805	0.062385	0.091192	0.071568		0.006964	0.079763	0.10087	0.063047	0.070645	0.042851
94.8333	0.024722	0.051765	0.057886	0.059338	0.022265	0.021444	0.004767	0.11533	0.011267	0.006021	0.076313	0.015834		0.076508	0.087923	0.126684	0.109362	0.133255	0.110134	0.104156	0.027187	0.212937	0.061924	0.097596	0.07143		0.006964	0.079375	0.098762	0.095181	0.073002	0.043136
95	0.024722	0.054632	0.060868	0.059647	0.022127	0.020403	0.004767	0.118015	0.012469	0.006021	0.074717	0.014632		0.080305	0.083854	0.131015	0.104878	0.131383	0.114126	0.094151	0.025164	0.226905	0.063081	0.099866	0.07143		0.006964	0.079684	0.102259	0.095181	0.075237	0.042693
95.1667	0.025763	0.05732	0.060868	0.062903	0.021461	0.019737	0.0051	0.119042	0.012802	0.006021	0.070184	0.013965		0.084927	0.084002	0.138959	0.098264	0.124423	0.119936	0.094039	0.025576	0.223761	0.062886	0.099571	0.072254		0.007298	0.079375	0.104475	0.096235	0.074183	0.049902
95.3333	0.025647	0.059923	0.060868	0.064061	0.021127	0.016889	0.0051	0.119469	0.012802	0.005688	0.07085	0.009951		0.084927	0.085275	0.150358	0.097552	0.120126	0.134097	0.093678	0.024522	0.208335	0.062062	0.10192	0.068264		0.006552	0.079184	0.104126	0.124555	0.076824	0.059378
95.5	0.026059	0.060668	0.060868	0.064128	0.021127	0.01406	0.0051	0.119139	0.013136	0.006021	0.072517	0.004054		0.086621	0.086276	0.156044	0.095609	0.116646	0.125621	0.092289	0.024188	0.201227	0.06359	0.086916	0.0672		0.006219	0.083928	0.103978	0.137319	0.081108	0.060947
95.6667	0.026804	0.064845	0.059868	0.058477	0.021461	0.013315	0.004767	0.118143	0.013469	0.009088	0.067988	0.004192		0.085288	0.085582	0.159044	0.089955	0.124548	0.119254	0.091289	0.023443	0.200795	0.066689	0.083817	0.066515		0.006552	0.087526	0.103344	0.160914	0.078564	0.063351
95.8333	0.027138	0.071979	0.05784	0.058366	0.021127	0.013315	0.004767	0.115495	0.013136	0.012437	0.064262	0.007021		0.083288	0.084999	0.154844	0.084599	0.134088	0.09755	0.09027	0.022574	0.197285	0.069836	0.082151	0.065435		0.006748	0.089526	0.104683	0.162614	0.081079	0.067684
96	0.027883	0.070429	0.054322	0.059033	0.020656	0.013315	0.004767	0.115633	0.013136	0.012437	0.063943	0.009669		0.081676	0.085275	0.150231	0.081858	0.134685	0.095998	0.089402	0.021113	0.193407	0.079264	0.080248	0.058496		0.006414	0.089616	0.09846	0.164104	0.080509	0.075516
96.1667	0.030571	0.071711	0.052223	0.059561	0.020322	0.012981	0.004767	0.115772	0.013469	0.012104	0.06133	0.020341		0.083167	0.081592	0.147271	0.086431	0.134056	0.09594	0.088681	0.01918	0.188373	0.079538	0.079503	0.046549		0.006081	0.06529	0.094252	0.163359	0.081907	0.088533
96.3333	0.031439	0.071393	0.051223	0.05464	0.020322	0.012315	0.004767	0.106946	0.013136	0.011771	0.057206	0.029795		0.082422	0.077564	0.135579	0.086542	0.159529	0.096078	0.087812	0.018238	0.194675	0.079233	0.078631	0.046272		0.005081	0.061113	0.086579	0.1631	0.080446	0.092217
96.5	0.035878	0.074725	0.051223	0.043643	0.021656	0.009152	0.004434	0.097354	0.012802	0.011771	0.057206	0.030849		0.082696	0.074628	0.125583	0.090146	0.18504	0.097772	0.086017	0.018238	0.188698	0.084845	0.077436	0.0449		0.004414	0.05902	0.084234	0.166256	0.080094	0.091548
96.6667	0.037351	0.077617	0.049889	0.044373	0.021126	0.005802	0.0041	0.092587	0.013136	0.012492	0.057206	0.030849		0.083116	0.067491	0.122167	0.089634	0.182726	0.10062	0.084222	0.018099	0.174886	0.084923	0.072915	0.043347		0.004414	0.053737	0.082015	0.173414	0.071891	0.090306
96.8333	0.038146	0.08014	0.045214	0.04604	0.022126	0.005469	0.003767	0.091181	0.014937	0.013546	0.057285	0.031183		0.073036	0.065824	0.121134	0.090868	0.178838	0.106278	0.083477	0.017354	0.171199	0.080868	0.069817	0.043347		0.004414	0.049936	0.081582	0.183833	0.071134	0.090615
97	0.038853	0.08066	0.045009	0.047972	0.022126	0.005469	0.003767	0.086983	0.014603	0.014017	0.057618	0.031183		0.059877	0.064268	0.119051	0.087796	0.177148	0.108629	0.081123	0.017216	0.168337	0.08134	0.066423	0.043404		0.004414	0.048882	0.085228	0.18835	0.072067	0.090282
97.1667	0.039796	0.078714	0.045296	0.064668	0.021544	0.005469	0.004821	0.083631	0.014937	0.014017	0.055484	0.030849		0.060894	0.064268	0.122398	0.090286	0.178144	0.123567	0.07946	0.016549	0.157713	0.073087	0.065404	0.042385		0.004414	0.023862	0.093904	0.191423	0.071812	0.089948
97.3333	0.040287	0.07355	0.046981	0.077965	0.02121	0.005136	0.005154	0.08447	0.014603	0.014017	0.050611	0.030516		0.061032	0.06444	0.125085	0.088403	0.16577	0.144669	0.077523	0.013721	0.14786	0.073361	0.059952	0.050698		0.004748	0.023529	0.105717	0.19258	0.068818	0.089228
97.5	0.043725	0.070403	0.051297	0.091343	0.020936	0.005136	0.005154	0.084094	0.012603	0.013684	0.044482	0.030516		0.060287	0.061891	0.125085	0.082903	0.157842	0.148475	0.071282	0.013519	0.155511	0.073027	0.05903	0.05848		0.004748	0.023529	0.111189	0.191526	0.066393	0.092228
97.6667	0.045099	0.068919	0.051202	0.095233	0.020603	0.005136	0.005488	0.077372	0.010249	0.013684	0.041501	0.030516		0.064096	0.06206	0.113913	0.092209	0.155568	0.148613	0.067511	0.014102	0.165931	0.073282	0.059351	0.068376		0.004748	0.023391	0.11922	0.191526	0.068221	0.0924
97.8333	0.050192	0.068182	0.049427	0.092738	0.019229	0.005136	0.005488	0.068013	0.010249	0.013684	0.040558	0.030849		0.066392	0.067586	0.107381	0.088689	0.154534	0.146959	0.066511	0.015712	0.166457	0.07287	0.059219	0.073864		0.004609	0.023253	0.124961	0.193121	0.072437	0.097604
98	0.049995	0.0665	0.048427	0.09159	0.017895	0.005136	0.005959	0.072334	0.010249	0.014155	0.036831	0.030849		0.065643	0.065953	0.105687	0.086464	0.155657	0.149813	0.065649	0.015712	0.153637	0.071379	0.058265	0.075093		0.005081	0.022781	0.126015	0.200238	0.071401	0.099738
98.1667	0.05119	0.072542	0.048279	0.09235	0.017027	0.005469	0.00643	0.080789	0.009916	0.014017	0.035132	0.030849		0.066154	0.060694	0.102341	0.094222	0.155303	0.150311	0.063555	0.014658	0.152524	0.066658	0.056914	0.075189		0.005081	0.022448	0.126324	0.201571	0.07171	0.101401
98.3333	0.050287	0.076143	0.04675	0.091395	0.016498	0.005469	0.00494	0.077789	0.010249	0.013272	0.028716	0.029795		0.069201	0.064153	0.093952	0.091441	0.153818	0.154305	0.061488	0.013755	0.141968	0.063846	0.056554	0.077788		0.005081	0.021579	0.131665	0.201709	0.072455	0.101127
98.5	0.049418	0.07807	0.04327	0.092592	0.0167	0.005802	0.004468	0.078789	0.010111	0.013605	0.028382	0.029462		0.07173	0.07039	0.09354	0.093515	0.152818	0.162226	0.060436	0.013481	0.13648	0.053177	0.055621	0.087334		0.005081	0.020913	0.135665	0.201571	0.072788	0.101265
98.6667	0.048947	0.078344	0.042799	0.092552	0.014367	0.006136	0.004468	0.077936	0.009778	0.013605	0.026749	0.029795		0.072111	0.069407	0.093485	0.093845	0.15104	0.164828	0.060745	0.013343	0.138029	0.052177	0.061765	0.087623		0.004748	0.021954	0.140198	0.20165	0.078025	0.099598
98.8333	0.048799	0.080286	0.040111	0.097036	0.014675	0.006469	0.004468	0.079636	0.011152	0.013134	0.027951	0.029795		0.083075	0.077012	0.094227	0.092044	0.15104	0.167367	0.058097	0.012474	0.139491	0.053045	0.066854	0.087902		0.004748	0.024311	0.146817	0.202474	0.078769	0.095543
99	0.051035	0.083619	0.038445	0.101237	0.01493	0.006136	0.004802	0.07927	0.010819	0.013134	0.023649	0.029795		0.097549	0.083882	0.097887	0.090269	0.15104	0.165676	0.056763	0.012613	0.142563	0.051573	0.072528	0.088289		0.004609	0.025802	0.145087	0.204113	0.078611	0.0946
99.1667	0.048447	0.08542	0.035111	0.101624	0.015913	0.005135	0.004802	0.083547	0.011152	0.014002	0.020576	0.029795		0.102882	0.07503	0.100053	0.088659	0.148386	0.163804	0.055744	0.012946	0.140334	0.044565	0.075656	0.088173		0.004943	0.025802	0.142213	0.207255	0.077319	0.089645
99.3333	0.045909	0.082175	0.03391	0.099354	0.018267	0.005135	0.005273	0.084568	0.011152	0.01414	0.017503	0.029462		0.097697	0.074162	0.107053	0.08591	0.146131	0.158175	0.051101	0.012946	0.143015	0.044487	0.080569	0.089253		0.004943	0.025802	0.13992	0.207454	0.075252	0.085758
99.5	0.043838	0.078163	0.033243	0.097673	0.018129	0.005135	0.005606	0.086255	0.011624	0.019566	0.017091	0.029462		0.098057	0.071413	0.103314	0.087401	0.14521	0.156369	0.041804	0.013084	0.150795	0.04539	0.08793	0.088225		0.004609	0.026135	0.139455	0.183653	0.075205	0.08291
99.6667	0.043426	0.078746	0.032041	0.103019	0.026462	0.004664	0.005606	0.087296	0.011957	0.022044	0.017091	0.029462		0.096278	0.077025	0.114463	0.088596	0.136441	0.142205	0.026513	0.012613	0.144482	0.045926	0.080933	0.089538		0.004609	0.026468	0.137219	0.168791	0.075067	0.079304
99.8333	0.042706	0.078038	0.027825	0.114507	0.030143	0.00433	0.005606	0.087296	0.012252	0.023246	0.013409	0.029462		0.093951	0.084061	0.114947	0.088792	0.130242	0.135656	0.014966	0.011238	0.144069	0.04526	0.076611	0.091148		0.004276	0.026856	0.136484	0.136991	0.07271	0.077605
100	0.043118	0.075642	0.024843	0.113925	0.031604	0.003997	0.008145	0.086881	0.012384	0.033384	0.012467	0.029462		0.090153	0.087193	0.120738	0.092653	0.133054	0.131585	0.01275	0.011959	0.130375	0.045143	0.075422	0.093034		0.004276	0.026468	0.133615	0.139084	0.072288	0.074322
100.167	0.042077	0.0737	0.024843	0.110335	0.031604	0.003997	0.010885	0.087602	0.012522	0.038759	0.012938	0.029795		0.085943	0.086324	0.122132	0.093666	0.131098	0.131011	0.011807	0.011685	0.134695	0.045417	0.073026	0.092015		0.004414	0.025723	0.127538	0.141831	0.066926	0.066779
100.333	0.041036	0.072097	0.024843	0.119778	0.034008	0.00433	0.011939	0.088005	0.012855	0.042814	0.012017	0.030849		0.087415	0.091369	0.115434	0.093336	0.126469	0.129279	0.010807	0.012018	0.142733	0.047108	0.074299	0.092375		0.004414	0.024113	0.123365	0.114565	0.064979	0.05697
100.5	0.040624	0.072018	0.02451	0.123128	0.040241	0.00433	0.012272	0.088213	0.012855	0.043638	0.010683	0.030849		0.090885	0.091092	0.111983	0.099513	0.129429	0.131481	0.010533	0.011685	0.150759	0.050152	0.080966	0.096285		0.004748	0.019507	0.122782	0.101801	0.063605	0.054734
100.667	0.039878	0.069216	0.02451	0.122388	0.040241	0.00433	0.012606	0.086767	0.012522	0.04071	0.010545	0.030378		0.092788	0.091866	0.115664	0.110864	0.120402	0.130538	0.010866	0.011685	0.151483	0.056478	0.08266	0.098285		0.004748	0.015771	0.121828	0.079572	0.064962	0.05233
100.833	0.039212	0.062827	0.02451	0.122779	0.040241	0.00433	0.012606	0.08374	0.012522	0.039694	0.011017	0.02755		0.100868	0.097944	0.119864	0.118884	0.110171	0.130798	0.010395	0.011352	0.151562	0.054698	0.083406	0.100514		0.004414	0.013909	0.118878	0.078927	0.071058	0.047997
101	0.038799	0.062107	0.022274	0.123445	0.040241	0.00433	0.012606	0.083935	0.020091	0.040694	0.009654	0.024568		0.103196	0.106873	0.12051	0.129039	0.108586	0.149329	0.010395	0.01149	0.14962	0.054488	0.084739	0.102705		0.004748	0.013514	0.118232	0.078638	0.079617	0.040873
101.167	0.040126	0.059459	0.020783	0.122445	0.040574	0.004664	0.012134	0.080253	0.026047	0.041027	0.00824	0.013896		0.101626	0.106485	0.120946	0.12714	0.10954	0.151244	0.010395	0.012072	0.142556	0.061196	0.086406	0.105116		0.004748	0.014383	0.118232	0.088987	0.076667	0.027856
101.333	0.040591	0.057296	0.02045	0.123033	0.040574	0.00533	0.011801	0.076518	0.028074	0.041772	0.00824	0.004108		0.102255	0.106485	0.119461	0.129886	0.078503	0.151518	0.010062	0.012601	0.131665	0.06108	0.086072	0.109184		0.005081	0.015437	0.118232	0.104131	0.078412	0.022681
101.5	0.036485	0.053429	0.020117	0.124083	0.039379	0.004609	0.011801	0.083851	0.028408	0.042106	0.008573	0.003387		0.106224	0.107683	0.118188	0.125558	0.044558	0.151598	0.010062	0.012739	0.128383	0.055742	0.087301	0.109184		0.005081	0.018122	0.119605	0.104243	0.076632	0.022269
101.667	0.035287	0.048762	0.020117	0.124215	0.037965	0.004943	0.012134	0.086524	0.028408	0.041718	0.00824	0.003387		0.105631	0.109007	0.118384	0.122015	0.043892	0.151966	0.010062	0.012406	0.125887	0.059628	0.094458	0.109851		0.005826	0.01935	0.121879	0.100343	0.078179	0.020161
101.833	0.033491	0.04522	0.01845	0.123705	0.038166	0.004943	0.012468	0.08746	0.02863	0.041607	0.007494	0.003054		0.104964	0.110617	0.11805	0.118046	0.043892	0.146977	0.010728	0.012739	0.124955	0.058267	0.096973	0.10981		0.005826	0.020293	0.120269	0.092591	0.087286	0.019107
102	0.03345	0.041691	0.016655	0.122047	0.0385	0.004943	0.012801	0.090403	0.029832	0.04327	0.008828	0.003799		0.105284	0.112895	0.117305	0.119519	0.043558	0.145902	0.010728	0.012877	0.128538	0.057853	0.105312	0.110301		0.005493	0.021668	0.115568	0.088127	0.088501	0.018773
102.167	0.035791	0.040637	0.013556	0.106684	0.039082	0.005276	0.011747	0.09229	0.031294	0.04686	0.009299	0.004466		0.104687	0.113849	0.114705	0.116447	0.040159	0.132378	0.01059	0.014079	0.131673	0.058583	0.114752	0.110301		0.005493	0.023802	0.104956	0.086698	0.088227	0.01844
102.333	0.036244	0.038938	0.012104	0.10145	0.041217	0.005609	0.011413	0.091419	0.034312	0.047803	0.009299	0.004466		0.106324	0.114141	0.109991	0.113237	0.039414	0.130322	0.009924	0.01455	0.128526	0.058171	0.116834	0.101164		0.005493	0.025176	0.091461	0.085953	0.09107	0.01844
102.5	0.034607	0.038938	0.006919	0.088979	0.041947	0.005943	0.011747	0.092409	0.036107	0.048746	0.009299	0.004466		0.10678	0.115342	0.110265	0.112512	0.037803	0.128086	0.010062	0.014022	0.118658	0.059373	0.125999	0.093054		0.005493	0.0272	0.08546	0.09103	0.093308	0.015107
102.667	0.034646	0.038217	0.00522	0.084975	0.042359	0.005943	0.011413	0.094803	0.037107	0.049079	0.009299	0.004466		0.104843	0.113232	0.110848	0.101565	0.036008	0.129723	0.010062	0.013439	0.106622	0.059575	0.131656	0.080622		0.005493	0.033209	0.074618	0.093049	0.091854	0.013732
102.833	0.031759	0.03655	0.004886	0.085696	0.044716	0.006276	0.011413	0.095272	0.037976	0.048746	0.009632	0.004133		0.101964	0.106506	0.11193	0.104565	0.03514	0.135843	0.010395	0.012438	0.10322	0.059987	0.135097	0.077962		0.00516	0.03945	0.066338	0.092108	0.086917
103	0.039151	0.035805	0.004886	0.1019	0.045188	0.006609	0.011275	0.08717	0.041326	0.048274	0.009632	0.004133		0.102321	0.107839	0.112263	0.10553	0.03166	0.144069	0.009924	0.012438	0.100719	0.062525	0.140365	0.076733		0.005434	0.056863	0.065412	0.084324	0.086475
103.167	0.040916	0.029568	0.003832	0.121889	0.046521	0.006276	0.011137	0.07807	0.054773	0.047941	0.010632	0.004466		0.101668	0.107015	0.112597	0.095813	0.029326	0.148498	0.009924	0.012438	0.10014	0.062982	0.140365	0.081085		0.005767	0.076599	0.065025	0.087946	0.085421
103.333	0.040916	0.026922	0.003361	0.132144	0.04705	0.006276	0.011471	0.075736	0.065639	0.048884	0.010966	0.004466		0.096933	0.103889	0.11193	0.095846	0.028124	0.14737	0.009452	0.0123	0.097714	0.066538	0.141547	0.080958		0.005767	0.080599	0.057742	0.090954	0.084676
103.5	0.041328	0.027085	0.003361	0.137057	0.046902	0.006276	0.011471	0.07607	0.069522	0.048884	0.011711	0.004466		0.093921	0.097926	0.11193	0.094811	0.028124	0.142102	0.008411	0.012772	0.094975	0.081404	0.140817	0.070384		0.0061	0.092733	0.055757	0.091823	0.084063
103.667	0.04144	0.029339	0.003361	0.136155	0.045981	0.006276	0.011471	0.076329	0.076272	0.049355	0.01099	0.004466		0.095927	0.103583	0.111599	0.097711	0.026222	0.143563	0.007357	0.013184	0.093863	0.089537	0.127495	0.072693		0.006434	0.106897	0.050768	0.096177	0.078698
103.833	0.040719	0.027397	0.003361	0.132532	0.045672	0.006276	0.011471	0.079308	0.080564	0.049827	0.010455	0.004466		0.085704	0.101988	0.109989	0.105434	0.024194	0.14537	0.007357	0.013184	0.093863	0.097675	0.12047	0.071693		0.006767	0.116994	0.043322	0.100695	0.077859
104	0.039872	0.024535	0.003028	0.145142	0.045005	0.006276	0.011609	0.081518	0.081564	0.049827	0.009984	0.004466		0.067676	0.099039	0.105275	0.115999	0.02278	0.151664	0.00769	0.013184	0.09181	0.115476	0.114325	0.071841		0.006434	0.133614	0.044042	0.099362	0.078526
104.167	0.04046	0.022734	0.003028	0.144833	0.042648	0.005667	0.011609	0.082888	0.084231	0.048625	0.009984	0.005133		0.065343	0.103249	0.100755	0.121999	0.022035	0.174333	0.007552	0.013184	0.088234	0.1328	0.110033	0.071134		0.0061	0.133947	0.042929	0.099959	0.078353
104.333	0.042127	0.022004	0.003028	0.146736	0.040294	0.005333	0.011137	0.082308	0.085931	0.048153	0.010926	0.005799		0.067287	0.106315	0.090088	0.128565	0.021623	0.191666	0.007552	0.013929	0.086909	0.136479	0.10693	0.072726		0.0061	0.135947	0.044158	0.104806	0.080568
104.5	0.042847	0.021671	0.003028	0.146324	0.040294	0.005333	0.014347	0.081288	0.085459	0.042727	0.010593	0.008226		0.068926	0.108672	0.089676	0.133398	0.021211	0.199371	0.007552	0.016439	0.074357	0.141251	0.100104	0.07506		0.006434	0.13922	0.044623	0.103676	0.08092
104.667	0.043259	0.021362	0.003028	0.143368	0.032294	0.006708	0.014681	0.082986	0.086793	0.039582	0.010593	0.009601		0.068484	0.107298	0.077065	0.132065	0.018974	0.202343	0.007552	0.019838	0.076818	0.147034	0.10093	0.074316		0.005962	0.140261	0.047892	0.101883	0.083546
104.833	0.04434	0.021167	0.003028	0.132741	0.02828	0.006708	0.015014	0.083732	0.086625	0.038714	0.010593	0.009934		0.068739	0.103138	0.073037	0.134417	0.017773	0.202603	0.008283	0.020584	0.079557	0.148067	0.100125	0.074372		0.006434	0.163767	0.046132	0.128977	0.085672
105	0.044649	0.020695	0.003028	0.132741	0.026485	0.006708	0.012475	0.087356	0.085763	0.028576	0.010593	0.009934		0.07143	0.104767	0.061862	0.133157	0.013759	0.205664	0.008865	0.01953	0.07511	0.147438	0.10041	0.072487		0.006767	0.188009	0.045229	0.136555	0.084922
105.167	0.045982	0.020283	0.003028	0.133795	0.026485	0.006708	0.009402	0.091248	0.089776	0.026069	0.010455	0.009601		0.075684	0.111714	0.051995	0.13273	0.013954	0.204645	0.009199	0.019392	0.066915	0.147359	0.106411	0.073015		0.007238	0.192457	0.046457	0.134454	0.088044
105.333	0.047649	0.019617	0.003028	0.123804	0.024081	0.006708	0.008681	0.086074	0.092923	0.023428	0.00971	0.008546		0.075407	0.110129	0.04156	0.129091	0.013542	0.193081	0.008532	0.01953	0.056323	0.145669	0.101789	0.072655		0.007238	0.193537	0.046878	0.1344	0.089122
105.5	0.049259	0.019421	0.003361	0.11785	0.019752	0.006708	0.008681	0.090971	0.097074	0.022408	0.010791	0.008546		0.077036	0.110406	0.033061	0.127722	0.009528	0.192579	0.008061	0.020196	0.050612	0.14137	0.099468	0.067711		0.007238	0.194066	0.048763	0.134812	0.086555
105.667	0.051686	0.01838	0.003361	0.117977	0.020832	0.006708	0.009015	0.094744	0.098276	0.021937	0.012814	0.008546		0.077487	0.113298	0.025047	0.123886	0.008114	0.19225	0.008199	0.021196	0.051372	0.132555	0.101241	0.063377		0.007238	0.19576	0.049718	0.136718	0.08731
105.833	0.054373	0.018635	0.003361	0.117389	0.021166	0.007041	0.009348	0.09449	0.098747	0.019604	0.017264	0.008546		0.070074	0.109436	0.020847	0.115223	0.006447	0.19152	0.010947	0.022398	0.052984	0.132882	0.103183	0.063076		0.007572	0.199761	0.050759	0.161752	0.078259
106	0.056907	0.021375	0.003361	0.118191	0.022865	0.006708	0.009015	0.096805	0.091591	0.01827	0.021563	0.00888		0.067334	0.101968	0.01948	0.107552	0.005033	0.171062	0.014628	0.022672	0.054642	0.128947	0.105572	0.062318		0.007238	0.201138	0.052108	0.176678	0.066232
106.167	0.062971	0.022095	0.003361	0.119133	0.022865	0.007749	0.009015	0.099878	0.087658	0.01827	0.024913	0.00988		0.069535	0.106016	0.018323	0.110554	0.003333	0.168928	0.016403	0.022285	0.055112	0.121827	0.105107	0.061717		0.007572	0.202803	0.055857	0.1668	0.069356
106.333	0.069304	0.02247	0.003361	0.121467	0.023199	0.008749	0.009348	0.100012	0.08903	0.017525	0.028815	0.010292		0.070564	0.107604	0.017121	0.10942	0.003	0.169977	0.016736	0.021618	0.055973	0.120924	0.105717	0.057315		0.007572	0.203083	0.055565	0.152088	0.068694
106.5	0.070746	0.02625	0.003361	0.133277	0.022727	0.008415	0.009681	0.092749	0.096007	0.017525	0.029148	0.010292		0.06944	0.10666	0.014788	0.112379	0.003471	0.170869	0.020036	0.021147	0.064986	0.120179	0.110954	0.056594		0.007905	0.201731	0.054512	0.148545	0.070734
106.667	0.070746	0.029397	0.006028	0.142283	0.022727	0.008082	0.009348	0.09105	0.097374	0.016858	0.029482	0.015369		0.069905	0.109964	0.014121	0.116648	0.005415	0.1686	0.023626	0.021147	0.068653	0.117491	0.10513	0.057622		0.007493	0.201031	0.058367	0.145288	0.088501
106.833	0.071413	0.030953	0.006773	0.145599	0.021859	0.008082	0.009015	0.091846	0.09696	0.015915	0.029815	0.019369		0.073749	0.1153	0.013788	0.116569	0.005415	0.168677	0.02445	0.021285	0.071465	0.117879	0.115682	0.057034		0.00716	0.203889	0.064323	0.143823	0.088227
107	0.070551	0.031856	0.007827	0.152636	0.021664	0.008415	0.009427	0.090222	0.098115	0.013781	0.028148	0.02029		0.07807	0.119193	0.013788	0.117313	0.005415	0.168108	0.028294	0.021147	0.068824	0.117545	0.109036	0.056015		0.00716	0.204871	0.065626	0.144103	0.09107
107.167	0.068322	0.03319	0.00816	0.165441	0.021552	0.008415	0.009898	0.092108	0.102792	0.010524	0.02801	0.020998		0.074094	0.124243	0.012374	0.11959	0.005415	0.168555	0.033304	0.019945	0.075632	0.118478	0.100921	0.056486		0.007493	0.20607	0.068104	0.143772	0.093308
107.333	0.079154	0.033935	0.006604	0.166704	0.019889	0.008415	0.009898	0.097504	0.101265	0.010053	0.028148	0.024478		0.072653	0.128003	0.012374	0.120257	0.005748	0.155998	0.034049	0.020416	0.086894	0.119844	0.099374	0.057194		0.00716	0.20575	0.068413	0.163631	0.091854
107.5	0.077765	0.035545	0.006742	0.16774	0.018687	0.008082	0.010036	0.097152	0.101136	0.009443	0.028148	0.026905		0.072865	0.12693	0.011628	0.123132	0.005748	0.166292	0.036723	0.023018	0.099093	0.120528	0.093997	0.058097		0.00716	0.204336	0.072426	0.175274	0.086917
107.667	0.080252	0.037007	0.006742	0.169726	0.02081	0.008082	0.01037	0.096113	0.101177	0.009443	0.028148	0.030705		0.070846	0.126069	0.010574	0.121058	0.005748	0.186718	0.038422	0.02609	0.111045	0.123969	0.088456	0.058097		0.00716	0.198994	0.076954	0.204014	0.086475
107.833	0.079509	0.037752	0.007488	0.177916	0.021752	0.007749	0.01037	0.102176	0.102514	0.009915	0.027815	0.031039		0.071429	0.126197	0.007825	0.117196	0.005748	0.177305	0.040422	0.025619	0.113983	0.125972	0.08548	0.055268		0.00716	0.193165	0.081965	0.204014	0.085421
108	0.072314	0.0406	0.007821	0.163913	0.021281	0.007415	0.010036	0.104528	0.107734	0.010248	0.028148	0.0325		0.069817	0.125885	0.008159	0.114869	0.006082	0.170545	0.042557	0.029354	0.113419	0.127503	0.079791	0.055096		0.006414	0.177126	0.081757	0.208215	0.084676
108.167	0.07173	0.044462	0.008154	0.157793	0.029212	0.007749	0.010036	0.105141	0.097304	0.010581	0.027148	0.03694		0.080015	0.126709	0.00788	0.112687	0.006415	0.165471	0.043425	0.032499	0.114159	0.126634	0.078458	0.050004		0.006414	0.167666	0.082465	0.21057	0.084063
108.333	0.074259	0.043096	0.011227	0.174393	0.029155	0.007749	0.009703	0.106222	0.09225	0.009639	0.026482	0.037685		0.088258	0.124408	0.00788	0.111988	0.009396	0.162499	0.045782	0.03358	0.118105	0.123352	0.077921	0.04645		0.006748	0.165666	0.084468	0.212134	0.078698
108.5	0.073847	0.040423	0.016402	0.178111	0.036754	0.007415	0.009703	0.105026	0.092276	0.009305	0.025736	0.038739		0.101296	0.12784	0.007546	0.110336	0.009396	0.16059	0.050163	0.033108	0.141405	0.108486	0.080317	0.045409		0.006414	0.154532	0.089762	0.218243	0.077859
108.667	0.074588	0.040966	0.022337	0.183759	0.036754	0.007082	0.010036	0.104158	0.089007	0.008834	0.025736	0.039151		0.10323	0.123656	0.004859	0.105494	0.009396	0.158292	0.055538	0.033565	0.144593	0.10074	0.104259	0.042982		0.006081	0.140994	0.093085	0.216687	0.078526
108.833	0.085137	0.044021	0.029648	0.184852	0.036009	0.007415	0.010036	0.100854	0.088019	0.008363	0.025069	0.039818		0.108035	0.118388	0.004525	0.098105	0.00973	0.154692	0.055538	0.034898	0.148474	0.092146	0.123895	0.043121		0.006081	0.130648	0.093678	0.211149	0.078353
109	0.094971	0.044217	0.029648	0.1692	0.035676	0.008415	0.01031	0.099546	0.089558	0.008363	0.025069	0.040485		0.110305	0.120011	0.004859	0.09028	0.00973	0.15027	0.056899	0.03876	0.154599	0.076702	0.136094	0.042252		0.006081	0.113591	0.097092	0.218114	0.080568
109.167	0.099784	0.045883	0.030368	0.172988	0.035676	0.008082	0.012105	0.098514	0.099995	0.008363	0.025069	0.041485		0.107638	0.120732	0.004859	0.085974	0.00973	0.12768	0.057311	0.04244	0.155307	0.060124	0.137259	0.042331		0.006081	0.11446	0.097566	0.224834	0.08092
109.333	0.098862	0.047412	0.030702	0.174358	0.035676	0.008082	0.012439	0.100011	0.105815	0.008363	0.024127	0.042309		0.106166	0.118824	0.004859	0.082427	0.009396	0.111013	0.058311	0.04244	0.15465	0.056523	0.135986	0.038937		0.006414	0.114126	0.100234	0.230637	0.083546
109.5	0.099142	0.051295	0.031904	0.175078	0.035676	0.008415	0.019033	0.10014	0.108354	0.008363	0.02446	0.040627		0.102833	0.120057	0.004859	0.077304	0.009063	0.10378	0.059512	0.042287	0.157007	0.052076	0.138118	0.035866		0.006826	0.110521	0.100594	0.232027	0.085672
109.667	0.101541	0.052907	0.034012	0.175177	0.035342	0.007374	0.022167	0.097812	0.109436	0.008363	0.02446	0.04128		0.10377	0.115609	0.004525	0.078637	0.009063	0.100635	0.059846	0.042368	0.163513	0.048066	0.13779	0.036996		0.006826	0.109618	0.100823	0.252305	0.084922
109.833	0.102553	0.066562	0.035807	0.175628	0.035342	0.007708	0.022167	0.097067	0.116867	0.008029	0.02446	0.046844		0.103436	0.111344	0.004525	0.079224	0.009535	0.10111	0.059389	0.041956	0.172277	0.047858	0.136513	0.04964		0.006355	0.086	0.101211	0.23191	0.088044
110	0.102442	0.075254	0.036473	0.179171	0.035342	0.007708	0.023867	0.092783	0.118729	0.008029	0.02446	0.054001		0.101688	0.108714	0.004859	0.077526	0.009535	0.097717	0.058669	0.042428	0.178598	0.048779	0.134813	0.058412		0.006355	0.064164	0.101485	0.244108	0.089122
110.167	0.101775	0.08152	0.037219	0.178588	0.035814	0.007708	0.0272	0.089424	0.115244	0.005162	0.024127	0.05611		0.097433	0.103134	0.004387	0.080952	0.008868	0.093821	0.061023	0.042761	0.179501	0.05022	0.128813	0.061018		0.005412	0.064164	0.100118	0.243351	0.086555
110.333	0.100521	0.084987	0.038421	0.182733	0.036147	0.007374	0.027921	0.095091	0.118921	0.003748	0.024127	0.061453		0.096512	0.09793	0.004859	0.082894	0.008535	0.095936	0.061689	0.042761	0.180195	0.050299	0.130274	0.069068		0.005412	0.064125	0.101623	0.253101	0.08731
110.5	0.09891	0.087589	0.039462	0.184836	0.034244	0.008749	0.028333	0.090645	0.117124	0.003276	0.022712	0.069866		0.089858	0.099131	0.00533	0.078259	0.008535	0.104537	0.062161	0.042428	0.183333	0.056711	0.126261	0.077894		0.005079	0.066458	0.103612	0.254383	0.078259
110.667	0.109754	0.096427	0.040952	0.183654	0.03283	0.009082	0.028333	0.086126	0.116976	0.004219	0.021022	0.074251		0.088837	0.094798	0.005664	0.071689	0.008868	0.103883	0.062023	0.043127	0.180906	0.058004	0.127731	0.091914		0.004745	0.066857	0.101912	0.251778	0.066232
110.833	0.124737	0.097966	0.041424	0.186922	0.032497	0.008749	0.02949	0.088362	0.119108	0.00469	0.016101	0.077269		0.089211	0.095716	0.006384	0.070944	0.008868	0.102223	0.059607	0.042925	0.178549	0.058958	0.125377	0.09443		0.004412	0.091007	0.100871	0.226357	0.069356
111	0.123569	0.09758	0.041895	0.18822	0.030797	0.008749	0.030692	0.087808	0.119417	0.005024	0.011056	0.08008		0.089932	0.094979	0.007051	0.06723	0.008868	0.101914	0.055927	0.044416	0.176146	0.054258	0.121655	0.094726		0.004412	0.115505	0.098801	0.210562	0.068694
111.167	0.117505	0.096997	0.044434	0.189385	0.030464	0.007374	0.031746	0.090005	0.122756	0.00469	0.007706	0.080282		0.088479	0.098375	0.006718	0.062084	0.008868	0.100719	0.053819	0.046353	0.173072	0.057087	0.122811	0.092093		0.004412	0.125039	0.091769	0.210836	0.070734
111.333	0.114172	0.096368	0.045377	0.189002	0.030464	0.006041	0.03428	0.094239	0.121242	0.00469	0.004276	0.085683		0.086821	0.097928	0.006718	0.06249	0.008868	0.103696	0.053957	0.047394	0.170836	0.058643	0.125251	0.091231		0.004412	0.133515	0.090395	0.209933	0.088501
111.5	0.112731	0.092666	0.045377	0.177063	0.030464	0.006374	0.036814	0.100688	0.117231	0.004357	0.003609	0.086724		0.085025	0.106977	0.007051	0.061276	0.008396	0.113345	0.050657	0.048394	0.16155	0.060751	0.123833	0.091841		0.004412	0.157655	0.089492	0.209795	0.088227
111.667	0.112319	0.090561	0.043764	0.167391	0.030464	0.006374	0.038305	0.102729	0.11807	0.004357	0.003276	0.083138		0.084359	0.106923	0.007051	0.060341	0.006453	0.118217	0.0474	0.051261	0.15827	0.060507	0.124523	0.090146		0.004824	0.157321	0.081569	0.209795	0.09107
111.833	0.112319	0.090641	0.043019	0.163637	0.03013	0.006374	0.039719	0.103012	0.117826	0.004357	0.002943	0.081741		0.084305	0.126108	0.007384	0.064527	0.006786	0.119265	0.046655	0.051261	0.15459	0.061587	0.11485	0.089401		0.005157	0.154188	0.073209	0.208593	0.093308
112	0.112901	0.089738	0.042631	0.160498	0.029659	0.006041	0.039641	0.100327	0.116469	0.004357	0.002943	0.082678		0.081628	0.144934	0.007384	0.076461	0.006786	0.118834	0.043223	0.054471	0.153509	0.062335	0.114522	0.089263		0.005491	0.152831	0.070852	0.20726	0.091854
112.167	0.11218	0.090405	0.042965	0.147228	0.028716	0.005708	0.041113	0.096017	0.116705	0.004966	0.002609	0.082049		0.083513	0.140611	0.007718	0.088563	0.007119	0.117914	0.038351	0.056828	0.146258	0.060534	0.11367	0.088653		0.005157	0.153882	0.067707	0.204572	0.086917
112.333	0.104119	0.092263	0.043984	0.136959	0.028245	0.005374	0.0438	0.091088	0.119929	0.005438	0.002609	0.082692		0.08318	0.14288	0.008051	0.090913	0.006786	0.111863	0.037939	0.056631	0.134996	0.061191	0.114354	0.087612		0.005491	0.154713	0.067707	0.183968	0.086475
112.5	0.104575	0.093434	0.044714	0.13456	0.028245	0.005374	0.044074	0.091902	0.123339	0.005105	0.002609	0.088403		0.084453	0.146271	0.008051	0.099245	0.006453	0.106999	0.035737	0.055224	0.122796	0.059777	0.112358	0.085342		0.005962	0.169662	0.063694	0.167248	0.085421
112.667	0.103361	0.094847	0.045768	0.129707	0.025377	0.005708	0.044795	0.090268	0.135765	0.004771	0.002943	0.08849		0.086561	0.146924	0.008051	0.113377	0.006786	0.095935	0.034371	0.053348	0.10965	0.055467	0.115912	0.085034		0.006434	0.188762	0.059361	0.135434	0.084676
112.833	0.103233	0.097532	0.046225	0.120935	0.022078	0.005708	0.046681	0.08371	0.13356	0.0043	0.002943	0.092425		0.094841	0.146503	0.008051	0.114573	0.006453	0.113551	0.032037	0.053819	0.108912	0.053385	0.116912	0.086644		0.006434	0.196024	0.054683	0.132896	0.084063
113	0.103957	0.097997	0.045892	0.117366	0.022078	0.006374	0.047014	0.084358	0.126404	0.003966	0.002609	0.094658		0.104101	0.14519	0.007051	0.114881	0.006453	0.110834	0.030236	0.052895	0.109083	0.051112	0.115871	0.086816		0.006434	0.200197	0.052989	0.128695	0.078698
113.167	0.103217	0.096717	0.04899	0.101834	0.012951	0.006041	0.048014	0.087647	0.126644	0.003633	0.002609	0.090828		0.094885	0.144366	0.005997	0.115215	0.006119	0.111155	0.029701	0.052177	0.110769	0.05198	0.115871	0.086234		0.0061	0.194858	0.051614	0.121384	0.077859
113.333	0.102244	0.10033	0.046388	0.074234	0.015441	0.006374	0.05223	0.088176	0.121988	0.003966	0.002609	0.091573		0.091109	0.144801	0.009724	0.114215	0.003138	0.116823	0.027344	0.054353	0.115208	0.053343	0.114917	0.086646		0.005767	0.193899	0.048866	0.11634	0.078526
113.5	0.104598	0.104078	0.042547	0.063387	0.008814	0.006846	0.057605	0.088759	0.118079	0.0043	0.003081	0.091893		0.078363	0.141998	0.01345	0.112312	0.003138	0.120758	0.023832	0.064876	0.092221	0.054538	0.112382	0.086646		0.0061	0.196233	0.03989	0.109363	0.078353
113.667	0.103857	0.103977	0.036612	0.057268	0.008069	0.007179	0.063684	0.088759	0.11609	0.004633	0.003081	0.091148		0.0731	0.139484	0.01345	0.1119	0.002805	0.124199	0.019511	0.078734	0.101578	0.05572	0.088441	0.085605		0.0061	0.213186	0.035821	0.107763	0.080568
113.833	0.094918	0.103498	0.029773	0.063609	0.008402	0.006984	0.065174	0.089051	0.114694	0.004633	0.003081	0.090481		0.072938	0.138011	0.01345	0.111567	0.002471	0.131846	0.019511	0.080969	0.098259	0.05572	0.069525	0.085605		0.0061	0.217278	0.035228	0.107958	0.08092
114	0.084441	0.107673	0.030244	0.068487	0.008736	0.006455	0.069202	0.089418	0.124601	0.004966	0.003414	0.090148		0.076976	0.140984	0.013117	0.111032	0.002471	0.131251	0.017817	0.080649	0.092134	0.053637	0.059541	0.086762		0.006767	0.222636	0.030014	0.098661	0.083546
114.167	0.0819	0.110182	0.029936	0.063953	0.008736	0.006789	0.07374	0.084002	0.114846	0.004966	0.003414	0.088481		0.079248	0.141597	0.013255	0.109338	0.003138	0.146727	0.017405	0.081979	0.095244	0.054382	0.057669	0.087071		0.006767	0.235137	0.027323	0.087789	0.085672
114.333	0.082098	0.11297	0.030545	0.060681	0.008736	0.007843	0.084412	0.082935	0.1087	0.007101	0.003414	0.088405		0.079831	0.148773	0.013255	0.108653	0.005986	0.160697	0.016405	0.0819	0.094598	0.054839	0.056003	0.087404		0.006434	0.240342	0.022386	0.07514	0.084922
114.5	0.081707	0.112175	0.030757	0.059627	0.008402	0.008176	0.07651	0.085674	0.107828	0.014133	0.003081	0.08766		0.082479	0.150104	0.012922	0.108394	0.006929	0.162583	0.015203	0.082799	0.093184	0.056302	0.054697	0.087974		0.006434	0.254737	0.020692	0.071806	0.088044
114.667	0.079308	0.114767	0.028649	0.056862	0.008736	0.008314	0.074376	0.088262	0.107213	0.014604	0.003414	0.085965		0.081671	0.154341	0.013255	0.108522	0.007983	0.172068	0.015008	0.083332	0.086455	0.05925	0.058096	0.086695		0.006767	0.271002	0.016449	0.050782	0.089122
114.833	0.077353		0.027326	0.054508	0.008736	0.007981	0.077024	0.091586	0.099574	0.015075	0.003414	0.080068		0.081337	0.162403	0.013589	0.106583	0.007845	0.17292	0.015008	0.084374	0.077305	0.058962	0.060448	0.073751		0.0071	0.282625	0.015395	0.043751	0.086555
115	0.076881		0.02713	0.050494	0.008736	0.007981	0.081333	0.094912	0.099349	0.017019	0.003748	0.072911		0.08059	0.162352	0.013727	0.108227	0.009872	0.174614	0.015008	0.085569	0.080359	0.05918	0.061502	0.065709		0.007512	0.293588	0.014983	0.021547	0.08731
115.167	0.076353		0.02713	0.050356	0.008264	0.007981	0.08159	0.098229	0.09882	0.018073	0.004081	0.070803		0.08059	0.161707	0.01406	0.103468	0.010206	0.17424	0.012792	0.086276	0.088083	0.057739	0.062405	0.063104		0.007984	0.304047	0.014983	0.020604	0.078259
115.333	0.076353		0.026674	0.045268	0.009305	0.007981	0.08159	0.099903	0.099445	0.019127	0.006108	0.065459		0.081872	0.161431	0.013589	0.101114	0.010539	0.171101	0.012459	0.089348	0.089389	0.06566	0.06161	0.054942		0.007984	0.323289	0.011683	0.009855	0.066232
115.5	0.077814		0.0263	0.04242	0.010672	0.006606	0.084859	0.097883	0.097503	0.020181	0.007051	0.057046		0.083196	0.159031	0.01345	0.100485	0.010872	0.161209	0.011987	0.091442	0.089533	0.071279	0.06561	0.046248		0.007984	0.350667	0.007337	0.007827	0.069356
115.667	0.072217		0.025554	0.041365	0.010672	0.006273	0.088871	0.102098	0.097651	0.02044	0.006385	0.052662		0.082	0.158698	0.01345	0.099151	0.010872	0.161501	0.012399	0.090075	0.090278	0.076075	0.061542	0.034916		0.008317	0.378307	0.007337	0.007298	0.068694
115.833	0.06619		0.026285	0.037685	0.010672	0.006273	0.089408	0.10266	0.099581	0.02295	0.006718	0.050115		0.080626	0.160467	0.012868	0.098739	0.010872	0.163909	0.012811	0.089547	0.101136	0.0811	0.064542	0.032266		0.008317	0.366906	0.007337	0.006632	0.070734
116	0.07324		0.026867	0.034253	0.010672	0.006273	0.088539	0.103081	0.098999	0.024108	0.007051	0.047304		0.084649	0.164506	0.012339	0.097698	0.010872	0.170195	0.012811	0.087782	0.103562	0.080792	0.06468	0.030455		0.008317	0.350336	0.007003	0.0075	0.088501
116.167	0.080407		0.026932	0.032478	0.011143	0.006273	0.089429	0.103277	0.093774	0.024441	0.008105	0.046102		0.092769	0.158823	0.012339	0.097752	0.010872	0.181076	0.012811	0.085512	0.10559	0.078101	0.062794	0.03026		0.008317	0.361192	0.007337	0.008129	0.088227
116.333	0.076794		0.029008	0.029529	0.01081	0.00594	0.089249	0.100591	0.094023	0.025108	0.010173	0.039955		0.092769	0.158428	0.012339	0.095733	0.011206	0.183168	0.012673	0.084138	0.109618	0.076073	0.063836	0.03099		0.008317	0.35619	0.007337	0.009325	0.09107
116.5	0.077182		0.032081	0.028529	0.01081	0.005606	0.092644	0.096814	0.093796	0.029961	0.013246	0.038581		0.097298	0.150735	0.012006	0.094046	0.011206	0.174787	0.013006	0.083471	0.113593	0.075167	0.07067	0.031538		0.008317	0.335384	0.006865	0.009325	0.093308
116.667	0.077182		0.032694	0.027862	0.01081	0.005606	0.100957	0.09416	0.096065	0.033244	0.014912	0.037424		0.104796	0.14739	0.012339	0.091184	0.011872	0.182552	0.01434	0.080937	0.113285	0.074669	0.083387	0.03195		0.008043	0.344104	0.007199	0.009325	0.091854
116.833	0.083523		0.033027	0.026808	0.01081	0.005606	0.1067	0.090478	0.095856	0.034446	0.02192	0.035153		0.10234	0.124993	0.012673	0.08633	0.011539	0.193081	0.013928	0.081211	0.121014	0.073736	0.089017	0.032617		0.00771	0.372787	0.007532	0.01007	0.086917
117	0.085868		0.032832	0.022165	0.01081	0.006078	0.109106	0.091199	0.101531	0.035446	0.027438	0.032883		0.100264	0.100272	0.013418	0.071709	0.011206	0.20031	0.013516	0.078001	0.123843	0.073265	0.09438	0.038617		0.007376	0.377906	0.007532	0.011272	0.086475
117.167	0.088074		0.032165	0.020963	0.011143	0.006411	0.10985	0.090553	0.100489	0.03617	0.029233	0.032138		0.109478	0.09922	0.013085	0.058272	0.011206	0.19995	0.01379	0.075977	0.126228	0.073403	0.10187	0.0425		0.007376	0.398433	0.007532	0.011743	0.085421
117.333	0.094712		0.031341	0.020963	0.011614	0.006744	0.108537	0.08962	0.096521	0.039282	0.031165	0.028015		0.118573	0.093015	0.012751	0.05761	0.011206	0.200126	0.013456	0.075703	0.137287	0.071517	0.110904	0.047177		0.007043	0.399529	0.006478	0.012077	0.084676
117.5	0.104922		0.032083	0.020218	0.011614	0.006744	0.110395	0.086474	0.095049	0.041282	0.032219	0.019877		0.12106	0.089031	0.012751	0.044296	0.011206	0.192931	0.012847	0.074508	0.137149	0.071379	0.110769	0.054055		0.006905	0.391419	0.006007	0.012743	0.084063
117.667	0.113514		0.031362	0.020218	0.011614	0.006411	0.111136	0.087363	0.081582	0.043077	0.035553	0.01599		0.124223	0.087337	0.013418	0.031567	0.010872	0.19341	0.014004	0.072841	0.137344	0.072932	0.109738	0.055976		0.006434	0.375442	0.00534	0.012743	0.078698
117.833	0.112901		0.030631	0.019746	0.011614	0.006411	0.110452	0.086457	0.084394	0.0472	0.036927	0.011721		0.122223	0.086434	0.014085	0.031844	0.010872	0.186675	0.015004	0.07237	0.13802	0.075697	0.107543	0.056033		0.007179	0.371117	0.005478	0.013077	0.077859
118	0.120993		0.034432	0.019413	0.011614	0.005744	0.112253	0.083262	0.084394	0.053283	0.04532	0.007694		0.116751	0.086059	0.014085	0.031123	0.010539	0.192407	0.014671	0.069559	0.135629	0.074647	0.108412	0.055404		0.007846	0.370212	0.005478	0.012743	0.078526
118.167	0.128271		0.033427	0.018942	0.011143	0.005744	0.114463	0.079681	0.084604	0.059037	0.046066	0.007694		0.121492	0.090404	0.014418	0.030456	0.010539	0.211955	0.014338	0.067465	0.131567	0.07486	0.120198	0.054932		0.008788	0.382845	0.005667	0.012743	0.078353
118.333	0.13898		0.034622	0.018942	0.008183	0.005411	0.11265	0.079845	0.083859	0.065116	0.058759	0.006536		0.117079	0.096994	0.011024	0.03079	0.010539	0.22849	0.014671	0.063875	0.122598	0.078898	0.123253	0.055678		0.018926	0.409649	0.005869	0.013077	0.080568
118.5	0.141678		0.034034	0.01847	0.006155	0.005273	0.107942	0.079845	0.083525	0.066726	0.060287	0.005162		0.120018	0.096365	0.007298	0.030456	0.010539	0.23091	0.014136	0.05288	0.121433	0.08484	0.130927	0.05609		0.031286	0.410662	0.006087	0.013077	0.08092
118.667	0.148225		0.035734	0.01847	0.007357	0.00494	0.102276	0.081179	0.082368	0.066864	0.066954	0.005162		0.122978	0.096031	0.007298	0.031123	0.010872	0.225705	0.013082	0.037821	0.110747	0.083805	0.131672	0.05609		0.047862	0.394458	0.006321	0.011133	0.083546
118.833	0.160815		0.035596	0.010035	0.007023	0.00567	0.10216	0.081307	0.080785	0.06917	0.071338	0.006162		0.117207	0.096503	0.007298	0.031456	0.011206	0.217783	0.013082	0.034586	0.109805	0.083393	0.135126	0.056364		0.049229	0.413135	0.005131	0.010466	0.085672
119	0.168858		0.035124	0.004333	0.036504	0.005532	0.101859	0.079758	0.069393	0.071283	0.078621	0.006162		0.1213	0.089598	0.007298	0.029251	0.011206	0.217041	0.013082	0.031318	0.115632	0.083393	0.134233	0.055618		0.049033	0.40908	0.004929	0.011409	0.084922

## Sheet: Fig2. C, Tcore
time (min)	US+	US+	US+	US+	US+	US+	US+	US+	US+	US+	US+	US+	US+		US- (Control)	US- (Control)	US- (Control)	US- (Control)	US- (Control)	US- (Control)	US- (Control)	US- (Control)	US- (Control)	US- (Control)	US- (Control)	US- (Control)	US- (Control)	US- (Control)		Offtarget	Offtarget	Offtarget	Offtarget
	M	M	M	M	M	M	F	F	F	F	F	F	F		M	M	M	M	M	M	F	F	F	F	F	F	F	F		F	F	F	F
0	36.8	35.4	35.178	37.2	36.5023	36.9	36.7	35.8	34.7	35.7	35.3	35	34.9		35.6007	36.3	35.7	36.6839	36.6007	36.7	36.1	36.2	36.1	36.1	35.8	36.5	36.1688	34.8		36.1	35.1	35.6	35
1	36.8	35.4	34.9342	37.2	36.5713	36.9	36.7	35.8	34.7	35.7844	35.3	34.9492	34.7477		35.6424	36.3371	35.7605	36.7308	36.691	36.8651	36.1	36.2	36.1	36.1	35.8	36.4468	36.2532	34.8		36.02	35.14	35.56	35
2	36.8	35.4	34.7597	37.2	36.6	36.9	36.7	35.8	34.7	35.8688	35.3	34.9	34.5954		35.684	36.3826	35.8613	36.7808	36.7	37.0202	36.1	36.2	36.1688	36.1	35.8	36.4	36.3	34.8		35.94	35.18	35.52	35
3	36.8	35.4	34.6701	37.2	36.6	36.9	36.6468	35.8	34.7	35.9532	35.3	34.9	34.4431		35.7311	36.4	35.9308	36.8	36.7037	37.1303	36.0468	36.1468	36.2	36.1	35.8	36.4	36.3	34.8439		35.9	35.18	35.48	35.02
4	36.8	35.4	34.5642	37.2	36.6	36.9391	36.6	35.8	34.6624	35.9624	35.3	34.897	34.3		35.7815	36.4	35.9808	36.8	36.7587	37.2328	36.0376	36.1376	36.2376	36.1	35.8	36.4	36.3	35		35.9	35.14	35.44	35.06
5	36.8	35.4	35.178	37.2315	36.631	36.9863	36.6	35.8	34.6219	35.9219	35.3	34.8462	34.3		35.7681	36.3681	36	36.8639	36.8275	37.3224	36.1	36.2	36.3	36.1	35.7781	36.4	36.3	35		35.9	35.1	35.4	35.1
6	36.8	35.4	34.9342	37.2798	36.7	36.8686	36.6	35.7937	34.6937	36	35.3	34.8	34.3		35.7176	36.3177	36	36.9647	36.9376	37.3927	36.1063	36.2	36.3063	36.0937	35.6937	36.4	36.3	35		35.9	35.1	35.4	35.1
7	36.8	35.4	34.7597	37.3	36.5621	36.8	36.6	35.7093	34.6093	36	35.3	34.8	34.3		35.6672	36.3	36.0639	37	37	37.3376	36.1907	36.2	36.3907	36.0093	35.6093	36.4	36.3595	35		35.9	35.1	35.4	35.1
8	36.8321	35.4	34.6701	37.3	36.5759	36.8	36.6	35.6249	34.6751	36.0751	35.3	34.8	34.3		35.6168	36.3	36.1647	37	37	37.3142	36.2	36.2	36.4751	36.0751	35.6	36.4439	36.4439	35		35.9	35.1	35.4	35.14
9	36.8872	35.4	34.5642	37.3	36.7	36.778	36.6	35.481	34.7	36.1	35.222	34.8	34.3		35.5333	36.3	36.1345	37.0336	37.0336	37.359	36.2	36.2	36.381	36.0405	35.6	36.5	36.5	35		35.9	35.1	35.4	35.22
10	36.9	35.4	35.178	37.3	36.7	36.718	36.6	35.4439	34.7	36.1	35.1244	34.8	34.3		35.4333	36.3	36.0336	37.084	37.0882	37.4	36.1561	36.2	36.3	36	35.6	36.4873	36.4747	35		35.9	35.1	35.4	35.3
11	36.9	35.4	34.9342	37.3	36.8658	36.7	36.5717	35.5283	34.7	36.1283	35.1732	34.8	34.3		35.4	36.3336	36.0336	37.1311	37.1	37.4	36.1283	36.2	36.3	36.0283	35.5717	36.403	36.3059	35		35.82	35.1	35.4	35.34
12	36.8575	35.4	34.7597	37.231	37.2342	36.6816	36.5	35.6127	34.7	36.2	35.2707	34.8	34.3		35.4	36.384	36.084	37.1765	37.1	37.3853	36.2	36.1873	36.3127	36.1	35.5	36.3186	36.2186	35.0814		35.74	35.1	35.4	35.38
13	36.8127	35.4	34.6701	37.2	37.1919	36.6126	36.5	35.697	34.7	36.2	35.3	34.8	34.3		35.3715	36.3715	36.1285	37.2221	37.1	37.3303	36.2	36.103	36.397	36.1	35.5	36.3	36.1342	35.1		35.68	35.1	35.4	35.36
14	36.7606	35.4	34.5642	37.2069	36.8135	36.5437	36.5	35.7	34.7	36.2814	35.3	34.8	34.3107		35.3299	36.3299	36.1701	37.2679	37.0836	37.3246	36.2	36.1	36.4814	36.1	35.5	36.3	36.0498	35.1		35.64	35.1	35.4	35.28
15	36.7055	35.4	35.178	37.2759	36.7483	36.5	36.5	35.7658	34.7	36.3	35.3	34.8	34.3614		35.3286	36.2857	36.1714	37.3	36.9746	37.3791	36.2	36.1658	36.4342	36.1	35.5	36.3	36	35.1		35.6	35.1	35.4	35.2
16	36.7	35.4	34.9342	37.3345	36.8172	36.5	36.4498	35.8	34.7	36.3	35.3	34.8	34.4122		35.4294	36.2353	36.0706	37.3	36.9174	37.3661	36.2502	36.2502	36.4502	36.1	35.5	36.3	36	35.138		35.6	35.1	35.36	35.12
[truncated: 104 more rows]

## Sheet: Fig2. C, VO2
time (min)	US+	US+	US+	US+	US+	US+	US+	US+	US+	US+	US+	US+	US+	US+	US+	US+	US+		US- (Control)	US- (Control)	US- (Control)	US- (Control)	US- (Control)	US- (Control)	US- (Control)	US- (Control)	US- (Control)	US- (Control)	US- (Control)	US- (Control)	US- (Control)	US- (Control)	US- (Control)	US- (Control)	US- (Control)	US- (Control)		Offtarget	Offtarget	Offtarget	Offtarget
[truncated: 122 more rows]

[truncated: 4 more sheets: Fig2.C, RQ, Fig2.c, Fig2. D, Fig2.E]
