# Supplementary material for: Induction of a torpor-like hypothermic and hypometabolic state in rodents by ultrasound
Source: Nat Metab. 2023 May 25;5(5):789–803. doi: 10.1038/s42255-023-00804-z (PMC10229429; doi:10.1038/s42255-023-00804-z)
Supplement: Source Data Fig. 3 — Statistical Source Data. [file 42255_2023_804_MOESM6_ESM.xlsx]

## Sheet: Fig3.A, Acoustic pressure
Time (min)	0 MPa	0 MPa	0 MPa	0 MPa	0 MPa	0 MPa	0 MPa	0.4 MPa	0.4 MPa	0.4 MPa	0.4 MPa	0.8 MPa	0.8 MPa	0.8 MPa	1.2 MPa	1.2 MPa	1.2 MPa	1.2 MPa	1.6 MPa	1.6 MPa	1.6 MPa	1.6 MPa	1.6 MPa	1.6 MPa
0.166667	35.7002	36.1748	35.6755	35.3567	34.8755	35.6812	35.4419	36.0594	36.1132	36.0832	35.9341	35.4022	35.2266	35.3407	35.5761	35.628	34.7576	35.3209	35.9758	35.899	36.1882	35.899	35.8401	35.2958
0.333333	35.6836	36.4999	35.4927	35.4991	35.1125	35.6754	35.5228	36.0507	35.9117	36.6913	35.9417	35.5263	35.5101	35.3199	35.509	35.7338	34.6717	35.3655	35.9534	35.8632	36.3626	35.8632	35.6345	35.1625
0.5	35.83	36.493	35.1673	35.5108	35.1718	35.4461	35.0864	35.9783	35.7821	36.9091	35.9018	35.5036	35.0626	35.2942	35.3711	35.4497	34.6584	35.3333	36.1334	36.2639	36.4104	36.2639	35.7259	35.1945
0.666667	35.6243	36.5392	35.1516	35.5016	35.1609	35.5062	35.1389	36.1681	35.5959	36.9284	35.7182	34.3115	35.7567	35.2593	35.3143	35.5339	34.7372	35.367	36.1983	36.2843	36.5394	36.2843	35.7713	35.0501
0.833333	35.5514	36.9803	35.2263	35.9623	35.0548	35.4007	35.0157	36.0649	35.5169	36.9454	35.7067	34.6521	35.7032	35.3454	35.2614	35.3643	35.0526	35.4328	36.1081	36.2772	36.4279	36.2772	35.6192	34.9197
1	35.5809	36.8701	35.2885	35.95	35.2887	35.5185	35.1379	36.2517	35.7164	36.7906	35.7426	34.4819	35.614	35.2823	35.1744	35.054	35.0299	35.4139	36.0048	36.2908	36.4122	36.2908	35.3114	34.8366
1.16667	35.971	36.89	35.3716	35.9075	35.1658	35.4445	35.1479	36.1522	35.7619	36.7753	35.7488	34.4894	35.2408	35.1626	35.0554	34.924	35.2415	35.5024	36.0165	36.2595	36.231	36.2595	35.5592	34.7655
1.33333	36.1914	36.9264	35.6198	35.7816	35.0432	35.6278	35.2018	36.1499	35.862	36.8194	35.7089	34.6454	34.6659	35.1015	35.0315	34.6384	35.3115	35.6218	36.0344	36.2496	36.3023	36.2496	35.5514	34.6449
1.5	36.2487	36.8895	36.0603	35.8519	34.9257	35.937	35.3652	36.1531	35.9237	36.7809	35.6775	34.1831	34.643	35.0383	35.0029	34.8491	35.3406	35.6554	35.9446	36.2228	36.1441	36.2228	35.4669	34.5616
1.66667	36.638	36.8885	36.1347	35.9313	34.9932	35.9118	35.2831	36.1392	36.117	36.539	35.7264	35.4518	34.705	35.0392	35.0195	34.7317	35.4107	35.5957	35.804	36.3221	35.9594	36.3221	35.1304	34.6588
1.83333	36.5255	36.8796	36.1347	35.8754	35.1661	35.7052	35.4771	36.0144	36.0479	36.4794	35.7001	35.3714	34.3414	35.0138	34.9801	34.9062	35.3043	35.5514	35.885	36.1956	36.2199	36.1956	35.2396	34.7026
2	36.5019	36.8022	36.1507	36.0997	34.9631	35.4607	35.3295	35.9815	35.9238	36.3181	35.6719	35.6015	34.6236	35.066	34.9571	34.9856	35.3915	35.5727	35.8573	36.0572	36.0937	36.0572	35.4208	34.8193
2.16667	36.2317	36.727	36.1076	36.0454	35.1129	35.5755	35.3007	35.8626	35.987	36.3845	35.642	35.522	34.7318	35.0939	35.0141	34.9685	35.2601	35.4989	35.8006	36.0678	36.315	36.0678	35.019	34.7672
2.33333	36.1889	35.4876	36.0519	36.0417	35.0091	35.4425	35.183	35.9049	36.0079	36.2944	35.6357	35.2885	35.2338	35.0776	35.0196	35.1711	35.3069	35.4933	35.7096	35.9198	36.0515	35.9198	35.1576	34.9915
2.5	36.1768	35.4885	36.0675	36.03	35.0903	35.3094	35.3765	35.9572	36.0228	36.148	35.6171	35.6361	35.9204	35.077	34.9742	35.2531	35.2559	35.5922	35.4712	35.6596	35.8079	35.6596	34.9463	34.9818
2.66667	36.2081	35.0129	36.0854	35.9078	34.9381	35.2822	35.6045	35.9449	35.9099	36.3309	35.6357	35.3875	35.6863	35.0657	34.9104	35.4952	35.1117	35.5164	35.498	35.5298	35.9788	35.5298	34.9855	34.7948
2.83333	36.0902	34.9431	36.0573	35.6208	34.7629	35.5936	35.4988	36.0347	35.9445	36.1854	35.6725	35.4745	36.0857	35.1284	34.9189	35.5825	35.0798	35.4827	35.4337	35.611	35.9813	35.611	34.7087	34.7763
3	36.1852	35.1226	36.0211	35.5919	34.8487	35.6093	35.63	36.0093	36.0019	36.3261	35.683	34.4085	35.872	35.2011	34.9152	35.8619	35.1323	35.4892	35.3993	35.7611	36.0085	35.7611	34.4282	34.7511
3.16667	35.1064	35.117	35.7085	35.3602	34.8663	35.3639	35.5808	36.2996	36.1174	36.3796	35.7063	34.5084	36.0951	35.3133	34.8892	36.0577	35.0651	35.4351	35.3517	35.7363	35.9053	35.7363	34.4136	34.7529
3.33333	35.1368	36.2218	35.7996	35.4972	34.8871	35.1777	35.6461	36.2957	36.0937	36.2998	35.738	34.701	35.8881	35.339	34.8873	36.1709	34.9995	35.3239	35.2905	35.7276	35.7736	35.7276	34.3704	34.6899
3.5	34.7402	36.199	35.7873	35.545	34.8441	35.0746	35.4609	36.2749	36.2027	36.143	35.6623	33.196	35.8531	35.3585	34.864	36.0239	34.9474	35.0941	35.5814	36.0414	36.1051	36.0414	34.5976	34.8042
3.66667	34.6674	36.6642	35.8394	35.6801	34.866	35.0924	35.2683	36.2574	36.2645	36.0112	35.6547	32.3188	36.0304	35.3651	34.8712	35.7994	35.1647	35.2304	35.7057	36.0493	36.1999	36.0493	34.8681	34.958
3.83333	34.9969	36.6221	35.7905	36.0114	34.9384	35.0769	34.7233	36.4094	36.3038	36.0477	35.6495	32.3177	35.9413	35.2707	34.8369	35.792	35.1998	35.3271	35.6886	36.0802	35.8246	36.0802	35.1611	34.8966
4	35.0033	36.6935	35.9061	36.0204	34.8639	35.3366	34.2797	36.3991	36.3052	36.0804	35.7052	33.4461	35.9576	35.155	34.7789	35.6644	34.7366	35.3431	35.7479	36.0689	35.6662	36.0689	35.5085	34.8365
4.16667	36.2844	36.721	36.1805	36.3534	34.9709	35.5655	34.2344	35.993	36.2545	35.9544	35.7175	32.9946	35.8435	35.0508	34.7015	35.6717	34.7651	35.2874	35.6501	35.8365	35.3474	35.8365	35.7665	34.8602
4.33333	36.1639	36.7839	35.9836	36.3764	35.0846	35.7583	34.0988	35.9107	36.3011	35.9461	35.6892	32.9946	36.0232	35.057	34.6633	35.7152	34.7251	35.346	35.8541	36.0666	35.7329	36.0666	35.7628	34.9185
4.5	36.5521	36.6387	36.085	36.3169	35.0411	35.8778	34.2283	35.6807	36.2393	36.1905	35.7374	34.4713	36.1999	34.898	34.6916	35.8733	34.7259	35.4385	35.8493	36.0323	35.6791	36.0323	35.8364	34.9201
4.66667	36.5377	36.5316	35.7461	36.3517	35.0403	35.9091	34.1959	35.7722	36.2373	36.3469	35.7617	35.4631	36.1389	34.8052	34.6848	35.9721	34.5908	35.3956	35.7395	36.1494	35.3985	36.1494	35.6706	34.828
4.83333	36.5813	36.5124	35.8258	36.3923	35.0207	35.9738	34.4922	35.6281	36.3558	36.5187	35.8025	35.469	36.087	34.6669	34.5808	36.0402	34.7403	35.3086	35.6721	35.9034	35.7781	35.9034	35.3348	34.792
5	36.5121	36.4998	35.5176	36.1887	35.1895	35.8898	34.9788	35.4292	36.3492	36.5268	35.7376	35.2974	36.162	34.624	34.6517	36.1326	35.0151	35.2959	35.6797	35.887	35.9174	35.887	35.2348	34.7838
5.16667	36.5692	36.5031	35.4523	36.0434	35.0872	35.9484	34.8964	35.8229	36.2694	36.5526	35.7703	35.6896	36.1887	34.5586	34.6412	35.7811	34.8703	35.4324	35.9295	36.2479	36.1911	36.2479	35.3495	34.7719
5.33333	36.4136	36.4983	35.481	35.8914	35.0061	35.9565	34.886	35.8034	36.1671	36.5067	35.7634	35.477	36.2911	34.4076	34.6641	35.6948	34.9603	35.5134	35.8998	36.2375	36.1369	36.2375	35.3249	34.6229
5.5	36.1969	36.6602	35.2765	35.9594	35.1604	35.887	34.8163	36.1128	36.235	36.5035	35.7744	35.2342	36.2609	34.5381	34.8608	35.6219	34.9999	35.6366	35.8428	35.8956	36.2659	35.8956	35.3668	34.4624
5.66667	36.1396	36.6522	35.4146	36.0263	35.1976	35.9538	34.7343	36.0948	36.2947	36.3892	35.7298	35.3662	36.3837	34.6121	35.0115	35.669	35.1067	35.7111	36.0254	35.8754	36.5525	35.8754	35.6484	34.4821
5.83333	35.9749	36.7383	35.2113	35.8231	35.3867	35.9261	34.7639	36.2081	36.2161	36.3306	35.6807	35.3364	36.5049	34.7627	35.2456	35.6073	34.9238	35.8078	35.9724	36.0422	36.2271	36.0422	35.648	34.4759
6	36.0446	36.7514	35.5405	35.8241	35.4527	36.003	34.6279	36.3638	36.1211	36.3366	35.7169	35.1454	36.5277	34.8314	35.1724	35.5915	34.9845	35.8966	35.851	35.9461	36.2829	35.9461	35.3241	34.4392
6.16667	36.0412	36.7058	35.6361	36.0557	35.4102	35.7774	34.6815	36.3645	36.1772	36.4414	35.7075	35.216	36.3921	34.9855	35.4113	36.002	35.0697	35.999	35.6096	35.6547	35.8592	35.6547	35.315	34.4198
6.33333	36.1326	36.7303	35.4903	36.2994	35.5132	35.837	34.6974	36.1262	36.2806	36.4902	35.7207	35.1592	36.2255	35.2229	35.4621	35.9692	34.9337	35.9525	35.306	35.4596	35.4575	35.4596	35.0008	34.5174
6.5	36.2028	36.6448	35.4126	36.3708	35.5061	35.7825	34.4333	36.0156	36.2656	36.4932	35.7498	35.5266	36.2367	35.3156	35.405	35.8549	34.7839	35.9469	35.1906	35.3045	35.2637	35.3045	35.0037	34.4651
6.66667	36.2809	36.8295	35.6075	36.0663	35.8258	35.8107	34.7211	35.9036	36.1932	36.5956	35.8642	35.3888	36.2253	35.3901	35.4706	35.6711	34.5046	35.8995	34.8459	35.0081	34.8251	35.0081	34.7046	34.3789
6.83333	36.4239	36.8029	35.85	36.0515	35.7922	35.8995	35.0157	35.8161	36.1443	36.5375	35.8934	35.3744	36.3204	35.4166	35.4585	35.5078	34.3813	35.8791	34.9674	34.8942	35.2649	34.8942	34.7432	34.3758
7	36.4482	36.8241	35.7096	36.0148	35.7978	35.9833	35.0175	35.8806	36.2232	36.4959	35.9064	35.4376	36.4044	35.4613	35.582	35.4179	34.2527	35.8738	35.1655	34.9257	35.4808	34.9257	35.0901	34.4601
7.16667	36.4568	36.6156	35.8023	35.7909	35.8322	36.1658	35.1019	35.8047	36.1489	36.4604	35.9203	35.4211	36.6772	35.3944	35.4699	35.263	34.3966	35.728	35.2193	34.9566	35.7393	34.9566	34.9619	34.5299
7.33333	36.5127	36.531	36.1824	35.658	35.6283	36.016	34.968	36.0961	35.9836	36.5293	35.9776	35.792	36.5941	35.13	35.1361	35.1384	34.449	35.8149	35.4144	35.0082	35.8912	35.0082	35.3437	34.6293
7.5	36.4247	36.1464	36.2281	35.4358	35.362	36.1561	35.0769	36.1643	35.9203	36.4087	35.9805	35.5733	36.3652	35.0793	35.064	35.1604	34.5211	35.9033	35.5896	35.4588	36.1008	35.4588	35.2091	34.8343
7.66667	36.2314	35.8397	36.2198	35.528	35.3282	36.0619	34.895	36.2358	35.8599	36.3174	35.8715	35.306	36.0747	35.0747	35.0037	35.3618	34.712	35.9448	35.5683	35.6378	36.0305	35.6378	35.0367	35.0054
7.83333	36.2881	35.584	36.2901	35.5656	35.3258	36.0018	34.787	35.9002	35.9429	36.2482	35.8027	34.5828	36.0588	35.0961	34.6447	35.4639	34.8778	35.8624	35.2097	35.8107	35.8191	35.8107	33.9992	35.3707
8	35.9954	35.3297	36.3843	35.6253	35.295	35.7551	34.7053	35.8724	36.0208	36.3768	35.8007	34.8071	36.1196	35.0722	34.6334	35.6328	35.0007	35.7589	35.0374	35.8739	35.534	35.8739	33.7043	35.5459
8.16667	35.929	35.3509	36.268	35.7242	35.4541	35.8156	34.6198	35.9479	36.0636	36.3794	35.7842	33.1895	36.0758	35.0585	34.6922	35.6666	34.7877	35.7453	35.1707	35.9121	35.8636	35.9121	33.7362	35.652
8.33333	35.743	35.1091	36.2494	35.8457	35.5576	35.7507	34.7672	35.2549	36.039	36.3476	35.8084	32.8739	36.0078	35.3257	35.1136	35.8667	34.7465	35.6719	35.2093	35.9957	36.1744	35.9957	33.4578	35.5878
8.5	35.7025	35.6016	36.3945	35.9554	35.7768	35.7678	34.8827	35.0225	35.9191	36.4143	35.7732	33.0595	35.3358	35.4232	35.1091	35.9144	34.8542	35.559	35.1695	35.9402	36.0335	35.9402	33.5349	35.6099
8.66667	35.61	35.3623	36.2554	36.0025	35.4833	35.7815	35.082	34.7736	36.0242	36.4359	35.7479	33.2019	35.5329	35.3904	35.0386	35.6196	34.7535	35.5081	35.3217	35.9587	36.3975	35.9587	33.609	35.5415
8.83333	35.3571	35.5934	36.2315	36.1464	35.5094	35.8155	34.9896	35.2556	36.0482	36.3912	35.7054	33.9385	35.4899	35.3941	35.4097	35.6105	34.7273	35.5322	35.6595	36.061	36.1906	36.061	34.727	35.3569
9	35.3294	35.4401	35.9733	36.3057	35.5142	35.8943	35.0711	34.9887	36.0899	36.3799	35.6726	33.9645	35.3833	35.4682	35.5169	35.5079	34.7684	35.5402	35.9096	36.2078	36.3599	36.2078	35.161	35.4116
9.16667	34.7358	35.4629	35.6649	36.1287	35.2412	35.7093	35.2129	34.8016	36.1105	36.4385	35.5808	35.3473	34.6567	35.5584	35.4382	35.6828	35.0062	35.4686	35.9383	36.3675	36.1609	36.3675	35.2866	35.5459
9.33333	34.9715	35.6616	35.3888	36.068	35.1339	35.9222	35.1664	35.4979	36.1447	36.3044	35.4801	35.2486	34.9623	35.5581	35.1227	35.6641	34.9875	35.4807	35.6583	36.4184	36.0732	36.4184	34.4835	35.5067
9.5	34.3885	35.5156	35.1849	35.891	35.0514	35.7837	35.3516	35.5502	36.1675	36.2123	35.4351	34.6044	35.8528	35.5696	35.1789	35.7716	34.9795	35.4814	35.595	36.4431	36.1191	36.4431	34.2226	35.5783
9.66667	34.6398	36.0352	35.051	36.0046	34.9916	35.7116	35.0535	35.5842	36.2369	36.1325	35.4051	34.536	35.6611	35.6664	35.2096	36.014	35.2186	35.5345	35.5377	36.313	36.1863	36.313	34.1138	35.4152
9.83333	34.4237	36.0693	34.7611	35.8214	34.7797	35.6049	35.1747	35.321	36.2227	36.1428	35.442	34.4439	35.6422	35.7312	35.1654	35.7525	35.302	35.4652	35.403	36.2606	35.9741	36.2606	33.9743	35.4973
10	34.4132	35.5927	35.1512	35.7046	34.5556	35.7072	35.2813	35.2826	36.156	35.8171	35.3694	34.3459	35.477	35.7584	35.1966	35.7806	35.2948	35.6001	35.9513	36.2826	35.9065	36.2826	33.8716	35.2064
10.1667	34.7548	35.7246	35.3395	35.979	34.5146	35.7317	35.2769	35.5046	36.1734	35.868	35.4541	34.6409	36.2213	35.7682	35.2948	35.7416	35.3197	35.7954	35.8369	36.2711	35.9117	36.2711	33.7257	35.012
10.3333	34.7631	35.7029	35.3847	35.993	34.5047	35.7157	35.4627	35.4173	36.248	35.8037	35.4005	35.1145	36.1272	35.7724	35.6442	35.674	35.5326	35.8707	35.6092	36.2899	35.8017	36.2899	34.7961	35.1552
10.5	35.6318	35.8341	35.7114	36.2098	34.4661	35.8338	35.1528	35.6424	36.4274	35.9854	35.4447	35.8316	35.7712	35.8168	35.3959	35.5049	35.5515	35.8055	35.2713	36.2649	35.3355	36.2649	34.9872	35.1761
10.6667	35.6337	35.6093	36.0296	36.1547	34.5638	35.9084	35.3986	35.6537	36.3015	36.1402	35.5015	35.699	35.9985	35.7532	35.5128	35.4954	35.5724	35.7118	35.115	36.5091	35.1636	36.5091	34.2285	35.532
10.8333	35.1499	35.6102	36.4113	36.4186	34.4785	35.9695	35.3004	35.6451	36.2441	36.3459	35.4749	35.5649	35.7721	35.7091	35.5397	35.7405	35.5657	35.8004	35.1333	36.1621	35.5527	36.1621	34.4931	35.4708
11	35.3184	36.4597	36.3643	36.5256	34.5779	35.8126	35.3335	35.983	36.1652	36.6289	35.5037	35.7179	35.7721	35.6748	35.4901	35.828	35.7246	35.7093	35.3479	35.9022	35.519	35.9022	34.5899	35.4649
11.1667	35.487	36.5276	36.2633	36.5378	34.8096	35.6446	35.2528	35.5439	36.112	36.5435	35.475	35.4321	35.5586	35.6144	35.6121	35.7271	35.7082	35.6997	35.3716	35.8741	35.4274	35.8741	34.6652	35.5863
11.3333	35.5185	36.6266	36.4552	36.6422	35.1177	35.6651	35.3748	35.6605	36.1108	36.791	35.5101	35.0662	35.4966	35.6381	35.6307	35.7792	35.6229	35.5994	35.4484	35.8602	35.5667	35.8602	34.4246	35.4351
11.5	35.2705	36.436	36.336	36.6543	35.1765	35.6302	35.5757	35.6369	35.9685	36.8432	35.5046	35.0524	35.5867	35.5776	35.9627	35.8462	35.6862	35.6809	35.7887	35.8913	35.7573	35.8913	34.4172	35.2503
11.6667	35.3214	36.3607	36.2858	36.6592	35.1487	35.7355	35.4606	35.8799	35.9073	36.8965	35.4701	35.4788	35.4169	35.5222	35.8583	35.852	35.6477	35.7412	35.7528	35.8379	35.9651	35.8379	35.2573	35.0784
11.8333	36.0555	36.3976	36.1073	36.6341	35.2387	35.7006	35.5982	36.0922	35.7787	36.9418	35.4064	35.0593	35.4298	35.5222	35.9172	35.6331	35.661	35.8003	35.5754	36.1911	35.7665	36.1911	35.2528	35.0318
12	36.0774	36.1751	36.1754	36.685	35.3877	35.8528	35.5808	35.9154	35.6359	36.8692	35.4938	33.729	35.6705	35.4492	35.8948	35.4154	35.5878	35.7803	35.4195	36.3291	35.5834	36.3291	35.2693	35.0371
12.1667	36.1712	36.1451	36.3841	36.5342	35.1984	35.7934	35.4916	36.2888	35.4534	36.8301	35.5261	33.5314	35.904	35.4401	35.7162	35.3872	35.4379	35.7778	35.2325	35.6888	35.6829	35.6888	35.3751	34.9019
12.3333	35.9597	36.1395	36.4307	36.5515	35.0669	35.8158	35.2086	36.0724	35.3528	36.8076	35.6075	33.7876	35.9688	35.3411	35.6696	35.2716	35.5828	35.8155	35.2741	35.6628	35.6786	35.6628	35.7289	34.8106
12.5	35.8954	36.1559	36.589	36.6227	35.009	35.8751	35.3983	35.8974	35.2328	36.6125	35.6974	33.7085	36.2255	35.3542	35.5498	35.2027	35.4847	35.8061	35.2031	35.6784	35.8504	35.6784	35.7825	34.8526
12.6667	35.9374	36.4227	36.5846	36.6647	35.0119	35.8978	35.3989	35.9065	35.1432	36.4516	35.7051	33.7416	36.0902	35.3679	35.5018	35.0357	35.3154	35.8257	35.2419	35.6877	35.7952	35.6877	35.7328	34.7876
12.8333	35.8146	36.4285	36.6486	36.6311	35.0527	35.8478	35.4368	35.9339	35.0929	36.2673	35.8438	34.3963	36.3734	35.3549	35.4744	35.2782	35.2772	35.7875	34.9027	35.7046	35.7191	35.7046	35.8053	34.7618
13	35.7091	36.4841	36.4719	36.4719	34.79	35.8156	35.4786	36.1266	35.1429	36.3041	35.8345	35.5422	36.0783	35.445	35.4883	35.3348	35.2255	35.7911	35.1191	35.7034	35.9102	35.7034	35.5828	34.8356
13.1667	35.708	36.2393	36.6138	36.3997	34.893	36.1749	35.3037	35.8265	35.1624	36.4167	35.6745	35.9541	35.9115	35.4811	35.5632	35.441	35.3286	35.7439	35.0277	36.401	36.0365	36.401	35.5301	34.8689
13.3333	35.6635	36.0511	36.6362	36.249	35.0432	36.1978	35.3578	35.9929	35.1778	36.4207	35.5665	35.4656	35.9535	35.4931	35.5223	35.5721	35.0519	35.7321	35.2701	36.4568	36.0505	36.4568	35.4331	35.0237
13.5	35.9633	36.0973	36.5842	36.1369	35.1396	36.1003	35.1306	36.1529	35.1491	36.6195	35.4226	35.5627	35.976	35.4339	35.522	35.6835	34.8862	35.6927	35.0977	36.4122	35.8936	36.4122	35.5027	34.9964
13.6667	35.8149	35.9956	36.6529	36.0559	35.1923	35.9264	35.1061	36.1333	35.1285	36.7133	35.5203	35.2143	36.2016	35.5917	35.6466	35.7275	34.9158	35.664	35.2679	36.4253	35.446	36.4253	35.6486	35.0502
13.8333	35.8712	35.0199	36.7602	36.0207	35.2819	36.078	34.9575	35.8705	35.1434	36.6577	35.4998	35.0117	36.1895	35.725	35.7226	35.6177	34.9039	35.5473	35.7918	36.315	35.6232	35.824	35.5144	35.1056
14	35.779	34.9753	36.8372	36.0814	35.3561	36.1337	34.8091	35.8456	35.0746	36.6727	35.4576	34.6748	35.9659	35.6975	35.7323	35.5679	34.8561	35.5056	35.7497	36.168	35.8143	35.7889	35.6241	35.0885
14.1667	35.5652	35.1436	36.9335	36.2144	35.375	36.1647	35.0484	35.8179	35.1068	36.6559	35.5713	34.6997	35.92	35.8077	35.69	35.304	34.8244	35.4584	36.1582	36.1417	35.5569	36.3061	35.4831	35.0456
14.3333	35.5982	35.1024	36.9596	36.0466	35.242	35.991	35.1974	35.7821	35.1191	36.7002	35.607	35.0353	35.9041	35.8862	35.7101	35.1671	35.0192	35.3593	35.8958	36.0447	35.5154	36.7588	35.6015	35.0024
14.5	35.4641	35.0618	36.968	35.9659	35.301	36.1566	35.1593	35.7569	35.0952	36.3855	35.6577	34.6873	35.8018	35.9848	35.7531	35.0958	35.161	35.3217	36.1654	35.9697	35.549	36.8081	35.3219	34.9498
14.6667	34.6874	35.1569	36.9627	36.0442	35.4703	36.1428	35.1818	35.7728	35.3359	36.3692	35.5653	34.8254	35.5817	35.9723	35.6507	35.0535	35.2614	35.2775	35.5977	35.9863	35.7221	36.2845	35.2885	34.744
14.8333	34.6197	35.8108	36.6977	35.9366	35.5182	36.1442	34.8557	36.0417	35.4588	36.5097	35.5555	35.0474	35.3089	35.7617	35.6457	34.974	35.2857	35.2007	35.707	35.6421	35.8623	36.4687	35.5249	34.6834
15	34.8871	36.0441	36.4596	35.9791	35.5538	36.1596	34.9511	36.0538	35.5643	36.5565	35.4804	35.4638	35.836	35.6742	35.4504	34.9832	35.1212	35.2035	35.831	35.774	35.744	36.5266	35.4726	34.6551
15.1667	34.8145	35.9012	36.4258	36.0312	35.5726	36.1266	34.8356	36.3851	35.6517	36.5736	35.4427	34.983	36.0799	35.4131	35.3517	35.2315	35.114	35.14	35.763	35.6115	36.0266	36.0217	35.5484	34.6141
15.3333	34.823	35.9854	36.2553	36.0653	35.5098	36.3053	34.4007	36.4492	35.7138	36.5589	35.3723	35.1508	36.0132	35.361	35.3177	35.2089	35.0152	35.1428	35.8437	35.1573	35.9276	35.5362	35.3621	34.6875
15.5	34.9668	36.0578	36.0821	35.7674	35.3591	36.2444	34.49	36.4809	35.8294	36.6552	35.3511	35.4401	36.0727	35.2809	35.3656	35.18	35.0411	35.0337	35.9369	35.1021	36.0153	35.1945	35.5291	34.8106
15.6667	35.5008	36.102	35.556	35.5661	35.2093	36.2415	34.3953	36.4508	35.6652	36.1827	35.266	35.6338	36.3849	35.1215	35.3963	35.1541	35.0645	34.9883	36.4437	35.0581	36.2714	35.4273	35.8326	34.9263
15.8333	35.7061	36.3835	35.8144	35.8776	35.1483	36.2044	34.4773	36.4468	35.6179	36.1766	35.2021	35.4004	36.3884	35.277	35.3551	35.172	35.0878	35.1537	36.2937	35.4086	36.3347	35.3244	35.6905	34.8674
16	35.473	36.237	36.1186	35.9748	35.2955	36.1304	34.4388	36.4409	35.5973	36.026	35.1152	35.0859	35.9452	35.3855	35.4721	35.05	35.2958	35.1643	36.2279	35.3344	36.3191	35.2309	35.7047	34.8741
16.1667	35.5457	36.4418	36.1594	36.1152	35.2596	35.9949	34.7037	36.4304	35.4059	36.0417	35.0843	35.518	35.6721	35.42	35.5613	34.9157	35.3406	35.2415	36.1997	35.4037	36.2443	35.647	35.5385	34.891
16.3333	35.6097	36.5993	36.3506	36.5396	35.3034	35.8117	34.908	36.3916	35.2769	36.0516	35.0721	34.7043	35.7103	35.4743	35.5495	34.8367	35.3934	35.1975	36.1976	35.8711	36.3479	35.6977	35.7339	34.7376
16.5	35.614	36.725	36.5156	36.6583	35.4472	35.9012	35.061	36.3564	35.1229	36.0392	35.0162	34.245	35.6932	35.5137	35.4279	34.7767	35.3294	35.231	35.907	35.7234	36.3344	35.9851	35.7388	34.55
16.6667	35.9469	36.6645	36.9889	36.4379	35.4639	35.8348	35.1127	36.3866	35.0279	36.5873	34.996	33.9197	35.5276	35.5499	35.3808	34.8691	35.2552	35.0928	35.6666	35.437	36.4325	35.8284	35.686	34.5869
16.8333	35.8767	36.7084	36.9241	36.469	35.3671	35.8235	35.4217	36.3884	34.9426	36.1307	34.9226	34.1942	35.7905	35.5356	35.3134	35.0123	35.1384	34.9626	35.6773	34.7735	35.9808	35.9014	35.7209	34.6123
17	36.0844	36.8334	36.7611	36.4818	35.0012	35.8088	35.3312	36.3601	34.8627	36.3721	35.0559	34.4042	36.2187	35.4829	35.1588	35.2261	35.1136	34.97	35.6724	34.8519	36.0573	35.9221	35.5774	34.7005
17.1667	36.3209	36.8746	36.6091	36.4903	35.0723	35.8359	35.2168	36.328	34.9039	36.3924	35.2232	34.1954	36.478	35.5689	35.1044	35.3729	35.2042	35.0434	35.7595	34.9145	35.9515	35.8924	35.5472	34.6974
17.3333	36.3027	36.8651	36.4044	36.3041	35.1466	35.7519	35.4692	36.3103	34.8595	36.2415	35.3272	34.6831	36.1068	35.5656	35.2213	35.6498	35.2441	35.0855	35.7807	34.909	35.9163	35.7839	35.4599	34.7313
17.5	36.3088	36.7993	36.3664	36.27	35.2369	35.5619	35.2139	36.3235	34.9314	36.3645	35.4729	35.1062	36.0316	35.6191	35.4066	35.8453	35.3307	35.1287	35.7961	35.2286	36.0869	35.9223	35.5606	34.8261
17.6667	36.3105	36.5449	36.193	36.3511	35.1593	35.8224	35.0965	36.3181	34.9202	36.4295	35.4204	35.2159	36.0937	35.784	35.4379	35.8605	35.3285	35.3475	36.0545	35.4718	35.9073	36.1435	35.2799	34.8311
17.8333	36.4765	36.2974	36.0883	36.1488	35.3219	35.755	35.1384	36.3084	34.8983	36.9667	35.5415	34.7648	36.1223	35.8249	35.5046	35.743	35.3836	35.448	36.0759	35.7497	36.1398	36.037	34.9513	34.9223
18	36.5563	36.3025	36.1597	35.9537	35.5884	35.613	35.1787	36.2991	34.8763	36.8375	35.6368	34.9725	36.1209	35.8676	35.6074	35.7516	35.4182	35.4706	36.1011	35.7383	36.2206	35.5954	35.1421	34.8877
18.1667	36.5332	36.2777	36.1864	35.9365	35.5603	35.573	35.2486	36.344	34.888	36.8593	35.5778	35.2832	36.101	35.9603	35.5236	35.641	35.3645	35.406	35.9254	35.6598	36.3293	35.6704	35.4048	34.9978
18.3333	36.6746	35.934	36.3169	35.9869	35.4953	35.5553	35.1944	36.345	34.8401	37.0131	35.5947	35.0587	36.3886	35.8862	35.4797	35.5494	35.352	35.4946	35.9139	35.6664	36.0185	36.1607	35.3911	35.0448
18.5	36.3708	35.9313	36.3787	36.2164	35.3062	35.6396	35.417	36.3188	34.722	37.0457	35.3454	34.6933	36.3823	35.9193	35.317	35.4262	35.3952	35.5737	35.9398	35.5781	36.0453	36.1854	35.3196	35.0439
18.6667	36.1296	36.0879	36.3898	36.0692	35.3353	35.5626	35.3808	36.2952	34.6685	36.8578	35.3374	34.732	35.6878	35.8471	35.4638	35.4359	35.4825	35.5996	36.0472	35.5562	35.801	35.6039	35.658	35.1094
18.8333	36.1334	36.268	36.4113	36.3181	35.391	35.6585	35.2625	36.2571	34.5916	36.8191	35.3616	34.821	35.4853	35.5808	35.3834	35.4055	35.5041	35.6165	35.9874	35.7414	36.1111	35.7113	35.7411	35.0727
19	36.1062	35.9936	36.3021	36.5551	35.4598	35.7875	35.2255	36.2777	34.5699	36.6256	35.0837	34.8214	35.4386	35.4803	35.3593	35.4279	35.5346	35.535	35.8702	35.7667	35.8751	35.9517	35.6721	35.0998
19.1667	35.7286	35.9894	36.2164	36.5749	35.509	35.9404	35.3937	36.2605	34.4628	36.5482	35.1226	34.5067	35.4821	35.4746	35.4394	35.4791	35.5275	35.4744	35.8317	35.7809	35.9319	35.7586	35.668	35.0491
19.3333	35.5766	36.3116	36.3216	36.5788	35.5146	36.0762	35.1591	36.2714	34.4679	36.4397	35.1467	35.0688	35.5348	35.546	35.3499	35.2642	35.4956	35.4523	35.7885	35.7841	36.3118	35.5896	35.3989	34.886
19.5	35.774	36.1437	36.1424	36.366	35.5316	36.0197	35.1164	36.2378	34.5273	36.4698	35.4591	35.1611	35.6542	35.4525	35.3634	35.2476	35.4115	35.3496	35.9125	35.5191	35.8243	35.5495	35.3111	34.9238
19.6667	35.9996	36.2641	36.4051	36.3942	35.5338	35.9668	35.4193	36.2645	34.5413	36.5644	35.765	35.3254	36.5306	35.4567	35.1447	35.2877	35.2962	35.3166	35.9145	35.6212	36.2286	36.146	35.0793	34.9087
19.8333	35.7079	36.2258	36.4496	36.2902	35.4795	35.853	35.5405	36.3181	34.5981	36.5653	35.8827	35.6521	36.6099	35.7732	35.0823	35.37	35.2826	35.4182	35.9152	35.8045	35.8827	36.0434	35.2766	34.8669
20	35.5944	36.3068	36.1849	36.0776	35.2813	35.7263	35.4552	36.3178	34.5426	36.8055	36.2109	35.5716	36.6074	35.7222	35.1171	35.4126	35.17	35.4651	35.9936	35.7812	35.7663	36.0336	35.2658	34.7844
20.1667	35.868	36.2965	35.863	36.0438	35.1671	35.4131	34.8616	36.3383	34.6125	36.8423	36.2946	35.8374	36.5156	35.5896	35.0844	35.4507	35.152	35.4756	36.1158	35.737	35.6461	35.7594	35.2661	34.7171
20.3333	35.7933	36.1193	35.8	35.9895	35.1335	35.2265	34.8173	36.3715	34.5866	36.9044	36.3483	35.6482	36.4344	35.3975	35.0644	35.6844	35.0648	35.4576	36.3186	35.8033	35.6757	35.826	35.5045	34.8816
20.5	35.7429	36.0957	35.7512	36.1897	35.1328	35.2704	34.9221	36.409	34.551	36.7726	36.3801	35.9606	36.3077	35.4235	34.9873	35.7023	35.0257	35.5808	36.2334	36.2046	36.1212	35.7165	35.5997	34.9301
20.6667	35.6343	36.0028	35.6179	35.9974	35.0889	35.2867	34.9655	36.3647	34.5698	36.4545	36.189	35.9895	36.0052	35.443	34.9695	35.7929	35.0357	35.6181	36.1459	36.1801	35.9347	35.7519	35.8732	34.9718
20.8333	35.6997	36.0792	35.7238	35.9912	34.9527	35.3048	34.8763	36.3566	34.5474	36.345	36.2419	35.9664	35.7656	35.3441	35.0338	35.9145	35.0357	35.3649	36.3071	36.2031	36.212	35.5833	35.9383	34.9207
21	35.7887	34.8037	36.0059	36.1557	34.9857	35.5136	35.0609	36.3419	34.5874	36.1583	36.3111	35.7159	35.843	35.5416	35.0563	35.844	35.0685	35.4308	36.3838	36.2095	36.5383	35.522	35.9379	34.9195
21.1667	35.6174	34.6395	36.4093	36.1166	35.007	35.6868	35.2412	36.3001	34.5798	36.0034	36.3075	35.7806	35.9857	35.7264	35.0933	35.8009	34.9958	35.508	36.5012	36.0939	36.5084	35.9981	35.6869	34.9073
21.3333	35.6022	34.8643	36.3272	36.285	35.0729	35.9211	35.6059	36.2392	34.6344	35.8801	36.0368	35.6849	36.19	35.9641	35.1052	35.8371	35.06	35.5452	36.4171	36.0929	36.3221	36.1276	35.4867	34.8606
21.5	35.583	34.9729	36.5192	36.0321	35.102	35.9404	35.4452	36.214	34.688	35.8494	36.0397	35.4162	36.363	35.9479	35.0575	35.8127	35.0967	35.1743	36.5414	36.1006	36.1329	36.0051	35.3419	34.8081
21.6667	35.6831	34.9747	36.2817	36.3651	35.1576	35.9168	35.217	36.2509	34.6844	35.9882	36.2845	35.2205	36.4781	35.768	34.9986	35.8161	35.1217	35.1788	36.4671	36.0291	36.2186	36.1082	34.9985	34.718
21.8333	35.5588	34.7135	36.1463	36.4497	35.2123	35.8218	35.1697	35.9352	34.7522	35.9329	36.2147	34.3599	36.8664	35.7804	34.9795	35.7602	35.1556	35.2952	36.2937	36.0925	36.3052	36.256	34.8827	34.7782
22	35.3742	35.9947	36.1731	36.4996	35.2028	35.6309	35.1264	35.9615	34.8332	36.0002	36.149	34.6956	36.7371	35.7933	34.9288	35.7881	35.1337	35.2649	36.2352	36.1171	36.0299	36.4717	34.97	34.711
22.1667	35.5299	36.1326	36.0308	36.5705	35.1855	35.4997	35.2326	36.01	34.8931	35.9653	36.1531	34.1805	36.5551	35.8122	34.8643	35.7197	35.1875	35.111	36.1956	36.2279	35.9194	35.8339	35.2099	34.7032
22.3333	35.5539	35.9594	35.6215	36.561	35.2967	35.4365	34.9636	36.0108	34.9691	36.0255	36.4851	34.1082	36.4563	35.7695	34.8026	35.5739	35.1966	34.7514	36.1826	36.1003	35.6783	35.1309	35.4653	34.7431
22.5	35.6449	35.0258	35.3827	36.7157	35.1484	35.4297	34.9079	36.0314	35.02	36.0218	36.4126	34.3875	36.0578	35.7687	34.8257	35.5713	35.2125	34.8143	36.0285	35.8054	35.877	35.2105	35.5168	34.8071
22.6667	35.3932	35.064	35.3775	36.7105	35.0939	35.3157	34.9306	36.0131	35.1026	35.9893	36.3551	33.829	35.6673	35.8587	34.8776	35.3211	35.1561	34.8131	36.1024	35.8152	35.8618	35.2009	35.7217	34.8375
22.8333	35.5127	35.2215	35.2653	36.7258	35.1877	35.5463	34.861	36.2934	35.1012	36.1675	36.3495	34.4726	35.5297	35.92	34.8115	35.2908	35.0909	34.4847	36.3157	35.5426	35.8359	35.2529	35.7996	34.8073
23	35.7163	35.379	35.0217	36.4778	35.3165	35.7212	34.728	36.296	35.0534	36.1359	36.3241	34.3485	35.4091	35.8453	34.7907	35.0099	35.1175	34.3303	36.3054	35.4383	36.0439	34.6224	35.7469	34.8489
23.1667	35.6214	35.2617	35.0486	36.383	35.3697	35.9337	34.6631	36.2782	34.9944	36.2005	36.3136	34.7665	35.5171	35.7092	34.796	34.9294	35.1552	34.3848	36.3973	35.3768	35.976	35.0508	35.6172	34.8805
23.3333	34.9584	35.2083	35.2096	36.4211	35.1799	35.9419	34.4771	36.3068	34.9078	36.0834	36.3231	35.1097	35.5237	35.6215	34.7745	34.8513	35.1878	34.664	36.4009	34.8723	36.088	35.5469	35.4523	34.8274
23.5	35.0001	36.0449	35.1503	36.4791	35.4091	35.9615	34.5525	36.3186	34.8673	35.922	36.3962	34.7439	35.4469	35.5333	34.7761	34.7561	35.1074	35.0313	36.4309	35.0801	36.1638	35.6034	35.3816	34.7166
23.6667	34.8791	36.0788	35.2912	36.5014	35.3956	36.1787	34.198	36.3089	34.8067	35.7473	36.4293	35.2029	35.7983	35.4958	34.7599	34.6913	34.9775	34.9874	36.4751	35.0489	36.2249	35.5724	35.4005	34.6544
23.8333	35.0729	35.9164	35.2196	36.4874	35.2516	36.1083	34.168	36.2876	34.7487	35.5196	36.483	35.4861	35.8367	35.3848	34.706	34.5048	34.8788	35.4769	36.3697	35.1044	36.1207	35.2016	35.332	34.6806
24	34.8331	35.6984	35.3732	36.5379	35.2666	35.9771	34.2939	36.2391	34.7452	35.5877	36.4658	35.5167	36.0372	35.3639	34.659	34.5197	34.8901	35.5897	36.1984	34.6539	36.1728	35.8392	35.3154	34.709
24.1667	34.8265	35.7782	35.2625	36.5964	35.2924	36.0117	34.3848	36.177	34.7726	35.5127	36.1552	35.2045	35.7979	35.3854	34.6931	34.41	34.6974	35.6593	36.2255	34.8148	36.4749	36.0173	35.4287	34.7083
24.3333	35.5065	35.9762	35.4372	36.6433	35.2163	36.0679	34.5907	36.1292	34.8152	35.6155	36.106	35.1954	35.7159	35.3759	34.751	34.2961	34.6522	35.68	36.4484	35.3095	36.7031	36.1187	35.3595	34.7866
24.5	35.5304	36.1619	35.4971	36.6078	34.879	36.1443	34.4941	36.0785	34.8198	35.1774	35.8528	34.2356	36.1725	35.4136	34.7988	34.1843	34.6329	35.5907	36.655	35.413	36.5099	36.1111	35.4043	34.7426
24.6667	35.6485	35.6978	35.4146	36.3135	35.0145	36.0882	34.8874	35.9962	34.8209	35.3354	35.8795	34.1449	36.0877	35.4081	34.8549	34.1672	34.8961	35.5876	36.544	35.5177	36.4736	35.9756	35.4476	34.7242
24.8333	35.4104	35.0053	35.4384	36.4168	35.3387	36.0344	35.1439	35.9791	34.7959	35.3104	35.8576	34.1252	36.0081	35.347	34.9529	34.1292	35.0721	35.4789	36.5756	35.6752	36.4176	36.2892	35.4406	34.6816
25	35.4871	34.9936	35.4267	36.3844	35.2173	35.9522	35.0704	35.9855	34.76	35.2611	35.8831	34.2459	36.0257	35.3368	34.9934	34.1402	35.1155	35.5439	36.7558	36.1725	36.3385	36.3309	35.3927	34.664
25.1667	35.5994	35.0637	35.452	36.3047	35.1329	35.8485	35.1226	35.9816	34.7111	35.3182	36.1675	34.2367	36.2234	35.3217	34.9665	34.1409	35.3062	35.58	36.7315	36.0791	36.3761	36.2525	35.0985	34.6372
25.3333	35.717	35.0439	35.2963	36.0508	35.2146	35.7346	35.0357	35.9668	34.6396	35.4783	36.0832	34.2571	36.3408	35.3181	34.9238	34.1733	35.2588	35.5795	36.4894	36.1174	36.2709	36.0459	35.0466	34.5757
25.5	35.209	34.7596	35.2874	36.0358	35.495	35.711	34.9752	36.0174	34.717	36.0649	36.2735	35.4593	36.2918	35.248	34.8751	34.2256	35.3579	35.5832	36.3729	35.6556	36.1979	36.0039	34.8939	34.5801
25.6667	35.2332	35.1507	35.3578	36.3046	35.5402	35.7728	35.0589	36.1148	34.7407	35.7968	36.1813	35.7886	36.5364	35.2565	34.7655	34.2471	35.3033	35.4709	36.4025	35.2109	36.0122	35.689	34.8091	34.6618
25.8333	35.2071	36.0414	35.4048	36.3334	35.2668	35.9196	34.9938	36.1183	34.7511	35.7836	36.1711	35.4696	36.443	35.2559	34.6996	34.2806	35.2235	35.4372	36.3154	35.2725	36.039	35.6303	34.3661	34.7202
26	35.3869	36.0656	35.5188	36.2295	35.3667	36.1228	35.2189	36.1512	34.912	35.6558	36.2485	35.2755	36.4955	35.2298	34.6958	34.2691	35.0752	35.3594	36.1813	35.379	36.0778	35.5164	34.4456	34.714
26.1667	35.5082	35.873	35.7726	36.1228	35.3424	36.1769	35.0983	36.1747	35.0683	35.7812	36.1135	35.4026	36.5396	35.1884	34.7154	34.3342	34.9808	35.2924	36.1104	35.3549	35.9571	35.2639	34.7202	34.6524
26.3333	35.0799	35.8331	35.8151	36.3113	35.5769	36.341	35.0607	36.23	35.2157	35.2674	36.12	34.9786	36.488	35.1376	34.7573	34.328	35.0507	35.2852	36.1524	35.3852	35.9342	35.3844	35.0035	34.5287
26.5	35.3737	35.9619	35.8761	36.1161	35.5133	36.3136	35.1409	36.1919	35.2082	35.1781	36.1389	35.0416	36.3181	35.1312	34.7751	34.2921	35.0217	35.2174	36.1123	35.6475	36.034	35.4617	35.3353	34.4824
26.6667	35.4383	35.9999	36	35.9544	35.5236	36.1897	35.2121	36.2349	35.2896	35.6729	36.2262	34.7941	36.0041	35.1185	34.9051	34.1572	35.0123	35.2953	36.0728	36.0448	36.2289	35.898	35.3921	34.4519
26.8333	35.4815	35.7658	36.2416	35.916	35.4289	36.1371	35.2032	36.2999	35.5607	35.9387	36.3057	34.3252	36.0078	35.1246	34.9566	34.2249	35.0258	35.2878	36.1696	35.9456	36.3214	36.1178	35.9658	34.4108
27	35.2536	35.9248	36.3622	36.2338	35.5711	35.7916	34.9691	36.2507	35.6327	36.0642	36.2721	34.3594	35.8249	35.0861	35.0106	34.1178	35.1001	35.3064	36.3186	35.8471	36.2979	36.292	35.8472	34.3825
27.1667	35.0487	36.0409	36.3126	36.2968	35.5879	35.7096	35.1552	36.3066	35.7383	35.9294	36.4768	34.4759	35.7811	35.0748	35.0096	34.1016	35.0704	35.2935	36.3294	35.1996	36.1059	36.3504	35.8406	34.6216
27.3333	35.3376	36.0692	36.5292	36.2712	35.422	35.4971	35.161	36.38	35.8305	36.1669	36.6557	34.9037	35.836	35.0638	34.9558	34.1227	35.0066	35.3005	36.389	35.1848	36.3329	35.94	35.8167	34.6802
27.5	35.4823	36.2463	36.7049	36.4222	35.3139	35.3903	35.1677	36.4481	35.9481	36.2265	36.65	34.9237	35.9865	35.0276	34.9591	34.1291	35.0553	35.3281	36.449	35.3831	36.4481	35.9434	35.7984	34.6292
27.6667	34.7132	36.2212	36.6333	36.5317	35.2112	35.4587	35.069	36.4405	36.0265	36.2044	36.5767	35.1521	35.9871	35.0445	34.9005	34.2438	35.0207	35.308	36.5819	35.3754	36.4674	36.0455	35.686	34.5421
27.8333	34.7608	36.4235	36.2766	36.5928	35.2361	35.4756	35.1856	36.0766	36.0284	36.1537	36.4646	35.6506	36.1484	34.921	34.8895	34.2507	34.9527	35.3068	36.5783	35.3743	36.4429	35.9583	35.6233	34.4391
28	34.8169	36.4496	36.15	36.4848	35.0027	35.7445	35.3806	36.1819	36.0581	36.2667	36.451	35.7358	36.1597	34.941	34.8276	34.4089	34.994	35.25	36.6293	35.3975	36.5334	35.8067	35.7826	34.4876
28.1667	34.8937	36.5029	36.067	36.493	35.1076	35.8445	35.2916	36.2352	36.0782	36.3311	36.3932	35.7924	35.7678	34.9407	34.7797	34.4104	35.0504	35.2793	36.6749	36.0936	36.8264	35.9859	35.7582	34.3106
28.3333	35.0617	36.4511	35.776	36.5069	35.1242	35.8695	35.3906	36.2025	36.1043	36.3002	35.9969	35.8195	34.9815	35.0801	34.8027	34.4664	35.1375	35.2919	36.7123	36.1832	36.5689	36.4777	35.7511	34.3593
28.5	35.0089	36.4084	35.4437	36.5629	35.138	35.8967	35.5723	36.2187	36.148	36.3733	35.9449	35.8045	34.6554	35.1334	34.7769	34.5284	35.0568	34.9861	36.6904	36.1684	36.6083	36.4458	35.6804	34.4828
28.6667	35.8092	36.392	35.5581	36.3677	35.1473	35.5814	35.6265	36.2566	36.1728	36.3219	36.0291	35.607	34.9536	35.1189	34.7625	34.5912	35.1228	34.9731	36.6931	36.2353	36.4136	36.3919	35.773	34.4538
28.8333	35.9475	36.395	35.5974	36.2278	35.2065	35.3989	35.4094	36.6635	36.0951	36.346	36.1044	35.8679	34.6772	35.2266	34.6933	34.641	35.2614	34.9873	36.6108	36.2625	36.3436	36.0545	35.7634	34.52
29	35.9998	36.3714	35.3852	36.2524	35.4393	35.4046	35.2906	36.6515	36.1547	36.3985	36.1522	35.9228	34.7463	35.2149	34.7424	34.7172	35.2634	35.0117	36.5419	36.2988	36.2193	36.1884	35.7743	34.53
29.1667	35.9994	36.4172	35.4543	36.2904	35.4407	35.2653	35.2657	36.3336	36.0441	36.4246	36.0665	36.0188	35.1204	35.2684	34.7637	34.845	35.3101	34.9858	36.2445	36.2986	36.148	36.2223	35.8513	34.6008
29.3333	35.9977	36.1688	35.4934	36.2295	35.5307	35.2974	35.2291	36.3737	36.0625	36.7308	36.3816	35.5721	35.8831	35.1809	34.7641	34.9652	35.1727	34.92	35.9905	36.2643	36.3648	36.2932	35.8732	34.6055
29.5	36.0414	36.2067	35.8536	36.1512	35.523	35.2957	35.0102	36.3905	35.9814	36.8626	36.3706	35.6199	35.9792	35.2107	34.8116	35.0008	35.2159	35.2351	35.7238	35.8395	36.3104	36.3205	35.8719	34.6541
29.6667	36.0996	36.24	35.8826	36.3859	35.4629	35.5941	34.8439	36.3854	36.034	36.8589	36.3913	35.953	35.9413	35.3475	34.8164	35.2331	35.2484	35.2665	35.3518	35.8214	35.5592	36.2593	35.8641	34.8188
29.8333	36.0941	36.0717	36.0788	36.4937	35.414	35.4985	34.8079	36.4221	36.135	36.6312	36.4356	35.9173	36.2718	35.4331	35.0162	35.3602	35.262	35.1834	35.3179	35.7835	35.4322	36.5802	35.8273	34.8785
30	36.176	36.0308	36.3312	36.4179	35.2137	35.3445	34.7906	36.3714	36.1302	36.7008	36.4549	35.8838	36.2969	35.5367	35.1175	35.1776	35.1755	35.1203	35.0339	35.7214	34.9104	36.3961	35.7009	35.0827
30.1667	35.946	35.9825	36.2952	36.3285	35.2191	35.3319	34.7393	36.691	36.2322	36.4734	36.6188	35.9326	36.2194	35.569	35.3277	35.2829	35.2215	35.1246	35.1694	35.8646	35.1782	36.2121	35.248	35.2156
30.3333	35.9752	36.278	36.3754	36.4272	35.0323	35.281	34.7308	36.6335	36.2463	36.4675	36.6125	36.4032	35.9258	35.6502	35.4181	35.4157	35.4629	35.1932	35.3619	35.4769	35.1341	36.0583	34.8709	35.3302
30.5	36.0136	36.2875	36.1654	36.443	35.1656	35.3115	34.7467	36.5472	36.3723	36.2615	36.7375	36.3929	36.1455	35.7309	35.1638	35.4508	35.5172	35.292	35.661	35.4138	35.0155	35.9461	34.7609	35.3858
30.6667	35.9047	36.1125	35.9912	36.3779	35.1019	35.3764	34.7216	36.4834	36.4212	36.2907	36.7192	36.3623	36.205	35.7238	35.2009	35.4361	35.5748	35.3707	36.0323	35.6132	35.9748	35.8973	34.962	35.5403
30.8333	35.8134	36.1986	35.8399	36.416	35.1771	35.6375	34.6646	36.0619	36.3743	36.4792	36.7378	36.4169	36.0444	35.7849	35.0381	35.2097	35.6488	35.4716	36.0378	35.7206	36.0238	35.793	35.0133	35.7102
31	35.7896	35.9974	35.8336	36.552	35.3767	35.8167	34.6457	35.5804	36.3268	36.2957	36.6787	36.4071	35.9675	35.8507	34.4152	35.6706	35.4929	35.576	36.1827	35.5609	36.4738	35.7974	35.1381	35.6372
31.1667	35.9316	35.8307	35.7751	36.456	35.2779	35.8366	34.7527	35.5479	36.1469	36.5493	36.6521	36.3091	36.0159	35.9244	33.6409	35.7609	35.593	35.6009	36.201	35.1392	35.9715	35.797	35.1635	35.64
31.3333	35.9025	35.8914	35.8847	36.1748	35.3406	36.0371	34.7282	35.535	36.1366	36.4991	36.699	36.2699	36.1348	35.9584	33.7858	35.6907	35.2429	35.6623	36.1544	35.2208	35.8463	35.7386	35.1416	35.6198
31.5	35.6414	35.8111	36.0445	36.004	35.5814	35.912	34.7049	35.072	36.0644	36.653	36.6403	36.1784	36.0564	35.9525	33.8694	35.6333	35.1952	35.6435	35.9509	35.4296	35.8143	35.7149	35.1892	35.6879
31.6667	35.7312	35.8711	36.1466	36.104	35.7291	35.7779	34.6513	34.8401	36.0843	36.5592	36.6028	35.9826	35.9569	35.858	33.676	35.6868	35.1718	35.1722	35.7055	34.8906	35.5897	35.6402	34.8608	35.5729
31.8333	35.5029	35.7978	36.388	35.9298	35.8702	35.5889	34.7692	35.2071	36.1691	36.4677	36.5461	35.644	35.9338	35.8396	33.9752	35.9959	34.8181	35.1844	35.7304	34.5196	35.445	35.5625	34.6826	35.4584
32	35.3018	35.911	36.0218	35.7756	35.6612	35.4004	34.7816	35.7694	36.2428	36.5072	36.5434	35.4826	36.0229	35.8223	34.4054	35.8732	35.0232	35.1154	35.7981	34.3179	35.2617	35.4176	34.4615	35.1826
32.1667	35.5183	36.0651	35.9564	36.0502	35.6607	35.3448	34.3999	35.7991	36.4323	36.3714	36.5124	35.5782	36.0586	35.7758	34.8703	35.8399	34.986	35.0706	35.8354	34.7567	35.2003	35.3962	34.7324	35.0197
32.3333	35.548	36.0042	35.6577	35.4851	35.6551	35.3324	34.2598	35.4188	36.4568	36.2356	36.426	35.3942	36.1026	35.7471	34.5601	35.9135	35.3156	34.9293	35.733	35.5542	35.0058	35.3811	34.978	34.8955
32.5	35.5809	35.9247	35.5771	35.7343	35.4841	35.4711	34.1124	35.8985	36.4443	36.2803	36.5049	35.2024	36.0571	35.7545	33.9928	36.1412	35.4011	34.7547	35.8513	36.462	34.781	35.3209	35.0413	35.4832
32.6667	35.4079	35.7733	35.3902	35.7182	35.5836	35.3361	33.9821	35.8927	36.3923	36.3518	36.476	35.3129	36.079	35.8214	33.9211	36.1232	35.3311	35.0886	35.9396	37.4071	34.6151	35.1454	35.108	36.0286
32.8333	35.5699	35.7595	35.1044	35.7021	35.3481	35.506	33.9007	35.9281	36.3561	36.4545	36.2251	35.4665	36.1296	35.8385	33.4424	36.086	35.5011	35.0651	35.8846	38.1058	34.4961	35.0879	35.1437	36.4196
33	35.5676	35.8635	35.5485	35.8936	35.5274	35.6754	33.9529	35.656	36.3181	36.3935	36.2042	34.7836	36.0004	35.8572	33.4565	36.0921	35.4793	35.0645	35.8216	38.8576	34.3823	35.1026	35.1907	36.906
33.1667	35.3658	35.6361	35.8516	35.7567	35.7836	35.8499	34.4561	35.633	36.3705	36.4766	36.0755	34.7	35.9441	35.9201	33.4504	35.9622	35.3026	35.0354	35.7435	39.2302	34.2945	35.0748	35.1077	37.1135
33.3333	35.1813	35.6026	36.287	36.5383	35.9097	35.7308	34.6463	35.9823	36.3633	36.4836	35.982	34.9186	36.051	35.9877	33.3677	35.8726	35.1481	35.0173	35.7169	39.0676	34.1995	34.96	34.9942	37.4426
33.5	35.1602	35.7899	36.3246	36.4906	36.1132	35.6093	34.487	34.9144	36.3999	36.4994	35.9554	35.2548	36.1765	36.0402	33.9645	35.7432	34.9608	35.0779	35.5782	38.5622	34.0953	34.8783	34.7909	36.9957
33.6667	35.1775	35.8621	36.5892	36.5487	36.1155	35.8744	34.6641	34.8087	36.4333	36.5323	36.0598	34.9186	36.2112	36.0691	34.1128	35.5095	34.8263	35.0703	35.5096	38.1145	33.9993	34.9233	34.6669	36.6324
33.8333	35.3522	35.8741	36.8461	36.5436	36.1851	35.7957	34.8611	34.5124	36.3583	36.5866	36.2349	33.9844	36.1793	36.0843	34.1913	35.5219	34.6459	34.9944	35.3964	37.6036	33.9367	34.9303	34.5798	36.4174
34	35.2908	35.8364	36.6553	36.2817	36.0815	35.7408	34.6118	34.8036	36.3358	36.6326	36.2486	34.8044	36.2298	36.1131	34.1085	35.5029	34.4404	34.9679	35.3574	36.8678	33.8699	34.9044	34.5042	35.8068
34.1667	35.2562	35.8582	36.4692	36.3121	35.9017	35.7425	34.2261	34.4814	36.2275	36.64	36.4346	34.8103	36.3625	36.0778	34.0792	35.6536	34.2824	34.9691	35.2956	36.0643	33.8331	34.7816	34.447	35.5753
34.3333	35.3517	35.856	36.2507	36.1504	35.8791	35.7341	33.9947	34.1291	36.1991	36.6721	36.643	34.7645	36.3828	36.0482	34.0345	35.6171	34.0626	35.0207	35.2712	35.3756	33.7459	34.7253	34.4624	35.2526
34.5	35.3461	35.6554	36.0177	36.2197	35.8181	35.8326	34.4706	35.2023	36.1773	36.6329	36.6321	34.7015	36.4104	35.9997	33.8001	35.7367	33.933	35.0474	35.3219	34.8688	33.6819	34.6889	34.4135	34.9097
34.6667	35.4268	35.897	36.0551	36.1689	35.6076	35.7872	34.7026	35.496	36.135	36.6339	36.5521	34.9977	36.4144	35.8948	33.6789	35.8874	33.7465	35.1114	35.3734	34.3191	33.634	34.3758	34.2806	34.6197
34.8333	35.2958	36.1171	35.9384	36.3867	35.6329	35.7309	34.5697	35.7549	36.1957	36.5821	36.4171	35.7683	36.5237	35.8665	33.5309	35.9068	33.6822	35.1237	35.4263	34.0958	33.5481	34.2423	34.2403	34.3141
35	35.4784	36.1748	36.1725	36.4923	35.5849	35.8946	34.9848	35.2934	36.192	36.5879	36.3501	35.3266	36.4821	35.8508	33.3582	35.8446	33.674	35.1286	35.4657	34.107	33.4805	34.0927	34.1693	34.5051
35.1667	35.3772	36.3703	36.2556	36.6291	35.6004	35.9351	35.345	35.6597	36.3265	36.5184	35.9956	35.0493	36.3669	35.8726	33.232	35.8634	33.502	34.383	35.5011	34.0272	33.3984	33.9909	34.1376	34.1895
35.3333	35.2642	36.3867	36.4336	36.6603	35.5332	35.9571	35.7401	35.7793	36.4026	36.4825	35.8648	34.688	36.3816	35.8757	33.1269	35.9002	33.4621	34.2189	35.5887	33.9724	33.3407	33.8628	34.0405	34.0905
35.5	35.3246	36.5705	36.7916	36.5567	35.3507	36.0397	35.8469	35.8524	36.4619	36.3969	35.8531	34.7134	36.3454	35.887	33.1989	35.9601	33.3849	34.0869	35.5206	33.9364	33.3098	33.7474	33.9628	34.0234
35.6667	35.5032	36.5009	36.4646	36.2728	35.4947	36.1467	35.8728	35.9277	36.3778	36.3911	35.7538	34.8168	36.3779	35.9353	33.0993	35.9709	33.4135	33.9726	35.4727	33.8368	33.2562	33.8578	33.9577	33.9649
35.8333	35.6486	36.3742	36.3295	36.2098	35.4866	36.3789	35.5373	35.9955	36.3524	36.3849	35.8629	35.2022	36.3984	35.9226	33.0341	35.8891	33.4134	33.8907	35.4767	33.7744	33.2342	33.7706	33.8245	33.9032
36	35.7684	36.3666	36.1537	36.155	35.522	36.2698	35.4897	36.3899	36.3962	36.4251	35.8891	35.6184	36.4929	35.8991	32.903	35.978	33.3663	33.3278	35.4008	33.7084	33.2038	33.6126	33.7949	33.8406
36.1667	36.0192	36.3507	36.2308	36.1503	35.4712	36.1342	35.4395	35.9128	36.2723	36.5073	36.1738	35.8669	36.5883	35.8965	32.8474	35.9474	33.4678	33.6935	35.3359	33.7554	33.1945	33.5496	33.6874	34.0029
36.3333	36.1597	36.2959	36.1999	36.42	35.5878	36.1885	34.9067	36.2094	36.2208	36.5603	36.1879	36.1604	36.557	35.8504	32.9663	36.0136	33.4654	33.4019	35.2713	33.7115	33.1825	33.5356	33.6042	33.9454
36.5	36.3427	36.2712	36.0822	36.3962	35.707	36.1245	34.5986	36.1863	36.2104	36.5116	36.2356	36.0184	36.5951	35.7937	32.6426	35.8911	33.4375	33.0285	35.3206	33.6895	33.1314	33.5032	33.5188	33.9127
36.6667	36.2194	36.194	36.3768	36.6342	35.5751	35.8932	34.6648	36.1666	36.2267	36.4202	36.3558	35.9516	36.348	35.7144	32.369	35.8323	33.38	32.8193	35.3005	33.736	33.1884	33.4626	33.4759	33.8643
36.8333	36.1433	36.1053	36.6377	36.7169	35.645	35.7812	35.0828	36.1006	36.3529	36.4676	36.4409	35.7759	36.1305	35.5885	32.5176	35.8389	33.3282	32.7149	35.2703	33.7596	33.2581	33.4037	33.5024	33.7489
37	36.1083	35.9026	36.8339	36.492	35.4887	35.8176	34.7301	36.1365	36.326	36.4701	36.5722	35.5871	35.8592	35.4278	32.3468	35.8483	33.2804	32.7464	35.2568	33.7791	33.2928	33.4473	33.4172	33.6196
37.1667	36.1247	35.7304	36.7744	36.1189	35.5068	35.8942	34.386	36.5531	36.3757	36.4101	36.577	35.5885	35.8319	35.3341	31.9974	35.8634	33.2177	32.9483	35.2788	33.7029	33.2958	33.4597	33.3298	33.5603
37.3333	36.1945	35.675	36.756	36.0003	35.314	35.8354	34.9469	36.486	36.3661	36.2217	36.6137	35.5689	35.8488	35.1917	31.5609	35.9026	33.1835	33.3786	35.2782	33.6966	33.3286	33.4884	33.2786	33.2171
37.5	36.0866	35.6045	36.85	35.9594	35.3033	35.8524	35.2147	36.4353	36.3432	36.278	36.6262	35.7142	35.8563	35.1522	31.4777	35.9324	33.1984	33.7571	35.1122	33.675	33.3633	33.4374	33.294	33.1319
37.6667	35.8997	35.4892	36.8084	35.8464	35.3214	35.9764	35.1112	36.4678	36.3669	36.3286	36.5917	35.6825	36.0292	35.1861	31.3271	35.9461	33.1964	33.8937	34.9475	33.6155	33.3509	33.4874	33.2554	33.0008
37.8333	35.7119	35.6536	36.9327	35.8415	35.222	35.9268	34.8924	35.7835	36.2166	36.1003	36.5785	35.7616	36.2469	35.1833	31.2183	35.9078	33.2097	33.6049	34.7822	33.5495	33.2992	33.5145	33.2425	33.0104
38	35.4785	35.7387	36.9314	36.0415	35.31	35.853	34.6706	35.6727	36.159	36.0169	36.4881	35.9554	36.4194	35.1888	31.3614	35.8084	33.2529	34.0733	34.661	33.4764	33.2812	33.5299	33.2146	33.029
38.1667	35.2802	35.8628	37.0149	36.2732	35.4003	35.5966	34.7721	35.669	36.1844	35.9338	36.4974	35.8886	36.4383	35.0799	31.6891	35.7154	33.2613	34.1918	34.4849	33.3973	33.2911	33.4798	33.2123	33.0767
38.3333	35.0527	35.9225	36.9559	36.4112	35.57	35.2814	34.7545	35.5709	36.241	36.1697	36.1874	35.8117	36.2274	35.1346	31.9823	35.5654	33.2176	34.0883	34.2988	33.3267	33.3219	33.4347	33.2085	33.233
38.5	34.9622	35.9116	36.9495	36.4718	35.5929	35.1469	34.5006	35.6086	36.292	36.0514	36.1184	35.294	36.2212	35.2	32.3181	35.5287	33.1982	34.045	34.3204	33.2528	33.3196	33.4379	33.1703	33.1016
38.6667	35.0454	36.081	37.0082	36.5547	35.5966	35.197	34.0339	35.6139	36.2191	35.9211	36.1095	35.2106	36.3225	35.2127	32.6804	35.5409	33.2243	34.0768	34.4108	33.1931	33.3	33.3258	33.1512	33.0718
38.8333	35.061	36.0213	36.6934	36.3627	35.6172	35.1846	34.1143	36.2336	36.1823	36.0724	35.9754	35.2402	36.0798	35.182	32.6659	35.6026	33.1592	34.4092	34.4944	33.0998	33.2997	33.2507	33.0985	32.9654
39	35.0602	36.1301	36.343	36.2427	35.6356	35.2864	34.7198	36.2681	36.2501	36.124	35.8204	35.3489	36.1996	35.1857	32.828	35.6372	33.0407	34.3683	34.6029	33.0317	33.3294	32.9573	33.0725	32.8951
39.1667	35.216	36.2048	36.3556	36.2227	35.4701	35.5753	34.9411	35.9689	36.0497	36.2015	35.5192	35.4448	36.2372	35.2213	32.7842	35.6551	32.9763	34.2656	34.7264	32.9537	33.3052	32.985	32.99	32.6575
39.3333	35.3682	36.2355	36.5196	36.1233	35.2166	35.8168	34.9595	36.1872	35.7807	36.2268	35.8933	35.6202	35.6128	35.2276	32.7686	35.6785	32.9819	34.2189	34.9526	32.9027	33.2304	32.9859	32.945	32.638
39.5	35.5251	36.32	36.5362	36.1115	35.066	35.8993	35.0986	36.1611	35.5288	36.4569	35.8801	36.101	35.2657	35.0705	32.742	35.4566	33.001	34.232	34.8878	32.8212	33.2168	32.9951	32.883	32.6021
39.6667	35.6421	36.2757	36.5373	36.0771	35.0626	35.8488	35.4003	36.0173	35.4812	36.569	35.8563	36.2263	35.0285	35.0085	32.7963	35.438	33.0274	34.2176	34.7837	32.7686	33.1923	33.0182	32.7928	32.5408
39.8333	35.7782	36.1756	36.3784	36.0664	35.0484	35.9769	35.4994	35.7234	35.3335	36.5419	36.0235	36.167	35.3416	34.9801	32.8198	35.1934	33.0808	34.18	34.6852	32.7215	33.2039	33.0527	32.6671	32.5562
40	36.0114	36.2323	36.6332	36.1624	34.9989	35.9922	35.042	35.743	35.0523	36.6194	36.1843	36.0935	35.171	34.951	32.7925	35.1157	33.1887	34.1061	34.5895	32.7205	33.1709	33.3298	32.5972	32.5256
40.1667	35.9634	36.2314	36.5438	35.9413	34.9172	35.8545	34.9356	35.7351	35.1208	36.663	36.4541	36.0838	35.1383	34.8665	32.8507	35.0008	33.2377	34.0526	34.4777	32.7629	33.1656	33.2765	32.5968	32.5886
40.3333	36.0404	36.0936	36.4734	35.9962	35.1752	35.8399	34.5844	35.4675	35.1712	36.5026	36.284	36.082	35.985	34.8482	32.8059	35.0009	33.2662	34.0422	34.2481	32.6447	33.1835	33.2383	32.5308	32.624
40.5	35.9323	36.0383	36.4407	35.8108	35.1597	35.9793	34.6598	35.488	35.3602	36.4741	36.2821	36.0651	36.1468	34.8449	32.803	34.9913	33.2416	33.9636	34.2762	32.6464	33.2001	33.2023	32.472	32.6212
40.6667	35.7909	36.0612	36.394	35.9562	35.1155	36.0803	34.5997	35.5549	35.3662	36.298	36.2896	36.033	36.2686	34.8089	32.7665	35.1067	33.1409	33.8886	34.292	32.6936	33.2093	33.1954	32.4417	32.5962
40.8333	35.9092	36.2051	36.6582	36.0985	35.117	36.0742	34.4323	35.8742	35.4697	36.3349	36.3095	36.0678	36.2179	34.8477	32.7099	35.3259	33.1578	33.8175	34.3297	32.6838	33.2313	33.1559	32.3704	32.5737
41	35.8459	36.162	36.705	35.8795	35.1792	36.1238	34.5899	35.7511	35.7039	36.154	36.3076	35.7944	36.1399	34.8482	32.7136	35.3216	33.167	33.8222	34.2914	32.6376	33.2652	33.0663	32.3124	32.5655
41.1667	35.7694	36.1846	36.5262	36.1204	35.2467	36.1785	34.5319	35.9399	35.7083	36.2111	36.2336	35.6037	35.9064	34.9566	32.7097	35.3954	33.1329	33.8195	34.2504	32.6045	33.2812	33.041	32.216	32.4753
41.3333	35.693	36.3497	36.665	36.2876	35.1385	36.479	34.5536	35.9729	35.8223	36.3977	36.3559	35.6337	35.7691	34.9301	32.755	35.4713	33.1509	33.7465	34.2912	32.6022	33.3265	32.9671	32.1188	32.4944
41.5	35.7725	36.3898	36.6234	36.425	35.1532	36.38	34.4648	35.8591	35.7198	36.4261	36.1957	35.6449	35.772	35.0267	32.811	35.7313	33.1278	33.6985	34.2812	32.5337	33.3252	32.9196	32.0829	32.5697
41.6667	35.9173	36.4502	36.3002	36.3591	35.0964	36.3456	34.3879	35.7135	35.8243	36.6013	36.167	35.5174	35.861	35.0621	32.8592	35.6209	33.1721	33.6816	34.2672	32.3934	33.3216	32.9164	32.0489	32.6277
41.8333	35.8243	36.4251	36.042	36.4414	35.0293	36.3417	34.4799	35.5831	35.9062	36.5252	36.1376	35.1594	35.5846	35.0404	32.8985	35.5923	33.1543	33.7764	34.2313	32.3848	33.2797	32.8231	32.0836	32.657
42	35.8476	36.3863	35.578	36.444	34.9915	36.2595	34.6518	35.7329	35.9719	36.6545	35.9136	35.4141	35.4679	35.054	32.9278	35.6288	33.1451	33.8056	34.2271	32.3763	33.2624	32.8579	32.0453	32.6332
42.1667	35.9564	36.1488	35.821	36.4036	35.048	36.1847	34.9091	35.8391	36.0833	36.5789	35.8955	35.277	35.6393	34.9991	32.9306	35.6904	33.1859	33.8686	34.279	32.3332	33.2803	32.8954	32.0256	32.7403
42.3333	35.9731	36.0946	35.1371	36.3635	34.9383	36.0377	34.9766	35.9481	35.9728	36.5069	35.9363	35.1035	35.782	35.0239	33.0041	35.5082	33.1816	33.9567	34.2565	32.351	33.2663	32.9509	32.0177	32.7691
42.5	36.0309	36.0834	34.6852	36.3616	34.9621	36.0962	35.0242	36.1175	35.8795	36.2756	36.0999	35.1247	35.6041	34.9508	33.078	35.4725	33.2449	34.052	34.2497	32.3732	33.2981	32.9894	31.9897	32.7438
42.6667	36.0294	36.1343	34.9509	36.0987	35.0027	35.9584	35.0795	36.3461	35.7188	36.1678	36.0876	35.0073	35.3122	34.9096	33.085	35.518	33.251	34.1388	34.2805	32.3903	33.3269	32.9947	31.8866	32.7429
42.8333	35.9487	36.1763	35.2326	35.8583	35.1309	36.0497	35.086	36.4272	35.5777	36.1173	35.9301	35.3449	35.6424	34.8137	33.129	35.3741	33.2139	34.1516	34.3242	32.3754	33.3264	33.0263	31.8647	32.7396
43	35.7467	36.1865	35.7048	35.9514	35.0904	36.1029	34.8618	36.4218	35.5526	35.8914	36.1277	35.2688	35.9557	34.877	33.1077	35.2301	33.1864	34.1252	34.3511	32.3196	33.3394	33.0933	31.8609	32.7821
43.1667	35.7524	36.4131	35.3959	36.0611	35.2436	36.2041	34.8471	36.4932	35.3396	35.804	36.2553	35.5182	35.8545	34.8457	33.1347	35.1432	33.2986	34.0831	34.3254	32.2537	33.3412	33.1084	31.899	32.7803
43.3333	35.778	36.4313	35.7392	35.8092	35.2618	36.2172	34.9747	36.2299	35.5461	35.6683	36.1852	35.6088	35.8304	34.9989	33.1479	35.2964	33.3291	34.0655	34.2838	32.2641	33.3245	33.0234	31.8853	32.6627
43.5	35.8402	36.3687	35.8429	35.6446	35.0539	36.2147	34.9267	35.9072	35.6936	35.8677	36.2702	35.6118	36.101	35.0935	33.0897	35.3829	33.2971	34.0612	34.2917	32.2935	33.3155	33.0376	31.8552	32.6919
43.6667	35.8736	36.3109	35.9608	35.9144	35.1856	36.3576	35.1361	35.8869	35.9338	35.9476	36.398	35.9405	36.1987	35.0966	33.0944	35.4877	33.2961	33.9625	34.2803	32.3688	33.2989	33.0481	31.8663	32.7152
43.8333	35.8268	36.2803	35.7056	36.05	35.1063	36.3316	35.345	35.7921	36.1517	35.9624	36.5136	35.9741	35.9217	35.2288	33.0933	35.3621	33.3472	33.913	34.2122	32.2665	33.298	33.1491	31.8538	32.7572
44	36.0404	36.3711	35.4762	35.9871	35.339	36.2485	35.6335	35.705	36.12	36.179	36.2243	35.6611	35.7654	35.1471	33.1464	35.4974	33.3311	33.8986	34.1836	32.3313	33.3099	33.1623	31.8298	32.8059
44.1667	35.9527	36.3611	35.7349	35.7501	35.0953	36.1909	35.6662	35.6071	36.22	35.7248	36.1072	35.51	35.8605	35.1546	33.1424	35.4224	33.1928	34.0124	34.1839	32.3897	33.2989	33.1418	31.7807	32.8122
44.3333	35.8534	36.4563	35.8417	35.7365	34.8863	36.2524	35.2926	35.7008	36.0144	35.9189	36.0778	35.5165	35.8368	34.9876	33.13	35.2149	33.1697	34.0181	34.1999	32.4311	33.3167	33.234	31.8281	32.9156
44.5	35.808	36.3647	36.2791	35.7487	35.0305	36.1294	34.9432	36.0127	36.0376	35.9236	36.0357	35.2347	35.5545	34.8901	33.175	34.9326	33.1918	33.9746	34.1715	32.3874	33.2648	33.2441	31.793	32.8656
44.6667	35.7648	36.3326	36.0705	35.6194	34.9064	35.8937	34.7911	35.6996	35.9043	35.8257	35.8313	35.2435	35.5706	35.0069	33.1813	34.6023	33.2144	34.0068	34.1151	32.3226	33.2377	33.3132	31.7813	32.8602
44.8333	35.9899	36.1648	36.2721	35.734	34.9737	35.7312	34.7411	35.8971	35.7723	35.8792	35.7807	35.2766	35.7399	34.8466	33.1869	34.6155	33.2263	34.0337	34.1486	32.4309	33.2616	33.358	31.7423	32.8576
45	35.9687	36.1445	36.0604	35.8775	34.7899	35.7186	34.6885	35.9042	35.7599	35.9104	36.079	35.4337	35.7443	34.8159	33.228	34.4084	33.2728	34.0962	34.1629	32.3986	33.2674	33.3243	31.7188	32.8059
45.1667	36.111	36.1206	35.665	36.1225	34.8086	35.7166	34.5297	35.9831	35.7937	36.462	36.1611	35.6234	35.6235	34.6995	33.2455	34.3154	33.2847	34.0525	34.1339	32.3921	33.2786	33.3413	31.6955	32.7654
45.3333	36.0719	35.9936	35.79	36.2695	35.1283	35.6593	34.834	36.2376	35.9129	36.2892	35.9383	35.5497	35.6006	34.5992	33.2854	34.5179	33.2796	34.0932	34.1011	32.4278	33.3087	33.3992	31.6392	32.7787
45.5	36.0638	36.2151	35.6768	36.4448	35.0729	35.8155	35.0875	36.2309	35.9279	36.2013	35.9039	35.8021	35.7325	34.5568	33.3068	34.8141	33.2396	34.2041	34.1239	32.4146	33.3953	33.4326	31.6782	32.8636
45.6667	35.7725	36.2682	35.6741	36.491	35.3307	35.9401	35.0762	36.5806	35.9988	36.2187	35.5692	35.7344	35.7782	34.39	33.3474	35.0311	33.2359	34.2544	34.167	32.4933	33.4604	33.4184	31.6971	32.8988
45.8333	35.7508	36.5329	35.7613	36.3755	35.1234	35.9211	35.1333	36.5484	36.0823	36.3268	35.6584	35.6923	35.6611	34.571	33.3351	35.2559	33.2168	34.3217	34.0773	32.5926	33.4874	33.4277	31.7324	32.811
46	35.7989	36.5458	36.0255	36.2824	35.1403	35.794	35.1299	36.6206	35.9606	36.2894	35.5456	35.9101	35.5787	34.5192	33.3003	35.3976	33.2271	34.3082	34.082	32.6915	33.5051	33.499	31.7615	32.866
46.1667	35.7589	36.5353	36.1203	36.1833	35.1965	35.9631	35.2272	36.5911	35.8678	36.0739	35.5711	35.6187	35.6371	34.7758	33.3509	35.677	33.2935	34.419	34.151	32.758	33.5494	33.5763	31.8127	32.892
46.3333	35.8961	36.3609	35.7212	36.2622	35.0591	36.0098	35.3402	35.6109	35.885	35.9943	35.8208	35.3304	35.6526	34.7635	33.389	35.598	33.2792	34.5169	34.2419	32.749	33.5804	33.5706	31.8385	32.9332
46.5	35.8326	36.3318	35.678	36.3486	35.0626	35.7777	35.3512	35.5375	35.831	36.0701	35.8317	35.2983	35.7556	34.8667	33.4325	35.5305	33.3254	34.3854	34.1621	32.8509	33.5877	33.53	31.9024	32.9275
46.6667	36.2381	36.3915	35.8257	36.4162	34.7393	35.7077	35.1418	35.5122	35.8218	36.1889	36.3023	35.3048	35.7546	34.9912	33.4848	35.523	33.3252	34.4047	34.2051	32.7952	33.6105	33.5206	31.8876	32.9454
46.8333	36.2376	36.3609	35.7874	36.4799	34.8715	35.7765	34.7004	35.4725	35.7781	36.1634	36.158	34.8856	35.8011	34.934	33.5421	35.5535	33.3328	34.2571	34.2211	32.7792	33.6518	33.5611	31.8807	33.0544
47	36.2002	36.1006	35.7271	36.6247	34.8654	35.6601	34.2328	35.2489	35.7855	36.066	36.2809	34.9259	36.0151	35.0552	33.6216	35.6011	33.239	34.1103	34.2596	32.7445	33.6861	33.5686	31.8752	33.0661
47.1667	36.015	36.1882	35.9632	36.673	34.8181	35.5633	34.2233	35.2698	35.965	36.2599	36.1582	35.0897	36.0285	34.9601	33.6763	35.4341	33.203	33.9091	34.174	32.7323	33.6959	33.5744	31.8324	33.1619
47.3333	36.0625	36.311	35.9838	36.6969	34.8662	35.3659	34.2129	36.2097	36.0608	36.3809	36.1241	35.4383	35.935	35.0477	33.6725	35.4963	33.2538	33.8136	34.0619	32.6988	33.6985	33.6856	31.9065	33.204
47.5	36.1118	36.2408	35.7926	36.4265	35.0595	35.4226	34.4313	35.7499	36.1019	36.2964	36.1174	35.4316	35.9506	34.9686	33.6542	35.4944	33.2783	33.8828	34.1718	32.6696	33.7206	33.6828	31.9004	33.24
47.6667	36.0947	36.0233	35.7668	36.4931	35.3931	35.3607	34.8757	35.6727	36.1514	36.2612	36.125	35.4686	35.8972	34.9371	33.6385	35.4134	33.2914	33.803	34.2046	32.6966	33.7175	33.5514	31.8516	33.259
47.8333	35.8743	35.5053	35.6566	36.3366	35.6309	35.1401	35.2994	35.3707	36.1509	36.2361	36.2425	35.9351	35.789	34.9952	33.6321	35.3752	33.3226	33.784	34.2153	32.6729	33.7655	33.3331	31.8685	33.2193
48	35.9425	34.8293	35.8413	36.1234	35.6655	35.2381	35.4792	35.6417	36.2656	36.2812	36.0267	35.8232	35.8423	35.0013	33.6029	35.4044	33.4509	33.8447	34.1633	32.6636	33.7985	33.3406	31.7971	33.2336
48.1667	36.0218	35.7105	35.8027	36.0328	35.8095	35.2891	35.344	35.2808	36.1964	36.3164	36.1111	35.9549	35.8441	35.0541	33.5789	35.4669	33.4649	33.8899	34.2589	32.7698	33.8499	33.2505	31.8662	33.2633
48.3333	35.9827	35.6561	36.0882	35.8646	35.7836	35.3201	35.2916	35.3581	35.8211	36.3651	36.1484	36.025	35.9561	35.1611	33.5364	35.2293	33.4509	33.7911	34.3361	32.7934	33.8947	33.0822	31.829	33.279
48.5	35.7646	35.7336	36.4917	36.0488	35.7634	35.3886	35.2282	35.5619	35.8356	36.2957	36.0796	35.9723	36.0368	35.3219	33.5284	35.1984	33.4202	33.6897	34.3545	32.8133	33.9518	33.1349	31.8211	33.3169
48.6667	35.2398	35.6098	36.3593	35.8391	35.5616	35.4287	35.1698	35.5323	35.7666	36.3693	36.1391	35.9731	35.8822	35.346	33.5699	35.322	33.4277	33.6617	34.3254	32.8908	34.0014	33.2312	31.9329	33.3451
48.8333	35.2715	35.5978	36.6065	35.9482	35.3175	35.5277	34.8331	35.7971	35.6542	36.4028	36.1757	35.3981	36.0197	35.3604	33.6369	35.4248	33.3765	33.7005	34.3861	32.8716	33.9924	33.394	31.9638	33.3879
49	35.6319	35.1178	36.3333	36.0093	35.2956	35.5908	35.1343	35.6882	35.7189	36.3016	36.2561	35.4894	35.9886	35.4021	33.6439	35.528	33.3472	33.7139	34.6291	32.8672	33.954	33.3733	32.078	33.4296
49.1667	35.5846	35.098	36.3809	36.0403	35.2408	35.4727	34.8028	36.0627	35.6923	36.355	36.1631	35.1339	36.019	35.4229	33.6632	35.5975	33.3728	33.6911	34.7337	32.8107	33.9498	33.4702	32.0986	33.4013
49.3333	35.7547	35.2813	36.4512	36.2472	35.5422	35.4747	34.8251	35.8936	36.0596	36.3562	36.202	35.1313	35.9992	35.3523	33.7398	35.7667	33.3997	33.5906	34.8496	32.8605	33.9299	33.4725	32.1287	33.3785
49.5	35.7745	35.6572	36.4377	36.3035	35.6168	35.4031	34.8239	36.1593	35.9972	36.4308	36.2157	34.8545	35.8122	35.2951	33.8259	35.7776	33.4174	33.3786	34.9345	32.894	33.9193	33.4644	32.0997	33.3368
49.6667	35.85	35.6936	36.3772	36.3596	35.7298	35.4607	34.6234	36.1989	35.8439	36.3281	36.0664	34.6341	36.0142	35.3304	33.874	35.7365	33.4386	33.3005	35.0978	32.874	33.9412	33.5012	32.1045	33.3205
49.8333	34.7304	35.3926	36.1432	36.3886	35.9069	35.6337	34.7081	36.0518	35.9342	36.3011	35.9483	35.1507	35.7196	35.3164	33.8637	35.651	33.5112	33.1443	35.3099	32.9173	33.9385	33.4749	32.0909	33.4128
50	34.6857	35.1373	36.4292	36.5509	35.892	35.7433	34.6749	36.1557	35.7537	36.2068	35.9963	35.1785	35.7323	35.4375	33.8869	35.5509	33.5319	33.1372	35.2668	32.9696	33.9636	33.4116	32.0611	33.4392
50.1667	35.1221	35.0827	36.4811	36.6731	35.883	35.6175	34.9372	35.7741	35.7586	36.1508	36.117	35.582	35.6506	35.398	33.9343	35.5508	33.5167	32.8917	35.1271	32.9506	33.9863	33.3049	31.9931	33.4762
50.3333	35.3741	35.421	36.1932	36.4602	35.7141	35.6296	34.8236	35.5804	35.6056	36.0109	36.1572	35.5868	35.5602	35.3893	33.9378	35.4757	33.5244	32.9089	35.1457	32.9349	34.0129	33.2673	31.9454	33.5044
50.5	35.4773	35.4974	35.9309	36.2966	35.6073	35.5692	34.717	35.5765	35.7234	36.064	36.1832	35.5416	35.6932	35.3908	33.8952	35.4593	33.5677	32.9691	35.1184	32.9376	34.0355	33.2867	31.9647	33.5602
50.6667	35.1638	35.3757	35.8568	36.2553	35.5074	35.4736	34.4088	35.2637	35.9594	35.9591	36.2291	35.4436	35.6983	35.4247	33.801	35.4931	33.6039	32.8505	35.1198	32.9194	34.0218	33.2062	31.9716	33.5864
50.8333	35.7226	35.7154	35.9714	36.3382	35.4016	35.428	34.3004	35.5368	35.9713	35.9545	36.3394	35.1477	35.95	35.2191	33.8476	35.5614	33.6419	32.7841	35.0607	32.9648	34.0519	33.0957	31.9623	33.5771
51	35.7149	35.4774	35.7743	36.1482	35.6121	35.3845	34.2082	35.406	36.0781	36.0409	36.4799	34.8616	35.7054	34.9904	33.8563	35.6824	33.6599	32.686	35.0491	32.9771	34.0757	33.0824	31.9143	33.598
51.1667	35.8243	35.6909	35.8202	36.0638	35.7236	35.6855	34.0811	35.6874	36.1845	36.0079	36.4504	34.4829	35.6996	34.9795	33.834	35.7073	33.7089	32.7593	35.2243	32.9974	34.0822	33.0315	31.9553	33.574
51.3333	35.7647	35.6251	35.7673	36.0962	35.6171	35.5807	34.2203	35.6492	36.3761	36.1276	36.543	34.2307	35.7574	35.0161	33.8321	35.8104	33.7299	32.6629	35.2886	33.0416	34.0862	33.0373	31.9649	33.5934
51.5	35.8265	35.6551	35.9657	36.1334	35.7494	35.5967	34.3531	35.6352	36.2938	36.1186	36.5101	34.466	35.4551	35.0915	33.8004	35.8839	33.6931	32.6354	35.3753	33.0312	34.0879	32.9864	31.9691	33.6454
51.6667	35.9557	35.9988	36.3	36.3208	35.8325	35.7137	34.7592	36.0119	36.2027	36.1489	36.6302	34.2884	35.1911	35.0032	33.8775	35.8031	33.6557	32.6794	35.3583	33.0489	34.1096	33.0095	31.9153	33.5762
51.8333	35.9331	36	36.4134	36.2392	35.9058	35.6542	34.8816	36.0139	36.196	36.1254	36.4437	34.1494	35.0304	35.2861	33.8576	35.5511	33.59	32.7785	35.4152	33.022	34.1135	33.1345	31.8751	33.5107
52	35.236	36.4682	36.5016	36.2731	35.6147	35.6482	34.8807	36.1333	36.1788	36.0701	36.1148	34.0848	34.9883	35.3149	33.8095	35.2853	33.5712	32.7223	35.4237	33.0424	34.1552	33.1467	31.9348	33.4635
52.1667	35.4079	36.5582	36.1899	36.0554	35.4794	35.5141	35.0353	36.1715	36.1082	36.1305	36.1596	34.1349	34.986	35.3498	33.811	34.98	33.5861	32.7889	35.3839	33.0894	34.1754	33.062	31.893	33.4684
52.3333	35.5157	36.4357	36.5795	36.2288	35.3961	35.6571	34.6256	36.3883	36.0979	36.0522	35.9452	33.6052	34.9205	35.3166	33.8405	34.9291	33.6388	32.8331	35.3741	33.0842	34.2347	33.1515	31.9597	33.5128
52.5	35.9826	36.3585	36.5575	36.3463	35.0974	35.8499	34.3196	36.3786	36.1984	36.005	36.0722	32.9399	35.2724	35.2627	33.7692	34.738	33.7407	32.8156	35.3186	33.1427	34.2541	33.1748	31.9889	33.4354
52.6667	35.9761	36.2974	36.3168	36.4086	34.962	35.7119	34.1926	36.3285	36.2431	36.1327	36.0426	33.0079	35.3547	35.2752	33.756	34.6118	33.7893	32.8222	35.334	33.2101	34.2847	33.2629	32.0552	33.5034
52.8333	36.485	36.2666	36.0522	36.4212	34.6503	35.7864	34.0401	36.1918	36.3178	36.1394	36.1177	32.5574	35.5457	35.1795	33.6439	34.6202	33.8637	32.8422	35.3526	33.2947	34.3097	33.2355	32.0987	33.5484
53	36.3623	36.227	36.2332	36.5245	34.7005	35.5563	33.9083	36.0843	36.3729	36.2909	36.3434	32.4617	35.7173	35.2415	33.6757	34.5915	33.936	32.8776	35.4263	33.3178	34.3294	33.1614	32.1425	33.5892
53.1667	36.1483	35.9462	36.2684	36.7168	34.9106	35.4318	33.9973	36.1203	36.3196	36.3336	36.3214	32.8191	35.6883	35.2465	33.5905	34.6344	33.9228	32.7443	35.5127	33.3389	34.3727	33.3947	32.211	33.5867
53.3333	35.9952	36.1113	36.0732	36.5987	35.0088	35.4359	34.2979	36.1975	36.1681	36.3186	36.3667	33.4152	35.6967	35.2811	33.6032	34.4868	33.9244	32.6659	35.5168	33.4236	34.3668	33.4179	32.2058	33.4984
53.5	35.8005	36.1014	35.8178	36.6093	35.0027	35.2683	34.4111	36.2577	36.1528	36.3553	36.288	33.7662	34.8861	35.1728	33.7483	34.459	33.9312	32.7019	35.6026	33.471	34.3761	33.3963	32.2007	33.5286
53.6667	35.7004	36.1888	35.8875	36.5823	35.0477	35.3059	34.4371	36.1317	36.0332	36.1298	36.314	34.1836	35.0975	35.3086	33.6388	34.4657	33.9679	32.7913	35.5934	33.4999	34.3583	33.3857	32.2081	33.6625
53.8333	35.508	36.0635	35.9408	36.5272	35.3049	35.1317	34.6605	36.1893	35.9494	36.207	36.3867	35.0703	35.0935	35.4204	33.6521	34.4706	33.9511	32.7703	35.59	33.4925	34.3521	33.4527	32.2741	33.768
54	35.3173	36.0018	35.6332	36.5102	35.2864	35.1701	34.4574	36.3112	35.9496	36.2638	36.4386	35.4849	35.0908	35.3674	33.6384	34.464	33.8885	32.7467	35.5417	33.5527	34.3383	33.5034	32.3071	33.8149
54.1667	35.5251	36.1837	35.9634	36.2274	34.9551	35.2156	34.3566	36.2975	35.9994	36.2062	36.3958	35.0531	35.2598	35.5015	33.6706	34.4931	33.9169	32.8316	35.5816	33.6051	34.3147	33.496	32.2922	33.9184
54.3333	35.4008	36.0973	36.016	36.1757	35.0252	35.2652	34.3262	36.39	35.9187	36.37	36.3603	35.2174	35.2939	35.5821	33.4483	34.4911	33.9451	32.872	35.5819	33.586	34.2689	33.3963	32.3115	33.9785
54.5	35.5124	36.0844	36.2284	36.0491	35.0829	35.3347	34.5815	36.0697	35.6968	36.3693	36.1653	35.666	35.9718	35.654	33.5297	34.4372	33.9174	32.899	35.6059	33.6117	34.2462	33.4853	32.3553	34.0509
54.6667	35.3653	36.0691	36.1736	35.9875	35.0021	35.2756	34.7145	36.2825	35.7643	36.5458	36.0339	35.72	36.0786	35.525	33.5758	34.4279	33.9346	32.7826	35.6919	33.641	34.2933	33.5314	32.3679	34.0021
54.8333	35.4712	36.0063	36.1341	36.0737	35.0541	35.5457	34.808	36.3229	35.756	36.5574	35.9337	34.7438	36.0479	35.4986	33.6224	34.4543	33.9554	32.6763	35.7216	33.6552	34.3296	33.5599	32.43	33.9717
55	35.782	36.1394	36.4607	36.1313	35.0515	35.649	35.2387	36.3403	35.579	36.6184	35.8521	34.6056	36.1244	35.559	33.6507	34.4439	34.0193	32.6867	35.7817	33.6521	34.3239	33.675	32.4596	34.0069
55.1667	35.6519	35.9646	36.2487	36.2653	35.0936	35.6956	35.2529	36.1	35.5045	36.5755	35.8514	34.9201	35.997	35.3606	33.6412	34.4481	34.0661	32.7205	35.7244	33.6376	34.3369	33.7517	32.5137	33.965
55.3333	35.7613	35.7641	36.1161	36.3535	35.1418	35.5036	35.528	36.0421	35.5691	36.5822	35.762	34.8959	35.9143	35.2788	33.7579	34.4646	34.0351	32.8637	35.7275	33.647	34.3925	33.8894	32.4505	33.986
55.5	35.7479	35.9183	35.9914	36.2373	35.2392	35.4729	35.4028	36.3843	35.5159	36.6161	35.9195	34.8022	35.9496	35.3035	33.7792	34.5382	34.0404	32.9118	35.6338	33.6092	34.4696	33.8727	32.5293	33.9433
55.6667	35.727	35.9513	35.936	36.038	35.2544	35.5927	35.4298	36.3525	35.3951	36.6111	35.8909	34.6442	35.7625	35.4062	33.9244	34.3946	34.0069	32.8802	35.5901	33.6944	34.4868	33.804	32.6128	33.9847
55.8333	35.7333	35.9655	36.0755	35.9397	34.9712	35.4609	35.4781	35.9873	35.4339	36.6051	35.7596	35.6208	35.8465	35.5271	34.0494	34.35	34.0285	32.97	35.5897	33.7322	34.5033	33.8455	32.604	33.9828
56	35.5257	35.6906	35.8909	35.8368	34.9366	35.6004	35.5782	35.7472	35.5407	36.5955	35.8619	35.5901	35.8861	35.5526	34.0894	34.3325	34.0541	33.0091	35.5447	33.7382	34.5667	33.968	32.6173	33.9713
56.1667	35.3689	35.7723	35.9467	35.9882	34.9363	35.6899	35.7633	36.0191	35.6364	36.4908	35.9463	35.5494	35.8708	35.6886	34.1769	34.3876	34.0028	33.0999	35.5815	33.7359	34.5609	33.9496	32.7033	34.0014
56.3333	35.4539	35.7552	36.0556	35.9748	34.7844	35.7908	35.711	35.9854	35.692	36.1967	36.0949	34.9389	36.022	35.8463	34.1559	34.3794	33.9554	33.2246	35.5	33.719	34.5672	33.9886	32.8163	34.0065
56.5	35.4861	35.7512	35.9769	35.9568	34.6593	35.5532	35.8367	35.9438	35.9617	36.133	35.6337	35.0825	35.9856	35.7271	34.0157	34.2224	33.9108	33.3645	35.5299	33.7337	34.5605	34.1886	32.8484	33.9976
56.6667	35.4413	35.721	36.1107	36.0613	34.6977	35.6131	35.9138	35.9054	36.1657	36.1584	35.6944	35.1938	36.0129	35.7334	33.985	34.2024	33.918	33.6761	35.4469	33.6871	34.5683	34.3973	32.8302	34.0032
56.8333	35.1465	35.4449	35.895	36.095	35.0094	35.5314	35.9059	36.0917	36.3183	35.9695	35.9464	35.0737	35.845	35.6535	34.0361	34.08	33.8523	33.5951	35.3162	33.7035	34.5603	34.4848	32.8005	34.0257
57	35.2028	35.2501	35.8857	35.8955	35.0386	35.4335	35.8381	36.279	36.442	35.7458	35.6056	34.9434	35.6836	35.5205	34.0461	34.0716	33.7991	33.8291	35.2551	33.7307	34.5421	34.4636	32.7748	34.0081
57.1667	35.1073	35.2406	35.8653	36.0071	35.0122	35.3817	35.899	36.2292	36.4754	35.8041	35.5758	34.2727	35.7186	35.3547	34.1557	33.8779	33.8046	34.0201	35.1361	33.7516	34.5926	34.519	32.7631	34.0519
57.3333	35.1277	35.4467	35.5347	36.157	35.0144	35.4394	35.7719	36.2818	36.4343	36.0752	35.4335	34.5684	35.6553	35.2926	34.4014	33.7919	33.8852	33.7671	35.1684	33.8179	34.6366	34.5876	32.731	34.0685
57.5	35.1869	35.4918	35.5462	36.3913	34.953	35.7732	35.5788	36.158	36.3414	36.0292	35.9909	34.2064	35.6927	35.5075	34.4795	33.8636	33.8286	33.8695	35.072	33.8375	34.6602	34.5603	32.7014	34.1156
57.6667	35.0424	35.4815	35.4988	36.5297	34.8868	35.5861	35.4123	35.4364	36.1445	35.9941	36.0006	34.0191	35.6874	35.4055	34.5599	33.9323	33.7825	33.8986	35.0354	33.809	34.7169	34.592	32.7087	34.0446
57.8333	34.6258	35.9349	35.8147	36.3867	34.6535	35.6463	35.2428	35.5887	35.8845	36.0488	36.008	34.1392	35.8193	35.3289	34.548	33.9556	33.8235	34.3009	35.0592	33.7921	34.7602	34.6132	32.7055	33.9922
58	34.508	36.3812	35.6855	36.4766	34.6231	35.7592	35.0484	35.4455	35.8606	36.1912	36.3495	34.1612	35.9347	35.6671	34.5474	33.8369	33.7938	34.3459	35.0532	33.78	34.8148	34.6916	32.7459	34.0405
58.1667	34.8792	36.3869	35.6665	36.3648	34.6417	35.8262	34.8977	35.4254	35.8375	36.2169	36.3113	34.4704	35.951	35.7202	34.5051	33.8211	33.8185	34.3821	35.0842	33.78	34.8457	34.7199	32.7538	34.0388
58.3333	34.9947	36.3016	36.1972	36.1837	34.7148	35.8418	35.06	34.9283	35.9936	35.9486	36.4013	34.7497	35.8576	35.6907	34.4376	33.8104	33.7261	34.7413	35.1083	33.7735	34.8777	34.7499	32.8117	34.0274
58.5	34.9597	36.12	36.2715	36.0986	34.8104	35.9157	35.1439	34.7517	36.0474	35.9847	36.3246	34.8648	35.9869	35.6405	34.4828	33.7941	33.7834	34.6035	35.2074	33.7505	34.8849	34.7531	32.8205	34.1376
58.6667	35.3774	36.0895	36.2553	35.8986	34.8691	36.1541	35.1508	35.4701	36.1388	35.9843	36.2666	34.8787	35.9468	35.7412	34.3937	33.7605	33.8859	34.4556	35.3051	33.7416	34.8394	34.6918	32.8937	34.1591
58.8333	36.1405	35.8767	35.8344	36.0856	34.8641	36.1873	35.3071	35.4224	36.2671	36.038	36.1954	34.1809	35.9678	35.8691	34.4016	33.7578	33.8864	34.4581	35.3297	33.7162	34.8517	34.6041	33.0018	34.2726
59	36.1834	35.6604	35.8071	36.1952	34.8254	35.9335	35.3777	35.1104	36.1389	35.9124	36.1381	34.3431	35.9956	35.7324	34.4825	33.7867	33.7491	34.4493	35.3452	33.6787	34.8657	34.5696	33.0846	34.2317
59.1667	36.0581	35.8686	35.6972	36.0803	34.7741	35.8648	35.3776	34.7975	36.0413	35.9425	36.1251	34.5141	35.9941	35.911	34.308	33.7851	33.6066	34.4019	35.3988	33.6306	34.8397	34.5637	33.0603	34.2108
59.3333	35.8134	36.0877	35.5264	36.195	34.6648	35.7839	35.1206	35.2156	35.9981	36.1239	36.0982	34.0714	36.0814	35.9465	34.2849	33.7934	33.4881	34.3971	35.4096	33.5772	34.8103	34.5816	33.1044	34.3095
59.5	35.7615	36.0839	35.6988	36.1119	34.7184	35.5523	34.9885	35.5104	35.8823	36.2086	36.0221	34.3851	35.9181	36.0272	34.2042	33.7848	33.4246	34.5069	35.3671	33.5606	34.8177	34.6122	33.0842	34.244
59.6667	35.5306	36.0774	35.9435	36.2342	34.8613	35.4188	34.8556	35.5313	35.981	36.2107	36.0147	34.4725	36.0174	36.0361	34.3573	33.7454	33.2672	34.7186	35.185	33.5243	34.8569	34.6091	33.0748	34.2733
59.8333	35.2958	36.0533	36.3077	36.0665	35.0036	35.2351	34.7125	35.4229	35.8726	36.2334	36.0131	35.1535	35.997	35.9712	34.3668	33.8418	33.142	34.623	35.1628	33.5304	34.8852	34.7053	33.0582	34.257
60	35.5083	36.273	36.6065	35.9722	35.1832	35.3571	34.6675	35.7864	35.9384	36.3633	36.0016	34.97	35.9935	35.9988	34.3155	33.9291	33.2295	34.6261	35.135	33.5484	34.8786	34.5959	33.0678	34.2752
60.1667	35.5836	36.2168	36.7756	36.0316	35.2277	35.3957	34.5615	35.8936	35.9605	36.2685	35.9795	34.6922	36.0536	36.0246	34.3589	34.0582	33.3268	34.5776	35.0742	33.5966	34.9149	34.628	33.1319	34.299
60.3333	35.5905	36.1384	36.9452	36.0619	35.1958	35.2792	34.5345	35.7407	35.963	36.1603	35.9979	35.0563	36.0692	35.9087	34.2385	34.0131	33.3969	34.5321	34.9864	33.6126	34.9332	34.6238	33.1297	34.1231
60.5	35.5891	36.2889	36.9608	36.2412	35.1355	35.3764	34.5367	35.6587	36.0049	36.092	35.6011	34.9551	36.0155	35.9547	34.1722	34.0085	33.3999	34.5362	34.9182	33.6506	34.9483	34.6131	33.1975	34.1083
60.6667	35.5807	36.2471	36.8284	36.3122	35.0124	35.2604	34.7433	35.6135	35.9425	36.0436	35.6385	34.6814	35.8537	35.8281	33.8992	34.0859	33.3779	34.347	35.0426	33.6966	34.9488	34.6258	33.2735	34.134
60.8333	35.6699	36.494	36.735	36.378	34.9475	35.4706	34.7046	35.7812	36.0703	35.9759	35.4555	34.7036	35.5996	35.7909	33.6966	34.0154	33.3766	34.3798	35.1118	33.7167	34.9512	34.5642	33.2915	34.1632
61	35.6968	36.4845	36.6973	36.4094	34.8939	35.5132	34.9164	35.7791	35.944	35.7679	35.2242	34.9075	35.5184	35.5182	33.5646	34.1517	33.3704	34.2324	35.1358	33.6889	34.9398	34.6402	33.2907	34.233
61.1667	35.7538	36.3489	36.4911	36.576	35.0315	35.5598	34.9629	36.0352	35.8818	35.6903	35.1584	35.5166	35.4725	35.4019	33.511	34.1779	33.2862	34.0685	35.1535	33.7278	34.9312	34.5876	33.3537	34.2606
61.3333	35.9807	36.3586	36.1168	36.6057	35.19	35.8638	35.2843	36.053	35.7299	35.7353	35.2126	34.8763	35.4961	35.5241	33.5021	34.1739	33.3649	33.9438	35.2648	33.7729	34.9225	34.4907	33.3897	34.4219
61.5	35.932	36.4318	36.1087	36.5414	35.351	35.7019	35.4484	35.8257	35.6417	35.6475	35.706	34.0074	35.7171	35.4144	33.5156	34.1061	33.3952	33.5615	35.4266	33.8039	34.8764	34.4263	33.3777	34.4866
61.6667	36.1972	36.4667	36.1534	36.4686	35.4397	35.8613	35.2176	35.5565	35.7176	35.7494	35.7565	34.3504	35.7784	35.4575	33.5211	34.1427	33.3769	33.7035	35.4415	33.8332	34.8118	34.351	33.2764	34.5137
61.8333	36.1741	36.2092	35.935	36.6101	35.5222	35.8328	35.2376	35.185	35.5552	35.6507	35.9003	34.3036	35.9104	35.5366	33.4999	34.2134	33.5171	33.6122	35.3547	33.8299	34.6963	34.35	33.3079	34.4198
62	35.9278	36.0585	35.9652	36.5379	35.5306	35.8547	35.1821	35.2456	35.6617	35.7349	36.1313	34.4076	35.7721	35.7668	33.4812	34.0409	33.6665	33.6148	35.4083	33.893	34.6372	34.3561	33.3383	34.3611
62.1667	35.9189	36.1909	36.0419	36.578	35.4133	35.8704	35.2248	35.2433	35.8277	35.8233	36.3247	34.083	35.596	35.8612	33.4527	33.966	33.7149	33.9065	35.4515	33.8666	34.5479	34.371	33.3351	34.3409
62.3333	35.944	36.1491	36.3557	36.6517	35.3916	35.7497	35.0827	35.485	35.8841	36.0296	36.3207	34.7608	35.5649	35.8227	33.4585	33.9855	33.8208	34.1256	35.3377	33.8224	34.4815	34.5535	33.3457	34.3125
62.5	35.9902	36.1711	36.1387	36.6293	35.4022	35.8299	34.8952	35.6799	36.1218	36.1171	36.3219	35.6219	35.5184	35.5718	33.4356	34.0057	33.8809	34.6548	35.2598	33.3711	34.4504	34.6506	33.3749	34.2784
62.6667	35.7296	36.1942	35.7484	36.462	35.3395	35.8826	35.0058	35.4111	36.0496	35.7862	36.2447	35.4648	35.6669	35.5275	33.4232	33.9256	34.1749	34.6909	35.1879	33.3036	34.4848	34.6848	33.4139	34.2527
62.8333	35.7114	36.4812	35.7093	36.1927	35.5079	35.897	35.0617	35.7082	36.281	35.9538	36.1711	35.0001	35.8819	35.5395	33.4499	33.8512	34.0291	34.9074	35.1299	33.2645	34.5479	34.6711	33.3661	34.2493
63	35.9359	36.559	35.3033	36.0991	35.5731	35.9766	35.0978	35.733	36.1614	36.1051	36.1337	34.9014	36.0935	35.5568	33.5079	33.778	33.9676	35.1252	34.9753	33.249	34.5548	34.6181	33.3446	34.2804
63.1667	35.8977	36.5316	35.33	36.1041	35.7364	35.8778	35.0337	35.4579	35.975	36.0402	36.1056	35.1104	36.2732	35.4466	33.5659	33.6803	33.8153	35.2187	34.8836	33.2627	34.6448	34.4799	33.2973	34.279
63.3333	35.8965	36.5951	34.886	35.8529	35.5832	35.826	34.9808	35.1475	36.0077	35.9821	36.0951	34.8109	36.1677	35.4312	33.5726	33.71	33.6579	35.1002	34.8757	33.3759	34.7254	34.4354	33.3221	34.2913
63.5	35.8876	36.6568	35.0731	35.9269	35.494	35.7627	34.9652	35.296	35.7656	35.9689	36.0999	34.6188	36.0761	35.6741	33.5312	33.7468	33.595	35.0809	34.87	33.8771	34.7918	34.3413	33.0799	34.3358
63.6667	36.1383	36.7274	35.6013	36.163	35.4845	35.5275	34.8427	35.8456	35.7203	36.3281	36.198	34.5414	36.1182	35.9154	33.4835	33.88	33.5233	35.1149	34.8676	33.9673	34.7934	34.3331	33.1241	34.3446
63.8333	36.3103	36.6995	35.8885	36.1399	35.3303	35.4946	34.7928	35.8522	35.6498	36.3568	36.4071	35.0231	35.8048	35.9538	33.4053	34.1473	33.5442	34.8261	34.8918	34.0904	34.8408	34.3132	33.2	34.4521
64	36.3383	36.7823	36.3281	36.1642	35.3112	35.3693	34.5829	35.8372	35.756	36.41	36.5416	35.0478	35.7589	35.9296	33.2831	34.2603	33.2714	34.706	34.9182	34.1476	34.9303	34.3907	33.2254	34.4576
64.1667	36.4155	36.8051	36.4031	36.1131	35.1995	35.4172	34.7042	36.1254	35.8442	36.4033	36.4113	34.8336	35.7846	35.7919	33.2481	34.3973	33.3945	34.4918	34.9369	34.168	34.9191	34.134	33.2539	34.5266
64.3333	36.4378	36.7336	36.9106	36.1374	35.3195	35.3577	34.5177	36.4228	35.8275	36.3389	36.4236	35.1284	35.9763	35.8368	33.1753	34.5125	33.4917	34.4908	34.9746	34.1214	34.9199	33.9496	33.2573	34.5583
64.5	36.5225	36.6388	36.3795	35.8392	35.4973	35.538	34.8382	36.036	35.9321	36.3557	36.3462	34.8516	36.0566	35.8676	33.148	34.776	33.5739	34.5078	34.9256	34.0266	34.901	34.0616	33.4789	34.5751
64.6667	36.404	36.611	36.0943	35.6155	35.4022	35.7784	34.9289	36.0462	36.0032	36.2675	36.0564	34.8415	35.9409	35.8136	33.143	34.8776	33.2842	34.5547	34.8898	34.0075	34.927	34.0169	33.5014	34.5287
64.8333	36.399	36.5832	36.0781	35.6983	35.4284	35.6905	34.7608	36.0668	36.0046	36.2985	36.0495	34.576	36.1544	35.7354	33.2661	34.7327	33.3618	34.7958	34.8578	33.9383	34.9274	33.8966	33.4789	34.5079
65	36.3492	36.3537	35.5902	35.7339	35.4549	35.7365	34.7655	36.0921	36.0371	36.3003	35.9313	34.5576	36.171	35.6999	33.4261	34.6022	33.5862	34.8557	34.7238	33.9125	34.883	33.9645	33.438	34.5232
65.1667	36.163	36.3366	35.3753	35.6024	35.6193	35.6765	34.8849	35.9524	36.1105	36.4338	35.9661	34.7775	35.9747	35.7964	33.5217	34.7682	33.6754	34.8381	34.6882	33.8922	34.8632	34.3757	33.4402	34.504
65.3333	36.0243	36.2016	34.7934	35.6834	35.7201	35.8666	34.7662	35.8239	36.1368	36.5268	35.6146	34.6212	35.7798	35.7197	33.6766	34.9415	33.7408	34.8741	34.6234	33.7946	34.8495	34.583	33.4496	34.5084
65.5	35.9861	36.1798	35.0654	35.7348	35.4237	35.6656	34.6509	36.1753	36.2429	36.4996	35.6112	35.1299	35.7957	35.4528	33.8355	34.8327	33.7648	34.8283	34.534	33.8385	34.8816	34.5775	33.5055	34.4516
65.6667	36.0353	36.0595	35.152	35.7482	35.5911	35.5214	34.6354	36.2046	36.321	36.564	35.838	35.3556	35.5702	35.4576	34.0127	34.8304	33.9423	34.7377	34.5366	33.8169	34.8664	34.793	33.5246	34.5339
65.8333	35.841	35.9397	35.099	35.8024	35.4981	35.5663	34.6839	36.189	36.352	36.443	35.7508	35.6143	35.3533	35.4193	34.0555	34.9152	33.9004	34.6638	34.6677	33.8321	34.8349	34.9492	33.5993	34.5125
66	35.7835	36.134	35.3616	36.0647	35.3357	35.4836	34.9954	36.1684	36.4175	36.2254	35.7205	35.7022	35.3039	35.4321	34.082	35.1004	33.9004	34.5661	34.9174	33.8308	34.8534	34.8537	33.6976	34.4781
66.1667	35.733	36.0348	35.26	36.2759	35.2324	35.4156	34.8481	36.2794	36.3123	36.211	35.715	35.6946	35.4062	35.5296	34.1512	34.9227	33.9131	34.5399	34.9907	33.8525	34.8316	34.869	33.7543	34.4124
66.3333	35.7912	36.0808	35.4601	36.2665	35.1439	35.2164	35.1094	36.4222	36.3412	36.1601	36.0506	35.9593	35.5233	35.4804	34.1433	34.7983	33.823	34.5643	35.106	33.9466	34.8097	34.7103	33.746	34.3916
66.5	35.6544	36.1562	35.5436	36.3548	35.2886	35.3768	35.1021	36.3363	35.8122	36.2512	36.0169	35.5428	35.5479	35.7994	34.0876	34.7228	33.7472	34.4047	35.2544	33.9733	34.8022	34.6231	33.7849	34.4113
66.6667	35.5215	36.2907	35.5316	36.4875	35.1822	35.4575	35.3252	36.2587	35.793	36.3008	35.8189	35.5175	35.8585	35.6576	34.0995	34.6818	33.7572	34.2125	35.3246	33.9956	34.8313	34.5069	33.7107	34.379
66.8333	35.6385	36.4204	35.6273	36.61	35.1598	35.6519	35.5677	36.3925	35.7839	36.3852	35.8039	35.484	36.0426	35.7933	34.1084	34.7687	33.8012	34.2727	35.2242	33.9978	34.8196	34.5537	33.6609	34.4059
67	35.6355	36.4034	35.7669	36.4365	35.222	35.6715	35.1164	36.4241	35.8078	36.482	35.8967	35.3784	36.1605	35.7388	34.1242	34.9336	33.863	34.4238	35.1863	33.9934	34.798	34.4582	33.6691	34.4676
67.1667	35.6702	36.3513	35.601	36.2368	35.134	35.8344	35.2573	36.3956	35.9209	36.3255	35.9513	35.3461	36.2436	35.7342	34.1357	35.1764	33.8224	34.4215	35.1142	33.9753	34.8633	34.4765	33.6127	34.4989
67.3333	35.8161	36.3085	35.6423	36.3775	35.1314	35.9777	35.2388	36.2245	35.953	36.3245	35.928	35.2667	36.3501	35.7999	34.1439	35.2807	33.8251	34.4372	35.0411	33.9666	34.9063	34.5188	33.6374	34.4628
67.5	35.9295	36.1636	35.8459	36.2497	35.0187	35.8737	35.202	36.3719	36.3959	36.3231	35.9253	35.5941	35.9178	35.8059	34.199	35.4886	33.8609	34.2129	35.0121	33.9552	34.9201	34.5581	33.6298	34.4248
67.6667	35.9862	36.1358	35.7517	36.1282	34.9934	36.0036	35.0121	36.4806	36.2608	36.2795	36.1265	35.5855	35.7347	35.704	34.171	35.5981	33.8666	34.4598	34.9993	33.9213	34.8865	34.5364	33.7186	34.4257
67.8333	36.0519	35.9708	35.3954	36.0071	34.9822	35.9203	35.1142	36.4314	36.1106	36.2679	36.0976	35.6124	35.7374	35.6276	34.1507	35.5602	33.8575	34.5074	35.0412	33.938	34.8779	34.6037	33.7355	34.4016
68	35.914	35.8765	34.8244	35.9737	34.9501	36.0736	35.2334	36.4165	36.0265	36.2295	35.7911	35.7033	35.4447	35.765	34.1136	35.4277	33.628	34.5188	35.0178	33.9499	34.8884	34.7984	33.6005	34.3668
68.1667	35.7918	36.0887	35.4	36.0434	34.9718	36.0611	35.0662	36.4574	36.0064	36.4524	35.77	35.8034	35.4878	35.8593	34.0511	35.4166	33.6422	34.7207	35.0935	33.9696	34.8308	34.7941	33.6089	34.3724
68.3333	35.5203	36.1847	35.5955	35.9929	34.9164	35.8811	35.1814	36.3498	35.9408	36.4486	35.5845	35.6247	35.435	35.9336	34.0542	35.3622	33.6454	34.7757	35.1952	33.9926	34.8181	34.909	33.5685	34.3624
68.5	35.4674	36.1088	35.5931	36.0496	34.9942	35.8839	35.1822	36.2826	35.9789	36.2261	35.53	35.5479	35.6094	35.9161	34.0241	35.3962	33.6683	35.2255	35.1558	34.0745	34.8042	34.956	33.5361	34.4117
68.6667	35.3784	35.9812	35.7902	36.0847	35.0594	35.4028	35.2548	36.0045	35.9796	36.2906	35.5096	35.3331	35.7854	36.0646	34.0109	35.4842	33.6079	35.2432	35.2302	34.1347	34.7373	35.0496	33.471	34.3886
68.8333	35.2888	36.1506	35.8217	36.1116	35.0174	35.3922	35.0573	36.0327	35.9757	36.1882	35.5724	35.3569	35.6535	35.9974	33.9875	35.4818	33.6601	35.192	35.2987	34.1509	34.7321	34.9757	33.5004	34.3995
69	35.4726	36.1754	36.4092	36.0931	35.0335	35.3041	35.0224	35.806	35.8196	36.1368	35.8823	34.2956	35.3237	35.8731	34.0322	35.6532	33.8682	35.1013	35.3943	34.1583	34.7439	34.907	33.6581	34.3974
69.1667	35.6168	36.1009	36.2767	36.1902	34.9201	35.1698	35.0808	35.8504	35.7074	36.1832	35.8491	33.86	35.2345	35.759	34.0537	35.5503	33.9226	35.0478	35.4391	34.1626	34.8145	34.9144	33.7301	34.3753
69.3333	35.641	35.9895	35.9601	36.1495	34.8223	35.2842	35.0892	36.1185	35.5056	36.1811	36.0369	33.7154	35.1928	35.6049	34.0758	35.6194	33.8916	35.0535	35.3933	34.1932	34.8442	34.8927	33.7294	34.4063
69.5	35.5685	36.0879	35.4944	36.3347	34.7538	35.4586	34.9973	36.1456	35.4777	36.3999	36.1628	33.6206	35.2153	35.4733	34.1131	35.6051	33.9149	34.9726	35.5184	34.1197	34.8553	34.8984	33.7599	34.3788
69.6667	35.7174	36.108	35.3753	36.3637	34.7233	35.8215	35.0474	36.175	35.4681	36.3785	36.1753	33.5111	35.1451	35.3974	34.1556	35.6078	34.0176	34.9701	35.5409	34.0833	34.9007	34.8829	33.8616	34.3865
69.8333	35.6169	36.0163	35.7286	36.4856	34.7122	35.8324	34.9101	36.1483	35.5601	36.299	36.1742	33.5557	35.1432	35.4393	34.1958	35.1428	34.0095	34.8457	35.4363	34.0543	34.9324	34.8435	33.869	34.4048
70	35.5753	36.0706	35.7354	36.6449	34.7614	35.6244	34.9315	36.3796	35.7244	36.4817	36.1127	34.497	35.7971	35.4964	34.1551	35.1546	33.9434	34.7401	35.3133	34.0443	34.8876	34.8902	33.856	34.4109
70.1667	35.5493	36.0503	35.8922	36.7021	34.8895	35.5866	34.9639	36.3563	35.8084	36.3974	36.1009	34.5735	35.614	35.5204	34.182	35.2088	33.8884	34.7474	35.2516	34.0409	34.8148	34.9023	33.8254	34.4867
70.3333	35.5753	36.1224	36.2325	36.4321	34.9818	35.7288	35.0633	36.3368	35.9691	36.4159	36.0991	34.6843	35.6026	35.8005	34.2234	35.0548	33.9411	34.5506	35.2836	34.0391	34.7776	34.8536	33.8626	34.5508
70.5	35.5661	36.1803	36.736	36.1913	34.9489	35.5424	34.9868	36.3317	35.8311	36.3953	36.0678	34.4032	35.8603	35.8602	34.2166	34.9666	33.8579	34.5737	35.2403	34.0418	34.7787	34.7799	33.8634	34.584
70.6667	35.4673	36.1937	36.8218	36.1827	35.1055	35.5874	34.7056	36.4824	35.9015	36.3984	36.0084	34.7484	35.7529	36.0017	34.191	34.9374	33.8546	34.6576	35.2046	34.0927	34.8222	34.7092	33.8778	34.6044
70.8333	35.6267	36.2207	36.5815	35.9847	35.268	35.3839	35.0467	36.4708	35.9591	36.6099	35.869	34.5589	35.964	36.0529	34.1394	35.4726	33.8256	34.81	35.2924	34.0765	34.7964	34.7019	33.8394	34.5808
71	35.6517	36.2273	36.7327	36.1042	35.2277	35.1669	35.1901	36.4396	35.8069	36.6168	35.8479	34.5969	35.5374	36.0714	34.0864	35.13	33.9536	35.0433	35.3891	34.0994	34.7772	34.6683	33.7677	34.5907
71.1667	35.5868	36.242	36.7252	35.8664	35.2795	35.3229	35.0331	36.3894	35.8967	36.6649	35.7092	34.9114	35.6579	36.0161	34.0246	35.1769	33.9705	35.1195	35.3755	34.2134	34.7926	34.6777	33.6987	34.5455
71.3333	35.6829	36.2703	36.7791	35.9561	35.5293	35.2486	34.9449	36.0452	35.9198	36.5702	35.5981	35.15	35.7539	35.8503	33.9689	35.2764	33.9206	35.3654	35.3968	34.2212	34.7436	34.6867	33.7314	34.5056
71.5	35.6874	36.2341	36.7811	35.8039	35.5603	35.5004	34.5961	35.9128	36.0899	36.5111	35.6075	35.6448	35.7186	35.8843	33.952	35.2681	33.9934	35.4286	35.4559	34.2412	34.6342	34.7633	33.7198	34.4718
71.6667	35.7955	36.2269	36.4453	35.8314	35.4694	35.5722	34.7543	35.9941	36.1481	36.3532	35.5438	35.5955	35.8933	35.8269	33.9387	35.2904	34.003	35.4457	35.4359	34.2719	34.5792	34.8395	33.6935	34.5292
71.8333	35.7961	36.1739	36.7659	36.0989	35.5092	35.6108	34.4527	36.029	36.2415	36.2787	35.5969	35.7337	35.6864	35.7675	34.0048	35.2866	34.0716	35.0945	35.4078	34.3659	34.5417	34.9384	33.7407	34.5198
72	35.7659	36.1363	36.6358	36.1151	35.4759	35.9307	34.4839	36.047	36.4064	36.1112	35.5341	35.7019	36.0693	35.8604	34.09	35.5412	34.1053	35.1252	35.3888	34.4171	34.5094	34.9798	33.7472	34.53
72.1667	35.9133	36.067	36.5659	36.2992	35.3852	35.7715	34.4823	36.0947	36.4292	36.0057	35.6006	35.7396	36.1417	35.9103	34.124	35.4803	34.1358	35.0951	35.4162	34.3105	34.5183	34.9816	33.8337	34.5464
72.3333	35.8992	36.06	36.082	36.5456	35.1613	35.8409	34.5154	36.4941	36.3953	36.0902	35.6182	35.7792	36.076	35.9121	34.1088	35.3736	34.247	35.1422	35.397	34.3387	34.5044	34.9825	33.8256	34.5501
72.5	35.951	36.0686	36.0974	36.6134	35.1341	35.6104	34.8988	36.6704	36.4086	36.1721	35.635	35.793	35.8464	35.9259	34.0927	35.421	34.3161	35.1366	35.3065	34.3778	34.6115	34.8934	33.8248	34.6111
72.6667	35.8899	35.9946	36.1437	36.5688	35.0063	35.4925	35.0146	36.6242	36.4046	36.2805	35.6063	35.8311	35.855	35.941	34.1924	35.2794	34.3037	35.0125	35.3079	34.3949	34.6231	34.8718	33.7862	34.6
72.8333	35.8209	35.9871	35.6084	36.4288	34.8322	35.6116	35.2202	36.5941	35.823	36.1344	35.6262	35.8541	36.0001	35.9869	34.2266	35.247	34.3423	35.2377	35.3006	34.3375	34.6552	34.5927	33.7181	34.6871
73	35.805	35.9361	35.5282	36.378	34.8436	35.8454	35.303	36.5929	35.35	36.2302	35.6749	35.7942	35.8802	35.9762	34.2905	35.0997	34.2741	35.326	35.2875	34.3013	34.7056	34.4852	33.7268	34.7271
73.1667	35.7852	35.9189	35.5195	36.2619	34.8575	35.9173	35.3526	36.6193	35.3727	36.2265	35.6876	35.6381	35.8364	35.8102	34.3781	35.1309	34.2647	35.341	35.2148	34.388	34.6559	34.3166	33.7125	34.7501
73.3333	35.7747	35.925	35.5615	36.1358	34.8648	35.9364	35.1712	36.2171	35.1326	36.1107	35.6834	35.5669	35.3974	35.7268	34.4351	35.3114	34.2667	35.2214	35.1405	34.328	34.6844	34.2249	33.6643	34.7216
73.5	35.6981	35.9163	35.1382	36.2681	34.9699	36.1258	35.1682	36.1633	34.8568	35.9899	35.5705	35.5889	35.4784	35.623	34.5303	35.455	34.2388	35.0265	35.1301	34.2832	34.6446	34.2666	33.6916	34.6226
73.6667	35.68	35.8979	35.5367	36.1811	35.0286	36.1975	35.023	36.2143	34.6171	35.8719	35.6056	35.5876	35.4356	35.4939	34.4829	35.4912	34.3101	35.0645	35.0818	34.2756	34.6704	34.3237	33.7359	34.6037
73.8333	35.6551	35.9288	35.5612	36.1544	35.1151	36.1443	34.9708	36.1744	34.7816	35.99	35.5148	35.5409	35.5501	35.3672	34.4894	35.4401	34.3404	34.9312	35.0508	34.3171	34.6783	34.6118	33.8346	34.4759
74	35.6224	35.978	35.2763	36.1758	34.9999	36.0684	34.7485	36.1301	34.9709	35.9861	35.4305	35.7228	35.6438	35.2869	34.4877	35.5333	34.373	34.5244	34.8964	34.3321	34.7262	34.696	33.8514	34.435
74.1667	35.6158	36.0645	35.1012	36.1906	35.1457	36.1751	34.6954	36.1426	34.4876	36.0986	35.4144	35.8129	35.8007	35.3499	34.3635	35.475	34.4428	34.177	34.9022	34.2973	34.7985	34.8933	33.8998	34.3519
74.3333	35.5952	36.0744	35.2044	36.2331	35.1633	36.2471	34.6617	36.5307	34.8804	36.1046	35.4031	35.8037	36.071	35.4636	34.3349	35.5986	34.3956	34.15	34.8547	34.3154	34.8254	35.0439	33.9285	34.3941
74.5	35.5569	36.0584	35.5715	36.3317	35.1253	36.2059	34.5852	36.3674	35.0588	36.2065	35.4074	35.7347	35.9666	35.3955	34.31	35.5684	34.4364	34.3026	34.8393	34.3959	34.7847	34.7611	33.6575	34.4547
74.6667	35.5419	36.1661	35.5714	36.3834	35.0712	36.1755	34.605	36.2295	35.1183	36.3229	35.4239	35.7541	36.0094	35.4736	34.2079	35.5993	34.3452	34.336	34.8459	34.422	34.7563	34.5998	33.5114	34.3138
74.8333	35.5453	36.1388	35.8131	36.4805	34.9188	36.2267	34.4288	36.2804	35.3116	36.3936	35.4843	35.7159	36.0064	35.5063	34.2783	35.7327	34.2757	34.5611	34.7948	34.4416	34.7499	34.4685	33.0285	34.3113
75	35.628	36.1752	36.2013	36.4578	35.0319	36.0519	34.4369	36.1319	35.2771	36.3687	35.5054	35.73	35.5717	35.5169	34.3339	35.5491	34.3047	34.8424	34.6947	34.4631	34.7067	34.472	32.6276	34.2465
75.1667	35.6506	36.1451	36.3055	36.4799	35.0249	35.7734	34.4207	35.862	35.5863	36.3521	35.4973	35.5255	35.5564	35.5882	34.1843	35.633	34.2169	35.2057	34.6348	34.4755	34.6236	34.2712	32.495	34.0366
75.3333	35.6578	36.14	36.6281	36.4654	35.0757	35.4979	34.3805	35.7971	35.2043	36.394	35.4795	35.472	35.4166	35.5897	34.2494	35.4601	34.1639	35.3753	34.6799	34.5303	34.5593	34.1264	32.0935	33.9423
75.5	35.7405	36.1223	36.7093	36.4455	35.239	35.3347	34.4116	35.9101	35.3187	36.2415	35.4579	35.5118	35.0224	35.701	34.1982	35.4543	34.104	35.475	34.6534	34.4982	34.6444	34.3143	32.1957	33.8838
75.6667	35.7724	36.1651	36.7156	36.4269	35.2479	35.2907	34.3257	35.7627	35.4737	36.0364	35.4344	34.7949	34.6774	35.6458	34.2644	35.5349	34.1116	35.4396	34.6131	34.519	34.6529	34.2755	32.3302	33.9235
75.8333	35.8512	36.1606	37.0128	36.4043	35.4045	35.1672	34.3229	35.6301	35.4614	35.8508	35.4129	34.6829	34.4709	35.4721	34.0972	35.1879	34.1281	35.3702	34.6166	34.5494	34.6561	34.3418	32.7483	33.9184
76	35.8259	36.0812	36.6292	36.3908	35.463	35.1281	34.4736	35.8443	35.7331	35.7789	35.5935	34.5724	34.7783	35.3521	33.9153	35.5029	34.1067	34.9981	34.8042	34.5546	34.629	34.2036	33.1631	34.0284
76.1667	35.7073	36.0145	36.5688	36.3791	35.3221	35.411	34.2353	36.0509	35.8914	35.5015	35.7148	34.7107	34.5299	35.3503	34.1458	35.5349	34.1428	34.8158	34.8399	34.5596	34.6523	34.2238	33.2898	34.4709
76.3333	35.6801	35.7936	36.5506	36.3793	35.3834	35.3366	34.4273	36.0766	36.2439	35.5262	35.8263	33.621	34.4811	35.2306	33.8336	35.541	34.2022	34.6464	34.8037	34.5569	34.6618	34.3117	33.7389	34.7589
76.5	35.7163	35.8602	36.2715	36.3659	35.293	35.3768	34.3841	36.1147	36.2636	35.5789	35.9681	33.6747	35.2377	35.1851	33.9152	35.3067	34.2524	34.5887	34.7588	34.5543	34.5975	34.3991	33.9336	34.7514
76.6667	35.7131	35.841	36.1246	36.3676	35.3475	35.3983	34.444	36.2129	36.3245	35.7624	36.0967	34.1826	35.3574	35.2676	34.0751	35.1364	34.231	34.6506	34.7344	34.5165	34.5892	34.5153	33.8963	34.8407
76.8333	35.6397	35.896	36.0911	36.354	35.0826	35.3602	34.5587	36.3723	36.536	35.9558	36.2033	34.3091	35.4296	35.5818	33.6468	35.4481	34.1192	34.8172	34.7297	34.5157	34.5777	34.5173	33.9293	34.7709
77	35.5227	35.9434	36.1482	36.3774	35.0027	35.6249	34.4813	36.3041	36.5185	35.9729	36.1076	34.1286	35.302	35.6872	33.8525	35.4896	34.0477	34.9964	34.6614	34.5306	34.6553	34.5164	33.9425	34.6908
77.1667	35.4222	35.947	36.397	36.3412	35.1005	35.7333	34.6868	36.3512	36.2886	36.051	36.0899	33.8373	35.6349	35.5248	33.8592	35.4468	33.9854	35.1354	34.7726	34.5351	34.6332	34.5468	33.9733	34.4831
77.3333	35.4665	36.1376	36.4558	36.3515	34.9694	35.9473	34.5612	36.3625	36.1927	35.9631	36.0741	35.0613	36.0677	35.6687	33.99	35.5094	33.8825	35.122	34.8453	34.5731	34.7572	34.4561	33.9542	34.2164
77.5	35.4954	36.138	36.6865	36.3484	35.0581	36.0119	34.6668	36.4081	36.1054	35.9342	36.054	35.0849	35.8573	35.6149	34.034	35.6295	33.7871	35.095	34.9638	34.5943	34.829	34.3894	33.9225	34.2158
77.6667	35.563	36.1561	36.556	36.3409	34.9029	36.1379	34.7546	36.5821	35.8979	35.9662	36.0181	35.0774	36.0884	35.6006	33.9525	35.7117	33.8684	35.0644	35.0867	34.5929	34.9146	34.3677	33.9627	34.1049
77.8333	35.5652	36.1941	36.4658	36.3047	35.083	36.1872	34.6967	36.5352	35.8007	35.9129	36.0271	34.8024	36.0002	35.5014	34.4085	35.7559	33.9048	35.0955	35.1931	34.6003	35.042	34.3604	33.9348	34.1873
78	35.5352	36.2056	36.7812	36.249	35.2025	35.9854	34.7255	36.6077	35.8836	35.991	36.0857	34.8402	36.1722	35.3478	34.4455	35.797	33.9666	35.2476	35.3766	34.5896	35.0826	34.471	33.9519	34.115
78.1667	35.6753	36.2572	36.7912	36.0302	35.1596	35.9029	34.8004	36.5257	35.9261	36.1618	36.0812	35.2643	36.1123	35.4229	34.5901	35.8535	33.9122	35.105	35.3878	34.6	35.2315	34.535	33.9391	34.0969
78.3333	35.6523	36.2072	36.7146	35.7234	35.1553	35.9086	34.8188	36.4863	35.8706	36.2132	36.1045	34.8482	35.5972	35.2543	34.8593	35.8749	33.9646	35.0269	35.4169	34.5279	35.2505	34.5819	33.9579	34.0286
78.5	35.6944	36.1875	36.74	35.36	34.9684	35.8349	34.8272	36.4772	35.9243	36.2796	36.1248	34.1173	35.3859	35.3505	34.8472	35.9333	33.9579	35.0014	35.3519	34.5169	35.3279	34.6053	33.9923	34.1575
78.6667	35.7171	36.1676	37.0153	35.2376	35.1058	35.7663	34.7926	36.4402	36.097	36.2344	36.1488	34.0329	35.3342	35.2253	34.8635	35.7711	33.9048	34.9185	35.3716	34.5076	35.3878	34.5871	34.061	34.2756
78.8333	35.7963	36.085	37.0506	35.1263	35.1632	35.8063	34.7839	36.5186	36.0731	36.2291	36.1283	33.5844	35.3126	35.0419	35.0523	35.7321	33.7599	34.6972	35.3377	34.4745	35.3796	34.5771	34.1142	34.3944
79	35.9594	36.0719	37.1076	34.9218	35.1063	35.9617	34.6319	36.4993	35.9589	36.0597	36.1365	33.5233	35.1717	35.0441	35.0185	35.6223	33.7114	34.6209	35.32	34.5139	35.385	34.5424	34.1086	34.5317
79.1667	35.9948	36.0424	36.9728	35.1459	35.2033	35.8582	34.6758	36.5146	36.0869	36.0552	36.1975	33.3515	34.8426	35.0345	35.0187	35.5585	33.8808	34.7018	35.2695	34.5524	35.3609	34.4188	34.0984	34.3902
79.3333	36.0055	36.1284	36.7494	35.3198	35.3499	35.764	34.7106	36.5241	36.1278	35.9506	36.2328	33.3873	35.0521	35.2159	35.0507	35.557	33.6765	34.7776	35.2243	34.6278	35.307	34.4463	34.0786	34.6277
79.5	35.9785	36.0881	36.5038	35.4166	35.5003	35.7829	34.6065	36.4184	36.0301	35.9772	36.2365	33.3086	35.3002	34.9778	35.1619	35.2547	33.7714	34.7803	35.2413	34.6452	35.3038	34.4353	33.927	34.4638
79.6667	35.8753	36.0203	36.395	35.3412	35.4341	35.5647	34.6277	36.3594	35.8837	35.7665	36.245	32.9833	34.8299	35.1351	35.2683	35.0904	33.7313	34.7965	35.219	34.7038	35.2923	34.4835	33.7052	34.5052
79.8333	35.8261	36.0132	36.2829	35.3301	35.3397	35.575	34.6348	36.3067	35.863	35.7923	36.2081	33.5601	34.974	35.2065	35.3302	34.9638	33.8943	34.8544	35.2357	34.7585	35.2951	34.4762	33.6376	34.5022
80	35.7671	35.9999	36.1648	35.3998	35.2547	35.4064	34.6085	35.9551	36.0148	35.7408	36.098	33.6182	34.9344	35.3526	35.3057	34.9121	34.0001	34.8435	35.2164	34.7625	35.3236	34.4891	33.6283	34.5726
80.1667	35.7908	36.0505	36.1555	35.5195	35.1382	35.4043	34.4986	35.8746	35.8916	35.7737	36.0153	33.8354	34.7896	35.3544	35.2684	34.9244	33.8374	34.9854	35.2533	34.7403	35.3707	34.5799	33.553	34.8782
80.3333	35.7547	36.0527	36.3826	35.4246	35.004	35.2993	34.5731	35.8572	35.8815	35.973	35.9431	34.1988	34.9141	35.2341	35.2154	34.9725	34.0517	35.0426	35.2913	34.7642	35.4409	34.5396	33.5435	34.7333
80.5	35.6624	36.0339	36.6108	35.5349	34.8647	35.4266	34.6052	35.8907	35.8944	35.9933	35.8451	34.8554	34.8446	35.4523	35.0982	35.2475	33.9756	35.0492	35.2588	34.8252	35.4339	34.5323	33.6762	34.6961
80.6667	35.6696	36.0452	36.6537	35.6529	34.8507	35.4145	34.5247	35.9309	35.9549	36.2307	35.6177	35.433	35.1729	35.557	35.1018	35.5471	34.1127	35.0772	35.239	34.8061	35.3673	34.5055	33.8208	34.4833
80.8333	35.6516	36.0652	36.7254	35.6634	34.7406	35.3385	34.5126	35.9181	35.9772	36.2091	35.6239	35.6171	34.9113	35.4709	34.9879	35.6724	34.1602	35.0887	35.0844	34.7852	35.3174	34.466	33.8679	34.2253
81	35.6807	36.0482	36.7523	35.8999	34.7581	35.3965	34.5664	36.258	35.8953	36.4896	35.5673	35.1843	34.7786	35.4393	35.0714	35.7131	34.1273	35.0873	35.1175	34.7514	35.3137	34.4205	33.9738	34.0594
81.1667	35.6745	35.9453	36.7877	35.6892	34.6616	35.4751	34.5855	36.2409	35.9858	36.4524	35.4476	35.1437	34.8641	35.5955	35.0952	35.7383	34.1725	34.9652	35.1572	34.7371	35.2484	34.4166	34.0598	33.882
81.3333	35.6453	35.8814	36.6852	35.994	34.7297	35.7168	34.3852	36.2557	36.016	36.3985	35.2593	35.2027	34.8796	35.5221	34.9663	35.6192	34.2726	34.9493	35.1597	34.6963	35.2033	34.4033	34.0994	33.8597
81.5	35.6402	35.9011	36.3779	36.0408	34.7578	35.7953	34.4207	36.2462	36.0486	36.3489	35.2035	35.2119	34.9406	35.594	35.1317	35.6068	34.2825	34.8847	35.2963	34.6683	35.2082	34.6425	34.1372	33.891
81.6667	35.6475	35.9315	36.1413	35.7611	34.8245	36.0107	34.4767	36.2613	36.0423	36.3588	35.2976	35.2753	35.0506	35.6086	35.0682	35.6228	34.197	34.8491	35.2706	34.6857	35.2356	34.5835	34.2331	33.9453
81.8333	35.6272	35.9617	35.8389	35.6677	35.2011	36.1899	34.4768	36.2719	36.044	36.3894	35.1922	35.3133	35.2682	35.8512	35.1264	35.5179	34.2361	34.8778	35.4605	34.6382	35.1675	34.6007	34.1854	34.047
82	35.5897	36.0064	35.7921	34.6729	35.2255	36.2481	34.4614	36.2987	36.1055	36.3331	35.182	35.9792	35.6026	35.8238	35.0406	35.3967	34.1722	35.0356	35.4106	34.6785	35.1252	34.4208	34.108	34.2406
82.1667	35.5841	36.0966	35.8536	34.687	35.2998	36.1888	34.4208	36.3691	36.0819	36.3049	35.2253	35.6298	35.8801	35.7591	35.0138	35.4647	34.1912	34.8128	35.3244	34.7381	35.1449	34.6823	34.068	34.4305
82.3333	35.6328	36.1671	35.956	34.6961	35.4743	36.1163	34.5277	36.0171	36.1058	36.3121	35.3128	35.3754	35.8959	35.8936	35.0365	35.5554	34.0537	34.846	35.2918	34.7571	35.1292	34.9075	34.0643	34.4125
82.5	35.6889	36.1535	36.0742	34.7974	35.4492	36.0266	34.5129	36.0761	36.1562	36.289	35.3474	35.2896	35.8475	35.8727	34.9844	35.5533	34.0547	34.9261	35.2047	34.8008	35.0771	34.7017	34.0796	34.5856
82.6667	35.7532	36.1441	36.0217	34.9954	35.4723	35.8546	34.4318	35.8211	36.1868	36.2416	35.3137	35.2356	35.7889	35.7263	35.0079	35.4681	34.095	34.9566	35.1842	34.8168	35.0876	34.563	34.0005	34.7532
82.8333	35.8272	36.11	36.2872	35.0571	35.2777	35.6589	34.3947	35.7436	36.2609	36.2035	35.2745	35.2365	35.7479	35.6484	34.9919	35.607	33.9533	34.9655	35.0683	34.8993	35.1587	34.6967	34.099	34.8473
83	35.8614	36.0943	36.3913	36.021	35.3275	35.7221	34.2976	35.6522	36.1293	36.1809	35.2651	35.2819	35.6779	35.8318	34.9562	35.8807	34.0306	34.9089	35.0449	34.9166	35.1574	35.0474	34.0589	34.6867
83.1667	35.88	36.1162	36.2047	36.128	35.4	35.7957	34.4289	35.6306	36.1464	36.1714	35.2433	35.464	35.5759	35.8471	34.9178	35.8694	34.1464	35.1165	35.0817	34.899	35.1826	34.974	34.1229	34.4276
83.3333	35.8404	36.093	36.1908	35.8336	35.2103	35.7762	34.3796	35.9005	36.0207	36.1186	35.2576	35.6517	35.5729	35.7869	34.9805	35.9242	34.1165	35.0827	35.1098	34.8757	35.2102	34.8648	33.9829	34.4437
83.5	35.7948	36.094	36.1281	35.7409	35.2301	35.8803	34.3341	35.7869	35.7671	36.1407	35.2351	35.7919	35.5583	35.7394	34.9093	36.1005	34.1243	35.0883	35.0984	34.8131	35.183	34.9346	33.925	34.3073
83.6667	35.7182	36.152	36.222	35.8919	35.2835	36.1306	34.3365	36.0177	35.7408	36.1308	35.2476	35.4409	35.4933	35.7422	34.8712	36.3366	34.1335	35.0822	34.9244	34.7293	35.1854	35.1844	33.9062	34.211
83.8333	35.6645	36.1356	35.9593	35.8466	35.3608	36.1825	34.461	35.9621	35.7559	36.1414	35.3197	35.4618	35.4065	35.7738	34.8319	36.3568	34.2972	35.125	34.6514	34.7056	35.2134	35.169	33.8934	34.1946
84	35.6536	36.0757	35.8051	35.5177	34.8477	36.0629	34.7289	35.9904	35.7985	36.1631	35.3036	35.3703	35.4323	35.5961	34.8343	36.1434	34.3041	35.0237	34.4027	34.6003	35.2149	35.1255	33.9337	34.1576
84.1667	35.6201	36.0192	35.7968	35.6191	34.7853	35.9515	34.7352	36.014	35.8932	36.2176	35.2891	35.5388	35.4958	35.4832	34.8481	36.1609	34.195	35.0243	34.4477	34.3593	35.2447	35.0261	33.9008	34.3127
84.3333	35.6057	36.0287	35.8118	35.8933	34.637	35.9908	34.6926	36.0386	36.0584	36.2665	35.2898	35.5671	35.4939	35.3698	34.8545	36.092	34.2245	35.0181	34.4344	34.192	35.2469	35.0353	34.0345	34.4468
84.5	35.6628	36.0566	36.1215	35.9278	34.6071	35.818	34.6589	36.0476	36.2928	36.2757	35.2819	35.5752	35.5023	35.3156	34.8445	35.8925	34.2254	35.0246	34.5344	33.9635	35.2595	35.0212	34.0329	34.4866
84.6667	35.632	35.9705	36.2947	36.0662	34.502	35.5689	34.6136	35.9956	36.2881	36.2714	35.2775	35.8755	35.5833	35.239	34.8431	35.7655	34.1544	34.9364	34.7016	33.9429	35.167	35.0549	33.9961	34.5644
84.8333	35.5753	35.9915	36.3601	36.1626	34.388	35.5448	34.4831	36.0085	36.1581	36.2223	35.1621	35.2132	35.5776	35.212	34.7719	35.6988	34.0131	34.8892	35.0967	34.0826	35.0895	35.0432	33.9805	34.5632
85	35.5288	36.0715	36.5085	36.5067	34.9433	35.3557	34.4862	36.0003	36.1103	36.1346	35.1811	34.3827	35.5306	35.1935	34.7842	35.7841	33.9625	34.9028	35.4292	34.2014	35.1349	34.9947	33.9731	34.5407
85.1667	35.5423	36.0458	36.6369	36.4885	35.0546	35.2946	34.6076	35.9565	35.6025	36.0331	35.1789	34.4368	35.518	35.1661	34.767	35.761	33.9344	34.8129	35.3788	34.3139	35.0239	34.8956	33.9358	34.3347
85.3333	35.584	36.0677	36.6384	36.4863	35.3291	35.2491	34.4971	35.9849	35.4474	36.04	35.1752	34.4912	35.423	35.2976	34.7627	35.7691	34.0115	34.7707	35.4093	34.5848	35.0347	34.8094	33.8875	34.2328
85.5	35.5007	36.0663	36.4401	36.5326	35.4838	35.2683	34.7901	36.0116	35.5242	36.0169	35.1495	34.1086	35.4031	35.3129	34.7237	35.8309	34.0556	34.6829	35.2621	34.8702	34.8858	34.7645	33.8897	34.1966
85.6667	35.5162	36.0836	36.331	36.3015	35.4569	35.4894	34.8996	35.9798	35.5932	36.1128	35.1532	33.8933	35.4184	35.2201	34.6959	35.879	34.0458	34.6959	35.2072	34.9373	34.8272	34.7334	33.9672	34.0409
85.8333	35.6153	36.0897	36.473	36.163	35.5707	35.5804	34.9662	35.9421	35.4976	36.1479	35.213	34.2234	35.6153	35.1321	34.7388	35.8769	34.1755	34.6906	35.1266	34.878	34.842	34.6829	34.0098	34.0834
86	35.6148	36.0171	36.2549	36.2362	35.5464	35.7936	35.0487	35.8799	35.6258	36.2404	35.1731	35.1635	35.6747	35.0286	34.7069	35.2081	34.1588	34.6221	34.9659	34.9349	34.7695	34.616	34.0476	34.0895
86.1667	35.638	36.0647	36.1409	36.1146	35.58	36.0915	34.9881	35.8424	36.0018	36.2515	35.2212	35.1262	35.7144	35.0832	34.6614	35.2552	34.2497	34.5817	34.8708	35.1708	34.7462	34.6094	34.0756	34.3744
86.3333	35.6545	35.8785	36.074	36.11	35.5221	35.9046	35.1191	35.7797	35.9425	36.2338	35.2122	34.7476	35.6181	35.0984	34.626	35.2697	34.2893	34.5354	34.7424	35.1876	34.6451	34.5556	34.141	34.4364
86.5	35.6763	35.8477	35.8763	36.2527	35.4366	35.7578	35.0331	35.7414	35.6937	36.2525	35.2937	34.8824	35.7417	35.3134	34.627	35.3231	34.3277	34.4807	34.7972	35.1459	34.7091	34.4157	34.1591	34.4339
86.6667	35.6996	35.9152	35.976	36.2506	35.6354	35.4848	35.0814	35.7534	35.4753	36.1807	35.318	35.228	35.5569	35.5765	34.5901	35.3293	34.4119	34.4511	34.8564	35.2008	34.8282	34.2945	34.1161	34.4732
86.8333	35.6304	35.9099	35.9192	36.4925	35.6701	35.6004	35.2591	35.7908	35.4404	36.1508	35.4043	35.1913	35.5159	35.6869	34.5793	35.2846	34.4065	34.4253	34.7857	35.1924	34.8473	34.2595	33.9842	34.3166
87	35.6667	35.9968	35.9825	36.1415	35.7471	35.4183	35.1508	35.7765	35.2193	36.1034	35.424	34.8057	35.4866	35.9689	34.5817	35.9422	34.5176	34.5114	34.7785	35.1393	34.8809	34.2944	33.9591	34.3314
87.1667	35.5314	36.0952	35.9859	36.1974	35.5236	35.0605	35.0287	35.7219	35.047	36.1009	35.3495	34.8474	35.3218	36.114	34.5405	35.8294	34.512	34.5843	34.9266	35.0892	34.9577	34.3029	33.9802	34.1938
87.3333	35.4749	36.3107	35.7942	36.1604	35.3764	35.1369	35.1999	35.6957	34.9957	36.0883	35.3789	34.3469	35.362	36.1881	34.5512	35.7769	34.478	34.6211	35.0816	35.0784	35.0052	34.3301	33.9567	34.0723
87.5	35.4993	36.2095	35.8826	36.081	35.2959	35.3803	35.1173	35.7497	34.9302	36.0923	35.3596	34.3912	35.31	36.0121	34.5113	35.6655	34.4405	34.5904	35.1604	35.1895	34.9372	34.3526	33.9621	34.0721
87.6667	35.4045	36.2816	35.816	36.0359	35.2297	35.5955	34.9941	35.7446	34.8482	36.0424	35.3611	33.1041	35.2398	35.7666	34.5239	35.4724	34.4474	34.5481	35.2606	35.261	34.9481	34.427	34.0573	34.1286
87.8333	35.3924	36.369	35.6485	35.9104	35.0995	35.5805	34.8207	35.7391	34.8511	35.892	35.3365	33.2619	34.4166	35.855	34.5772	35.4736	34.3837	34.4629	35.3645	35.2784	34.9125	34.4187	34.1891	34.38
88	35.3918	36.4679	35.5952	36.2194	35.06	35.8107	34.9977	35.7944	34.8192	35.8642	35.3986	33.1751	34.4453	35.7264	34.6362	35.4872	34.3381	34.4409	35.4334	35.3366	34.9014	34.4181	34.2011	34.5678
88.1667	35.5658	36.4411	35.6098	36.1321	35.2385	36.0157	35.01	35.8921	34.8112	35.8254	35.4581	32.9971	34.2915	35.5728	34.7079	35.439	34.2932	34.3791	35.3311	35.3374	34.842	34.4492	34.2001	34.6397
88.3333	35.5137	36.4311	35.783	35.929	35.4408	36.1817	34.9751	35.8857	34.7621	35.8181	35.4697	33.6571	34.2951	35.4202	34.7296	35.5235	34.2006	34.2549	35.31	35.3277	34.8438	34.4648	34.22	34.5518
88.5	35.4719	36.5799	35.7822	36.0017	35.6144	36.2186	34.9548	35.876	34.7702	35.7356	35.4621	33.9295	34.1017	35.3508	34.7861	35.5862	34.0933	34.2557	35.3365	35.3158	34.9646	34.519	34.2238	34.6341
88.6667	35.6624	36.5844	35.6716	36.2874	35.7269	36.2361	35.2718	35.9186	34.8179	35.7085	35.4511	34.5806	34.1308	35.4705	34.8078	35.6525	34.0004	34.1983	35.3034	35.2808	34.9364	34.4428	34.1154	34.5609
88.8333	35.8112	36.5962	35.8103	36.2565	35.7507	36.1194	35.3103	35.8917	34.7797	35.7621	35.5673	34.7625	34.8778	35.328	34.7325	35.5895	34.0185	34.1062	35.3354	35.2581	34.876	34.4206	34.0244	34.372
89	35.94	36.5659	35.7656	36.2116	35.6839	36.2271	35.2911	35.8688	34.7733	35.6829	35.6401	34.9314	34.8222	35.2941	34.7175	35.5837	33.7968	33.9939	35.3445	35.1532	34.7607	34.4062	34.0354	34.1562
89.1667	35.67	36.3528	35.7114	36.2152	35.4916	36.2236	35.2706	35.8094	34.7754	35.622	35.718	34.9627	35.1185	35.3554	34.7202	35.554	33.7148	33.9793	35.3331	35.1013	34.7427	34.4077	34.0415	34.2274
89.3333	35.8348	36.4437	35.6506	36.2376	35.2241	36.0859	35.2657	35.8681	34.8521	35.5971	35.7679	34.635	35.2172	35.2717	34.5762	35.4584	33.5756	34.0197	35.2803	35.1088	34.7411	34.345	33.9451	34.3896
89.5	35.9629	36.3189	35.696	35.9833	35.0635	35.9359	35.1828	35.8351	34.8685	35.5942	35.8	34.296	35.2343	35.4085	34.628	35.4619	33.55	33.9901	35.1616	35.0381	34.686	34.3739	33.8998	34.5899
89.6667	35.9606	36.2888	35.7817	35.81	34.8551	35.7779	35.0841	35.7842	34.8645	35.6359	35.8752	34.9057	35.5656	35.3268	34.5632	35.514	33.5522	34.1929	35.0417	34.9638	34.6256	34.3986	33.8872	34.6081
89.8333	35.9189	36.2178	35.8837	36.0846	34.7179	35.6007	34.7915	35.8316	34.8659	35.6609	35.7969	34.5624	35.4873	35.3114	34.5539	35.6123	33.6066	34.2591	34.983	34.9224	34.2404	34.4517	33.9559	34.6621
90	35.722	36.1622	35.9413	35.9354	34.8055	35.4421	34.6083	35.7495	34.8195	35.6846	35.7495	34.7841	35.6388	35.2956	34.5765	35.5936	33.8267	34.2247	34.989	34.9405	34.3892	34.4421	33.8632	34.7588
90.1667	35.9805	36.5318	35.9834	36.0005	34.8015	35.3395	34.5447	35.7722	34.7912	35.7825	35.7401	33.91	35.6041	35.3068	34.4041	35.7204	33.9739	34.3455	35.0019	34.9553	34.51	34.4451	33.7456	34.6854
90.3333	35.8444	36.5272	35.9686	36.0969	34.9404	35.4005	34.4925	35.7189	34.7441	35.7852	35.6714	34.2091	35.6992	35.3956	34.6226	35.673	34.1749	34.356	35.0541	34.9073	34.6177	34.4961	33.8063	34.7661
90.5	35.9212	36.7712	35.9836	36.2612	34.8843	35.464	34.8019	35.6794	34.7053	35.7342	35.6738	34.5603	35.7992	35.4075	34.6839	35.6248	34.2547	34.3523	35.1238	34.8088	34.7245	34.4346	33.761	34.7079
90.6667	35.7845	36.7727	35.9967	36.3069	35.0747	35.4032	34.7075	35.6752	34.6743	35.6577	35.6882	34.6397	35.7755	35.5579	34.8541	35.6948	34.2572	34.2054	35.234	34.8009	34.6989	34.4579	33.7241	34.7412
90.8333	35.9282	36.9239	35.7713	36.2854	35.1528	35.5271	34.9199	35.6601	34.6416	35.6896	35.724	34.8774	35.3589	35.6102	34.8521	35.7429	34.2021	33.9996	35.2457	34.7668	35.2706	34.3751	33.6198	34.7697
91	36.2613	37.0598	35.6347	36.4524	35.0256	35.5421	34.8253	35.7546	34.6308	35.6789	35.7517	34.7256	34.4508	35.5894	34.8934	35.7585	34.0648	33.9251	35.2214	34.7284	35.3705	34.3361	33.5452	34.6948
91.1667	36.2754	36.7787	35.4756	36.4295	35.0681	35.5569	34.9299	35.7484	34.5417	35.654	35.7594	35.5182	34.4871	35.4818	35.1255	35.7005	33.9737	33.6783	35.2424	34.624	35.429	34.3222	33.6359	34.6242
91.3333	36.403	36.6223	35.532	36.3636	35.2312	35.5947	35.0705	35.7222	34.4425	35.6374	35.7946	35.6986	34.4014	35.6922	34.8179	35.7247	34.0449	33.4719	35.2012	34.5836	35.4604	34.2666	33.6043	34.62
91.5	36.4038	36.3987	35.5926	36.3648	35.4199	35.4898	34.9815	35.7178	34.4178	35.7251	35.8061	34.8785	34.467	35.6602	34.7291	35.766	34.0841	33.6607	35.1668	34.6764	35.5806	34.2954	33.6579	34.5343
91.6667	36.5917	36.2178	35.5327	36.4291	35.3223	35.6183	34.9187	35.6973	34.4098	35.7286	35.7844	34.4585	34.2523	35.6031	34.7991	35.6582	34.1224	33.5715	35.1642	34.6909	35.6624	34.3446	33.7113	34.6301
91.8333	36.4863	35.9804	35.7309	36.1697	35.3768	35.6964	34.8624	35.6902	34.3832	35.6844	35.7212	34.6551	34.865	35.568	34.9806	35.4957	34.1501	33.6795	35.1868	34.7096	35.7086	34.3534	33.6877	34.6868
92	36.1912	35.8701	35.7506	36.2075	35.4866	35.7612	34.8806	35.6575	34.3859	35.7089	35.7203	34.8833	35.734	35.4259	35.061	35.5894	34.2132	34.0703	35.2028	34.6628	35.698	34.4245	33.8475	34.8402
92.1667	36.094	36.091	35.743	35.8097	35.6365	35.7124	35.0262	35.6527	34.4194	35.7108	35.6575	34.7178	35.8045	35.6245	35.0588	35.6206	34.2617	34.32	35.2161	34.676	35.6911	34.3375	33.855	34.8824
92.3333	35.9639	35.9446	35.7348	35.8251	35.5265	35.6321	35.0547	35.654	34.443	35.7111	35.6385	34.7544	35.9589	35.5391	35.4159	35.5487	34.1677	34.6154	35.1783	34.7051	35.6921	34.3444	33.9201	34.8562
92.5	35.72	36.0418	35.5967	35.9037	35.5176	35.662	35.0723	35.6621	34.4144	35.6916	35.5849	35.5864	35.9473	35.4765	35.5201	35.3295	34.1032	34.4974	35.1586	34.6119	35.6723	34.326	33.8718	34.7966
92.6667	35.4445	36.1865	35.5435	35.8693	35.4439	35.6318	35.287	35.6719	34.3729	35.6347	35.5323	35.9976	35.1067	35.5102	35.5102	35.3948	34.075	34.6148	35.1275	34.5636	35.7996	34.2665	33.9551	34.7795
92.8333	35.4688	36.2858	35.6333	35.9128	35.4122	35.5808	35.4254	35.6682	34.3761	35.6296	35.5401	35.9464	34.7518	35.5017	35.489	35.4223	34.0619	34.7676	35.1108	34.5558	35.822	34.304	33.9528	34.7706
93	35.7205	36.2952	35.7501	35.8307	35.308	35.5186	35.2396	35.7411	34.355	35.6169	35.4697	35.6932	34.7965	35.6332	35.3123	35.4397	34.1489	34.4374	35.1169	34.586	35.8064	34.2542	33.9831	34.6499
93.1667	35.5382	36.1468	35.8344	36.1265	35.2232	35.5016	35.0823	35.7301	34.3744	35.5844	35.5132	35.9842	34.8155	35.6844	35.2538	35.4702	34.2042	34.3399	35.1336	34.6336	35.8236	34.3058	34.0336	34.6839
93.3333	35.7082	36.3261	35.8258	36.3228	35.166	35.464	35.0547	35.7942	34.3814	35.4849	35.5129	35.9459	34.4231	35.6295	35.1536	35.5367	34.2333	34.1382	35.2166	34.5782	35.8089	34.099	34.063	34.6882
93.5	35.8853	36.3351	35.8919	36.3484	35.061	35.5063	34.8603	35.8233	34.3604	35.3994	35.5179	35.8686	34.3566	35.5328	35.016	35.7035	34.3234	33.9872	35.3199	34.6538	35.8259	34.1261	34.1875	34.6806
93.6667	36.123	36.2487	36.0152	36.1881	35.0511	35.3165	34.689	35.8639	34.3459	35.4617	35.5459	35.4634	35.1823	35.3587	34.8702	35.7922	34.4147	33.7804	35.3807	34.702	35.7873	34.1259	34.1	34.5889
93.8333	36.1124	36.2305	35.9283	36.4345	35.0808	35.2315	34.662	35.8785	34.2787	35.4571	35.5798	35.4156	35.5676	35.3757	34.7748	35.8647	34.4577	33.7147	35.4356	34.6109	35.7079	34.0696	34.2447	34.5658
94	35.9386	35.9617	35.8347	36.4019	35.1453	34.9941	34.9048	35.8492	34.2342	35.4279	35.5585	35.3989	35.4898	35.4308	34.6961	35.7809	34.4147	33.6492	35.4951	34.59	35.6813	34.2951	34.2507	34.5652
94.1667	36.1538	36.0341	35.7683	36.6256	35.0371	35.0717	34.873	35.9389	34.1548	35.4021	35.5002	35.422	35.3356	35.2796	34.7738	35.7066	34.3665	33.5289	35.4996	34.6436	35.6342	33.9965	34.2804	34.5172
94.3333	36.0232	36.067	35.751	36.5702	34.9033	35.0695	34.8856	35.9673	34.1505	35.4444	35.5034	35.3873	35.6345	35.182	34.8018	35.6288	34.2972	33.4903	35.4929	34.6983	35.627	34.4009	34.3026	34.5101
94.5	35.7799	35.8193	35.7521	36.532	34.8154	34.9606	34.9303	35.964	34.0823	35.4277	35.5112	35.4031	35.765	35.2654	34.8701	35.7429	34.2117	33.4853	35.4664	34.7404	35.5717	34.4623	34.3604	34.5615
94.6667	35.6651	35.8985	35.6889	36.5297	34.7144	34.9992	34.924	35.9328	34.1114	35.3913	35.4727	35.6466	35.9209	35.3347	35.0207	35.6829	34.266	33.5405	35.336	34.7907	35.495	34.5019	34.5306	34.6566
94.8333	35.3808	35.932	35.7002	36.2612	34.5607	35.102	35.0637	35.9173	34.1853	35.3688	35.388	35.4776	35.8719	35.3247	35.0824	35.606	34.2883	33.4549	35.2643	34.9532	35.4606	34.7808	34.5748	34.6017
95	35.4875	36.1195	35.8362	36.3456	34.3884	35.2033	35.1231	35.8565	34.2298	35.3335	35.382	35.6431	35.9362	35.2787	35.2593	35.5843	34.3354	33.5709	35.2174	35.1117	35.3818	33.9422	34.5701	34.5827
95.1667	35.6028	35.8273	35.9048	36.0658	34.3266	35.0526	35.086	35.7634	34.1706	35.3643	35.4227	35.648	36.0526	35.1209	35.3299	35.6641	34.3159	33.5806	35.1939	35.0959	35.3358	34.2598	34.5732	34.3951
95.3333	35.4311	35.8613	35.9447	36.1448	34.6025	34.9333	35.0866	35.7057	34.2203	35.3838	35.4105	35.6015	36.0081	35.2071	35.4508	35.7287	34.3559	33.6201	35.1732	35.1058	35.2592	33.7441	34.5579	34.1755
95.5	35.6886	35.9186	36.0047	36.0673	34.7341	35.0929	34.9864	35.6995	34.3187	35.4587	35.4252	35.4804	35.8062	34.8838	35.5571	35.4373	34.3673	33.5907	35.1199	35.1564	35.2106	33.7273	34.5132	34.0193
95.6667	35.8086	35.9556	35.9995	36.2601	34.7821	35.2786	35.0529	35.7681	34.3385	35.5141	35.4255	35.2724	35.852	35.0111	35.5146	35.2077	34.2184	33.7067	35.1566	35.1714	35.2763	33.728	34.5519	33.9416
95.8333	36.0741	35.666	36.0436	36.276	34.9624	35.2864	35.0948	35.7624	34.3006	35.5734	35.4602	35.4511	35.8599	34.6593	35.5241	35.0492	34.0604	33.7811	35.1553	35.1659	35.2687	33.545	34.5396	33.8816
96	35.6571	35.7447	36.0179	35.8436	35.1506	35.1591	35.1447	35.7986	34.2818	35.6704	35.5438	35.5719	35.6629	34.7271	35.502	34.8104	33.9982	33.7727	35.1315	35.1715	35.2988	34.0666	34.5588	33.9305
96.1667	35.6706	35.8631	35.883	36.156	35.2215	35.1251	35.3287	35.8153	34.4034	35.6862	35.5089	35.5966	35.4073	34.9322	35.3889	34.4725	34.0151	33.7439	35.158	35.1994	35.2833	34.0265	34.5431	34.1178
96.3333	35.6802	35.8726	35.9075	35.8478	35.126	35.1788	35.0427	35.7689	34.3271	35.6714	35.5615	35.5726	35.2543	35.0597	35.2146	34.2915	34.0796	33.7222	35.1405	35.241	35.2998	34.51	34.4012	34.3245
96.5	35.4993	35.7956	35.8529	35.6348	35.0764	35.0051	35.3167	35.7308	34.3478	35.5457	35.5775	34.9094	35.3765	35.3469	34.8066	34.3534	34.0685	33.7184	35.1292	35.2121	35.3674	34.6783	34.3759	34.4132
96.6667	35.1628	35.8064	35.7822	35.5708	35.2502	35.0255	35.3696	35.6949	34.2673	35.5799	35.5943	35.0954	35.3372	35.1982	34.5753	34.3679	34.0516	33.4914	35.1773	35.2155	35.3719	34.8955	34.254	34.4308
96.8333	35.229	35.9536	35.7253	35.6888	35.3788	34.9074	35.0877	35.6991	34.2844	35.3446	35.63	35.0889	35.353	35.5732	34.5235	34.3864	34.0429	33.4283	35.2084	35.1941	35.3389	35.0817	34.2919	34.4093
97	35.4243	35.9718	35.6492	36.1345	35.4007	35.1872	34.9732	35.7182	34.228	35.367	35.5968	34.774	35.39	35.3117	34.5154	34.4155	34.1484	33.2881	35.2996	35.0337	35.2612	35.3394	34.3408	34.3446
97.1667	35.2189	35.9868	35.8434	36.0756	35.6007	35.4698	34.6443	35.7549	34.2368	35.2648	35.6439	34.6348	35.6432	35.3146	34.536	34.3861	34.3319	33.2672	35.3194	35.1122	35.3113	35.5176	34.3149	34.2849
97.3333	35.1455	35.7709	35.7192	36.3436	35.532	35.726	34.954	35.8299	34.258	35.3218	35.6055	34.7523	35.9217	35.2499	34.5631	34.3386	34.2139	33.2791	35.337	35.153	35.3662	35.5493	34.4745	34.0823
97.5	35.243	36.0592	35.748	36.6626	35.6222	35.8032	35.0231	35.9339	34.2228	35.4915	35.568	35.4966	36.0198	35.377	34.8823	34.2436	34.325	33.2602	35.3932	35.1971	34.9149	35.3895	34.4925	34.007
97.6667	35.4434	35.9338	35.8345	36.5918	35.505	35.6983	35.0266	35.9071	34.2686	35.34	35.5883	35.2618	35.7873	35.4891	35.1403	34.0932	34.3956	33.3442	35.4394	35.2605	34.8046	35.1631	34.5149	33.9674
97.8333	35.2767	35.9428	35.7893	36.5774	35.5063	35.7671	35.3329	35.9339	34.2888	35.5175	35.6203	33.9184	35.7569	35.5601	35.1949	34.0178	34.6298	33.3044	35.4461	35.3249	34.8811	35.0555	34.4412	33.936
98	35.3048	35.7595	35.8543	36.3746	35.5456	35.8195	35.2266	35.9551	34.3005	35.339	35.5882	34.2475	35.9159	35.9084	35.1112	33.9663	34.571	33.3481	35.2102	35.4525	34.9999	35.0227	34.2488	33.919
98.1667	35.2648	35.7296	35.5715	36.3551	35.3979	35.6694	35.5926	35.9335	34.272	35.1081	35.426	34.3862	35.9559	35.7672	35.1323	33.9533	34.4567	33.3494	35.1925	35.4243	35.0057	34.9692	34.2916	33.896
98.3333	35.477	35.7777	35.3804	36.246	35.4263	35.5376	35.3354	35.9722	34.26	35.065	35.3325	34.3322	35.655	35.6868	35.3009	33.9425	34.849	33.275	35.2151	35.3673	34.9988	34.9045	34.2836	33.9506
98.5	35.4209	35.8594	35.2784	36.2142	35.3182	35.581	35.2216	35.9046	34.221	35.0741	35.3504	34.1891	35.6031	35.734	35.2837	33.8898	34.7684	33.224	35.1809	35.3468	35.4427	34.8819	34.2929	34.0076
98.6667	35.418	35.9844	35.4116	36.4423	35.2774	35.7717	35.1597	35.9099	34.1699	35.0767	35.3731	34.5128	35.8204	35.7881	35.1708	33.9455	34.8545	33.1215	35.1872	35.3379	35.593	34.9258	34.3326	33.9603
98.8333	35.3377	35.9655	35.5853	36.2896	35.2201	35.9572	34.9877	35.8679	34.1265	35.0972	35.3333	35.916	35.8217	35.679	35.0964	33.9004	34.7666	33.1094	35.1231	35.3484	35.6101	34.9156	34.3778	33.9804
99	35.2925	36.0555	35.5299	36.2427	35.0941	36.0371	34.9063	35.8009	34.171	35.0267	35.3287	35.8073	35.6731	35.4919	35.2938	33.7944	34.6973	33.0143	35.2771	35.3785	35.5843	34.7971	34.3913	33.9639
99.1667	35.3548	35.9632	35.7316	36.2738	35.148	36.2582	34.7103	35.8097	34.174	35.515	35.5408	35.8142	35.4238	35.5941	35.285	33.7832	34.6459	33.0212	35.2737	35.3509	35.59	34.8058	34.3889	33.9698
99.3333	35.5774	36.1112	36.1147	36.3427	35.3028	36.382	34.4932	35.7163	34.2856	35.5176	35.68	35.8071	35.5353	35.5547	35.1865	33.7144	34.1198	33.1044	35.2932	35.406	35.6266	34.7727	34.3904	34.0079
99.5	35.7807	36.0551	36.3079	36.0956	35.2395	36.0445	34.1997	35.7516	34.4164	35.6635	35.5166	36.0356	35.4965	35.2635	35.233	33.6642	34.1078	33.2409	35.3336	35.4164	35.6432	34.7439	34.4365	33.8886
99.6667	35.7426	36.1087	36.264	35.9493	35.5802	35.8944	34.3595	35.7263	34.4397	35.9611	35.5062	35.9937	35.4954	35.0514	35.2375	33.8483	33.7811	33.293	35.3191	35.3918	35.6508	34.7117	34.4953	33.8261
99.8333	35.8029	36.162	36.2745	35.8447	35.4995	35.888	34.4695	35.6869	34.4378	36.083	35.5041	35.8851	35.4774	35.0108	35.3196	34.0036	33.841	33.2151	35.4209	35.3749	35.658	34.5249	34.4994	33.8273
100	35.7541	36.3506	36.489	35.745	35.741	35.8891	34.4982	35.6436	34.4405	36.2575	35.5296	35.8027	35.5901	35.0223	35.3531	34.2237	34.0621	33.3229	35.4591	35.3776	35.6876	34.6268	34.6444	33.8471
100.167	35.8359	36.5005	36.5955	35.7956	35.7332	35.8198	34.3428	35.6669	34.4657	36.1624	35.5158	35.7783	35.6678	34.8984	35.438	34.4521	34.2006	33.2572	35.4438	35.4099	35.7058	34.6053	34.6322	33.8245
100.333	35.6387	36.5575	36.6909	35.6706	35.6803	35.6194	34.7867	35.7576	34.2828	36.3847	35.4538	35.0808	35.7437	34.9236		34.7281	34.5844	33.2084	35.4349	35.3324	35.6681	34.5653	34.6555	33.7666
100.5	35.4233	36.5706	36.6115	35.7291	35.8612	35.9734	35.021	35.7653	34.1885	36.3638	35.7022	35.0055	35.7786	35.1354		35.0303	34.6619	33.0379	35.3938	35.2505	35.6373	34.5969	34.6697	33.7831
100.667	35.4496	36.5337	36.183	35.921	35.677	36.0616	34.7318	35.844	34.2191	36.3575	35.7046	34.9107	35.6574	35.3236		35.0766	34.7572	33.0951	35.4194	35.2138	35.6184	34.5266	34.6396	33.8479
100.833	35.6323	36.6611	35.8456	36.0264	35.7314	35.8545	34.7568	35.8257	34.2071	36.4681	35.5914	34.869	35.5875	35.3898		35.2564	34.8057	33.1352	35.3796	35.1816	35.6207	34.5481	34.7823	33.7634
101	35.7604	36.3481	35.6018	36.1767	35.5439	35.4936	35.106	35.7988	34.2135	36.519	35.5341	34.9673	35.5666	35.4961		35.2956	34.758	33.1486	35.3684	35.2442	35.6499	34.5139	34.8566	33.726
101.167	35.8983	36.2918	35.6545	36.0457	35.5617	35.5061	35.3061	35.7347	34.2061	36.6641	35.4605	34.816	35.7336	35.7026		35.3671	34.8099	33.1664	35.356	35.1282	35.6203	34.2954	34.6542	33.7296
101.333	35.9163	36.1552	35.5285	36.1812	35.3641	35.596	35.1181	35.6514	34.3181	36.7207	35.4094	35.3263	35.6798	35.8205		35.4144	34.7825	33.1425	35.3347	34.6002	35.5969	34.2952	34.5662	33.7813
101.5	36.1364	35.9696	35.6007	36.3344	35.281	35.5594	35.2687	35.6508	34.3203	36.5933	35.2733	35.2574	35.7136	35.8129		35.5365	34.9014	33.2866	35.3584	34.5961	35.611	34.277	33.6742	33.7764
101.667	36.3084	35.7778	36.0915	36.3137	35.1532	35.4144	35.2967	35.5589	34.3201	36.4719	35.2322	35.1789	35.8327	35.6794		35.5408	34.8865	33.3221	35.296	34.5162	35.6292	34.3126	33.6537	33.7856
101.833	36.0572	35.7987	36.4726	36.5111	35.011	35.4154	35.3289	35.6289	34.3284	36.4583	35.3641	35.2622	35.8961	35.8174		35.4743	34.7374	33.3933	35.2771	34.5924	35.63	34.3183	33.4209	33.8414
102	35.973	35.8922	36.7547	36.5204	35.1571	35.6462	35.2915	35.7469	34.3377	36.4647	35.4246	35.2997	35.941	35.7813		35.6623	34.8246	33.3865	35.2539	34.6011	35.6202	34.2667	33.3462	33.8787
102.167	35.8047	35.9068	36.7645	36.3503	35.1996	35.4999	35.1576	35.7534	34.3242	36.4671	35.4119	35.5037	35.8795	35.8667		35.397	34.3994	33.4857	35.2427	34.6973	35.6468	34.4248	33.5552	33.8722
102.333	35.6486	36.0036	36.7713	36.2622	35.1465	35.7296	35.2872	35.8099	34.3129	36.1965	35.4981	35.3653	35.8686	35.6601		35.4861	34.4231	33.5698	35.221	35.332	35.6619	34.4427	33.5762	33.8882
102.5	35.4009	36.2274	36.7569	36.1225	35.3308	35.8511	35.2439	35.7706	34.3162	36.1377	35.4998	35.4538	35.8989	35.6148		35.4179	34.2544	33.5192	35.1453	35.4874	35.6399	34.4123	34.3778	33.9436
102.667	35.4532	36.3493	36.7276	36.1571	35.3126	35.9749	35.3699	35.7902	34.2833	36.1427	35.6318	35.6758	35.9567	35.7652		35.4481	34.4541	33.4002	35.1304	35.6664	35.6419	34.3631	34.3487	33.9171
102.833	35.3775	36.1591	36.6668	36.1416	35.254	36.0216	35.3645	35.8144	34.3152	35.8556	35.7071	34.9908	35.909	35.5129		35.5239	34.5655	33.3769	35.105	35.6045	35.6621	34.3214	34.3076	33.8942
103	35.3387	36.17	36.6381	36.2803	34.8901	35.9696	34.9743	35.7526	34.3118	35.8562	35.7611	34.9701	35.7882	35.4415		35.4215	34.4318	33.3956	35.079	35.5448	35.6538	34.3214	34.1567	33.8098
103.167	35.3397	36.3539	36.5219	36.5169	34.8918	36.1234	35.2768	35.7751	34.3468	35.776	35.8526	34.3819	35.7283	35.335		35.4405	34.7654	33.3817	35.0482	35.4834	35.6551	34.2298	34.0332	33.8574
103.333	35.5361	36.3165	36.3964	36.6164	35.1507	35.8887	35.3334	35.6607	34.3221	36.0461	35.6575	34.7963	35.7955	35.5939		35.4614	34.6638	33.3419	35.0329	35.3309	35.6719	34.1657	34.0044	33.768
103.5	35.7108	36.2564	36.4412	36.5002	34.9025	35.8608	34.9025	35.6435	34.2988	36.207	35.7545	34.7975	35.7579	35.5928		35.4717	34.5597	33.3765	35.071	35.2826	35.7285	34.1629	33.9852	33.7163
103.667	35.5331	36.1258	36.2394	36.2973	34.8054	35.7778	34.9685	35.6068	34.3295	36.4039	35.5512	34.8161	35.5451	35.5278		35.4675	34.4093	33.4834	35.0741	35.2223	35.7382	34.0952	33.9655	33.7625
103.833	35.7274	36.2862	36.2791	36.0638	34.7803	35.9318	34.9138	35.5046	34.3414	36.5996	35.1896	35.5751	35.5335	35.6693		35.1615	34.307	33.3934	35.0704	35.2611	35.733	34.1169	33.9709	33.8314
104	35.9661	36.1048	36.2721	35.9973	34.7748	36.0135	35.2177	35.4875	34.3105	36.7389	35.2024	35.5999	35.6474	35.8101		35.2239	34.318	33.3911	35.1064	35.2508	35.7792	34.0117	34.0146	33.8804
104.167	36.0736	36.1332	36.3018	35.805	34.5637	35.8649	34.8005	35.398	34.277	36.3938	34.9567	36.1789	35.6914	35.7344		35.4853	34.243	33.3218	35.138	35.3409	35.7935	34.1281	34.0837	33.8734
104.333	36.1576	36.1984	36.4433	35.5856	34.2989	35.8833	34.7677	35.4844	34.2984	36.2851	35.1462	35.9223	35.6017	35.7243		35.4857	34.2643	33.217	35.0863	35.4508	35.8269	34.1586	34.0134	33.9031
104.5	36.0354	36.2428	36.274	35.6865	34.3047	35.7474	35.1612	35.4825	34.3066	36.3263	35.1632	35.5551	35.53	35.8663		35.4369	34.3425	33.2374	35.0439	35.4014	35.816	34.1268	33.9621	33.9674
104.667	36.1737	36.4145	36.4593	35.699	34.3835	35.7926	35.033	35.5758	34.2676	36.1776	35.2536	35.4785	35.7368	35.9429		35.4813	34.5324	33.1879	34.9447	35.435	35.8014	34.1506	33.8804	34.0035
104.833	35.9527	36.2538	36.4245	35.927	34.4034	35.7726	35.058	35.6594	34.2137	36.11	35.5131	35.2274	35.7874	36.0313		35.7074	34.6098	33.2804	34.9106	35.4649	35.8108	34.2211	33.8933	34.0159
105	35.8284	36.5409	36.3831	35.9923	34.4694	35.5581	35.1535	35.697	34.2098	36.0474	35.2744	35.2119	35.8166	36.0368		35.6283	34.6289	33.2073	34.8834	35.4723	35.801	34.319	33.8932	34.0472
105.167	35.8687	36.3261	36.4175	36.187	34.4851	35.7617	35.4981	35.8214	34.2397	36.1996	35.4769	35.2339	35.8614	36.059		35.6778	34.6441	33.2716	34.8971	35.3524	35.8101	34.2781	33.7441	33.9964
105.333	35.8419	36.3049	36.2997	36.3387	34.449	35.7168	35.2551	35.8354	34.219	35.9807	35.5066	35.4775	36.0282	35.9614		35.5732	34.6651	33.491	34.9068	35.2936	35.8026	34.2843	33.8181	34.0239
105.5	36.0108	36.26	36.3964	36.5535	34.4583	35.9161	35.1238	35.8664	34.1756	35.7163	35.4022	35.6379	36.0041	35.9119		35.5396	34.7887	33.3894	34.9047	35.2798	35.81	34.4387	33.8316	33.9799
105.667	35.9108	36.1922	36.403	36.5238	34.5187	36.1198	35.0549	35.8809	34.1484	35.564	35.3387	35.5613	35.9514	35.9834		35.5321	34.8559	33.6458	35.0055	35.1637	35.835	34.5579	33.8261	33.9611
105.833	36.255	36.1338	36.1749	36.4656	34.6625	36.1362	34.8454	35.8974	34.0765	35.5552	35.0786	35.5772	35.9244	36.0215		35.614	34.996	33.5971	34.9175	34.9949	35.6827	34.3891	33.8387	33.9838
106	36.336	36.0421	36.2065	36.4743	34.8532	36.2751	34.5929	35.9242	34.0724	35.4903	35.1481	35.4008	35.9189	35.9642		35.5894	34.9417	33.9134	34.8479	34.9509	35.6267	34.4893	33.8499	34.028
106.167	36.3464	36.2642	36.1994	36.5713	34.9816	36.0542	34.3893	35.8776	34.1492	35.3826	35.1065	35.2374	35.9295	36.075		35.533	35.0059	34.0554	34.7242	35.0301	35.6217	34.5601	33.9773	34.0655
106.333	36.3623	36.2471	36.3239	36.5346	35.1838	36.2022	34.5597	35.8974	34.2578	35.5924	34.7963	34.5458	35.6637	36.1463		35.5238	34.9975	34.0893	34.6483	35.0949	35.6201	34.582	33.9543	34.0824
106.5	36.3286	36.361	36.2407	36.4581	35.1527	35.9268	34.5393	35.9092	34.2672	35.6758	34.8476	34.6196	35.665	36.2299		35.5744	34.887	34.2072	34.5592	35.1076	35.6101	34.5571	33.9669	34.1133
106.667	36.1714	36.4488	36.2141	36.6613	35.1461	35.6003	34.511	35.8822	34.4061	35.7269	34.3612	34.6984	35.6263	36.2111		35.4656	34.6824	34.0829	34.4253	35.1765	35.5931	34.4428	33.8887	34.0681
106.833	36.1565	35.9742	36.4171	36.657	35.0078	35.5914	34.5166	35.8687	34.6105	35.8473	34.6446	34.8357	35.523	36.2374		35.2399	34.409	34.3543	34.5534	35.2414	35.7261	34.6974	33.8117	34.0939
107	36.1295	35.995	36.3659	36.6424	34.9048	35.675	34.4902	35.862	34.6215	35.936	34.8225	34.9842	35.4561	36.2396		35.2279	34.3997	34.2693	34.5949	35.2758	35.771	34.7145	33.7779	34.0759
107.167	36.11	35.2931	36.4461	36.5732	34.9037	35.6902	34.4661	35.8715	34.6241	36.218	34.5764	35.0647	35.3211	36.1695		35.2594	34.4014	34.151	34.6782	35.2709	35.7893	34.5386	33.7654	34.1051
107.333	36.1058	35.08	36.4656	36.6233	34.7738	35.5873	34.357	35.8337	34.4844	36.1001	34.8766	35.7737	35.5357	36.0224		35.3078	34.4863	33.9984	34.7948	35.2361	35.7882	34.5636	33.7459	34.1557
107.5	36.1263	34.797	36.4751	36.563	34.7736	35.7373	34.3966	35.8444	34.5707	36.2262	34.861	35.9439	35.5664	35.8297		35.3205	34.6997	33.8556	34.9052	35.2104	35.7297	34.5626	33.7526	34.1674
107.667	36.0826	34.6372	36.3505	36.4534	34.8824	35.7303	34.4556	35.8166	34.5071	36.3289	35.3763	36.0351	35.6122	35.6117		35.4371	34.9741	33.7231	35.0642	35.2069	35.7081	34.7523	33.8091	34.2453
107.833	36.0431	34.9819	36.2149	36.4542	34.9307	35.6968	34.4781	35.7892	34.4517	36.186	35.4861	36.1297	35.8221	35.3284		35.5781	35.1105	33.4013	35.0126	35.201	35.6533	34.7932	33.8143	34.2356
108	35.8114	34.9141	36.2091	36.5826	35.0801	35.7273	34.5552	35.7634	34.5451	36.1268	35.3719	35.9641	35.8169	35.2917		35.65	35.1514	33.1183	34.97	35.0728	34.9952	34.9092	33.8272	34.1551
108.167	35.5558	35.6459	36.1966	36.5545	35.1491	35.6178	34.6035	35.7965	34.5534	36.1179	35.7233	35.9755	35.9004	35.276		35.6985	35.2141	33.0001	34.9996	35.015	34.3585555555556*	35.2241	33.8318	34.1498
108.333	35.3515	35.6906	36.054	36.4718	35.2942	35.5509	34.6523	35.8336	34.6887	36.1327	35.6773	35.8777	35.7941	35.3487		35.6435	34.8574	32.9206	35.0111	34.9736	33.9725740740741*	35.3054	33.8049	34.2118
108.5	35.1584	35.6345	36.0784	36.6883	35.4538	35.5038	34.5658	35.8097	34.6543	35.9814	35.7316	35.8934	35.7651	35.4475		35.5632	34.7108	32.9642	34.9617	35.0064	33.7633148148148*	35.3562	33.7814	34.3098
108.667	34.7739	35.5314	36.1276	36.4203	35.3953	35.5806	34.4707	35.8708	34.7313	35.9105	35.8232	35.7476	35.668	35.5796		35.4687	34.4912	32.9496	34.9765	34.971	33.3523148148148*	35.4105	33.7693	34.2985
108.833	34.5852	35.8502	36.06	36.3026	35.5382	35.5559	34.4661	35.9111	34.7552	35.816	35.7707	35.5666	35.4609	35.6119		35.4613	34.4833	33.0909	35.0971	34.9795	33.091962962963*	35.5247	33.7434	34.3104
109	35.0034	35.9717	36.061	36.1188	35.5856	35.4764	34.4588	35.9509	34.617	35.8541	35.9565	35.72	35.3174	35.547		35.307	34.3367	33.1456	35.3482	35.0855	33.6113888888889*	35.5286	33.7626	34.4837
109.167	35.052	35.9308	36.0698	35.8961	35.6611	35.5153	34.4036	35.9175	34.4056	35.8037	35.9941	35.7125	35.2595	35.4631		35.2037	33.9053	33.3769	35.4065	35.0672	34.2245740740741*	35.3567	33.7771	34.5581
109.333	35.0249	35.6998	36.2136	36.1076	35.7357	35.4981	34.3412	35.922	34.2128	35.9247	36.1106	35.6712	35.3457	35.5057		35.1897	34.0798	33.6816	35.511	35.0418	34.2570185185185*	35.4285	33.8256	34.5247
109.5	34.5417	35.8087	36.2349	36.1779	35.8216	35.5562	34.3534	35.9522	34.1179	36.113	36.0497	35.6406	35.1773	35.459		35.1118	34.0421	33.9536	35.6392	34.9681	34.4866666666667*	35.4151	33.8064	34.552
109.667	35.1727	36.1156	36.1919	36.3481	35.9403	35.6798	34.3618	35.9166	33.9817	36.2133	36.0722	35.7855	35.2521	35.4128		35.1712	34.078	34.1967	35.6594	34.9577	35.0131	35.4004	33.8929	34.6196
109.833	35.4016	36.2034	36.3698	36.1418	35.6914	35.6998	34.3362	35.9114	33.8791	36.4021	35.9332	35.8009	35.2546	35.6134		35.1348	33.9486	34.4018	35.7179	34.8964	35.3907	35.2732	34.0069	34.6809
110	35.356	36.0623	36.4265	36.0417	35.4127	35.5113	34.2609	35.8927	33.8938	36.419	35.7179	35.8566	35.2443	35.5556		35.0668	34.0884	34.8476	35.6218	34.8678	35.5752	35.1925	34.0455	34.6467

## Sheet: Fig3.A, Sonication duration
Time (min)	0s	0s	0s	0s	0s	0s	0s	2s	2s	2s	2s	4s	4s	4s	4s	6s	6s	6s	6s	8s	8s	8s	10s	10s	10s	10s	10s	10s
0.166667	35.7002	36.1748	35.6755	35.3567	34.8755	35.6812	35.4419	36.7167	35.7039	35.608	36.3717	36.4202	36.2217	36.6098	36.0468	34.5406	35.4667	35.1891	35.8639	36.0027	36.0412	36.0301	35.9758	35.899	36.1882	35.899	35.8401	35.2958
0.333333	35.6836	36.4999	35.4927	35.4991	35.1125	35.6754	35.5228	36.73	36.1037	35.6554	36.3088	36.4139	36.1409	36.6536	36.0095	34.6174	35.5531	34.8219	35.7718	35.9994	35.9041	35.971	35.9534	35.8632	36.3626	35.8632	35.6345	35.1625
0.5	35.83	36.493	35.1673	35.5108	35.1718	35.4461	35.0864	36.7641	36.1004	35.6382	36.34	36.35	36.0521	36.6523	35.9391	34.9411	35.5008	34.7546	35.829	35.8949	35.8436	36.0325	36.1334	36.2639	36.4104	36.2639	35.7259	35.1945
0.666667	35.6243	36.5392	35.1516	35.5016	35.1609	35.5062	35.1389	36.7847	36.2047	35.7264	36.2208	36.3441	36.1072	36.5107	35.8374	34.294	35.5731	34.6734	35.8089	36.1785	35.8474	36.0052	36.1983	36.2843	36.5394	36.2843	35.7713	35.0501
0.833333	35.5514	36.9803	35.2263	35.9623	35.0548	35.4007	35.0157	36.7661	36.2485	36.1991	36.2303	36.2574	36.2315	36.372	35.8129	35.327	35.4969	35.1895	35.2085	36.178	35.9226	36.0727	36.1081	36.2772	36.4279	36.2772	35.6192	34.9197
1	35.5809	36.8701	35.2885	35.95	35.2887	35.5185	35.1379	37.0274	36.4379	35.7582	36.2713	35.9719	36.0176	36.4268	35.7823	35.2754	35.6265	35.5124	35.4213	36.1912	36.1141	36.0986	36.0048	36.2908	36.4122	36.2908	35.3114	34.8366
1.16667	35.971	36.89	35.3716	35.9075	35.1658	35.4445	35.1479	36.8752	36.3172	35.6982	36.1711	36.1006	36.0092	36.3523	35.7939	34.7651	35.7836	35.5569	35.3914	36.1707	36.2066	36.253	36.0165	36.2595	36.231	36.2595	35.5592	34.7655
1.33333	36.1914	36.9264	35.6198	35.7816	35.0432	35.6278	35.2018	36.5514	36.1498	35.6687	36.214	35.9998	36.1728	36.0837	35.8472	34.7425	35.5712	35.8725	35.3269	35.751	36.1739	36.1882	36.0344	36.2496	36.3023	36.2496	35.5514	34.6449
1.5	36.2487	36.8895	36.0603	35.8519	34.9257	35.937	35.3652	36.2315	36.085	34.6938	36.1935	35.971	35.2888	35.8181	35.9228	35.0325	35.4032	35.6906	35.1717	35.6139	36.1925	36.0108	35.9446	36.2228	36.1441	36.2228	35.4669	34.5616
1.66667	36.638	36.8885	36.1347	35.9313	34.9932	35.9118	35.2831	35.9068	35.7901	33.8975	36.2181	35.9774	35.3263	35.8781	36.0503	35.6548	35.4329	35.8127	35.1856	35.3247	36.1099	35.907	35.804	36.3221	35.9594	36.3221	35.1304	34.6588
1.83333	36.5255	36.8796	36.1347	35.8754	35.1661	35.7052	35.4771	35.8422	35.6879	33.6097	36.1705	35.9567	35.2835	35.9933	36.0624	34.9039	35.5643	35.8493	35.7663	34.9697	36.0276	35.7035	35.885	36.1956	36.2199	36.1956	35.2396	34.7026
2	36.5019	36.8022	36.1507	36.0997	34.9631	35.4607	35.3295	35.7724	35.7379	34.1181	36.2577	36.1881	34.8009	35.7586	36.1599	34.9345	35.6063	35.8198	35.7757	34.9182	35.8526	35.6131	35.8573	36.0572	36.0937	36.0572	35.4208	34.8193
2.16667	36.2317	36.727	36.1076	36.0454	35.1129	35.5755	35.3007	35.831	35.8313	34.0101	36.3454	36.123	34.8601	35.777	36.2943	35.4879	35.4482	35.8972	35.7242	34.7634	35.8874	35.3595	35.8006	36.0678	36.315	36.0678	35.019	34.7672
2.33333	36.1889	35.4876	36.0519	36.0417	35.0091	35.4425	35.183	35.9458	35.7411	34.1513	36.2595	36.2134	34.9624	36.0385	36.3067	35.056	35.5303	35.9668	35.6433	35.1146	35.9329	35.4811	35.7096	35.9198	36.0515	35.9198	35.1576	34.9915
2.5	36.1768	35.4885	36.0675	36.03	35.0903	35.3094	35.3765	36.1062	35.8012	35.1626	36.2134	36.1757	35.8314	36.3332	36.2784	34.7471	35.7001	36.2868	35.8267	35.2763	35.8361	35.584	35.4712	35.6596	35.8079	35.6596	34.9463	34.9818
2.66667	36.2081	35.0129	36.0854	35.9078	34.9381	35.2822	35.6045	36.3575	36.0855	35.7421	36.2012	36.1971	35.7919	36.4149	36.3358	34.6259	35.5639	36.2232	35.8659	35.5938	35.8115	35.5134	35.498	35.5298	35.9788	35.5298	34.9855	34.7948
2.83333	36.0902	34.9431	36.0573	35.6208	34.7629	35.5936	35.4988	36.3292	35.8945	35.9354	36.146	36.0885	35.587	36.3579	36.3188	35.1985	35.1386	36.1807	35.253	35.9604	35.8314	35.5273	35.4337	35.611	35.9813	35.611	34.7087	34.7763
3	36.1852	35.1226	36.0211	35.5919	34.8487	35.6093	35.63	36.2876	35.8132	35.9768	35.8284	36.0419	36.187	36.5302	36.3171	35.1477	35.3315	35.6165	35.1549	36.0778	35.8516	35.499	35.3993	35.7611	36.0085	35.7611	34.4282	34.7511
3.16667	35.1064	35.117	35.7085	35.3602	34.8663	35.3639	35.5808	36.3021	35.8274	36.1391	35.8023	36.0081	36.0488	36.599	36.2728	34.961	35.5084	35.6096	35.1728	36.2623	35.838	35.5369	35.3517	35.7363	35.9053	35.7363	34.4136	34.7529
3.33333	35.1368	36.2218	35.7996	35.4972	34.8871	35.1777	35.6461	36.4202	36.1001	36.072	35.9118	35.9733	35.9466	36.5329	36.2759	35.1091	35.5552	35.6095	35.3238	36.2631	35.7816	35.4202	35.2905	35.7276	35.7736	35.7276	34.3704	34.6899
3.5	34.7402	36.199	35.7873	35.545	34.8441	35.0746	35.4609	36.4287	35.845	36.0068	35.6076	36.0232	35.9593	36.3218	36.394	35.4098	35.4438	35.5479	35.2299	36.4046	35.8391	35.3404	35.5814	36.0414	36.1051	36.0414	34.5976	34.8042
3.66667	34.6674	36.6642	35.8394	35.6801	34.866	35.0924	35.2683	36.444	35.8534	36.1729	35.4756	35.9974	35.9155	36.2976	36.3789	35.4968	35.5082	35.615	34.7658	36.2213	35.6598	35.3465	35.7057	36.0493	36.1999	36.0493	34.8681	34.958
3.83333	34.9969	36.6221	35.7905	36.0114	34.9384	35.0769	34.7233	36.3929	36.1712	36.2242	35.4737	36.0748	36.1238	36.3521	36.3714	35.4355	35.7001	35.3893	35.2135	36.241	35.7047	35.4024	35.6886	36.0802	35.8246	36.0802	35.1611	34.8966
4	35.0033	36.6935	35.9061	36.0204	34.8639	35.3366	34.2797	36.4651	36.0947	35.3712	35.7235	36.0928	36.1181	36.365	36.3974	35.2573	35.6199	35.9211	35.1561	36.2077	35.767	35.3719	35.7479	36.0689	35.6662	36.0689	35.5085	34.8365
4.16667	36.2844	36.721	36.1805	36.3534	34.9709	35.5655	34.2344	36.3062	36.1347	35.1947	35.7804	36.2639	36.1362	35.7969	36.3628	35.1442	35.1279	35.9744	35.0653	36.196	35.66	35.3724	35.6501	35.8365	35.3474	35.8365	35.7665	34.8602
4.33333	36.1639	36.7839	35.9836	36.3764	35.0846	35.7583	34.0988	36.3413	35.8844	35.1417	35.7679	36.2893	36.2014	35.7804	36.2848	35.4577	34.8189	36.0078	35.0633	36.1696	35.7307	35.3957	35.8541	36.0666	35.7329	36.0666	35.7628	34.9185
4.5	36.5521	36.6387	36.085	36.3169	35.0411	35.8778	34.2283	36.3929	36.2018	35.292	36.1034	36.3621	36.368	35.8035	36.2364	35.3648	34.8131	36.1158	35.0158	36.1266	35.7159	35.4603	35.8493	36.0323	35.6791	36.0323	35.8364	34.9201
4.66667	36.5377	36.5316	35.7461	36.3517	35.0403	35.9091	34.1959	36.3865	36.2771	35.2745	36.2455	36.3437	36.5089	35.75	36.0902	34.1779	34.8407	35.8792	35.0406	36.2521	35.8841	35.5382	35.7395	36.1494	35.3985	36.1494	35.6706	34.828
4.83333	36.5813	36.5124	35.8258	36.3923	35.0207	35.9738	34.4922	36.5051	35.9857	35.3292	36.3853	36.4058	36.5162	35.7905	35.9793	33.4143	35.0191	36.3148	35.1814	36.1941	35.7711	35.4746	35.6721	35.9034	35.7781	35.9034	35.3348	34.792
5	36.5121	36.4998	35.5176	36.1887	35.1895	35.8898	34.9788	36.3711	36.108	36.2643	36.4471	36.434	36.6008	35.307	35.9725	33.598	35.0327	36.3031	35.2694	36.2053	35.7698	35.5184	35.6797	35.887	35.9174	35.887	35.2348	34.7838
5.16667	36.5692	36.5031	35.4523	36.0434	35.0872	35.9484	34.8964	36.4803	35.717	36.3576	36.3615	36.4441	36.6992	35.1219	35.9829	33.5548	35.4806	36.2351	35.4075	36.2594	35.8255	35.554	35.9295	36.2479	36.1911	36.2479	35.3495	34.7719
5.33333	36.4136	36.4983	35.481	35.8914	35.0061	35.9565	34.886	36.3704	36.1052	36.238	36.2205	36.1969	36.7251	34.9742	35.4293	33.5101	35.5444	36.3002	35.4759	36.3841	35.8544	35.5378	35.8998	36.2375	36.1369	36.2375	35.3249	34.6229
5.5	36.1969	36.6602	35.2765	35.9594	35.1604	35.887	34.8163	36.3434	36.0566	35.797	36.2423	35.9849	36.7116	35.0372	35.1208	33.696	35.6861	36.2019	35.4911	36.3127	35.7418	35.5232	35.8428	35.8956	36.2659	35.8956	35.3668	34.4624
5.66667	36.1396	36.6522	35.4146	36.0263	35.1976	35.9538	34.7343	36.1493	35.9986	35.5689	36.3209	35.9798	36.6559	34.9972	35.2097	34.8992	35.6074	36.4585	35.9229	36.315	35.8455	35.5144	36.0254	35.8754	36.5525	35.8754	35.6484	34.4821
5.83333	35.9749	36.7383	35.2113	35.8231	35.3867	35.9261	34.7639	36.07	35.8934	35.598	36.1152	35.6913	36.5856	34.9113	35.1882	35.6956	35.689	36.2787	35.9787	35.7178	35.8722	35.5306	35.9724	36.0422	36.2271	36.0422	35.648	34.4759
6	36.0446	36.7514	35.5405	35.8241	35.4527	36.003	34.6279	36.1432	35.6666	35.5037	36.0687	35.6777	36.6218	35.2893	33.9932	35.8002	35.7641	36.4249	35.3708	35.3503	35.9408	35.5414	35.851	35.9461	36.2829	35.9461	35.3241	34.4392
6.16667	36.0412	36.7058	35.6361	36.0557	35.4102	35.7774	34.6815	36.1802	35.6137	35.5474	35.6512	35.4689	36.4252	35.9407	33.9602	35.9348	35.7914	36.4029	35.2954	35.3444	35.8598	35.5378	35.6096	35.6547	35.8592	35.6547	35.315	34.4198
6.33333	36.1326	36.7303	35.4903	36.2994	35.5132	35.837	34.6974	36.3059	35.5229	35.7184	35.7979	35.6973	36.2819	35.9903	34.4939	35.6816	36.0968	36.3184	35.2579	35.0046	35.8108	35.5095	35.306	35.4596	35.4575	35.4596	35.0008	34.5174
6.5	36.2028	36.6448	35.4126	36.3708	35.5061	35.7825	34.4333	36.3602	35.5294	36.0042	35.6011	35.7776	36.3022	35.9356	34.6759	35.589	35.9723	36.1547	35.2995	34.8609	35.8949	35.5178	35.1906	35.3045	35.2637	35.3045	35.0037	34.4651
6.66667	36.2809	36.8295	35.6075	36.0663	35.8258	35.8107	34.7211	36.6068	35.3303	36.2193	35.5451	35.8135	36.3817	35.9289	34.6091	35.3783	36.1577	36.1045	35.1637	34.9661	35.8634	35.4859	34.8459	35.0081	34.8251	35.0081	34.7046	34.3789
6.83333	36.4239	36.8029	35.85	36.0515	35.7922	35.8995	35.0157	36.6433	35.2062	36.1329	35.5019	36.0751	36.5074	35.8963	34.6864	35.3988	36.1769	35.1932	34.4765	35.6147	35.8756	35.5012	34.9674	34.8942	35.2649	34.8942	34.7432	34.3758
7	36.4482	36.8241	35.7096	36.0148	35.7978	35.9833	35.0175	36.6666	35.4937	36.1729	35.423	36.0687	36.4006	35.9776	35.8452	35.1221	36.188	34.9664	35.1549	35.9808	35.5901	35.5083	35.1655	34.9257	35.4808	34.9257	35.0901	34.4601
7.16667	36.4568	36.6156	35.8023	35.7909	35.8322	36.1658	35.1019	36.267	35.7118	36.0039	35.7348	36.2586	36.6463	36.1325	35.8291	34.4368	36.0592	34.9905	35.1498	35.8181	35.5737	35.5444	35.2193	34.9566	35.7393	34.9566	34.9619	34.5299
7.33333	36.5127	36.531	36.1824	35.658	35.6283	36.016	34.968	36.2711	35.7819	35.8233	35.6595	35.8847	36.7625	36.3709	35.8336	34.4924	35.952	34.9089	34.8678	35.9014	35.4436	35.5562	35.4144	35.0082	35.8912	35.0082	35.3437	34.6293
7.5	36.4247	36.1464	36.2281	35.4358	35.362	36.1561	35.0769	36.2084	35.7058	35.9318	35.7924	35.9762	36.7054	36.4989	35.8962	34.2053	35.9626	35.0585	34.9072	36.0353	35.4422	35.5802	35.5896	35.4588	36.1008	35.4588	35.2091	34.8343
7.66667	36.2314	35.8397	36.2198	35.528	35.3282	36.0619	34.895	36.0571	36.0063	35.9697	35.7193	35.5852	36.5762	36.5692	35.9339	34.4055	36.0684	34.9347	35.0548	35.618962962963*	35.2918	35.5879	35.5683	35.6378	36.0305	35.6378	35.0367	35.0054
7.83333	36.2881	35.584	36.2901	35.5656	35.3258	36.0018	34.787	36.0213	36.6038	35.9048	35.8603	35.5718	35.9654	36.3355	36.0246	34.4935	36.0805	35.7482	35.5416	35.4943148148148*	35.1859	35.5756	35.2097	35.8107	35.8191	35.8107	33.9992	35.3707
8	35.9954	35.3297	36.3843	35.6253	35.295	35.7551	34.7053	36.0669	36.3309	35.8134	35.8096	35.5768	35.9542	36.3376	35.9672	34.3858	35.6438	35.8944	35.3078	35.2117037037037*	35.2638	35.5206	35.0374	35.8739	35.534	35.8739	33.7043	35.5459
8.16667	35.929	35.3509	36.268	35.7242	35.4541	35.8156	34.6198	36.3336	36.5951	36.0533	35.9454	35.541	35.8509	36.2375	35.9969	35.0318	35.7738	35.7594	35.3468	35.0424259259259*	35.3804	35.4861	35.1707	35.9121	35.8636	35.9121	33.7362	35.652
8.33333	35.743	35.1091	36.2494	35.8457	35.5576	35.7507	34.7672	35.7186	36.1371	36.1991	35.9926	35.5441	35.7212	36.1209	36.0323	35.133	35.922	35.7462	35.6344	35.090037037037*	35.4587	35.4515	35.2093	35.9957	36.1744	35.9957	33.4578	35.5878
8.5	35.7025	35.6016	36.3945	35.9554	35.7768	35.7678	34.8827	35.7673	36.2646	36.1303	35.8824	35.2345	35.6299	36.0033	36.0256	35.2842	35.8766	35.6611	35.608	33.8490185185185*	35.5913	35.4144	35.1695	35.9402	36.0335	35.9402	33.5349	35.6099
8.66667	35.61	35.3623	36.2554	36.0025	35.4833	35.7815	35.082	35.9132	35.4917	36.0689	35.9157	35.7059	35.5769	36.0089	36.0668	35.3849	35.7453	35.7282	35.3995	34.192462962963*	35.7893	35.4197	35.3217	35.9587	36.3975	35.9587	33.609	35.5415
8.83333	35.3571	35.5934	36.2315	36.1464	35.5094	35.8155	34.9896	36.0508	35.3421	36.0385	35.3978	35.6461	36.0512	36.2466	36.084	35.0406	35.7891	35.8176	35.0351	34.3964259259259*	35.7345	35.4303	35.6595	36.061	36.1906	36.061	34.727	35.3569
9	35.3294	35.4401	35.9733	36.3057	35.5142	35.8943	35.0711	36.0857	34.7539	35.9468	35.2098	35.4843	36.0592	36.1269	35.9743	35.1653	36.2206	35.5728	35.1968	34.5262962962963*	35.8634	35.4185	35.9096	36.2078	36.3599	36.2078	35.161	35.4116
9.16667	34.7358	35.4629	35.6649	36.1287	35.2412	35.7093	35.2129	35.9654	34.4632	35.8081	35.0057	35.5097	36.027	36.0896	35.9576	35.2581	36.1504	35.7352	35.0809	34.5061851851852*	35.7285	35.3808	35.9383	36.3675	36.1609	36.3675	35.2866	35.5459
9.33333	34.9715	35.6616	35.3888	36.068	35.1339	35.9222	35.1664	36.3398	34.1823	35.7492	35.0044	35.5168	35.9324	36.0023	35.8963	35.2991	36.0582	35.8597	35.0317	34.2294444444444*	35.8735	35.3865	35.6583	36.4184	36.0732	36.4184	34.4835	35.5067
9.5	34.3885	35.5156	35.1849	35.891	35.0514	35.7837	35.3516	36.3604	34.1798	35.6995	35.1765	35.5996	35.8881	36.0377	35.7915	35.5171	36.0345	35.8606	35.0703	34.5886296296296*	35.7524	35.3842	35.595	36.4431	36.1191	36.4431	34.2226	35.5783
9.66667	34.6398	36.0352	35.051	36.0046	34.9916	35.7116	35.0535	36.0084	34.6167	35.501	35.1577	34.5879	35.7754	35.7019	35.7677	35.4237	36.0274	35.6513	35.1737	34.2745925925926*	35.5247	35.4077	35.5377	36.313	36.1863	36.313	34.1138	35.4152
9.83333	34.4237	36.0693	34.7611	35.8214	34.7797	35.6049	35.1747	35.7564	34.5731	35.4324	35.535	34.7401	35.5849	35.6351	35.7761	35.6472	35.9989	35.6199	35.2951	33.3770555555556*	35.7176	35.4614	35.403	36.2606	35.9741	36.2606	33.9743	35.4973
10	34.4132	35.5927	35.1512	35.7046	34.5556	35.7072	35.2813	35.6804	35.0904	35.4003	35.8105	35.0492	35.6097	35.2096	35.8435	35.7353	36.0074	35.7627	35.2498	33.5261481481481*	35.6487	35.5131	35.9513	36.2826	35.9065	36.2826	33.8716	35.2064
10.1667	34.7548	35.7246	35.3395	35.979	34.5146	35.7317	35.2769	36.0056	35.1798	34.9236	36.0622	34.8143	35.5967	34.834	35.7582	35.7102	36.0058	35.574	35.3446	33.8352222222222*	35.6776	35.5118	35.8369	36.2711	35.9117	36.2711	33.7257	35.012
10.3333	34.7631	35.7029	35.3847	35.993	34.5047	35.7157	35.4627	36.1455	35.9583	34.6883	35.8655	35.122	35.8859	34.9181	35.6907	35.7145	36.0104	35.4678	35.4411	34.2648888888889*	35.7413	35.5521	35.6092	36.2899	35.8017	36.2899	34.7961	35.1552
10.5	35.6318	35.8341	35.7114	36.2098	34.4661	35.8338	35.1528	35.8919	35.7202	34.6926	35.8124	35.3841	35.944	34.8675	35.7989	35.2084	36.2035	35.4649	35.4073	34.7673888888889*	35.7417	35.5577	35.2713	36.2649	35.3355	36.2649	34.9872	35.1761
10.6667	35.6337	35.6093	36.0296	36.1547	34.5638	35.9084	35.3986	36.1419	36.0068	34.879	35.8525	35.9286	36.1467	35.2281	35.7092	35.0172	36.3096	35.7729	35.4318	35.0359074074074*	36.0111	35.5515	35.115	36.5091	35.1636	36.5091	34.2285	35.532
10.8333	35.1499	35.6102	36.4113	36.4186	34.4785	35.9695	35.3004	36.4072	36.2024	35.0607	35.9068	35.904	36.2866	35.2383	35.7475	34.8158	36.2597	35.9454	35.5776	35.7869	36.1238	35.5063	35.1333	36.1621	35.5527	36.1621	34.4931	35.4708
11	35.3184	36.4597	36.3643	36.5256	34.5779	35.8126	35.3335	36.2395	36.546	35.0253	35.7311	35.8821	36.289	35.7616	35.8379	34.7174	36.3275	36.1996	35.609	35.7683	36.1191	35.5426	35.3479	35.9022	35.519	35.9022	34.5899	35.4649
11.1667	35.487	36.5276	36.2633	36.5378	34.8096	35.6446	35.2528	36.1994	36.2069	35.4788	35.6719	36.0246	36.2653	36.1307	36.0071	34.4533	36.3497	36.3707	35.6869	35.545	36.2679	35.5189	35.3716	35.8741	35.4274	35.8741	34.6652	35.5863
11.3333	35.5185	36.6266	36.4552	36.6422	35.1177	35.6651	35.3748	36.1921	36.1793	35.7172	35.821	36.1042	35.8467	36.0786	36.1338	34.1805	36.4082	36.5551	35.5683	35.5547	36.1295	35.4862	35.4484	35.8602	35.5667	35.8602	34.4246	35.4351
11.5	35.2705	36.436	36.336	36.6543	35.1765	35.6302	35.5757	36.4432	36.2038	35.6487	35.6085	36.0196	35.6593	36.1325	36.1153	34.6552	36.3482	36.7644	35.5077	35.8959	36.2683	35.4772	35.7887	35.8913	35.7573	35.8913	34.4172	35.2503
11.6667	35.3214	36.3607	36.2858	36.6592	35.1487	35.7355	35.4606	36.3685	35.5006	35.7497	35.6463	36.1043	35.5426	35.7286	36.3216	34.679	36.2981	36.8267	35.5437	35.8389	36.1615	35.4369	35.7528	35.8379	35.9651	35.8379	35.2573	35.0784
11.8333	36.0555	36.3976	36.1073	36.6341	35.2387	35.7006	35.5982	36.2845	35.4034	35.7399	35.7053	35.7028	35.511	35.676	36.3397	34.9835	36.0942	36.8117	35.4342	35.7431	36.0136	35.4255	35.5754	36.1911	35.7665	36.1911	35.2528	35.0318
12	36.0774	36.1751	36.1754	36.685	35.3877	35.8528	35.5808	36.4716	35.4192	35.9768	35.8535	35.61	35.3699	35.6644	36.3516	35.1109	36.0231	36.8575	35.5021	35.7868	35.9507	35.3868	35.4195	36.3291	35.5834	36.3291	35.2693	35.0371
12.1667	36.1712	36.1451	36.3841	36.5342	35.1984	35.7934	35.4916	36.3149	35.8586	35.9883	34.7996	35.7171	35.3713	35.6724	36.3146	35.4468	36.0403	36.9915	35.4623	35.7874	35.9124	35.5256	35.2325	35.6888	35.6829	35.6888	35.3751	34.9019
12.3333	35.9597	36.1395	36.4307	36.5515	35.0669	35.8158	35.2086	36.3984	35.7428	35.9764	34.8243	35.6587	35.5619	35.6447	36.3888	35.664	36.0912	36.8901	35.4565	35.5001	36.0758	35.5413	35.2741	35.6628	35.6786	35.6628	35.7289	34.8106
12.5	35.8954	36.1559	36.589	36.6227	35.009	35.8751	35.3983	36.3451	35.988	36.1799	35.1171	34.7586	35.7597	35.4471	36.4577	35.6025	35.9492	36.8986	35.4857	35.5462	35.8726	35.6179	35.2031	35.6784	35.8504	35.6784	35.7825	34.8526
12.6667	35.9374	36.4227	36.5846	36.6647	35.0119	35.8978	35.3989	36.3142	36.5055	36.1691	35.1028	34.8365	35.7576	35.6271	36.4122	35.8559	36.0134	36.6467	35.1628	35.4735	35.8197	35.7185	35.2419	35.6877	35.7952	35.6877	35.7328	34.7876
12.8333	35.8146	36.4285	36.6486	36.6311	35.0527	35.8478	35.4368	36.2839	36.4944	36.1943	35.1656	35.08	35.8049	35.4452	36.3094	35.7819	36.2564	36.5654	34.9662	35.6731	35.9561	35.7391	34.9027	35.7046	35.7191	35.7046	35.8053	34.7618
13	35.7091	36.4841	36.4719	36.4719	34.79	35.8156	35.4786	36.0465	36.4501	36.2143	35.2729	34.8742	35.9487	35.4194	36.2328	35.6304	36.239	36.4827	34.9224	35.6611	36.1106	35.7808	35.1191	35.7034	35.9102	35.7034	35.5828	34.8356
13.1667	35.708	36.2393	36.6138	36.3997	34.893	36.1749	35.3037	36.111	36.2631	36.3102	36.2655	34.791	36.0104	35.4352	36.184	35.7229	36.2609	36.4057	34.8478	35.7457	36.105	35.5981	35.0277	36.401	36.0365	36.401	35.5301	34.8689
13.3333	35.6635	36.0511	36.6362	36.249	35.0432	36.1978	35.3578	35.9853	35.8414	36.3943	36.235	34.7944	36.1672	35.439	36.0453	35.6707	36.1693	36.4276	34.9074	35.0760185185185*	35.8978	35.6238	35.2701	36.4568	36.0505	36.4568	35.4331	35.0237
13.5	35.9633	36.0973	36.5842	36.1369	35.1396	36.1003	35.1306	36.0376	35.4394	36.4226	36.1214	35.4419	36.0261	35.4052	36.1079	35.6537	36.3909	36.0031	34.868	34.1453703703704*	35.9154	35.5576	35.0977	36.4122	35.8936	36.4122	35.5027	34.9964
13.6667	35.8149	35.9956	36.6529	36.0559	35.1923	35.9264	35.1061	36.1418	35.672	36.358	36.0724	35.6718	36.0711	35.6574	36.1001	35.3263	36.3752	36.1782	34.6126	34.276962962963*	35.8631	35.6208	35.2679	36.4253	35.446	36.4253	35.6486	35.0502
13.8333	35.8712	35.0199	36.7602	36.0207	35.2819	36.078	34.9575	36.1433	35.4693	36.4143	36.0163	35.4956	36.0514	35.9997	36.2245	35.5544	36.3658	36.0767	35.1955	33.4547962962963*	35.6947	35.7571	35.7918	36.315	35.6232	35.824	35.5144	35.1056
14	35.779	34.9753	36.8372	36.0814	35.3561	36.1337	34.8091	36.4471	34.9158	36.3541	35.968	35.3207	35.9278	35.9261	36.3141	35.6951	36.3269	36.0506	35.2485	33.1432407407407*	35.5608	35.8342	35.7497	36.168	35.8143	35.7889	35.6241	35.0885
14.1667	35.5652	35.1436	36.9335	36.2144	35.375	36.1647	35.0484	36.2031	35.1336	36.2311	35.9605	35.2174	35.8429	35.8596	36.4121	35.5729	36.3786	36.0608	35.3691	33.2471666666667*	35.5063	36.0279	36.1582	36.1417	35.5569	36.3061	35.4831	35.0456
14.3333	35.5982	35.1024	36.9596	36.0466	35.242	35.991	35.1974	36.1021	35.5684	36.1955	35.9651	35.1911	35.865	35.8036	36.5661	35.56	36.4133	36.0991	35.1565	33.8582592592593*	35.6504	36.0985	35.8958	36.0447	35.5154	36.7588	35.6015	35.0024
14.5	35.4641	35.0618	36.968	35.9659	35.301	36.1566	35.1593	36.0598	35.802	35.953	36.0396	35.3565	36.0039	35.7723	36.5497	35.4604	36.411	36.4264	34.9867	34.5380185185185*	35.8489	36.2941	36.1654	35.9697	35.549	36.8081	35.3219	34.9498
14.6667	34.6874	35.1569	36.9627	36.0442	35.4703	36.1428	35.1818	36.0242	35.5878	35.9079	35.9602	35.0031	35.9671	35.3376	36.5573	35.7251	36.2893	36.3496	35.2857	34.4961851851852*	36.0295	36.1076	35.5977	35.9863	35.7221	36.2845	35.2885	34.744
14.8333	34.6197	35.8108	36.6977	35.9366	35.5182	36.1442	34.8557	36.052	35.6118	35.6685	35.998	35.3173	35.9401	35.3376	36.5676	35.6015	36.3108	36.453	35.1104	35.2260185185185*	36.1975	36.1815	35.707	35.6421	35.8623	36.4687	35.5249	34.6834
15	34.8871	36.0441	36.4596	35.9791	35.5538	36.1596	34.9511	35.9656	35.9585	35.4215	36.0297	35.0626	35.5023	35.4105	36.5142	35.6106	36.3453	36.2267	35.0021	35.5350185185185*	36.3836	36.2752	35.831	35.774	35.744	36.5266	35.4726	34.6551
15.1667	34.8145	35.9012	36.4258	36.0312	35.5726	36.1266	34.8356	36.2688	35.9423	35.4676	36.1453	35.2127	35.1312	35.3569	36.3715	35.3712	36.0143	36.1079	34.9662	35.5100185185185*	36.4899	36.3126	35.763	35.6115	36.0266	36.0217	35.5484	34.6141
15.3333	34.823	35.9854	36.2553	36.0653	35.5098	36.3053	34.4007	36.4577	35.8794	35.3767	36.1594	35.166	34.9167	34.9746	36.2243	35.5824	35.9557	36.006	35.176	35.7813518518519*	36.4646	36.1076	35.8437	35.1573	35.9276	35.5362	35.3621	34.6875
15.5	34.9668	36.0578	36.0821	35.7674	35.3591	36.2444	34.49	36.5245	35.7449	35.6106	36.1989	35.2736	34.954	34.9115	36.0684	35.5196	35.8201	35.9099	35.5099	35.7564074074074*	36.3837	36.048	35.9369	35.1021	36.0153	35.1945	35.5291	34.8106
15.6667	35.5008	36.102	35.556	35.5661	35.2093	36.2415	34.3953	36.6374	35.8559	35.7147	36.3565	35.7016	34.9961	35.1204	35.9529	35.5581	35.6978	35.7751	35.8733	35.5971481481482*	36.3091	36.3699	36.4437	35.0581	36.2714	35.4273	35.8326	34.9263
15.8333	35.7061	36.3835	35.8144	35.8776	35.1483	36.2044	34.4773	36.6114	35.8681	35.8565	36.3852	35.7628	34.853	34.8781	35.79	35.5373	35.6369	35.7532	35.967	35.3662962962963*	36.0838	36.3588	36.2937	35.4086	36.3347	35.3244	35.6905	34.8674
16	35.473	36.237	36.1186	35.9748	35.2955	36.1304	34.4388	36.6059	36.0987	36.0024	36.384	36.4068	35.3433	34.0523	35.7923	35.5709	35.2689	35.7773	36.077	35.1119259259259*	36.0728	35.7986	36.2279	35.3344	36.3191	35.2309	35.7047	34.8741
16.1667	35.5457	36.4418	36.1594	36.1152	35.2596	35.9949	34.7037	36.565	36.1415	35.8397	36.3887	36.4543	35.8125	34.0629	35.8925	35.8811	35.5097	35.4203	36.0688	34.8467592592593*	35.9407	35.8677	36.1997	35.4037	36.2443	35.647	35.5385	34.891
16.3333	35.6097	36.5993	36.3506	36.5396	35.3034	35.8117	34.908	36.5898	36.2197	35.5453	36.4792	36.5138	35.7673	34.5708	35.9947	35.764	35.5612	35.2947	35.726	34.5868518518519*	35.7561	36.1678	36.1976	35.8711	36.3479	35.6977	35.7339	34.7376
16.5	35.614	36.725	36.5156	36.6583	35.4472	35.9012	35.061	36.4764	36.3611	34.9061	36.4514	36.5124	35.7311	34.8019	36.0088	35.8793	35.4954	35.152	35.7221	34.8288148148148*	35.6105	36.0954	35.907	35.7234	36.3344	35.9851	35.7388	34.55
16.6667	35.9469	36.6645	36.9889	36.4379	35.4639	35.8348	35.1127	36.4244	36.246	34.7473	36.4344	36.2713	35.7259	34.936	36.056	35.9135	35.4782	35.2548	35.6206	34.9759259259259*	35.4635	35.9756	35.6666	35.437	36.4325	35.8284	35.686	34.5869
16.8333	35.8767	36.7084	36.9241	36.469	35.3671	35.8235	35.4217	36.3641	36.4421	34.2551	36.5143	36.1791	35.9717	35.1003	36.0882	35.7507	35.1815	35.2143	35.0916	35.1454259259259*	35.5633	35.9802	35.6773	34.7735	35.9808	35.9014	35.7209	34.6123
17	36.0844	36.8334	36.7611	36.4818	35.0012	35.8088	35.3312	36.3147	36.4816	34.4284	36.5234	36.0792	35.7991	35.9923	35.9749	35.7308	35.4906	35.2854	34.9441	34.8570555555556*	35.5303	36.5472	35.6724	34.8519	36.0573	35.9221	35.5774	34.7005
17.1667	36.3209	36.8746	36.6091	36.4903	35.0723	35.8359	35.2168	36.4357	36.421	34.1427	36.5042	35.9681	35.6447	36.0585	35.9906	35.6483	35.195	35.6686	34.9535	34.8911296296296*	35.6219	36.5504	35.7595	34.9145	35.9515	35.8924	35.5472	34.6974
17.3333	36.3027	36.8651	36.4044	36.3041	35.1466	35.7519	35.4692	36.334	36.2182	34.496	36.4728	35.923	35.819	36.1031	36.0116	35.5681	35.1099	35.8915	35.3004	34.9348703703704*	35.6914	36.5222	35.7807	34.909	35.9163	35.7839	35.4599	34.7313
17.5	36.3088	36.7993	36.3664	36.27	35.2369	35.5619	35.2139	36.1236	36.0567	35.035	36.5032	35.8898	35.7354	36.14	36.1566	35.6637	35.2443	35.9771	35.1716	34.8630925925926*	35.756	36.5056	35.7961	35.2286	36.0869	35.9223	35.5606	34.8261
17.6667	36.3105	36.5449	36.193	36.3511	35.1593	35.8224	35.0965	36.1634	35.9712	34.2456	36.4854	36.0374	35.695	36.2484	36.1383	35.4827	35.4086	36.0083	35.2313	34.8427777777778*	35.9689	36.5637	36.0545	35.4718	35.9073	36.1435	35.2799	34.8311
17.8333	36.4765	36.2974	36.0883	36.1488	35.3219	35.755	35.1384	36.2653	35.9762	34.2459	36.4655	35.7633	35.6848	36.1739	36.1574	35.3843	35.6882	35.9809	35.9024	34.8190925925926*	36.0541	36.4189	36.0759	35.7497	36.1398	36.037	34.9513	34.9223
18	36.5563	36.3025	36.1597	35.9537	35.5884	35.613	35.1787	36.3906	35.8692	34.2578	36.3911	35.8289	35.8578	36.1358	36.3081	35.272	35.7214	35.7196	35.9778	34.6406481481482*	35.9185	36.3406	36.1011	35.7383	36.2206	35.5954	35.1421	34.8877
18.1667	36.5332	36.2777	36.1864	35.9365	35.5603	35.573	35.2486	36.2686	35.6888	33.7992	36.4826	35.8306	35.8386	36.2292	36.3252	34.3107	35.9843	35.5917	35.9396	34.5297037037037*	35.8311	36.1146	35.9254	35.6598	36.3293	35.6704	35.4048	34.9978
18.3333	36.6746	35.934	36.3169	35.9869	35.4953	35.5553	35.1944	36.3138	35.9075	33.6122	36.3939	35.9379	35.7499	36.1106	36.2054	34.1002	35.9443	35.5629	36.0127	34.7208518518519*	35.975	36.1306	35.9139	35.6664	36.0185	36.1607	35.3911	35.0448
18.5	36.3708	35.9313	36.3787	36.2164	35.3062	35.6396	35.417	36.6232	36.1921	33.0634	36.3017	35.7352	35.7263	36.1421	35.689	34.085	35.9429	35.5282	36.033	34.8362037037037*	36.0664	36.3072	35.9398	35.5781	36.0453	36.1854	35.3196	35.0439
18.6667	36.1296	36.0879	36.3898	36.0692	35.3353	35.5626	35.3808	36.6844	36.2529	33.5834	36.2058	35.6613	35.7017	35.9916	35.6918	34.3114	35.9886	35.522	35.9501	34.9298333333333*	35.8822	36.2747	36.0472	35.5562	35.801	35.6039	35.658	35.1094
18.8333	36.1334	36.268	36.4113	36.3181	35.391	35.6585	35.2625	36.5043	36.1111	34.0529	36.0836	35.8817	35.6819	36.116	35.5463	34.5958	35.8555	35.2382	35.7954	34.1957777777778*	35.7383	36.3806	35.9874	35.7414	36.1111	35.7113	35.7411	35.0727
19	36.1062	35.9936	36.3021	36.5551	35.4598	35.7875	35.2255	36.5477	36.0315	33.796	36.0045	35.8532	35.7306	36.0814	35.4987	34.2328	35.7959	35.5052	35.8006	34.4665185185185*	35.8704	36.4421	35.8702	35.7667	35.8751	35.9517	35.6721	35.0998
19.1667	35.7286	35.9894	36.2164	36.5749	35.509	35.9404	35.3937	36.3828	36.2344	34.4301	35.906	35.8227	35.7595	36.0949	35.3835	35.3389	35.7527	35.6304	35.718	34.5252407407407*	35.9707	36.6876	35.8317	35.7809	35.9319	35.7586	35.668	35.0491
19.3333	35.5766	36.3116	36.3216	36.5788	35.5146	36.0762	35.1591	36.3832	36.2524	34.1047	35.9443	35.6814	35.7941	36.2281	35.4061	35.4667	35.7635	35.5077	35.6054	34.2115*	35.8913	36.2492	35.7885	35.7841	36.3118	35.5896	35.3989	34.886
19.5	35.774	36.1437	36.1424	36.366	35.5316	36.0197	35.1164	35.5722	36.2274	34.5427	35.8318	35.8908	35.8452	36.2475	35.8333	35.4748	35.784	35.3867	35.6959	33.7747222222222*	35.8393	36.2558	35.9125	35.5191	35.8243	35.5495	35.3111	34.9238
19.6667	35.9996	36.2641	36.4051	36.3942	35.5338	35.9668	35.4193	34.8733	36.3916	34.6209	35.8404	35.8056	35.8185	36.1368	35.8121	35.5015	35.5921	35.3522	35.7737	33.451462962963*	36.0156	36.2977	35.9145	35.6212	36.2286	36.146	35.0793	34.9087
19.8333	35.7079	36.2258	36.4496	36.2902	35.4795	35.853	35.5405	34.6175	36.3372	34.7355	35.7595	35.766	35.7366	36.1143	35.9571	35.0718	35.6168	35.5882	35.5052	33.8954074074074*	36.0739	36.2505	35.9152	35.8045	35.8827	36.0434	35.2766	34.8669
20	35.5944	36.3068	36.1849	36.0776	35.2813	35.7263	35.4552	33.5307	36.3303	34.7987	35.8905	35.7266	35.6917	36.0639	35.9239	35.673	35.53	35.2785	35.536	33.8263333333333*	35.9268	36.2016	35.9936	35.7812	35.7663	36.0336	35.2658	34.7844
20.1667	35.868	36.2965	35.863	36.0438	35.1671	35.4131	34.8616	33.7019	36.2462	34.8638	35.9219	35.6559	35.6574	35.9859	35.9078	35.714	35.478	35.3203	35.6064	33.6969444444444*	35.9005	36.0673	36.1158	35.737	35.6461	35.7594	35.2661	34.7171
20.3333	35.7933	36.1193	35.8	35.9895	35.1335	35.2265	34.8173	33.7723	36.2038	35.374	35.9744	35.5552	35.6431	35.8579	35.8763	35.4678	35.2681	35.3773	35.6551	33.6285555555556*	35.8126	36.5234	36.3186	35.8033	35.6757	35.826	35.5045	34.8816
20.5	35.7429	36.0957	35.7512	36.1897	35.1328	35.2704	34.9221	34.6053	36.0167	35.2936	36.1088	35.3863	35.5828	35.6034	35.8699	34.8384	34.9319	35.6102	35.4585	33.6046666666667*	35.7803	36.3911	36.2334	36.2046	36.1212	35.7165	35.5997	34.9301
20.6667	35.6343	36.0028	35.6179	35.9974	35.0889	35.2867	34.9655	35.2994	35.8225	35.5679	36.2423	35.4041	35.6023	35.7753	35.8784	34.7938	34.7875	35.6728	35.3265	33.3985925925926*	35.74	36.2903	36.1459	36.1801	35.9347	35.7519	35.8732	34.9718
20.8333	35.6997	36.0792	35.7238	35.9912	34.9527	35.3048	34.8763	34.5305	35.8964	35.0801	36.4596	35.335	35.5675	35.8144	35.8873	35.304	34.6722	35.6967	35.5525	33.355462962963*	35.656	36.4271	36.3071	36.2031	36.212	35.5833	35.9383	34.9207
21	35.7887	34.8037	36.0059	36.1557	34.9857	35.5136	35.0609	35.46	35.8364	35.2326	36.5148	35.214	35.4775	35.8235	35.8791	35.2529	34.805	36.0326	35.4367	33.2946296296296*	35.7638	36.3513	36.3838	36.2095	36.5383	35.522	35.9379	34.9195
21.1667	35.6174	34.6395	36.4093	36.1166	35.007	35.6868	35.2412	35.5234	35.7399	35.4	36.549	35.1704	35.7086	35.5703	35.8992	35.2039	34.72	35.7908	35.3786	33.3112222222222*	35.8312	36.4143	36.5012	36.0939	36.5084	35.9981	35.6869	34.9073
21.3333	35.6022	34.8643	36.3272	36.285	35.0729	35.9211	35.6059	35.4772	35.6559	35.5058	36.5761	35.1939	35.8058	35.584	35.8942	35.6879	34.8516	35.4295	35.2595	33.3381666666667*	36.0313	36.4465	36.4171	36.0929	36.3221	36.1276	35.4867	34.8606
21.5	35.583	34.9729	36.5192	36.0321	35.102	35.9404	35.4452	35.3454	35.8131	35.4572	36.6185	35.2707	35.9262	35.8556	35.8705	36.3679	34.9426	35.1049	35.2595	33.3538518518519*	36.0903	36.3351	36.5414	36.1006	36.1329	36.0051	35.3419	34.8081
21.6667	35.6831	34.9747	36.2817	36.3651	35.1576	35.9168	35.217	35.2702	35.8379	35.5164	36.5241	35.2147	35.9412	35.8402	35.8396	36.374	35.1777	35.1291	35.291	33.4624074074074*	36.0567	36.283	36.4671	36.0291	36.2186	36.1082	34.9985	34.718
21.8333	35.5588	34.7135	36.1463	36.4497	35.2123	35.8218	35.1697	36.1382	35.6812	35.8343	36.4642	35.2349	36.0534	35.8812	35.7775	36.1671	35.228	34.9973	35.2565	33.4070185185185*	36.1905	36.1644	36.2937	36.0925	36.3052	36.256	34.8827	34.7782
22	35.3742	35.9947	36.1731	36.4996	35.2028	35.6309	35.1264	36.1892	35.9636	35.4949	36.4289	35.2751	36.1991	36.0313	35.7968	36.1987	35.1233	34.5671	35.2994	33.3821111111111*	36.2681	35.9635	36.2352	36.1171	36.0299	36.4717	34.97	34.711
22.1667	35.5299	36.1326	36.0308	36.5705	35.1855	35.4997	35.2326	36.1777	36.2821	35.4997	36.3675	35.2791	36.1189	36.2343	35.7857	36.1294	34.9424	34.6993	35.2851	33.3134074074074*	36.3059	35.7762	36.1956	36.2279	35.9194	35.8339	35.2099	34.7032
22.3333	35.5539	35.9594	35.6215	36.561	35.2967	35.4365	34.9636	36.0144	36.1401	35.256	36.3927	35.2888	36.0976	36.1146	35.8072	36.2045	34.9277	34.6293	35.3649	33.1954444444445*	36.2754	35.7382	36.1826	36.1003	35.6783	35.1309	35.4653	34.7431
22.5	35.6449	35.0258	35.3827	36.7157	35.1484	35.4297	34.9079	35.736	36.0306	35.5911	36.3844	35.2853	35.7854	36.0448	35.7939	36.1082	35.001	34.9917	35.3489	32.9839074074074*	36.3213	35.9537	36.0285	35.8054	35.877	35.2105	35.5168	34.8071
22.6667	35.3932	35.064	35.3775	36.7105	35.0939	35.3157	34.9306	35.7308	36.1598	35.5989	36.5519	35.3257	35.7784	36.0825	35.761	36.0676	34.8701	34.661	35.354	32.8407222222222*	36.4285	35.816	36.1024	35.8152	35.8618	35.2009	35.7217	34.8375
22.8333	35.5127	35.2215	35.2653	36.7258	35.1877	35.5463	34.861	35.9717	36.2245	35.7337	36.4993	35.2684	35.866	36.0156	35.8071	35.8567	34.8963	34.3518	35.4519	32.8051481481482*	36.4446	35.8601	36.3157	35.5426	35.8359	35.2529	35.7996	34.8073
23	35.7163	35.379	35.0217	36.4778	35.3165	35.7212	34.728	35.9912	35.5072	36.0863	36.4923	35.2469	35.9163	35.43	35.8449	35.9245	34.9464	34.6467	35.2344	32.8258333333333*	36.3106	36.0052	36.3054	35.4383	36.0439	34.6224	35.7469	34.8489
23.1667	35.6214	35.2617	35.0486	36.383	35.3697	35.9337	34.6631	35.9634	35.3547	36.1278	36.4503	35.2002	35.9585	35.4176	35.7875	35.86	35.2427	34.6306	35.1374	32.8807037037037*	36.2221	36.0611	36.3973	35.3768	35.976	35.0508	35.6172	34.8805
23.3333	34.9584	35.2083	35.2096	36.4211	35.1799	35.9419	34.4771	36.1208	35.381	36.3784	36.4474	35.1539	35.9669	35.4677	35.8032	35.8224	35.3226	34.9274	34.9834	32.967037037037*	36.2146	36.0012	36.4009	34.8723	36.088	35.5469	35.4523	34.8274
23.5	35.0001	36.0449	35.1503	36.4791	35.4091	35.9615	34.5525	36.4704	35.4823	36.3307	36.3698	35.0917	36.2818	35.4966	35.8166	35.8469	35.3787	34.6914	34.4469	33.1692592592593*	36.1962	35.7206	36.4309	35.0801	36.1638	35.6034	35.3816	34.7166
23.6667	34.8791	36.0788	35.2912	36.5014	35.3956	36.1787	34.198	36.4515	35.3126	36.2388	36.0718	35.0371	36.1571	35.4449	35.8155	35.8101	35.4263	34.9525	34.3637	33.3075185185185*	36.1778	36.0368	36.4751	35.0489	36.2249	35.5724	35.4005	34.6544
23.8333	35.0729	35.9164	35.2196	36.4874	35.2516	36.1083	34.168	36.2544	35.4539	36.2662	36.0223	35.0264	36.1119	35.5203	35.7222	36.172	35.5411	35.477	34.4743	33.3965740740741*	36.1684	35.8937	36.3697	35.1044	36.1207	35.2016	35.332	34.6806
24	34.8331	35.6984	35.3732	36.5379	35.2666	35.9771	34.2939	36.2209	36.119	36.3009	35.9916	35.0244	35.9949	35.9806	35.6835	35.8806	35.5158	35.6514	34.8209	33.352*	36.1225	36.0336	36.1984	34.6539	36.1728	35.8392	35.3154	34.709
24.1667	34.8265	35.7782	35.2625	36.5964	35.2924	36.0117	34.3848	36.1871	36.1665	35.8886	36.1127	35.0265	35.9799	35.817	35.7484	35.9238	35.5587	35.8247	35.0262	33.3062222222222*	36.1511	36.0725	36.2255	34.8148	36.4749	36.0173	35.4287	34.7083
24.3333	35.5065	35.9762	35.4372	36.6433	35.2163	36.0679	34.5907	36.2186	36.2915	35.8908	35.9688	35.0214	35.8679	35.959	35.6881	35.9849	35.5524	36.045	35.0839	33.2847407407407*	36.081	36.0274	36.4484	35.3095	36.7031	36.1187	35.3595	34.7866
24.5	35.5304	36.1619	35.4971	36.6078	34.879	36.1443	34.4941	36.2218	36.1382	35.897	36.0081	34.9942	35.8748	36.0518	35.6354	36.0313	35.4196	36.2909	35.6796	33.2046481481481*	36.0061	36.2137	36.655	35.413	36.5099	36.1111	35.4043	34.7426
24.6667	35.6485	35.6978	35.4146	36.3135	35.0145	36.0882	34.8874	36.2878	36.3088	35.9967	35.9276	34.9894	35.9711	36.1155	35.6503	36.0538	35.462	36.4017	35.8295	33.2511296296296*	35.9454	35.8499	36.544	35.5177	36.4736	35.9756	35.4476	34.7242
24.8333	35.4104	35.0053	35.4384	36.4168	35.3387	36.0344	35.1439	36.5566	36.4181	35.9774	35.6622	35.0123	35.8938	36.1064	35.6733	35.7838	35.4677	36.0694	35.7627	33.2147222222222*	35.8962	34.9952	36.5756	35.6752	36.4176	36.2892	35.4406	34.6816
25	35.4871	34.9936	35.4267	36.3844	35.2173	35.9522	35.0704	36.6094	36.4793	35.9226	35.6633	34.9612	36.0213	36.0222	35.6548	35.932	35.0874	36.1681	35.7679	32.9692037037037*	36.0482	34.9608	36.7558	36.1725	36.3385	36.3309	35.3927	34.664
25.1667	35.5994	35.0637	35.452	36.3047	35.1329	35.8485	35.1226	36.6385	36.5096	36.3992	35.5401	34.9453	35.6794	36.1403	35.6305	35.9782	35.193	36.1874	35.696	33.448537037037*	36.1239	34.9572	36.7315	36.0791	36.3761	36.2525	35.0985	34.6372
25.3333	35.717	35.0439	35.2963	36.0508	35.2146	35.7346	35.0357	36.6181	36.5204	36.3667	35.392	34.9154	35.6657	36.0558	35.6607	35.8053	35.0685	36.1924	35.8175	33.8579814814815*	36.2182	34.9841	36.4894	36.1174	36.2709	36.0459	35.0466	34.5757
25.5	35.209	34.7596	35.2874	36.0358	35.495	35.711	34.9752	36.5745	36.5672	36.3817	35.166	34.9098	35.5751	35.931	35.7121	35.6796	34.9988	36.0974	35.9649	33.902962962963*	36.3375	34.9661	36.3729	35.6556	36.1979	36.0039	34.8939	34.5801
25.6667	35.2332	35.1507	35.3578	36.3046	35.5402	35.7728	35.0589	36.5411	36.515	36.4024	35.3341	34.9269	35.7029	35.9208	35.7611	35.815	35.0611	36.0996	35.7116	34.2313333333333*	36.2593	35.1409	36.4025	35.2109	36.0122	35.689	34.8091	34.6618
25.8333	35.2071	36.0414	35.4048	36.3334	35.2668	35.9196	34.9938	36.4472	36.4763	36.1565	35.6474	34.8989	35.8012	35.8636	35.7483	36.08	34.8057	36.3966	35.6048	34.6865*	36.3842	36.1695	36.3154	35.2725	36.039	35.6303	34.3661	34.7202
26	35.3869	36.0656	35.5188	36.2295	35.3667	36.1228	35.2189	36.3146	36.2488	35.998	35.5722	34.8824	35.7556	36.0446	35.7451	35.9917	34.9747	36.2987	35.4581	35.4498	36.2959	36.2126	36.1813	35.379	36.0778	35.5164	34.4456	34.714
26.1667	35.5082	35.873	35.7726	36.1228	35.3424	36.1769	35.0983	36.1893	36.2202	35.8827	35.4928	34.8816	36.0552	35.9283	35.7419	35.8312	34.6733	36.2264	35.4426	35.4583	36.0439	36.1831	36.1104	35.3549	35.9571	35.2639	34.7202	34.6524
26.3333	35.0799	35.8331	35.8151	36.3113	35.5769	36.341	35.0607	36.1712	36.1156	35.896	35.6798	34.8267	36.1109	35.9856	35.7241	35.8163	34.676	36.1733	35.281	35.5772	35.8154	36.1355	36.1524	35.3852	35.9342	35.3844	35.0035	34.5287
26.5	35.3737	35.9619	35.8761	36.1161	35.5133	36.3136	35.1409	36.0784	36.0891	35.9418	35.5127	34.8196	36.2219	36.1222	35.6741	35.7397	34.4938	36.0919	35.1655	36.0044	35.7693	36.1501	36.1123	35.6475	36.034	35.4617	35.3353	34.4824
26.6667	35.4383	35.9999	36	35.9544	35.5236	36.1897	35.2121	35.934	36.127	34.8221	35.5449	34.7792	36.2591	36.1276	35.6112	35.3494	34.5239	36.1191	35.2588	36.1199	35.8274	36.1466	36.0728	36.0448	36.2289	35.898	35.3921	34.4519
26.8333	35.4815	35.7658	36.2416	35.916	35.4289	36.1371	35.2032	35.9173	36.1669	35.0096	35.5133	34.7873	36.2121	36.2735	35.618	35.2072	33.9203	35.5785	35.2315	36.2068	35.7018	36.0215	36.1696	35.9456	36.3214	36.1178	35.9658	34.4108
27	35.2536	35.9248	36.3622	36.2338	35.5711	35.7916	34.9691	35.9531	36.3694	34.627	35.6608	34.4945	36.2959	36.1905	35.5702	35.1621	33.6902	35.6026	35.0894	36.2562	35.8166	36.0234	36.3186	35.8471	36.2979	36.292	35.8472	34.3825
27.1667	35.0487	36.0409	36.3126	36.2968	35.5879	35.7096	35.1552	36.0301	36.1284	34.6166	35.8321	34.5032	36.2675	36.5214	35.5415	35.31	33.5058	35.6226	35.2412	36.0942	35.7776	36.1832	36.3294	35.1996	36.1059	36.3504	35.8406	34.6216
27.3333	35.3376	36.0692	36.5292	36.2712	35.422	35.4971	35.161	36.0006	36.2886	34.6698	35.9033	34.6019	36.3132	36.4964	35.5288	35.2778	33.7098	35.5896	35.4454	36.081	35.9816	36.2002	36.389	35.1848	36.3329	35.94	35.8167	34.6802
27.5	35.4823	36.2463	36.7049	36.4222	35.3139	35.3903	35.1677	35.9979	36.3867	34.4873	36.2836	34.6745	36.3286	36.373	35.4794	35.3253	34.0107	35.8313	35.4218	36.1141	35.9093	36.2885	36.449	35.3831	36.4481	35.9434	35.7984	34.6292
27.6667	34.7132	36.2212	36.6333	36.5317	35.2112	35.4587	35.069	35.9032	36.3822	35.5426	36.3559	34.7383	36.2914	36.2985	35.4492	35.5478	33.9794	35.4947	35.5587	35.935	35.9525	36.344	36.5819	35.3754	36.4674	36.0455	35.686	34.5421
27.8333	34.7608	36.4235	36.2766	36.5928	35.2361	35.4756	35.1856	35.9074	36.0181	35.4203	36.4645	34.7506	36.3279	36.209	35.4674	35.2112	34.8076	35.8024	35.684	35.8451	35.7566	36.2687	36.5783	35.3743	36.4429	35.9583	35.6233	34.4391
28	34.8169	36.4496	36.15	36.4848	35.0027	35.7445	35.3806	35.9099	36.0206	35.961	36.2981	35.1603	36.2972	36.3052	35.4786	35.2154	35.1832	35.8131	35.6532	35.8354	35.6355	36.2821	36.6293	35.3975	36.5334	35.8067	35.7826	34.4876
28.1667	34.8937	36.5029	36.067	36.493	35.1076	35.8445	35.2916	35.9108	36.1529	35.9619	36.2346	35.2475	36.3761	36.2846	35.487	34.8084	35.483	35.7487	35.5091	35.984	35.7237	36.2329	36.6749	36.0936	36.8264	35.9859	35.7582	34.3106
28.3333	35.0617	36.4511	35.776	36.5069	35.1242	35.8695	35.3906	35.8933	35.9657	35.877	36.0073	35.2891	36.4215	36.3986	35.4904	34.9743	35.427	35.8089	35.4305	35.9781	35.5846	36.3524	36.7123	36.1832	36.5689	36.4777	35.7511	34.3593
28.5	35.0089	36.4084	35.4437	36.5629	35.138	35.8967	35.5723	35.925	35.721	36.0626	35.8181	35.3338	36.3904	36.5223	35.5461	35.1258	35.3779	35.7303	35.3932	36.0064	35.4808	36.2278	36.6904	36.1684	36.6083	36.4458	35.6804	34.4828
28.6667	35.8092	36.392	35.5581	36.3677	35.1473	35.5814	35.6265	36.1286	35.6148	36.1168	35.4515	35.3482	36.2972	36.6178	35.5229	35.1624	35.4276	34.6667	35.3014	36.1171	35.2672	36.2062	36.6931	36.2353	36.4136	36.3919	35.773	34.4538
28.8333	35.9475	36.395	35.5974	36.2278	35.2065	35.3989	35.4094	36.2008	35.7046	36.3161	35.2913	35.4654	36.0765	36.6263	35.4846	35.6057	35.351	34.8412	35.1639	36.1032	35.3357	36.3109	36.6108	36.2625	36.3436	36.0545	35.7634	34.52
29	35.9998	36.3714	35.3852	36.2524	35.4393	35.4046	35.2906	36.1324	35.5257	36.2284	35.4141	35.4943	35.875	36.6438	35.4846	35.4434	35.4346	34.4083	35.3981	36.0271	35.4041	36.1158	36.5419	36.2988	36.2193	36.1884	35.7743	34.53
29.1667	35.9994	36.4172	35.4543	36.2904	35.4407	35.2653	35.2657	35.8554	35.4922	36.3273	35.4034	35.4761	35.7913	36.633	35.526	35.8708	35.6221	34.3804	35.3916	36.0824	35.5374	36.2045	36.2445	36.2986	36.148	36.2223	35.8513	34.6008
29.3333	35.9977	36.1688	35.4934	36.2295	35.5307	35.2974	35.2291	35.8288	35.6996	36.0099	35.5266	35.5094	35.7178	36.4442	35.4893	35.7908	35.6414	34.2256	35.3681	36.0405	35.6046	36.0946	35.9905	36.2643	36.3648	36.2932	35.8732	34.6055
29.5	36.0414	36.2067	35.8536	36.1512	35.523	35.2957	35.0102	35.8835	35.0228	35.9379	35.5647	35.5206	35.4694	36.3703	35.4523	35.6975	35.7723	34.0179	35.5419	35.9908	35.7704	36.0649	35.7238	35.8395	36.3104	36.3205	35.8719	34.6541
29.6667	36.0996	36.24	35.8826	36.3859	35.4629	35.5941	34.8439	35.8581	35.2131	35.6844	35.898	35.6556	35.328	36.3292	35.4536	35.7214	35.5401	35.3397	35.6484	35.9084	36.0626	36.058	35.3518	35.8214	35.5592	36.2593	35.8641	34.8188
29.8333	36.0941	36.0717	36.0788	36.4937	35.414	35.4985	34.8079	35.7655	35.2013	35.341	36.0395	35.7293	35.2111	36.2958	35.4364	35.8176	35.6253	35.3172	35.7822	35.9171	36.3196	35.7874	35.3179	35.7835	35.4322	36.5802	35.8273	34.8785
30	36.176	36.0308	36.3312	36.4179	35.2137	35.3445	34.7906	35.7994	35.204	35.1066	35.9789	35.8765	35.2888	36.2572	35.3357	36.08	35.5431	35.3678	35.7807	35.9445	36.287	35.7163	35.0339	35.7214	34.9104	36.3961	35.7009	35.0827
30.1667	35.946	35.9825	36.2952	36.3285	35.2191	35.3319	34.7393	36.0777	35.231	35.0028	36.0481	36.0503	35.2489	36.235	35.2046	36.1576	35.3526	35.3775	35.7559	35.75	36.2729	35.4343	35.1694	35.8646	35.1782	36.2121	35.248	35.2156
30.3333	35.9752	36.278	36.3754	36.4272	35.0323	35.281	34.7308	36.0862	35.1845	35.0623	36.1302	36.1661	35.2426	36.3588	35.2489	36.1985	35.2324	35.4947	35.824	35.7019	36.3311	35.1909	35.3619	35.4769	35.1341	36.0583	34.8709	35.3302
30.5	36.0136	36.2875	36.1654	36.443	35.1656	35.3115	34.7467	35.974	36.1243	35.0024	36.2423	36.3267	35.2182	36.363	35.2078	36.3054	35.1334	35.6253	35.7081	35.5913	36.265	35.3913	35.661	35.4138	35.0155	35.9461	34.7609	35.3858
30.6667	35.9047	36.1125	35.9912	36.3779	35.1019	35.3764	34.7216	35.9827	35.9626	35.1689	36.2878	35.9611	35.3586	36.2695	35.1835	36.3256	35.3542	35.6063	35.6869	35.4006	36.3991	35.5595	36.0323	35.6132	35.9748	35.8973	34.962	35.5403
30.8333	35.8134	36.1986	35.8399	36.416	35.1771	35.6375	34.6646	36.0899	36.1549	35.4049	36.2152	35.695	35.6463	36.0629	35.1666	36.3306	35.3835	35.633	35.5748	35.3024	36.4374	35.7948	36.0378	35.7206	36.0238	35.793	35.0133	35.7102
31	35.7896	35.9974	35.8336	36.552	35.3767	35.8167	34.6457	36.1632	36.1446	35.6584	36.2578	35.6856	35.6638	35.8343	35.171	36.4191	35.5442	35.8874	35.5092	35.1336	36.3466	36.0011	36.1827	35.5609	36.4738	35.7974	35.1381	35.6372
31.1667	35.9316	35.8307	35.7751	36.456	35.2779	35.8366	34.7527	36.1431	36.1808	35.7806	35.889	35.787	35.6695	35.5744	35.2229	36.4027	35.7235	35.7621	35.5129	35.0458	36.4403	36.1305	36.201	35.1392	35.9715	35.797	35.1635	35.64
31.3333	35.9025	35.8914	35.8847	36.1748	35.3406	36.0371	34.7282	36.1576	36.2463	36.0689	35.6252	35.8906	35.7351	35.3095	35.2089	36.3903	35.9191	35.4767	35.3982	35.0185	36.3969	36.031	36.1544	35.2208	35.8463	35.7386	35.1416	35.6198
31.5	35.6414	35.8111	36.0445	36.004	35.5814	35.912	34.7049	36.3297	36.2653	35.8691	35.5965	35.9766	35.9352	35.285	35.2243	36.4334	36.058	35.4654	35.2986	35.0844	36.1931	36.4073	35.9509	35.4296	35.8143	35.7149	35.1892	35.6879
31.6667	35.7312	35.8711	36.1466	36.104	35.7291	35.7779	34.6513	36.2848	36.4281	35.9503	35.5674	36.3332	35.9568	35.3219	35.1307	36.4994	36.0918	35.4553	35.219	34.8981	35.9159	36.5166	35.7055	34.8906	35.5897	35.6402	34.8608	35.5729
31.8333	35.5029	35.7978	36.388	35.9298	35.8702	35.5889	34.7692	36.2696	36.178	36.0357	35.5973	36.6274	35.911	35.3944	35.0806	36.5653	36.1303	35.4291	35.2283	34.6245	35.8014	36.6955	35.7304	34.5196	35.445	35.5625	34.6826	35.4584
32	35.3018	35.911	36.0218	35.7756	35.6612	35.4004	34.7816	36.2411	36.297	36.1126	35.5341	36.4565	35.9466	35.2648	35.053	36.2621	36.2321	35.4239	35.1656	34.4438	35.9157	36.7568	35.7981	34.3179	35.2617	35.4176	34.4615	35.1826
32.1667	35.5183	36.0651	35.9564	36.0502	35.6607	35.3448	34.3999	36.1451	36.4305	36.0296	35.7678	36.0104	35.9532	35.1591	34.9991	36.1156	36.2609	35.4375	35.133	34.2873	35.7531	36.8978	35.8354	34.7567	35.2003	35.3962	34.7324	35.0197
32.3333	35.548	36.0042	35.6577	35.4851	35.6551	35.3324	34.2598	36.1216	36.4356	36.0379	36.0315	35.8623	35.8691	35.3767	34.8602	35.8396	36.266	35.6275	35.1249	34.1597	35.6998	37.1686	35.733	35.5542	35.0058	35.3811	34.978	34.8955
32.5	35.5809	35.9247	35.5771	35.7343	35.4841	35.4711	34.1124	36.0182	36.4771	36.2654	35.8556	35.7768	35.8707	35.4006	34.7935	35.514	36.4256	35.643	35.1728	34.0226	35.8922	36.6399	35.8513	36.462	34.781	35.3209	35.0413	35.4832
32.6667	35.4079	35.7733	35.3902	35.7182	35.5836	35.3361	33.9821	36.0402	36.2613	36.2437	35.689	35.8036	35.876	35.379	34.8091	35.527	36.3951	35.5834	35.0873	34.2496	35.8935	36.3168	35.9396	37.4071	34.6151	35.1454	35.108	36.0286
32.8333	35.5699	35.7595	35.1044	35.7021	35.3481	35.506	33.9007	36.0528	36.5137	36.2135	35.5962	35.7326	35.8516	35.4771	34.7758	35.5104	36.2262	35.5367	34.9899	34.3938	35.8065	36.0084	35.8846	38.1058	34.4961	35.0879	35.1437	36.4196
33	35.5676	35.8635	35.5485	35.8936	35.5274	35.6754	33.9529	35.9869	35.7973	36.2161	35.6944	35.8062	35.7922	35.8057	34.7672	35.8218	36.2375	35.4783	34.9065	34.4946	35.7419	35.7399	35.8216	38.8576	34.3823	35.1026	35.1907	36.906
33.1667	35.3658	35.6361	35.8516	35.7567	35.7836	35.8499	34.4561	36.1812	35.68	36.2254	35.7838	36.1051	35.7656	36.1529	34.7502	35.4363	35.8152	35.444	34.8091	34.5874	35.6776	35.4729	35.7435	39.2302	34.2945	35.0748	35.1077	37.1135
33.3333	35.1813	35.6026	36.287	36.5383	35.9097	35.7308	34.6463	36.2408	35.6072	36.1765	35.745	36.1438	35.719	36.145	34.7014	35.3946	35.7743	35.3728	34.7202	34.4614	35.6204	35.4296	35.7169	39.0676	34.1995	34.96	34.9942	37.4426
33.5	35.1602	35.7899	36.3246	36.4906	36.1132	35.6093	34.487	36.1546	35.4336	36.2019	35.7632	36.0618	35.6919	36.1515	34.6467	35.6936	35.4362	35.2855	34.5586	34.3883	35.5575	35.2668	35.5782	38.5622	34.0953	34.8783	34.7909	36.9957
33.6667	35.1775	35.8621	36.5892	36.5487	36.1155	35.8744	34.6641	36.1861	35.6173	36.1575	35.9063	35.9857	35.6692	36.1827	34.6549	35.65	35.1698	35.1823	34.4581	34.2439	35.4554	35.181	35.5096	38.1145	33.9993	34.9233	34.6669	36.6324
33.8333	35.3522	35.8741	36.8461	36.5436	36.1851	35.7957	34.8611	36.195	35.4324	36.1846	35.9662	35.9778	35.6525	36.1904	34.6214	35.622	34.8704	35.0918	34.4162	34.1519	35.3743	35.0954	35.3964	37.6036	33.9367	34.9303	34.5798	36.4174
34	35.2908	35.8364	36.6553	36.2817	36.0815	35.7408	34.6118	36.1953	36.1684	36.1054	35.8856	36.0239	35.6289	36.1296	34.5849	35.384	34.7837	34.9863	34.3812	34.0733	35.262	35.0573	35.3574	36.8678	33.8699	34.9044	34.5042	35.8068
34.1667	35.2562	35.8582	36.4692	36.3121	35.9017	35.7425	34.2261	36.1913	36.2884	35.9256	35.3271	36.0196	35.6388	36.0802	34.5973	35.8674	35.1062	34.8673	34.3739	33.978	35.1756	34.9671	35.2956	36.0643	33.8331	34.7816	34.447	35.5753
34.3333	35.3517	35.856	36.2507	36.1504	35.8791	35.7341	33.9947	36.2624	36.4235	35.7917	35.3127	35.9781	35.6494	36.0383	34.6852	35.9121	34.9884	34.7293	34.2984	33.8948	35.1013	34.8209	35.2712	35.3756	33.7459	34.7253	34.4624	35.2526
34.5	35.3461	35.6554	36.0177	36.2197	35.8181	35.8326	34.4706	36.4651	36.4316	35.8077	35.4697	36.0076	35.5959	35.9227	34.7643	35.8118	34.7531	34.6046	34.3542	33.7691	35.1607	34.7552	35.3219	34.8688	33.6819	34.6889	34.4135	34.9097
34.6667	35.4268	35.897	36.0551	36.1689	35.6076	35.7872	34.7026	36.4832	36.496	35.864	35.3356	36.0866	35.525	35.9081	34.8263	35.6918	34.9467	34.4731	34.2979	33.6861	35.2389	34.7016	35.3734	34.3191	33.634	34.3758	34.2806	34.6197
34.8333	35.2958	36.1171	35.9384	36.3867	35.6329	35.7309	34.5697	36.4096	36.8072	35.8574	35.3846	35.8133	35.4959	35.9137	34.9334	35.5796	35.3368	34.3077	34.1786	33.604	35.281	34.7093	35.4263	34.0958	33.5481	34.2423	34.2403	34.3141
35	35.4784	36.1748	36.1725	36.4923	35.5849	35.8946	34.9848	36.409	36.6082	35.7936	35.2749	35.7331	35.4576	36.0085	35.0345	35.625	35.0216	34.2169	34.1586	33.5346	35.3948	34.6221	35.4657	34.107	33.4805	34.0927	34.1693	34.5051
35.1667	35.3772	36.3703	36.2556	36.6291	35.6004	35.9351	35.345	36.1486	36.4892	36.0221	35.8673	35.7067	35.41	36.021	35.0283	35.2699	35.1421	34.1412	34.1323	33.465	35.4361	34.5697	35.5011	34.0272	33.3984	33.9909	34.1376	34.1895
35.3333	35.2642	36.3867	36.4336	36.6603	35.5332	35.9571	35.7401	35.7867	36.2833	36.1389	35.8522	35.6616	35.3542	36.1263	35.0011	34.6515	34.9465	34.0726	34.1654	33.4603	35.4642	34.55	35.5887	33.9724	33.3407	33.8628	34.0405	34.0905
35.5	35.3246	36.5705	36.7916	36.5567	35.3507	36.0397	35.8469	35.587	36.3962	36.0841	35.9514	35.3819	35.3205	36.2796	34.9491	34.6716	34.9385	33.9729	34.0622	33.4635	35.3729	34.4752	35.5206	33.9364	33.3098	33.7474	33.9628	34.0234
35.6667	35.5032	36.5009	36.4646	36.2728	35.4947	36.1467	35.8728	35.4769	36.4192	36.0372	36.1271	35.325	35.2854	36.2548	34.963	34.3989	34.6877	33.8876	34.1356	33.459	35.2396	34.3824	35.4727	33.8368	33.2562	33.8578	33.9577	33.9649
35.8333	35.6486	36.3742	36.3295	36.2098	35.4866	36.3789	35.5373	35.4627	36.0196	36.0472	36.1628	35.4944	35.2119	36.2288	34.9816	34.2212	34.3603	33.9352	34.2462	33.4215	35.1569	34.3144	35.4767	33.7744	33.2342	33.7706	33.8245	33.9032
36	35.7684	36.3666	36.1537	36.155	35.522	36.2698	35.4897	35.4754	35.9731	36.213	36.3208	35.5181	35.1448	36.2053	35.0241	34.3428	34.744	33.9071	34.3032	33.3955	35.0573	34.3075	35.4008	33.7084	33.2038	33.6126	33.7949	33.8406
36.1667	36.0192	36.3507	36.2308	36.1503	35.4712	36.1342	35.4395	35.6409	36.0085	36.2506	36.3682	35.4597	35.0931	36.2586	35.1004	34.6595	34.6845	33.8147	34.3506	33.3536	34.9373	34.2375	35.3359	33.7554	33.1945	33.5496	33.6874	34.0029
36.3333	36.1597	36.2959	36.1999	36.42	35.5878	36.1885	34.9067	35.7949	35.9354	36.302	36.3764	35.4822	35.0547	35.959	35.1979	35.3367	34.6596	33.8119	34.5087	33.2835	34.2404	34.2261	35.2713	33.7115	33.1825	33.5356	33.6042	33.9454
36.5	36.3427	36.2712	36.0822	36.3962	35.707	36.1245	34.5986	35.726	35.7726	36.3432	36.3991	35.6812	35.0175	35.7861	35.3033	35.3557	34.7806	33.8628	34.7196	33.2485	34.029	34.2577	35.3206	33.6895	33.1314	33.5032	33.5188	33.9127
36.6667	36.2194	36.194	36.3768	36.6342	35.5751	35.8932	34.6648	35.7149	35.6764	36.3396	36.3541	35.633	35.0084	35.8537	35.2952	35.5132	34.5145	33.8804	34.8802	33.2223	34.0017	34.2608	35.3005	33.736	33.1884	33.4626	33.4759	33.8643
36.8333	36.1433	36.1053	36.6377	36.7169	35.645	35.7812	35.0828	35.636	35.7691	36.2049	36.3385	35.6015	34.9912	35.7436	35.2443	35.5581	34.8949	33.7995	35.0401	33.2013	33.9175	34.2829	35.2703	33.7596	33.2581	33.4037	33.5024	33.7489
37	36.1083	35.9026	36.8339	36.492	35.4887	35.8176	34.7301	34.7048	35.9742	36.1689	36.2919	35.6467	34.9896	35.2796	35.2376	35.4998	34.6325	33.7754	35.1898	33.2015	33.8817	34.3127	35.2568	33.7791	33.2928	33.4473	33.4172	33.6196
37.1667	36.1247	35.7304	36.7744	36.1189	35.5068	35.8942	34.386	34.6314	35.8145	36.046	36.181	35.7644	34.8889	35.1914	35.2107	35.3548	34.1574	33.8436	35.3474	33.2346	33.9783	34.3583	35.2788	33.7029	33.2958	33.4597	33.3298	33.5603
37.3333	36.1945	35.675	36.756	36.0003	35.314	35.8354	34.9469	34.7902	35.8516	36.0053	36.1333	35.647	34.8237	35.4629	35.19	35.5591	34.0869	33.8378	35.4039	33.2867	34.6418	34.3355	35.2782	33.6966	33.3286	33.4884	33.2786	33.2171
37.5	36.0866	35.6045	36.85	35.9594	35.3033	35.8524	35.2147	35.0414	35.8886	35.7764	35.9904	35.6997	34.8391	35.5184	35.1192	35.4932	34.2502	33.7795	35.4014	33.2926	34.7636	34.331	35.1122	33.675	33.3633	33.4374	33.294	33.1319
37.6667	35.8997	35.4892	36.8084	35.8464	35.3214	35.9764	35.1112	35.1857	35.6692	35.8466	35.8924	35.7739	34.7873	35.4425	35.0942	35.5886	34.8543	33.826	35.4235	33.3354	34.5014	34.3787	34.9475	33.6155	33.3509	33.4874	33.2554	33.0008
37.8333	35.7119	35.6536	36.9327	35.8415	35.222	35.9268	34.8924	35.3402	35.7688	35.673	35.7615	35.875	34.7577	35.5734	35.1312	35.4986	34.4714	33.8211	35.4266	33.3659	34.46	34.3308	34.7822	33.5495	33.2992	33.5145	33.2425	33.0104
38	35.4785	35.7387	36.9314	36.0415	35.31	35.853	34.6706	36.1373	35.6606	34.9979	35.7284	35.7893	34.7274	36.0403	35.0961	35.3854	34.6219	33.8221	35.4342	33.3291	34.3294	34.2952	34.661	33.4764	33.2812	33.5299	33.2146	33.029
38.1667	35.2802	35.8628	37.0149	36.2732	35.4003	35.5966	34.7721	36.0281	35.8609	34.6752	35.7099	35.7253	34.7792	36.0993	35.0712	35.1868	34.7493	33.8037	35.4302	33.3414	34.1838	34.2974	34.4849	33.3973	33.2911	33.4798	33.2123	33.0767
38.3333	35.0527	35.9225	36.9559	36.4112	35.57	35.2814	34.7545	35.8772	35.8659	33.628	35.7041	35.744	34.7501	36.0061	35.01	34.8029	34.875	33.7876	35.4014	33.3063	34.1608	34.3254	34.2988	33.3267	33.3219	33.4347	33.2085	33.233
38.5	34.9622	35.9116	36.9495	36.4718	35.5929	35.1469	34.5006	35.7468	35.8637	33.7909	35.7524	35.7603	34.6784	36.0164	35.0123	34.6599	34.6003	33.8043	35.3895	33.2882	34.1954	34.3484	34.3204	33.2528	33.3196	33.4379	33.1703	33.1016
38.6667	35.0454	36.081	37.0082	36.5547	35.5966	35.197	34.0339	35.5787	35.342	33.674	35.7069	35.7005	34.6718	36.0152	34.9605	34.5146	34.5722	33.8003	35.4115	33.2999	34.4761	34.2294	34.4108	33.1931	33.3	33.3258	33.1512	33.0718
38.8333	35.061	36.0213	36.6934	36.3627	35.6172	35.1846	34.1143	35.4533	35.3534	33.8086	35.7375	35.6408	34.6484	35.9554	34.9288	34.6125	34.9177	33.8472	35.4192	33.3313	34.5099	34.2106	34.4944	33.0998	33.2997	33.2507	33.0985	32.9654
39	35.0602	36.1301	36.343	36.2427	35.6356	35.2864	34.7198	35.6302	35.4163	34.3924	35.7229	35.6646	34.6417	35.8619	34.8359	34.6484	34.8753	33.8773	35.3796	33.4003	34.604	34.1801	34.6029	33.0317	33.3294	32.9573	33.0725	32.8951
39.1667	35.216	36.2048	36.3556	36.2227	35.4701	35.5753	34.9411	35.8689	35.3482	34.7085	35.6129	35.7072	34.7088	35.8562	34.8224	34.9016	35.1542	33.9302	35.424	33.3909	34.6581	34.191	34.7264	32.9537	33.3052	32.985	32.99	32.6575
39.3333	35.3682	36.2355	36.5196	36.1233	35.2166	35.8168	34.9595	35.9084	35.1648	35.7391	35.5684	35.8834	34.7959	35.8649	34.8491	35.1342	35.3913	33.9715	35.4375	33.432	34.6114	34.204	34.9526	32.9027	33.2304	32.9859	32.945	32.638
39.5	35.5251	36.32	36.5362	36.1115	35.066	35.8993	35.0986	35.9822	35.2871	35.6394	35.5206	35.8751	34.8798	35.868	34.8484	34.8182	35.7572	34.0479	35.5004	33.4384	34.4806	34.1645	34.8878	32.8212	33.2168	32.9951	32.883	32.6021
39.6667	35.6421	36.2757	36.5373	36.0771	35.0626	35.8488	35.4003	36.0624	36.1348	35.5346	35.521	35.9487	34.9395	35.9103	34.8943	34.7942	35.7995	34.0829	35.5277	33.4345	34.3396	34.2114	34.7837	32.7686	33.1923	33.0182	32.7928	32.5408
39.8333	35.7782	36.1756	36.3784	36.0664	35.0484	35.9769	35.4994	36.2152	35.8597	35.4798	35.4863	36.0777	35.0264	35.8275	34.8289	34.6742	35.6859	34.1099	35.5323	33.4543	34.2803	34.2415	34.6852	32.7215	33.2039	33.0527	32.6671	32.5562
40	36.0114	36.2323	36.6332	36.1624	34.9989	35.9922	35.042	36.1798	35.9405	35.3748	35.4441	36.1341	35.0703	35.7836	34.8662	34.7119	35.42	34.1493	35.5701	33.471	34.1756	34.26	34.5895	32.7205	33.1709	33.3298	32.5972	32.5256
40.1667	35.9634	36.2314	36.5438	35.9413	34.9172	35.8545	34.9356	36.1107	35.6446	35.2944	35.4455	36.0745	35.0097	35.7089	34.8302	34.4166	35.2426	34.1181	35.5693	33.4915	34.1185	34.1821	34.4777	32.7629	33.1656	33.2765	32.5968	32.5886
40.3333	36.0404	36.0936	36.4734	35.9962	35.1752	35.8399	34.5844	35.0331	35.4906	35.2554	35.5306	36.0454	34.9941	35.766	34.7761	34.2216	34.7631	34.0751	35.5529	33.4927	34.0245	34.0788	34.2481	32.6447	33.1835	33.2383	32.5308	32.624
40.5	35.9323	36.0383	36.4407	35.8108	35.1597	35.9793	34.6598	35.0792	35.5246	35.35	35.4631	36.0027	34.9842	35.7211	34.8018	34.3651	34.8323	34.0513	35.5549	33.5251	33.997	34.0234	34.2762	32.6464	33.2001	33.2023	32.472	32.6212
40.6667	35.7909	36.0612	36.394	35.9562	35.1155	36.0803	34.5997	34.1824	35.4292	35.468	35.383	35.8987	34.992	35.0267	34.7888	34.4444	34.6969	34.022	35.5235	33.5413	34.0219	33.9645	34.292	32.6936	33.2093	33.1954	32.4417	32.5962
40.8333	35.9092	36.2051	36.6582	36.0985	35.117	36.0742	34.4323	34.1355	35.8205	35.2836	35.3157	35.8088	35.0191	35.1096	34.8484	34.4311	34.653	33.972	35.5215	33.5049	33.9316	33.9246	34.3297	32.6838	33.2313	33.1559	32.3704	32.5737
41	35.8459	36.162	36.705	35.8795	35.1792	36.1238	34.5899	33.6268	35.7977	35.4027	35.3185	35.788	35.0229	35.1142	34.8544	34.289	34.7882	33.9774	35.4863	33.4698	33.7972	33.9197	34.2914	32.6376	33.2652	33.0663	32.3124	32.5655
41.1667	35.7694	36.1846	36.5262	36.1204	35.2467	36.1785	34.5319	33.6283	35.8201	35.4059	35.3157	35.4859	35.0323	35.1141	34.8419	34.2247	34.9639	34.0455	35.48	33.4404	33.6658	34.0489	34.2504	32.6045	33.2812	33.041	32.216	32.4753
41.3333	35.693	36.3497	36.665	36.2876	35.1385	36.479	34.5536	34.855	36.1627	35.2619	35.2372	35.4699	35.0129	35.0957	34.8557	34.4057	35.1726	34.124	35.5172	33.4746	33.4712	34.1346	34.2912	32.6022	33.3265	32.9671	32.1188	32.4944
41.5	35.7725	36.3898	36.6234	36.425	35.1532	36.38	34.4648	34.8379	35.816	35.1944	35.2992	35.525	34.9805	35.1446	34.8574	34.658	35.1909	34.0905	35.5137	33.5064	33.2971	34.1363	34.2812	32.5337	33.3252	32.9196	32.0829	32.5697
41.6667	35.9173	36.4502	36.3002	36.3591	35.0964	36.3456	34.3879	35.7905	35.7981	35.1699	35.4282	35.6319	34.9024	35.7463	34.7873	34.6378	35.1469	34.1688	35.5433	33.497	33.0928	34.1749	34.2672	32.3934	33.3216	32.9164	32.0489	32.6277
41.8333	35.8243	36.4251	36.042	36.4414	35.0293	36.3417	34.4799	35.78	35.6064	35.2966	35.4315	35.768	34.8584	35.3563	34.7526	34.7277	35.2816	34.2209	35.5752	33.528	32.9795	34.1254	34.2313	32.3848	33.2797	32.8231	32.0836	32.657
42	35.8476	36.3863	35.578	36.444	34.9915	36.2595	34.6518	36.2632	35.5686	35.1632	35.4393	35.8512	34.8062	35.3407	34.7365	34.593	35.3974	34.2176	35.6359	33.5606	32.9269	34.1315	34.2271	32.3763	33.2624	32.8579	32.0453	32.6332
42.1667	35.9564	36.1488	35.821	36.4036	35.048	36.1847	34.9091	36.1307	35.7566	35.1254	35.4438	36.1243	34.7953	35.3653	34.7551	34.9192	35.2945	34.2042	35.6299	33.6356	32.8489	34.0095	34.279	32.3332	33.2803	32.8954	32.0256	32.7403
42.3333	35.9731	36.0946	35.1371	36.3635	34.9383	36.0377	34.9766	35.9367	35.8578	35.1462	35.4606	36.1089	34.824	35.1931	34.7342	34.9494	35.1883	34.1659	35.6115	33.6405	32.8521	34.0089	34.2565	32.351	33.2663	32.9509	32.0177	32.7691
42.5	36.0309	36.0834	34.6852	36.3616	34.9621	36.0962	35.0242	35.9256	36.0921	35.0679	35.4339	36.0091	34.8271	34.9539	34.6251	34.8507	35.1494	34.2106	35.5722	33.6203	32.8415	34.0408	34.2497	32.3732	33.2981	32.9894	31.9897	32.7438
42.6667	36.0294	36.1343	34.9509	36.0987	35.0027	35.9584	35.0795	35.8606	36.1075	34.9901	35.4355	35.9241	34.8428	34.3256	34.6773	34.8678	35.2301	34.1899	35.5519	33.6681	32.7933	34.0476	34.2805	32.3903	33.3269	32.9947	31.8866	32.7429
42.8333	35.9487	36.1763	35.2326	35.8583	35.1309	36.0497	35.086	35.8944	36.2548	35.0183	35.493	35.8538	34.823	34.4063	34.6494	34.8551	35.1899	34.194	35.5528	33.6726	32.7194	34.1066	34.3242	32.3754	33.3264	33.0263	31.8647	32.7396
43	35.7467	36.1865	35.7048	35.9514	35.0904	36.1029	34.8618	36.0459	35.7284	34.9775	35.4571	35.7007	34.8641	34.434	34.6605	35.0959	35.0707	34.1249	35.5262	33.7007	32.6548	34.0893	34.3511	32.3196	33.3394	33.0933	31.8609	32.7821
43.1667	35.7524	36.4131	35.3959	36.0611	35.2436	36.2041	34.8471	36.1416	35.8371	34.948	35.4967	35.7504	34.8382	33.8953	34.6766	35.0682	34.9399	34.0993	35.5473	33.7041	32.5768	34.1308	34.3254	32.2537	33.3412	33.1084	31.899	32.7803
43.3333	35.778	36.4313	35.7392	35.8092	35.2618	36.2172	34.9747	36.0996	35.7719	34.9222	35.4427	35.7376	34.7812	34.048	34.7399	35.029	35.2203	34.1157	35.5529	33.7126	32.5957	34.1172	34.2838	32.2641	33.3245	33.0234	31.8853	32.6627
43.5	35.8402	36.3687	35.8429	35.6446	35.0539	36.2147	34.9267	35.9858	35.9039	34.9121	35.4427	35.8472	34.7659	34.312	34.7864	35.0886	35.0886	34.1551	35.6108	33.8324	32.5882	34.1355	34.2917	32.2935	33.3155	33.0376	31.8552	32.6919
43.6667	35.8736	36.3109	35.9608	35.9144	35.1856	36.3576	35.1361	35.9501	35.9086	34.8609	35.3844	35.9519	34.7681	34.915	34.7851	35.1059	35.0769	34.1751	35.6336	33.9058	32.6094	34.2064	34.2803	32.3688	33.2989	33.0481	31.8663	32.7152
43.8333	35.8268	36.2803	35.7056	36.05	35.1063	36.3316	35.345	35.9727	35.8751	34.8503	35.3632	35.9182	34.7534	34.9764	34.8678	35.1414	35.1858	34.1713	35.6054	33.9507	32.6607	34.2466	34.2122	32.2665	33.298	33.1491	31.8538	32.7572
44	36.0404	36.3711	35.4762	35.9871	35.339	36.2485	35.6335	35.709	36.5147	34.8345	35.4037	35.9763	34.7214	34.9515	34.9123	35.2443	35.3172	34.2661	35.5987	33.9933	32.7111	34.2396	34.1836	32.3313	33.3099	33.1623	31.8298	32.8059
44.1667	35.9527	36.3611	35.7349	35.7501	35.0953	36.1909	35.6662	35.8291	36.5006	34.8054	35.3903	35.9651	34.7277	35.4157	34.9346	35.2878	35.4414	34.3423	35.5755	34.0198	32.7594	34.2884	34.1839	32.3897	33.2989	33.1418	31.7807	32.8122
44.3333	35.8534	36.4563	35.8417	35.7365	34.8863	36.2524	35.2926	36.1012	36.4352	34.7857	35.4649	36.001	34.7156	35.3955	34.8954	35.3577	35.3594	34.3369	35.5618	34.0884	32.7292	34.3003	34.1999	32.4311	33.3167	33.234	31.8281	32.9156
44.5	35.808	36.3647	36.2791	35.7487	35.0305	36.1294	34.9432	36.1838	36.3017	34.7164	35.493	35.9167	34.702	35.441	34.9243	35.2044	35.4224	34.39	35.5724	34.0522	32.7291	34.3577	34.1715	32.3874	33.2648	33.2441	31.793	32.8656
44.6667	35.7648	36.3326	36.0705	35.6194	34.9064	35.8937	34.7911	36.3444	36.2981	34.681	35.4996	35.8633	34.6713	35.4419	34.9308	35.1213	35.545	34.3994	35.5619	33.9822	32.721	34.3563	34.1151	32.3226	33.2377	33.3132	31.7813	32.8602
44.8333	35.9899	36.1648	36.2721	35.734	34.9737	35.7312	34.7411	36.2705	36.3272	34.7108	35.5311	35.7642	34.6402	35.6559	34.9231	35.0549	35.5376	34.4096	35.6406	33.9874	32.7403	34.2245	34.1486	32.4309	33.2616	33.358	31.7423	32.8576
45	35.9687	36.1445	36.0604	35.8775	34.7899	35.7186	34.6885	36.518	35.8474	34.6952	35.4976	35.7797	34.6315	35.468	34.8925	34.9041	35.6038	34.377	35.6555	33.9999	32.6953	34.2439	34.1629	32.3986	33.2674	33.3243	31.7188	32.8059
45.1667	36.111	36.1206	35.665	36.1225	34.8086	35.7166	34.5297	36.519	35.7655	34.7277	35.4775	35.6909	34.6384	35.3631	34.8548	34.8712	35.7481	34.4164	35.6752	34.026	32.7384	34.2484	34.1339	32.3921	33.2786	33.3413	31.6955	32.7654
45.3333	36.0719	35.9936	35.79	36.2695	35.1283	35.6593	34.834	36.4313	35.8934	34.7342	35.4615	35.6076	34.6561	35.3975	34.8714	34.9448	36.0161	34.5122	35.7017	34.0268	32.7392	34.2286	34.1011	32.4278	33.3087	33.3992	31.6392	32.7787
45.5	36.0638	36.2151	35.6768	36.4448	35.0729	35.8155	35.0875	36.4052	35.8705	34.7959	35.4367	35.6713	34.6719	34.4379	34.9042	35.1694	36.1421	34.5041	35.6993	34.0592	32.7701	34.0705	34.1239	32.4146	33.3953	33.4326	31.6782	32.8636
45.6667	35.7725	36.2682	35.6741	36.491	35.3307	35.9401	35.0762	36.3519	35.9589	34.8372	35.4648	35.4586	34.6866	34.3193	34.8967	35.2866	36.0609	34.4977	35.7515	34.1197	32.7899	34.1115	34.167	32.4933	33.4604	33.4184	31.6971	32.8988
45.8333	35.7508	36.5329	35.7613	36.3755	35.1234	35.9211	35.1333	36.1929	35.9064	34.8182	35.4689	35.5952	34.6664	34.478	34.9082	35.4642	36.0881	34.568	35.6894	34.1989	32.827	34.1192	34.0773	32.5926	33.4874	33.4277	31.7324	32.811
46	35.7989	36.5458	36.0255	36.2824	35.1403	35.794	35.1299	35.9018	36.3084	34.8542	35.4771	35.4681	34.6426	34.316	34.9352	35.6205	35.9899	34.6352	35.2335	34.1851	32.8231	34.0894	34.082	32.6915	33.5051	33.499	31.7615	32.866
46.1667	35.7589	36.5353	36.1203	36.1833	35.1965	35.9631	35.2272	35.3817	36.0283	34.7784	35.4842	35.4635	34.6077	34.501	34.9823	35.7288	35.8546	34.5635	35.13	34.252	32.7793	33.9898	34.151	32.758	33.5494	33.5763	31.8127	32.892
46.3333	35.8961	36.3609	35.7212	36.2622	35.0591	36.0098	35.3402	35.4453	35.838	34.7478	35.4934	35.4953	34.5852	34.3247	34.989	35.7636	35.6546	34.5607	34.9898	34.2415	32.8183	33.9266	34.2419	32.749	33.5804	33.5706	31.8385	32.9332
46.5	35.8326	36.3318	35.678	36.3486	35.0626	35.7777	35.3512	35.5317	35.8764	34.6897	35.5243	35.3942	34.5385	35.3127	34.9933	35.7549	35.2939	34.536	34.9306	34.2293	32.8454	33.9701	34.1621	32.8509	33.5877	33.53	31.9024	32.9275
46.6667	36.2381	36.3915	35.8257	36.4162	34.7393	35.7077	35.1418	35.5118	35.7358	34.6079	35.4785	35.4502	34.5553	35.5304	35.0208	35.8076	35.3513	34.5789	34.8405	34.2437	32.8374	33.8604	34.2051	32.7952	33.6105	33.5206	31.8876	32.9454
46.8333	36.2376	36.3609	35.7874	36.4799	34.8715	35.7765	34.7004	35.6215	35.6353	34.5634	35.4465	35.3419	34.5858	35.4225	35.0364	35.6994	35.0018	34.572	34.8394	34.2451	32.7686	33.9402	34.2211	32.7792	33.6518	33.5611	31.8807	33.0544
47	36.2002	36.1006	35.7271	36.6247	34.8654	35.6601	34.2328	35.828	35.5881	34.5076	35.432	35.3986	34.5999	35.5013	34.9989	35.617	35.0069	34.5592	35.2188	34.2714	32.8595	33.9925	34.2596	32.7445	33.6861	33.5686	31.8752	33.0661
47.1667	36.015	36.1882	35.9632	36.673	34.8181	35.5633	34.2233	36.2009	35.7096	34.4738	35.4209	35.4733	34.6249	35.4972	34.9947	35.4996	34.8119	34.5864	35.2806	34.2349	32.871	34.0132	34.174	32.7323	33.6959	33.5744	31.8324	33.1619
47.3333	36.0625	36.311	35.9838	36.6969	34.8662	35.3659	34.2129	36.202	35.9997	34.4308	35.3942	35.4303	34.6346	35.1212	34.9827	35.5412	34.9281	34.6078	35.3957	34.2626	32.8403	34.086	34.0619	32.6988	33.6985	33.6856	31.9065	33.204
47.5	36.1118	36.2408	35.7926	36.4265	35.0595	35.4226	34.4313	36.2303	36.0995	34.4801	35.3782	35.4826	34.6488	34.7872	34.9803	35.4945	35.0469	34.6675	35.3832	34.2952	32.8042	34.1697	34.1718	32.6696	33.7206	33.6828	31.9004	33.24
47.6667	36.0947	36.0233	35.7668	36.4931	35.3931	35.3607	34.8757	36.1319	35.9903	34.5121	35.3846	35.5736	34.6276	34.8059	35.0308	35.5203	34.8417	34.6379	35.3391	34.2989	32.772	34.1303	34.2046	32.6966	33.7175	33.5514	31.8516	33.259
47.8333	35.8743	35.5053	35.6566	36.3366	35.6309	35.1401	35.2994	36.2206	36.1553	34.5291	35.4001	35.5601	34.6554	34.6306	35.0246	34.6209	35.0087	34.6285	35.2626	34.2343	32.7889	34.0843	34.2153	32.6729	33.7655	33.3331	31.8685	33.2193
48	35.9425	34.8293	35.8413	36.1234	35.6655	35.2381	35.4792	36.2928	36.134	34.5195	35.3814	35.7376	34.6765	35.0657	35.0295	34.5771	35.0206	34.6627	35.2539	34.2594	32.789	34.0762	34.1633	32.6636	33.7985	33.3406	31.7971	33.2336
48.1667	36.0218	35.7105	35.8027	36.0328	35.8095	35.2891	35.344	36.4521	36.3181	34.5843	35.3104	35.63	34.6366	34.5769	35.043	34.5677	35.2816	34.7106	35.2041	34.2405	32.8213	34.1455	34.2589	32.7698	33.8499	33.2505	31.8662	33.2633
48.3333	35.9827	35.6561	36.0882	35.8646	35.7836	35.3201	35.2916	36.3165	36.2664	34.5784	35.2763	35.6021	34.6237	34.3489	35.0533	34.3996	35.28	34.7458	35.168	34.2572	32.859	34.0437	34.3361	32.7934	33.8947	33.0822	31.829	33.279
48.5	35.7646	35.7336	36.4917	36.0488	35.7634	35.3886	35.2282	36.1393	36.1415	34.4842	35.2179	35.5367	34.616	34.1683	34.9643	34.4844	35.4778	34.747	35.1841	34.273	32.839	33.9167	34.3545	32.8133	33.9518	33.1349	31.8211	33.3169
48.6667	35.2398	35.6098	36.3593	35.8391	35.5616	35.4287	35.1698	36.2081	36.2769	34.4522	35.188	35.5039	34.5823	33.8478	34.8732	34.308	35.645	34.7928	35.2224	34.2323	32.9483	33.9157	34.3254	32.8908	34.0014	33.2312	31.9329	33.3451
48.8333	35.2715	35.5978	36.6065	35.9482	35.3175	35.5277	34.8331	36.1777	36.1323	34.4386	35.1065	35.4928	34.513	33.3423	34.7695	35.1596	35.7848	34.8595	35.2684	34.2696	32.9971	33.9452	34.3861	32.8716	33.9924	33.394	31.9638	33.3879
49	35.6319	35.1178	36.3333	36.0093	35.2956	35.5908	35.1343	35.857	36.0662	34.4789	35.167	35.263	34.4461	33.3236	34.8921	35.1469	35.9023	34.8787	35.338	34.2928	32.9349	33.8981	34.6291	32.8672	33.954	33.3733	32.078	33.4296
49.1667	35.5846	35.098	36.3809	36.0403	35.2408	35.4727	34.8028	35.8389	36.0697	34.4763	35.1813	35.3118	34.4338	33.6116	34.8843	35.1289	35.9673	34.8781	35.3617	34.3394	32.9045	33.8456	34.7337	32.8107	33.9498	33.4702	32.0986	33.4013
49.3333	35.7547	35.2813	36.4512	36.2472	35.5422	35.4747	34.8251	35.86	35.647	34.5964	35.209	35.3202	34.4069	34.3872	34.9224	35.1321	36.0163	34.8627	35.3095	34.3624	32.8955	33.9003	34.8496	32.8605	33.9299	33.4725	32.1287	33.3785
49.5	35.7745	35.6572	36.4377	36.3035	35.6168	35.4031	34.8239	35.9576	35.6747	34.6591	35.2139	35.2926	34.4289	34.3725	34.8036	35.0851	35.9004	34.8569	35.2815	34.3746	32.8861	34.0202	34.9345	32.894	33.9193	33.4644	32.0997	33.3368
49.6667	35.85	35.6936	36.3772	36.3596	35.7298	35.4607	34.6234	35.7292	35.4671	34.7124	35.2322	35.3255	34.4619	34.6242	34.9578	35.1101	35.8754	34.8905	35.25	34.4343	32.8698	34.032	35.0978	32.874	33.9412	33.5012	32.1045	33.3205
49.8333	34.7304	35.3926	36.1432	36.3886	35.9069	35.6337	34.7081	35.4722	35.4314	34.7959	35.3046	35.3312	34.5048	34.4462	35.1351	35.2134	35.941	34.9045	35.2056	34.5044	32.807	34.0615	35.3099	32.9173	33.9385	33.4749	32.0909	33.4128
50	34.6857	35.1373	36.4292	36.5509	35.892	35.7433	34.6749	35.4582	35.4764	34.8023	35.2183	35.3844	34.5442	34.0257	35.0626	35.2472	35.745	34.9212	35.132	34.5486	32.9741	34.0784	35.2668	32.9696	33.9636	33.4116	32.0611	33.4392
50.1667	35.1221	35.0827	36.4811	36.6731	35.883	35.6175	34.9372	33.731	35.3541	34.8026	35.2407	35.3704	34.5984	34.2148	35.1032	35.2426	35.6658	34.9914	35.1286	34.6208	33.1201	34.0711	35.1271	32.9506	33.9863	33.3049	31.9931	33.4762
50.3333	35.3741	35.421	36.1932	36.4602	35.7141	35.6296	34.8236	33.7327	35.6558	34.7866	35.215	35.3691	34.6426	33.9301	35.1749	35.1276	35.6135	35.0184	35.1604	34.6716	33.2295	34.1291	35.1457	32.9349	34.0129	33.2673	31.9454	33.5044
50.5	35.4773	35.4974	35.9309	36.2966	35.6073	35.5692	34.717	33.6785	35.5579	34.7964	35.1609	35.3927	34.6066	34.3817	35.4675	34.9858	35.6491	35.0542	35.0765	34.7081	33.408	34.0306	35.1184	32.9376	34.0355	33.2867	31.9647	33.5602
50.6667	35.1638	35.3757	35.8568	36.2553	35.5074	35.4736	34.4088	33.9636	35.6057	34.8296	35.1286	35.3332	34.5795	34.342	35.4595	34.9394	35.6304	35.0633	34.9812	34.7645	33.5071	34.2022	35.1198	32.9194	34.0218	33.2062	31.9716	33.5864
50.8333	35.7226	35.7154	35.9714	36.3382	35.4016	35.428	34.3004	33.4447	35.6869	34.7913	35.0963	35.3283	34.5273	35.2391	34.7259	34.8192	35.4974	35.047	34.8829	34.7956	33.6091	34.0677	35.0607	32.9648	34.0519	33.0957	31.9623	33.5771
51	35.7149	35.4774	35.7743	36.1482	35.6121	35.3845	34.2082	33.6993	35.6616	34.8267	35.1338	35.2563	34.516	35.5858	34.4097	34.8618	35.6022	35.0293	34.8379	34.7743	33.5256	34.1222	35.0491	32.9771	34.0757	33.0824	31.9143	33.598
51.1667	35.8243	35.6909	35.8202	36.0638	35.7236	35.6855	34.0811	34.7923	35.9961	34.8234	35.1613	35.2197	34.4822	35.6557	34.5538	34.8336	35.4667	34.9555	34.6993	34.7501	33.4256	34.2351	35.2243	32.9974	34.0822	33.0315	31.9553	33.574
51.3333	35.7647	35.6251	35.7673	36.0962	35.6171	35.5807	34.2203	34.5938	36.0088	34.7906	35.1395	35.1379	34.4705	35.9653	34.4158	34.9224	35.4774	34.9566	34.6364	34.761	33.3745	34.3151	35.2886	33.0416	34.0862	33.0373	31.9649	33.5934
51.5	35.8265	35.6551	35.9657	36.1334	35.7494	35.5967	34.3531	34.5899	36.1352	34.8346	35.2332	35.081	34.4929	35.8555	34.522	35.1175	35.581	34.9405	34.7213	34.8151	33.3195	34.4782	35.3753	33.0312	34.0879	32.9864	31.9691	33.6454
51.6667	35.9557	35.9988	36.3	36.3208	35.8325	35.7137	34.7592	34.5467	36.2551	34.7965	35.302	34.9901	34.4518	35.8517	34.6585	35.3111	35.6516	34.9265	34.7824	34.8275	33.2213	34.3479	35.3583	33.0489	34.1096	33.0095	31.9153	33.5762
51.8333	35.9331	36	36.4134	36.2392	35.9058	35.6542	34.8816	35.3233	36.2162	34.8191	35.3347	34.9596	34.4303	35.7872	35.4776	35.4909	35.827	34.9568	34.9434	34.8217	33.1727	34.4744	35.4152	33.022	34.1135	33.1345	31.8751	33.5107
52	35.236	36.4682	36.5016	36.2731	35.6147	35.6482	34.8807	34.8835	36.1125	34.8156	35.358	34.9276	34.3554	35.717	35.9425	35.4437	35.891	34.9894	34.9385	34.8657	33.1799	34.4293	35.4237	33.0424	34.1552	33.1467	31.9348	33.4635
52.1667	35.4079	36.5582	36.1899	36.0554	35.4794	35.5141	35.0353	35.4224	35.9499	34.8143	35.3575	34.9057	34.3171	35.6878	35.9009	35.4348	35.9389	35.0167	34.9768	34.921	33.2008	34.406	35.3839	33.0894	34.1754	33.062	31.893	33.4684
52.3333	35.5157	36.4357	36.5795	36.2288	35.3961	35.6571	34.6256	35.6171	35.9936	34.8394	35.335	34.9472	34.2692	35.6396	35.9661	35.575	35.8436	35.0303	34.9708	34.9401	33.1581	34.3143	35.3741	33.0842	34.2347	33.1515	31.9597	33.5128
52.5	35.9826	36.3585	36.5575	36.3463	35.0974	35.8499	34.3196	35.3711	35.8709	34.9065	35.2939	34.9304	34.1998	35.716	35.8831	35.6121	35.7779	35.0346	34.9687	34.9085	33.1009	34.2412	35.3186	33.1427	34.2541	33.1748	31.9889	33.4354
52.6667	35.9761	36.2974	36.3168	36.4086	34.962	35.7119	34.1926	35.1779	35.7124	34.9543	35.2599	34.9538	34.2244	35.7685	35.8228	35.4675	35.5	35.0121	34.9171	34.9429	33.0125	34.2866	35.334	33.2101	34.2847	33.2629	32.0552	33.5034
52.8333	36.485	36.2666	36.0522	36.4212	34.6503	35.7864	34.0401	35.2617	35.8956	34.9884	35.2298	34.9657	34.2403	35.7674	35.8361	35.3549	35.2745	34.9921	34.8523	34.9676	33.0579	34.353	35.3526	33.2947	34.3097	33.2355	32.0987	33.5484
53	36.3623	36.227	36.2332	36.5245	34.7005	35.5563	33.9083	35.7847	36.162	35.0351	35.1727	34.9706	34.2526	35.8589	35.907	35.3911	35.0834	35.0224	34.966	35.0019	33.0984	34.3859	35.4263	33.3178	34.3294	33.1614	32.1425	33.5892
53.1667	36.1483	35.9462	36.2684	36.7168	34.9106	35.4318	33.9973	35.7749	36.1038	35.1206	35.1861	34.9812	34.2304	35.8457	36.0288	35.5966	34.9595	35.0931	35.015	34.9994	33.0914	34.2956	35.5127	33.3389	34.3727	33.3947	32.211	33.5867
53.3333	35.9952	36.1113	36.0732	36.5987	35.0088	35.4359	34.2979	35.6022	35.9638	35.1445	35.189	34.9511	34.1896	35.7775	36.1498	35.3883	34.9344	35.0304	35.0397	34.998	33.121	34.3009	35.5168	33.4236	34.3668	33.4179	32.2058	33.4984
53.5	35.8005	36.1014	35.8178	36.6093	35.0027	35.2683	34.4111	35.9714	35.8519	35.0262	35.1519	34.9458	34.144	35.7754	36.0881	35.351	34.9679	35.0671	35.0175	35.0255	33.079	34.3242	35.6026	33.471	34.3761	33.3963	32.2007	33.5286
53.6667	35.7004	36.1888	35.8875	36.5823	35.0477	35.3059	34.4371	35.7634	36.0584	34.9873	35.1175	34.9678	34.0899	35.7522	35.9446	35.2436	35.206	35.1878	35.0689	35.0294	33.2059	34.2585	35.5934	33.4999	34.3583	33.3857	32.2081	33.6625
53.8333	35.508	36.0635	35.9408	36.5272	35.3049	35.1317	34.6605	35.6048	36.0443	34.8666	35.099	34.9597	34.0469	35.6678	35.0435	35.3082	35.343	35.193	35.0395	35.0179	33.1521	34.22	35.59	33.4925	34.3521	33.4527	32.2741	33.768
54	35.3173	36.0018	35.6332	36.5102	35.2864	35.1701	34.4574	35.4836	35.8421	34.837	35.1143	35.0189	34.0359	35.4239	34.977	35.1621	35.4556	35.1663	34.9769	34.9763	33.0887	34.2046	35.5417	33.5527	34.3383	33.5034	32.3071	33.8149
54.1667	35.5251	36.1837	35.9634	36.2274	34.9551	35.2156	34.3566	35.5156	35.9216	34.842	35.0559	35.05	34.0632	35.1796	34.8199	34.9954	35.4537	35.1313	34.9454	35.005	33.1279	34.2209	35.5816	33.6051	34.3147	33.496	32.2922	33.9184
54.3333	35.4008	36.0973	36.016	36.1757	35.0252	35.2652	34.3262	35.7776	36.0712	34.868	35.0308	35.0294	34.0748	34.998	34.5498	34.9415	35.3576	35.2424	34.9221	35.0417	33.0726	34.2613	35.5819	33.586	34.2689	33.3963	32.3115	33.9785
54.5	35.5124	36.0844	36.2284	36.0491	35.0829	35.3347	34.5815	35.7253	36.1172	34.9104	35.0082	35.0555	34.1045	34.8076	34.6525	34.7627	35.3452	35.2433	34.9048	35.0158	33.1077	34.2815	35.6059	33.6117	34.2462	33.4853	32.3553	34.0509
54.6667	35.3653	36.0691	36.1736	35.9875	35.0021	35.2756	34.7145	36.1507	36.0981	34.9374	34.9821	35.0726	34.1236	34.6423	34.8748	34.6894	35.2772	35.218	34.8748	35.0333	33.0467	34.3482	35.6919	33.641	34.2933	33.5314	32.3679	34.0021
54.8333	35.4712	36.0063	36.1341	36.0737	35.0541	35.5457	34.808	36.1876	36.0151	34.9955	34.915	35.0892	34.1718	34.6002	35.696	34.6239	35.1185	35.3113	34.9076	35.042	33.0369	34.385	35.7216	33.6552	34.3296	33.5599	32.43	33.9717
55	35.782	36.1394	36.4607	36.1313	35.0515	35.649	35.2387	36.224	36.0959	34.9456	34.9382	35.0836	34.2342	34.4949	35.6644	34.7862	34.9614	34.8575	34.9057	35.0547	33.0337	34.426	35.7817	33.6521	34.3239	33.675	32.4596	34.0069
55.1667	35.6519	35.9646	36.2487	36.2653	35.0936	35.6956	35.2529	36.1882	36.104	34.8966	34.9376	35.0694	34.287	34.4998	35.7573	34.6808	35.0202	34.7641	34.9659	35.0176	32.9425	34.4784	35.7244	33.6376	34.3369	33.7517	32.5137	33.965
55.3333	35.7613	35.7641	36.1161	36.3535	35.1418	35.5036	35.528	36.0777	36.0846	34.8449	35.0154	35.1195	34.4126	34.6219	36.1081	34.6474	35.1603	34.6245	35.0355	34.9986	32.9631	34.4255	35.7275	33.647	34.3925	33.8894	32.4505	33.986
55.5	35.7479	35.9183	35.9914	36.2373	35.2392	35.4729	35.4028	35.9867	36.3611	34.8524	35.1168	35.1384	34.4714	34.6504	36.0851	34.6032	34.6307	34.5816	35.0576	35.0209	32.9694	34.3939	35.6338	33.6092	34.4696	33.8727	32.5293	33.9433
55.6667	35.727	35.9513	35.936	36.038	35.2544	35.5927	35.4298	35.9049	36.1761	34.8267	35.2327	35.1505	34.6227	34.6298	35.9508	34.6985	34.6219	34.5062	35.069	35.009	32.9498	34.3251	35.5901	33.6944	34.4868	33.804	32.6128	33.9847
55.8333	35.7333	35.9655	36.0755	35.9397	34.9712	35.4609	35.4781	35.9152	36.2274	34.8057	35.1569	35.1294	34.7151	34.5619	36.0282	34.5408	34.5343	34.3978	35.0651	35.0033	32.9745	34.2287	35.5897	33.7322	34.5033	33.8455	32.604	33.9828
56	35.5257	35.6906	35.8909	35.8368	34.9366	35.6004	35.5782	35.9035	36.0455	34.8067	35.2064	35.1009	34.8207	34.7118	35.5948	34.2778	34.0449	34.8532	35.0909	34.9561	32.952	34.2197	35.5447	33.7382	34.5667	33.968	32.6173	33.9713
56.1667	35.3689	35.7723	35.9467	35.9882	34.9363	35.6899	35.7633	35.9332	36.0996	34.7551	35.0954	35.0705	34.8131	34.7244	35.565	34.314	34.1916	34.9088	35.0964	34.9052	33.0074	34.2467	35.5815	33.7359	34.5609	33.9496	32.7033	34.0014
56.3333	35.4539	35.7552	36.0556	35.9748	34.7844	35.7908	35.711	35.9365	36.1941	34.8037	34.8823	35.0377	34.4551	34.6648	35.1235	34.3698	34.1618	34.9405	35.0579	34.8995	33.0538	34.3113	35.5	33.719	34.5672	33.9886	32.8163	34.0065
56.5	35.4861	35.7512	35.9769	35.9568	34.6593	35.5532	35.8367	35.8979	35.9322	34.5251	34.8437	34.9522	34.475	34.6376	35.1117	34.5237	34.6202	34.9659	35.0378	34.8412	33.2214	34.2357	35.5299	33.7337	34.5605	34.1886	32.8484	33.9976
56.6667	35.4413	35.721	36.1107	36.0613	34.6977	35.6131	35.9138	35.934	36.1392	34.5825	34.7308	34.9314	34.5177	34.6693	35.0701	34.6847	34.4674	34.9611	35.0657	34.8361	33.4192	34.2848	35.4469	33.6871	34.5683	34.3973	32.8302	34.0032
56.8333	35.1465	35.4449	35.895	36.095	35.0094	35.5314	35.9059	35.8769	36.0856	34.5878	34.8127	34.8894	34.5395	34.6757	34.9952	34.9397	34.6384	35.0013	35.0223	34.869	33.6073	34.3509	35.3162	33.7035	34.5603	34.4848	32.8005	34.0257
57	35.2028	35.2501	35.8857	35.8955	35.0386	35.4335	35.8381	35.8659	36.2872	34.4681	34.7747	34.8622	34.4615	34.6271	35.2699	35.2438	35.2148	35.0322	34.9587	34.9353	33.6569	34.3501	35.2551	33.7307	34.5421	34.4636	32.7748	34.0081
57.1667	35.1073	35.2406	35.8653	36.0071	35.0122	35.3817	35.899	35.825	36.2195	34.6038	34.9711	34.8546	34.5457	34.6023	35.2518	35.4489	35.0701	34.9547	34.9026	34.9776	33.7483	34.2937	35.1361	33.7516	34.5926	34.519	32.7631	34.0519
57.3333	35.1277	35.4467	35.5347	36.157	35.0144	35.4394	35.7719	35.8145	35.9632	34.3768	35.0481	34.8601	35.0377	34.642	35.698	35.562	35.1249	34.9421	34.9812	34.9676	33.7199	34.2929	35.1684	33.8179	34.6366	34.5876	32.731	34.0685
57.5	35.1869	35.4918	35.5462	36.3913	34.953	35.7732	35.5788	35.8715	36.0747	34.7219	35.1442	34.8719	35.0978	34.7474	35.7683	35.647	35.1246	34.8849	35.0268	35.0323	33.6222	34.3779	35.072	33.8375	34.6602	34.5603	32.7014	34.1156
57.6667	35.0424	35.4815	35.4988	36.5297	34.8868	35.5861	35.4123	35.7861	35.8531	34.7331	35.1004	34.8648	35.0682	34.7436	35.899	35.702	35.1465	34.8693	35.092	34.9969	33.5479	34.4186	35.0354	33.809	34.7169	34.592	32.7087	34.0446
57.8333	34.6258	35.9349	35.8147	36.3867	34.6535	35.6463	35.2428	35.7661	35.9125	34.6793	35.0942	34.9288	35.2507	34.7341	35.7664	35.7012	34.9412	34.8406	35.1979	34.9941	33.4043	34.4483	35.0592	33.7921	34.7602	34.6132	32.7055	33.9922
58	34.508	36.3812	35.6855	36.4766	34.6231	35.7592	35.0484	35.7088	35.7422	34.6243	34.5655	34.9666	35.1439	34.8167	35.7763	35.6357	34.8219	34.8284	35.302	34.9927	33.4465	34.4423	35.0532	33.78	34.8148	34.6916	32.7459	34.0405
58.1667	34.8792	36.3869	35.6665	36.3648	34.6417	35.8262	34.8977	35.6921	35.4116	34.0965	34.5974	34.9852	34.545	34.9894	35.7566	35.5602	35.0028	34.8907	35.4759	35.041	33.3675	34.5018	35.0842	33.78	34.8457	34.7199	32.7538	34.0388
58.3333	34.9947	36.3016	36.1972	36.1837	34.7148	35.8418	35.06	35.6937	35.6734	33.7509	34.8359	35.0441	34.5948	34.9167	35.7071	35.6381	34.8251	34.9426	35.2071	35.1026	33.4225	34.5154	35.1083	33.7735	34.8777	34.7499	32.8117	34.0274
58.5	34.9597	36.12	36.2715	36.0986	34.8104	35.9157	35.1439	35.6605	35.7169	33.7455	34.8163	35.1404	34.7759	34.7756	35.6918	35.5896	34.7161	34.8859	35.0286	35.1442	33.4487	34.4864	35.2074	33.7505	34.8849	34.7531	32.8205	34.1376
58.6667	35.3774	36.0895	36.2553	35.8986	34.8691	36.1541	35.1508	35.7306	35.8116	32.9038	35.0287	35.1749	34.7338	34.7825	35.6954	35.4204	34.7136	34.8534	34.7054	35.1961	33.4449	34.2999	35.3051	33.7416	34.8394	34.6918	32.8937	34.1591
58.8333	36.1405	35.8767	35.8344	36.0856	34.8641	36.1873	35.3071	35.7691	35.7429	32.7901	35.1198	35.1657	34.4291	34.8679	35.892	35.3038	34.9328	34.7648	34.5031	35.1991	33.4765	34.177	35.3297	33.7162	34.8517	34.6041	33.0018	34.2726
59	36.1834	35.6604	35.8071	36.1952	34.8254	35.9335	35.3777	35.7936	35.4707	33.0072	35.6019	35.1812	34.5994	34.849	36.1086	35.1538	35.0119	34.6456	34.5998	35.2151	33.4869	34.1162	35.3452	33.6787	34.8657	34.5696	33.0846	34.2317
59.1667	36.0581	35.8686	35.6972	36.0803	34.7741	35.8648	35.3776	35.7322	35.5645	32.9402	34.5343	35.226	35.2846	34.7261	35.5917	35.1281	34.8001	34.5327	34.5641	35.1582	33.5239	33.9823	35.3988	33.6306	34.8397	34.5637	33.0603	34.2108
59.3333	35.8134	36.0877	35.5264	36.195	34.6648	35.7839	35.1206	35.6738	35.5227	33.1616	34.4548	35.1663	35.3295	34.7557	35.5021	34.6447	34.5069	34.4868	34.7508	35.1167	33.5417	33.8922	35.4096	33.5772	34.8103	34.5816	33.1044	34.3095
59.5	35.7615	36.0839	35.6988	36.1119	34.7184	35.5523	34.9885	35.565	35.5776	33.3072	34.3204	35.133	34.9249	34.8709	35.4043	34.5741	34.3098	34.5524	34.6713	35.0739	33.5356	33.8097	35.3671	33.5606	34.8177	34.6122	33.0842	34.244
59.6667	35.5306	36.0774	35.9435	36.2342	34.8613	35.4188	34.8556	35.4569	35.3582	34.0716	34.2781	35.1329	34.8973	34.8987	35.3866	34.5266	34.3783	34.5096	34.815	35.0379	33.4386	33.8762	35.185	33.5243	34.8569	34.6091	33.0748	34.2733
59.8333	35.2958	36.0533	36.3077	36.0665	35.0036	35.2351	34.7125	35.37	35.4391	34.3535	34.3099	35.1143	35.1454	34.8986	35.2857	34.6662	33.6541	34.5247	34.9175	35.0153	33.3705	33.9953	35.1628	33.5304	34.8852	34.7053	33.0582	34.257
60	35.5083	36.273	36.6065	35.9722	35.1832	35.3571	34.6675	35.3273	35.3061	34.0812	34.4412	35.0901	35.0665	34.8758	35.2654	34.4133	33.8198	34.5646	34.7242	34.9771	33.3199	33.9616	35.135	33.5484	34.8786	34.5959	33.0678	34.2752
60.1667	35.5836	36.2168	36.7756	36.0316	35.2277	35.3957	34.5615	35.3527	35.3481	34.2586	35.3843	35.0705	34.9691	34.9354	35.7786	34.4561	33.9905	34.551	34.7072	35.0053	33.2711	33.9795	35.0742	33.5966	34.9149	34.628	33.1319	34.299
60.3333	35.5905	36.1384	36.9452	36.0619	35.1958	35.2792	34.5345	35.3359	35.2829	34.7829	35.4292	35.1123	34.4333	34.9572	35.8487	34.9131	34.3505	34.509	34.7132	34.9989	33.2296	33.9772	34.9864	33.6126	34.9332	34.6238	33.1297	34.1231
60.5	35.5891	36.2889	36.9608	36.2412	35.1355	35.3764	34.5367	35.3837	35.0508	34.6716	35.6091	35.1127	34.8129	34.855	35.7469	34.6211	34.4526	34.4791	34.9351	34.9851	33.188	33.8604	34.9182	33.6506	34.9483	34.6131	33.1975	34.1083
60.6667	35.5807	36.2471	36.8284	36.3122	35.0124	35.2604	34.7433	35.4101	34.1278	34.8543	35.5878	35.1045	34.7801	34.7786	35.2137	33.8722	34.491	34.5085	35.0559	35.0081	33.2441	33.8597	35.0426	33.6966	34.9488	34.6258	33.2735	34.134
60.8333	35.6699	36.494	36.735	36.378	34.9475	35.4706	34.7046	35.445	33.7559	34.5883	35.6563	35.0827	34.7783	34.7933	34.7937	33.8648	35.1073	34.5052	35.1848	35.0119	33.3171	33.824	35.1118	33.7167	34.9512	34.5642	33.2915	34.1632
61	35.6968	36.4845	36.6973	36.4094	34.8939	35.5132	34.9164	35.4736	34.3825	34.8744	35.7606	35.0304	34.8086	34.8163	34.7839	34.1347	34.7608	34.5471	35.226	35.0314	33.3544	33.9334	35.1358	33.6889	34.9398	34.6402	33.2907	34.233
61.1667	35.7538	36.3489	36.4911	36.576	35.0315	35.5598	34.9629	35.471	34.4374	35.0759	35.9715	34.9564	34.9347	34.772	34.5011	33.8444	34.4043	34.6234	35.238	35.0642	33.3923	33.9326	35.1535	33.7278	34.9312	34.5876	33.3537	34.2606
61.3333	35.9807	36.3586	36.1168	36.6057	35.19	35.8638	35.2843	35.4866	34.3794	34.906	36.0657	34.8761	35.1785	34.7821	34.4862	33.9026	34.3901	34.6784	35.2025	35.0793	33.468	33.9993	35.2648	33.7729	34.9225	34.4907	33.3897	34.4219
61.5	35.932	36.4318	36.1087	36.5414	35.351	35.7019	35.4484	35.4919	34.5069	34.7942	36.0079	34.8193	34.8917	34.8156	34.4372	33.7983	34.6249	34.7502	35.1536	35.1359	33.7038	34.1643	35.4266	33.8039	34.8764	34.4263	33.3777	34.4866
61.6667	36.1972	36.4667	36.1534	36.4686	35.4397	35.8613	35.2176	35.4946	35.6323	34.8073	36.0724	34.6899	34.9848	34.8844	34.994	34.5118	34.7506	34.7898	35.1993	35.1255	33.8291	34.2805	35.4415	33.8332	34.8118	34.351	33.2764	34.5137
61.8333	36.1741	36.2092	35.935	36.6101	35.5222	35.8328	35.2376	35.4629	35.8148	34.9358	36.1023	34.5894	34.9951	34.8145	34.8489	34.3969	34.8167	34.882	35.2164	35.1604	33.7945	34.2836	35.3547	33.8299	34.6963	34.35	33.3079	34.4198
62	35.9278	36.0585	35.9652	36.5379	35.5306	35.8547	35.1821	35.43	35.5528	35.0657	35.8567	34.4877	34.8825	34.7368	34.3387	34.4867	35.0339	34.8791	35.1444	35.1649	33.7691	34.2513	35.4083	33.893	34.6372	34.3561	33.3383	34.3611
62.1667	35.9189	36.1909	36.0419	36.578	35.4133	35.8704	35.2248	35.3584	35.4783	35.3502	35.8372	34.385	34.4066	34.7214	34.6081	34.6517	35.3692	34.9018	35.0658	35.1226	33.7431	34.3498	35.4515	33.8666	34.5479	34.371	33.3351	34.3409
62.3333	35.944	36.1491	36.3557	36.6517	35.3916	35.7497	35.0827	35.2653	35.4058	35.3741	35.8087	34.2458	34.3403	34.6502	34.6706	34.5074	35.4607	34.8424	35.1278	35.1047	33.7522	34.3486	35.3377	33.8224	34.4815	34.5535	33.3457	34.3125
62.5	35.9902	36.1711	36.1387	36.6293	35.4022	35.8299	34.8952	35.2443	35.358	35.0747	35.8707	34.1364	34.0816	34.6417	34.635	34.946	35.4716	34.7815	35.2106	35.0602	33.3687	34.4386	35.2598	33.3711	34.4504	34.6506	33.3749	34.2784
62.6667	35.7296	36.1942	35.7484	36.462	35.3395	35.8826	35.0058	35.2177	35.3953	35.0562	35.9412	34.1762	34.1513	34.6146	34.5176	35.0636	35.5848	34.7511	35.1119	35.1147	33.1899	34.4233	35.1879	33.3036	34.4848	34.6848	33.4139	34.2527
62.8333	35.7114	36.4812	35.7093	36.1927	35.5079	35.897	35.0617	35.2169	35.2314	35.3901	36.0032	34.1988	34.2054	34.5757	34.7602	35.1139	35.6647	34.6965	34.946	35.0866	33.0738	34.436	35.1299	33.2645	34.5479	34.6711	33.3661	34.2493
63	35.9359	36.559	35.3033	36.0991	35.5731	35.9766	35.0978	35.2116	35.2529	35.3429	36.1084	34.2418	34.4352	34.5903	35.3249	34.9431	35.6583	34.6241	34.8345	35.1038	33.0046	34.4861	34.9753	33.249	34.5548	34.6181	33.3446	34.2804
63.1667	35.8977	36.5316	35.33	36.1041	35.7364	35.8778	35.0337	35.2615	35.1868	35.3702	35.8089	34.3002	34.3311	34.5417	35.3964	34.9749	35.6985	34.4442	34.7567	35.1142	32.9766	34.4695	34.8836	33.2627	34.6448	34.4799	33.2973	34.279
63.3333	35.8965	36.5951	34.886	35.8529	35.5832	35.826	34.9808	35.2506	35.3223	35.4838	35.8044	34.3667	34.5821	34.5238	35.4178	35.1207	35.8453	34.2964	34.685	35.1296	32.8785	34.4551	34.8757	33.3759	34.7254	34.4354	33.3221	34.2913
63.5	35.8876	36.6568	35.0731	35.9269	35.494	35.7627	34.9652	35.2466	35.2332	35.6799	35.7802	34.4509	35.0823	34.5151	35.4562	35.1872	35.7417	34.1585	34.718	35.1752	33.0567	34.4249	34.87	33.8771	34.7918	34.3413	33.0799	34.3358
63.6667	36.1383	36.7274	35.6013	36.163	35.4845	35.5275	34.8427	35.2433	35.17	35.7612	35.7228	34.4723	35.2463	34.474	35.6304	35.3103	35.5157	33.9429	34.754	35.113	33.1456	34.3763	34.8676	33.9673	34.7934	34.3331	33.1241	34.3446
63.8333	36.3103	36.6995	35.8885	36.1399	35.3303	35.4946	34.7928	35.2627	35.2767	35.5916	35.6214	34.4852	35.0502	34.4765	36.0618	35.3118	35.5104	33.7825	34.8683	35.0566	33.2816	34.3682	34.8918	34.0904	34.8408	34.3132	33.2	34.4521
64	36.3383	36.7823	36.3281	36.1642	35.3112	35.3693	34.5829	35.2781	35.4501	35.7789	35.6909	34.549	35.2879	34.1927	35.9788	35.5069	35.5321	33.6038	35.0179	34.9879	33.2586	34.349	34.9182	34.1476	34.9303	34.3907	33.2254	34.4576
64.1667	36.4155	36.8051	36.4031	36.1131	35.1995	35.4172	34.7042	35.3269	35.727	35.8045	35.8286	34.6151	35.9389	34.2094	35.9446	35.5271	35.4802	33.6024	35.0021	35.0131	33.2806	34.3436	34.9369	34.168	34.9191	34.134	33.2539	34.5266
64.3333	36.4378	36.7336	36.9106	36.1374	35.3195	35.3577	34.5177	35.4089	35.7658	35.6359	35.7561	34.6478	35.7473	34.2592	35.7171	35.4359	35.3037	33.6199	35.1374	35.0336	33.2752	34.3302	34.9746	34.1214	34.9199	33.9496	33.2573	34.5583
64.5	36.5225	36.6388	36.3795	35.8392	35.4973	35.538	34.8382	35.3501	35.9079	35.9611	35.7693	34.6652	35.9474	34.2137	35.9799	35.3663	35.4782	33.6113	35.1721	35.0096	33.2166	34.3091	34.9256	34.0266	34.901	34.0616	33.4789	34.5751
64.6667	36.404	36.611	36.0943	35.6155	35.4022	35.7784	34.9289	35.4359	35.8166	35.8221	35.6579	34.6725	35.836	34.2509	35.5014	35.3177	35.4815	33.6222	35.3369	35.0345	33.1668	34.3348	34.8898	34.0075	34.927	34.0169	33.5014	34.5287
64.8333	36.399	36.5832	36.0781	35.6983	35.4284	35.6905	34.7608	35.4084	35.799	35.8919	35.7324	34.7662	35.1953	34.1825	35.5135	35.3428	35.1604	33.8035	35.4144	35.083	33.1104	34.3884	34.8578	33.9383	34.9274	33.8966	33.4789	34.5079
65	36.3492	36.3537	35.5902	35.7339	35.4549	35.7365	34.7655	35.3259	35.5556	35.6836	35.6584	34.8092	35.0976	34.4799	35.5469	35.3878	34.9473	33.9889	35.2932	35.0857	33.2483	34.3254	34.7238	33.9125	34.883	33.9645	33.438	34.5232
65.1667	36.163	36.3366	35.3753	35.6024	35.6193	35.6765	34.8849	35.2782	35.4341	35.6401	35.6344	34.7955	34.9424	34.5002	35.2599	35.5241	34.7465	34.0971	35.3791	34.9868	33.2907	34.3248	34.6882	33.8922	34.8632	34.3757	33.4402	34.504
65.3333	36.0243	36.2016	34.7934	35.6834	35.7201	35.8666	34.7662	35.3708	35.2079	35.8506	35.3815	34.7903	34.517	34.5556	35.3416	35.619	34.5464	34.2283	35.3269	34.8731	33.3463	34.39	34.6234	33.7946	34.8495	34.583	33.4496	34.5084
65.5	35.9861	36.1798	35.0654	35.7348	35.4237	35.6656	34.6509	35.6411	35.0011	35.719	35.2693	34.7545	34.2211	34.6998	34.899	35.3991	34.134	34.2497	35.1432	34.827	33.3896	34.4617	34.534	33.8385	34.8816	34.5775	33.5055	34.4516
65.6667	36.0353	36.0595	35.152	35.7482	35.5911	35.5214	34.6354	35.6029	34.9515	35.7423	35.0787	34.7679	33.7307	34.6394	35.0671	35.2129	33.9716	34.3694	35.0691	34.8172	33.4422	34.53	34.5366	33.8169	34.8664	34.793	33.5246	34.5339
65.8333	35.841	35.9397	35.099	35.8024	35.4981	35.5663	34.6839	34.8753	34.8889	35.6731	35.0223	34.7099	34.2399	34.7119	35.0942	35.2015	34.0175	34.2123	34.9429	34.8378	33.454	34.5328	34.6677	33.8321	34.8349	34.9492	33.5993	34.5125
66	35.7835	36.134	35.3616	36.0647	35.3357	35.4836	34.9954	34.8104	35.0173	35.439	35.0532	34.6615	33.9817	34.7083	34.9689	35.2652	33.9793	34.0646	35.0366	34.8612	33.3821	34.6563	34.9174	33.8308	34.8534	34.8537	33.6976	34.4781
66.1667	35.733	36.0348	35.26	36.2759	35.2324	35.4156	34.8481	35.0263	35.0073	35.3746	35.2082	34.6582	34.0932	34.7052	35.324	35.2437	33.88	34.0282	35.1449	34.9454	33.3147	34.5426	34.9907	33.8525	34.8316	34.869	33.7543	34.4124
66.3333	35.7912	36.0808	35.4601	36.2665	35.1439	35.2164	35.1094	34.6806	35.12	35.2404	35.4754	34.7298	34.2851	34.6547	35.3592	35.1609	33.8162	33.9486	35.0447	35.0215	33.2437	34.3393	35.106	33.9466	34.8097	34.7103	33.746	34.3916
66.5	35.6544	36.1562	35.5436	36.3548	35.2886	35.3768	35.1021	34.4978	35.3234	34.9098	35.4746	34.7545	34.5233	34.499	35.8072	35.3507	33.8895	33.891	35.1442	35.0724	33.1517	34.1197	35.2544	33.9733	34.8022	34.6231	33.7849	34.4113
66.6667	35.5215	36.2907	35.5316	36.4875	35.1822	35.4575	35.3252	34.4829	35.3385	34.8933	35.854	34.7277	34.6165	34.5138	36.0241	35.5996	33.7357	33.8218	35.0293	35.0905	33.0557	33.9389	35.3246	33.9956	34.8313	34.5069	33.7107	34.379
66.8333	35.6385	36.4204	35.6273	36.61	35.1598	35.6519	35.5677	35.3928	35.6806	34.8709	35.9158	34.7679	34.4567	34.4877	36.0108	35.6145	33.7895	33.8219	34.9237	35.0795	33.0443	33.9267	35.2242	33.9978	34.8196	34.5537	33.6609	34.4059
67	35.6355	36.4034	35.7669	36.4365	35.222	35.6715	35.1164	35.3503	35.8843	35.0874	35.8896	34.7894	34.5	34.411	36.0633	35.6404	33.9423	33.8902	35.0189	35.1082	33.0734	33.8438	35.1863	33.9934	34.798	34.4582	33.6691	34.4676
67.1667	35.6702	36.3513	35.601	36.2368	35.134	35.8344	35.2573	35.1273	36.0492	35.0677	35.9704	34.7568	34.6069	34.4028	34.8275	35.5331	34.2438	33.873	34.9335	35.1038	33.1023	33.8181	35.1142	33.9753	34.8633	34.4765	33.6127	34.4989
67.3333	35.8161	36.3085	35.6423	36.3775	35.1314	35.9777	35.2388	35.324	36.2334	35.1177	35.9635	34.7174	34.9077	34.3403	34.8224	35.5134	34.365	33.8842	34.9511	35.1158	33.1475	34.0386	35.0411	33.9666	34.9063	34.5188	33.6374	34.4628
67.5	35.9295	36.1636	35.8459	36.2497	35.0187	35.8737	35.202	35.5096	36.3537	35.3815	36.1592	34.7061	34.7478	34.3434	34.7512	35.5512	34.5295	33.9556	34.8834	35.0642	33.2319	34.1973	35.0121	33.9552	34.9201	34.5581	33.6298	34.4248
67.6667	35.9862	36.1358	35.7517	36.1282	34.9934	36.0036	35.0121	35.1213	36.6765	35.4358	36.0441	34.7059	34.6399	34.3825	34.7654	35.5149	34.8822	33.9951	34.935	35.0442	33.2674	34.2249	34.9993	33.9213	34.8865	34.5364	33.7186	34.4257
67.8333	36.0519	35.9708	35.3954	36.0071	34.9822	35.9203	35.1142	34.8236	36.5785	35.4078	35.9296	34.6428	34.989	34.3601	34.7878	35.4518	35.0307	34.1079	35.1366	35.0123	33.2294	34.0317	35.0412	33.938	34.8779	34.6037	33.7355	34.4016
68	35.914	35.8765	34.8244	35.9737	34.9501	36.0736	35.2334	34.3421	36.491	35.3759	35.9451	34.6687	35.1904	34.4094	34.847	35.248	35.1794	34.3187	34.728	35.0227	33.1961	34.0817	35.0178	33.9499	34.8884	34.7984	33.6005	34.3668
68.1667	35.7918	36.0887	35.4	36.0434	34.9718	36.0611	35.0662	34.3054	36.4888	35.4157	35.8956	34.7419	34.8703	34.413	36.0131	35.2418	35.2228	34.5271	34.7093	35.0099	33.1649	34.2719	35.0935	33.9696	34.8308	34.7941	33.6089	34.3724
68.3333	35.5203	36.1847	35.5955	35.9929	34.9164	35.8811	35.1814	34.5547	36.308	35.0705	35.8185	34.7196	34.4556	34.4711	35.984	35.2201	35.3965	34.6421	34.8888	34.9833	33.1184	34.2528	35.1952	33.9926	34.8181	34.909	33.5685	34.3624
68.5	35.4674	36.1088	35.5931	36.0496	34.9942	35.8839	35.1822	34.1225	36.1165	34.8564	35.7005	34.6122	33.8904	34.5094	35.9457	34.804	35.3926	34.6641	34.8579	35.0661	33.0283	34.3297	35.1558	34.0745	34.8042	34.956	33.5361	34.4117
68.6667	35.3784	35.9812	35.7902	36.0847	35.0594	35.4028	35.2548	34.7102	35.9059	34.7818	35.8069	34.6067	34.4931	34.5168	35.8838	34.7752	35.1405	34.8497	34.7328	35.1014	32.9758	34.4793	35.2302	34.1347	34.7373	35.0496	33.471	34.3886
68.8333	35.2888	36.1506	35.8217	36.1116	35.0174	35.3922	35.0573	34.7278	35.9643	34.869	35.7915	34.5477	34.6998	34.5793	35.8561	34.6759	35.0867	34.8686	34.5498	35.1423	32.9984	34.6562	35.2987	34.1509	34.7321	34.9757	33.5004	34.3995
69	35.4726	36.1754	36.4092	36.0931	35.0335	35.3041	35.0224	35.2475	35.7659	34.9589	35.8026	34.4764	33.9749	34.5716	35.8436	34.6977	34.7799	34.7834	34.7275	35.132	33.0904	34.661	35.3943	34.1583	34.7439	34.907	33.6581	34.3974
69.1667	35.6168	36.1009	36.2767	36.1902	34.9201	35.1698	35.0808	34.5939	35.6982	35.0949	35.7115	34.4508	34.2136	34.5397	35.5434	34.7041	34.6717	34.7256	34.482	35.2329	33.2098	34.6305	35.4391	34.1626	34.8145	34.9144	33.7301	34.3753
69.3333	35.641	35.9895	35.9601	36.1495	34.8223	35.2842	35.0892	34.4816	35.706	35.3968	35.9451	34.4975	34.595	34.3181	35.6485	34.7462	34.662	34.6622	34.2324	35.3114	33.3744	34.6061	35.3933	34.1932	34.8442	34.8927	33.7294	34.4063
69.5	35.5685	36.0879	35.4944	36.3347	34.7538	35.4586	34.9973	34.7975	35.9522	35.7526	36.0659	34.6171	34.9167	34.128	35.7038	35.1066	34.7789	34.3929	34.3773	35.2964	33.5689	34.5493	35.5184	34.1197	34.8553	34.8984	33.7599	34.3788
69.6667	35.7174	36.108	35.3753	36.3637	34.7233	35.8215	35.0474	34.5688	36.0667	35.7881	36.0177	34.5799	34.6569	33.1244	35.7459	35.0594	35.0489	33.984	34.4433	35.2944	33.7414	34.5201	35.5409	34.0833	34.9007	34.8829	33.8616	34.3865
69.8333	35.6169	36.0163	35.7286	36.4856	34.7122	35.8324	34.9101	34.8256	36.0056	35.4211	36.0624	34.671	34.5764	32.8336	35.5782	35.1771	35.104	33.6897	33.8609	35.3238	33.9621	34.4998	35.4363	34.0543	34.9324	34.8435	33.869	34.4048
70	35.5753	36.0706	35.7354	36.6449	34.7614	35.6244	34.9315	34.8517	36.1107	35.4643	35.9699	34.672	35.3042	33.0096	35.5117	35.2323	35.4057	33.6097	34.0502	35.356	34.0757	34.4605	35.3133	34.0443	34.8876	34.8902	33.856	34.4109
70.1667	35.5493	36.0503	35.8922	36.7021	34.8895	35.5866	34.9639	34.6837	36.0765	35.2029	35.9839	34.6626	35.0528	33.0321	35.7974	35.1624	35.4732	33.4673	34.3485	35.3368	34.1085	34.5339	35.2516	34.0409	34.8148	34.9023	33.8254	34.4867
70.3333	35.5753	36.1224	36.2325	36.4321	34.9818	35.7288	35.0633	34.8177	35.8191	35.2127	35.7815	34.6357	35.2229	33.3768	35.6839	35.136	35.4046	33.4422	33.7736	35.3175	34.0432	34.5547	35.2836	34.0391	34.7776	34.8536	33.8626	34.5508
70.5	35.5661	36.1803	36.736	36.1913	34.9489	35.5424	34.9868	34.6499	35.7538	35.0933	35.4875	34.641	35.4853	33.6182	35.6067	35.1001	35.3815	33.682	33.7701	35.3134	33.8686	34.6208	35.2403	34.0418	34.7787	34.7799	33.8634	34.584
70.6667	35.4673	36.1937	36.8218	36.1827	35.1055	35.5874	34.7056	34.5099	35.3557	34.9025	35.4181	34.6914	35.2235	34.6901	35.6344	35.0466	35.3661	33.9646	33.6121	35.3227	33.7659	34.6822	35.2046	34.0927	34.8222	34.7092	33.8778	34.6044
70.8333	35.6267	36.2207	36.5815	35.9847	35.268	35.3839	35.0467	34.2839	35.0503	35.2215	35.357	34.6968	35.245	35.0284	35.7126	34.9445	35.3641	34.0913	34.364	35.2855	33.5094	34.778	35.2924	34.0765	34.7964	34.7019	33.8394	34.5808
71	35.6517	36.2273	36.7327	36.1042	35.2277	35.1669	35.1901	34.5554	34.7912	35.085	35.4784	34.6979	35.221	34.7387	35.7844	34.8511	35.3309	34.09	34.4762	35.2258	33.263	34.84	35.3891	34.0994	34.7772	34.6683	33.7677	34.5907
71.1667	35.5868	36.242	36.7252	35.8664	35.2795	35.3229	35.0331	35.6592	34.7348	35.2006	35.5737	34.5939	35.1581	34.6781	35.732	34.8901	35.3079	33.9856	34.4406	35.1492	33.1164	34.8294	35.3755	34.2134	34.7926	34.6777	33.6987	34.5455
71.3333	35.6829	36.2703	36.7791	35.9561	35.5293	35.2486	34.9449	35.5918	34.8713	35.1882	35.6018	34.5207	35.0428	34.4371	35.8406	34.7738	35.3376	34.0155	35.1814	35.1644	32.9343	34.8721	35.3968	34.2212	34.7436	34.6867	33.7314	34.5056
71.5	35.6874	36.2341	36.7811	35.8039	35.5603	35.5004	34.5961	35.7895	34.5055	35.2879	35.6596	34.4684	34.6721	34.3216	35.9753	34.6991	35.3006	33.7665	35.2018	35.1079	32.9325	34.8705	35.4559	34.2412	34.6342	34.7633	33.7198	34.4718
71.6667	35.7955	36.2269	36.4453	35.8314	35.4694	35.5722	34.7543	35.6524	34.9146	35.2313	35.7092	34.4446	35.0956	33.6269	35.715	34.6309	35.2439	33.7452	35.4366	35.0797	32.8766	34.8453	35.4359	34.2719	34.5792	34.8395	33.6935	34.5292
71.8333	35.7961	36.1739	36.7659	36.0989	35.5092	35.6108	34.4527	35.932	35.0814	35.2648	35.6086	34.4032	34.9127	33.6745	35.7804	34.5713	35.1994	33.8591	35.499	35.1241	32.9006	34.8179	35.4078	34.3659	34.5417	34.9384	33.7407	34.5198
72	35.7659	36.1363	36.6358	36.1151	35.4759	35.9307	34.4839	35.8274	35.1533	35.3704	35.6358	34.4213	34.7061	33.2719	35.775	34.4727	35.1694	34.0594	35.4419	35.1749	32.9168	34.7095	35.3888	34.4171	34.5094	34.9798	33.7472	34.53
72.1667	35.9133	36.067	36.5659	36.2992	35.3852	35.7715	34.4823	35.8156	34.8341	35.2942	35.6456	34.4591	34.9745	33.5524	35.7871	34.398	35.1226	34.0796	35.3894	35.2106	32.9238	34.7071	35.4162	34.3105	34.5183	34.9816	33.8337	34.5464
72.3333	35.8992	36.06	36.082	36.5456	35.1613	35.8409	34.5154	35.5425	35.0389	35.3713	35.4635	34.5861	35.0166	33.869	35.7377	34.3698	35.1034	34.2936	35.3499	35.1894	33.0395	34.6738	35.397	34.3387	34.5044	34.9825	33.8256	34.5501
72.5	35.951	36.0686	36.0974	36.6134	35.1341	35.6104	34.8988	35.3766	35.3036	35.1858	35.24	34.5876	35.126	34.2284	35.6597	34.3871	35.0703	34.4442	35.261	35.2628	33.0663	34.6829	35.3065	34.3778	34.6115	34.8934	33.8248	34.6111
72.6667	35.8899	35.9946	36.1437	36.5688	35.0063	35.4925	35.0146	35.6797	35.4214	35.5467	34.9846	34.6378	35.1657	35.0135	35.9696	34.4501	35.0146	34.6842	35.3473	35.2589	33.0971	34.8041	35.3079	34.3949	34.6231	34.8718	33.7862	34.6
72.8333	35.8209	35.9871	35.6084	36.4288	34.8322	35.6116	35.2202	35.5825	35.7211	35.581	35.149	34.6623	35.366	35.0351	35.9963	34.5721	34.9879	34.8973	35.2826	35.2253	33.1479	34.9071	35.3006	34.3375	34.6552	34.5927	33.7181	34.6871
73	35.805	35.9361	35.5282	36.378	34.8436	35.8454	35.303	35.6321	36.0206	35.6092	34.998	34.6404	35.6343	35.7718	35.9461	34.663	34.8735	34.7682	35.2366	35.2206	33.1585	35.1687	35.2875	34.3013	34.7056	34.4852	33.7268	34.7271
73.1667	35.7852	35.9189	35.5195	36.2619	34.8575	35.9173	35.3526	35.5766	36.4321	35.7827	34.6617	34.7544	35.7564	35.667	35.9682	34.7776	34.8287	35.0782	35.2631	35.2027	33.1608	35.2863	35.2148	34.388	34.6559	34.3166	33.7125	34.7501
73.3333	35.7747	35.925	35.5615	36.1358	34.8648	35.9364	35.1712	35.5734	35.974	35.7626	34.8201	34.747	35.7511	35.6786	35.869	34.9806	34.7675	35.1337	35.2359	35.1489	33.1247	35.3734	35.1405	34.328	34.6844	34.2249	33.6643	34.7216
73.5	35.6981	35.9163	35.1382	36.2681	34.9699	36.1258	35.1682	35.5347	36.0771	35.7345	35.1849	34.7827	36.1193	35.55	35.8884	35.1173	34.7764	35.4287	35.2472	35.1269	33.0379	35.4748	35.1301	34.2832	34.6446	34.2666	33.6916	34.6226
73.6667	35.68	35.8979	35.5367	36.1811	35.0286	36.1975	35.023	35.6314	35.5815	35.5964	35.3835	34.7578	36.1012	34.8698	35.8322	35.0561	34.795	35.4392	35.1414	34.9939	33.0193	35.5222	35.0818	34.2756	34.6704	34.3237	33.7359	34.6037
73.8333	35.6551	35.9288	35.5612	36.1544	35.1151	36.1443	34.9708	35.0508	35.2017	35.4387	35.1174	34.7387	35.8762	34.8806	35.723	34.9495	34.7756	35.252	35.0713	34.9786	33.0249	35.5588	35.0508	34.3171	34.6783	34.6118	33.8346	34.4759
74	35.6224	35.978	35.2763	36.1758	34.9999	36.0684	34.7485	34.8512	34.9568	35.307	35.1808	34.7743	35.9022	34.9802	35.6461	35.0095	34.7805	35.4084	35.0454	34.9493	33.0557	35.5311	34.8964	34.3321	34.7262	34.696	33.8514	34.435
74.1667	35.6158	36.0645	35.1012	36.1906	35.1457	36.1751	34.6954	34.7932	35.0185	35.2797	35.4743	34.7373	35.8863	35.0539	35.5615	35.0241	34.8106	35.4021	35.0185	34.9747	33.0785	35.5051	34.9022	34.2973	34.7985	34.8933	33.8998	34.3519
74.3333	35.5952	36.0744	35.2044	36.2331	35.1633	36.2471	34.6617	35.1165	35.5147	35.2404	35.5286	34.7137	36.0929	34.4294	35.754	34.9369	34.7982	35.3293	35.0438	35	33.1378	35.5635	34.8547	34.3154	34.8254	35.0439	33.9285	34.3941
74.5	35.5569	36.0584	35.5715	36.3317	35.1253	36.2059	34.5852	35.3117	35.1929	35.4847	35.5294	34.7404	36.0464	34.2869	35.8581	34.9173	34.7143	35.3622	35.0535	35.0397	33.2544	35.2493	34.8393	34.3959	34.7847	34.7611	33.6575	34.4547
74.6667	35.5419	36.1661	35.5714	36.3834	35.0712	36.1755	34.605	35.3179	35.3541	35.5091	35.6308	34.7226	36.0365	34.5103	35.8716	35.0773	34.6622	35.2403	35.1067	35.2216	33.2981	34.8676	34.8459	34.422	34.7563	34.5998	33.5114	34.3138
74.8333	35.5453	36.1388	35.8131	36.4805	34.9188	36.2267	34.4288	35.9225	35.6418	35.5885	35.8352	34.6733	36.3143	34.4556	36.005	35.2507	34.6012	35.2955	35.1059	35.3479	33.3232	34.8266	34.7948	34.4416	34.7499	34.4685	33.0285	34.3113
75	35.628	36.1752	36.2013	36.4578	35.0319	36.0519	34.4369	36.1985	35.0438	35.6925	35.4901	34.6184	36.0957	34.0067	36.1593	35.2406	34.6864	35.2498	35.1758	35.1492	33.3682	34.8384	34.6947	34.4631	34.7067	34.472	32.6276	34.2465
75.1667	35.6506	36.1451	36.3055	36.4799	35.0249	35.7734	34.4207	36.2932	34.5104	35.6136	34.9971	34.5444	35.9694	34.0919	36.3476	34.9207	34.6554	34.8892	35.1908	35.1414	33.4154	34.6499	34.6348	34.4755	34.6236	34.2712	32.495	34.0366
75.3333	35.6578	36.14	36.6281	36.4654	35.0757	35.4979	34.3805	36.182	34.4996	35.5666	34.8383	34.5239	35.9452	34.2827	36.2608	34.9017	34.6411	34.7355	35.277	35.1787	33.4234	34.6179	34.6799	34.5303	34.5593	34.1264	32.0935	33.9423
75.5	35.7405	36.1223	36.7093	36.4455	35.239	35.3347	34.4116	36.1326	34.4428	35.3782	34.7755	34.6181	36.0835	34.087	36.16	34.5729	34.6999	34.6764	35.3176	35.1623	33.4367	34.9434	34.6534	34.4982	34.6444	34.3143	32.1957	33.8838
75.6667	35.7724	36.1651	36.7156	36.4269	35.2479	35.2907	34.3257	36.0879	34.6722	35.3781	34.7259	34.7107	36.1323	34.5213	36.0888	34.2771	34.6651	34.6508	35.3305	34.8829	33.4611	35.3826	34.6131	34.519	34.6529	34.2755	32.3302	33.9235
75.8333	35.8512	36.1606	37.0128	36.4043	35.4045	35.1672	34.3229	36.1519	34.3722	35.4004	34.7539	34.9024	35.9831	34.1871	36.0376	34.2763	34.7506	33.9552	35.3501	34.7706	33.4497	35.4339	34.6166	34.5494	34.6561	34.3418	32.7483	33.9184
76	35.8259	36.0812	36.6292	36.3908	35.463	35.1281	34.4736	36.0616	34.9435	35.4202	35.1533	35.0794	35.843	33.7461	36.0266	34.0282	34.7004	33.8961	35.3487	34.4823	33.3745	35.3143	34.8042	34.5546	34.629	34.2036	33.1631	34.0284
76.1667	35.7073	36.0145	36.5688	36.3791	35.3221	35.411	34.2353	35.7827	35.1394	35.2309	35.5676	35.054	35.8352	33.6747	35.9149	33.9545	34.7305	34.2752	35.3754	34.5117	33.3366	35.3004	34.8399	34.5596	34.6523	34.2238	33.2898	34.4709
76.3333	35.6801	35.7936	36.5506	36.3793	35.3834	35.3366	34.4273	35.5551	35.0339	35.2585	35.6427	35.1383	35.8683	34.1118	35.9488	33.9371	34.7326	34.2182	35.2645	34.4861	33.2625	35.1837	34.8037	34.5569	34.6618	34.3117	33.7389	34.7589
76.5	35.7163	35.8602	36.2715	36.3659	35.293	35.3768	34.3841	35.3488	35.2062	35.3758	35.7153	35.0823	35.4708	34.5511	35.9858	33.9626	34.7067	34.1972	35.1626	34.4774	33.1934	35.0265	34.7588	34.5543	34.5975	34.3991	33.9336	34.7514
76.6667	35.7131	35.841	36.1246	36.3676	35.3475	35.3983	34.444	35.0821	34.8348	35.289	35.6834	35.0622	35.0005	34.0217	35.9604	34.1408	34.7096	34.2885	35.0343	34.7548	33.1701	34.6907	34.7344	34.5165	34.5892	34.5153	33.8963	34.8407
76.8333	35.6397	35.896	36.0911	36.354	35.0826	35.3602	34.5587	34.8594	34.7234	35.3024	35.782	34.9734	34.9617	34.5305	35.9434	33.9191	34.5811	34.9267	34.9289	34.7877	33.1068	34.5059	34.7297	34.5157	34.5777	34.5173	33.9293	34.7709
77	35.5227	35.9434	36.1482	36.3774	35.0027	35.6249	34.4813	34.7409	34.2991	35.2937	35.7764	34.7159	35.2833	34.6964	35.9783	33.9461	34.5108	34.8743	34.8096	35.3244	33.1047	34.5017	34.6614	34.5306	34.6553	34.5164	33.9425	34.6908
77.1667	35.4222	35.947	36.397	36.3412	35.1005	35.7333	34.6868	35.0422	33.6946	35.6392	35.8161	34.7803	35.3535	34.6212	36.036	34.1809	34.4429	34.635	34.7454	35.3179	33.0276	34.5658	34.7726	34.5351	34.6332	34.5468	33.9733	34.4831
77.3333	35.4665	36.1376	36.4558	36.3515	34.9694	35.9473	34.5612	35.2287	33.504	35.7449	35.8826	34.8872	35.0915	33.8866	35.9787	34.0619	34.491	34.6174	34.7181	35.3383	33.0292	34.5328	34.8453	34.5731	34.7572	34.4561	33.9542	34.2164
77.5	35.4954	36.138	36.6865	36.3484	35.0581	36.0119	34.6668	35.4986	33.3867	35.9095	35.7977	34.9059	35.2988	33.6846	36.028	34.2721	34.4716	34.5378	34.7457	35.3114	33.0025	34.7052	34.9638	34.5943	34.829	34.3894	33.9225	34.2158
77.6667	35.563	36.1561	36.556	36.3409	34.9029	36.1379	34.7546	35.509	33.4609	36.1447	35.8223	34.8333	35.7622	34.1525	36.0246	34.2775	34.4861	34.463	34.787	35.2766	32.9429	34.8896	35.0867	34.5929	34.9146	34.3677	33.9627	34.1049
77.8333	35.5652	36.1941	36.4658	36.3047	35.083	36.1872	34.6967	35.6088	33.925	36.2551	35.5494	34.5154	35.793	33.9979	36.1109	34.4843	34.555	34.4386	34.8221	35.26	32.9359	35.0453	35.1931	34.6003	35.042	34.3604	33.9348	34.1873
78	35.5352	36.2056	36.7812	36.249	35.2025	35.9854	34.7255	35.7777	33.6032	36.3404	35.5104	34.6071	35.6391	34.6841	36.0142	34.4459	34.5759	34.4793	34.7842	35.2538	32.9304	35.0723	35.3766	34.5896	35.0826	34.471	33.9519	34.115
78.1667	35.6753	36.2572	36.7912	36.0302	35.1596	35.9029	34.8004	35.6638	34.4939	36.3149	35.4841	34.3325	35.3369	34.67	36.0003	34.3095	34.5922	34.5784	34.8112	35.2437	32.9725	35.2855	35.3878	34.6	35.2315	34.535	33.9391	34.0969
78.3333	35.6523	36.2072	36.7146	35.7234	35.1553	35.9086	34.8188	35.6946	34.6399	36.2883	35.4914	34.2062	35.4175	35.3897	36.0661	34.4985	34.5573	34.7659	34.8858	35.247	33.0097	35.4228	35.4169	34.5279	35.2505	34.5819	33.9579	34.0286
78.5	35.6944	36.1875	36.74	35.36	34.9684	35.8349	34.8272	35.7442	34.8691	36.145	35.5879	34.1679	35.1926	34.9666	35.7339	34.3301	34.5433	34.8966	34.9267	35.233	33.0361	35.2845	35.3519	34.5169	35.3279	34.6053	33.9923	34.1575
78.6667	35.7171	36.1676	37.0153	35.2376	35.1058	35.7663	34.7926	35.9349	35.0504	35.5125	35.5181	34.2643	35.1032	35.023	35.5593	34.447	34.4698	34.8697	34.948	35.2208	33.0416	35.2764	35.3716	34.5076	35.3878	34.5871	34.061	34.2756
78.8333	35.7963	36.085	37.0506	35.1263	35.1632	35.8063	34.7839	35.9744	34.8192	35.1254	35.6457	34.5243	34.9656	35.1506	35.4642	34.1628	34.3633	34.9454	34.9788	35.223	33.0518	35.2289	35.3377	34.4745	35.3796	34.5771	34.1142	34.3944
79	35.9594	36.0719	37.1076	34.9218	35.1063	35.9617	34.6319	35.9377	35.7072	35.0567	35.6676	34.556	34.6657	35.1648	35.1772	34.4895	34.3656	34.8938	35.0485	35.2288	33.0429	35.2358	35.32	34.5139	35.385	34.5424	34.1086	34.5317
79.1667	35.9948	36.0424	36.9728	35.1459	35.2033	35.8582	34.6758	35.8508	35.4797	34.9352	35.646	34.7997	34.372	35.286	35.1052	34.6507	34.2451	34.9191	35.1219	35.1973	33.0404	35.108	35.2695	34.5524	35.3609	34.4188	34.0984	34.3902
79.3333	36.0055	36.1284	36.7494	35.3198	35.3499	35.764	34.7106	35.7304	35.3707	34.8603	35.5144	34.8783	33.9799	35.1546	35.1577	34.5678	34.2021	34.8379	34.9176	35.1665	33	35.0576	35.2243	34.6278	35.307	34.4463	34.0786	34.6277
79.5	35.9785	36.0881	36.5038	35.4166	35.5003	35.7829	34.6065	35.6181	35.0945	34.9039	35.4171	35.0183	33.96	35.784	35.4119	34.7583	34.0926	34.7494	34.9117	35.2255	33.0124	35.1215	35.2413	34.6452	35.3038	34.4353	33.927	34.4638
79.6667	35.8753	36.0203	36.395	35.3412	35.4341	35.5647	34.6277	35.8068	34.9298	35.5011	35.4111	35.1806	34.1205	35.7445	35.6952	34.6541	34.1261	34.5365	34.912	35.2408	33.0642	35.1758	35.219	34.7038	35.2923	34.4835	33.7052	34.5052
79.8333	35.8261	36.0132	36.2829	35.3301	35.3397	35.575	34.6348	35.9246	35.0231	35.8782	35.4341	35.1446	34.1702	35.4928	35.6608	34.8094	34.0978	34.5116	34.9336	35.2396	33.1393	35.1685	35.2357	34.7585	35.2951	34.4762	33.6376	34.5022
80	35.7671	35.9999	36.1648	35.3998	35.2547	35.4064	34.6085	36.0355	35.0057	35.9083	35.4162	34.9711	34.0801	35.405	35.9439	34.7511	33.9837	34.4989	34.996	35.2186	33.3108	35.1821	35.2164	34.7625	35.3236	34.4891	33.6283	34.5726
80.1667	35.7908	36.0505	36.1555	35.5195	35.1382	35.4043	34.4986	36.0926	34.8517	36.0771	35.4326	35.2264	34.6494	35.3302	35.9257	34.5578	33.9709	34.487	34.9719	35.2709	33.5161	35.1959	35.2533	34.7403	35.3707	34.5799	33.553	34.8782
80.3333	35.7547	36.0527	36.3826	35.4246	35.004	35.2993	34.5731	36.2384	35.0448	36.1265	35.53	35.0011	35.2465	35.2926	35.7582	34.6851	33.9409	33.358	35.1823	35.2958	33.7819	35.2229	35.2913	34.7642	35.4409	34.5396	33.5435	34.7333
80.5	35.6624	36.0339	36.6108	35.5349	34.8647	35.4266	34.6052	36.3081	35.1239	36.1286	35.5309	34.9732	35.489	35.0199	35.6486	34.6888	33.8558	33.3521	35.176	35.3128	34.0834	35.2101	35.2588	34.8252	35.4339	34.5323	33.6762	34.6961
80.6667	35.6696	36.0452	36.6537	35.6529	34.8507	35.4145	34.5247	36.1621	35.2264	36.1453	35.5615	34.6214	35.1878	34.962	35.5052	34.724	33.8586	33.5229	35.1823	35.3589	34.2228	35.1432	35.239	34.8061	35.3673	34.5055	33.8208	34.4833
80.8333	35.6516	36.0652	36.7254	35.6634	34.7406	35.3385	34.5126	35.8289	34.8759	36.1789	35.5267	34.4863	35.3698	34.8054	35.3946	34.7874	33.8864	33.4742	35.1804	35.3848	34.4308	35.1394	35.0844	34.7852	35.3174	34.466	33.8679	34.2253
81	35.6807	36.0482	36.7523	35.8999	34.7581	35.3965	34.5664	35.6818	34.9967	36.1408	35.5036	34.6815	35.8505	34.6956	35.3009	34.7294	33.9407	33.4377	35.1486	35.4155	34.4711	35.1606	35.1175	34.7514	35.3137	34.4205	33.9738	34.0594
81.1667	35.6745	35.9453	36.7877	35.6892	34.6616	35.4751	34.5855	35.516	35.345	36.0564	35.51	34.6854	35.7935	34.6576	35.0465	34.98	34.0205	33.4125	35.1027	35.4245	34.4546	35.1299	35.1572	34.7371	35.2484	34.4166	34.0598	33.882
81.3333	35.6453	35.8814	36.6852	35.994	34.7297	35.7168	34.3852	35.4009	35.4111	36.064	35.4929	35.0034	35.7209	34.7361	35.0889	34.9401	34.0276	34.5151	35.1029	35.4382	34.3726	35.143	35.1597	34.6963	35.2033	34.4033	34.0994	33.8597
81.5	35.6402	35.9011	36.3779	36.0408	34.7578	35.7953	34.4207	35.3856	35.6432	36.0404	35.4833	34.9958	35.705	34.8964	34.6993	35.0484	34.1086	34.5249	35.0934	35.4061	34.1582	35.1022	35.2963	34.6683	35.2082	34.6425	34.1372	33.891
81.6667	35.6475	35.9315	36.1413	35.7611	34.8245	36.0107	34.4767	35.4495	35.6372	35.8916	35.4386	35.2084	35.7752	35.0129	34.781	35.1247	34.0594	34.6109	35.051	35.3852	34.0517	35.0741	35.2706	34.6857	35.2356	34.5835	34.2331	33.9453
81.8333	35.6272	35.9617	35.8389	35.6677	35.2011	36.1899	34.4768	35.5334	35.9566	35.7979	35.4443	35.5493	35.766	35.3269	34.8681	35.1393	34.0319	34.5374	35.0212	35.3811	34.0026	35.0651	35.4605	34.6382	35.1675	34.6007	34.1854	34.047
82	35.5897	36.0064	35.7921	34.6729	35.2255	36.2481	34.4614	35.0416	35.9254	35.8049	35.4382	35.4142	35.8081	35.3874	34.7796	34.941	34.0673	34.6838	35.0314	35.3684	34.1491	35.0311	35.4106	34.6785	35.1252	34.4208	34.108	34.2406
82.1667	35.5841	36.0966	35.8536	34.687	35.2998	36.1888	34.4208	35.0868	35.8396	35.8119	35.3824	35.0549	35.8905	35.3621	34.9322	34.9084	34.1014	34.7031	35.0532	35.3421	34.3016	35.0226	35.3244	34.7381	35.1449	34.6823	34.068	34.4305
82.3333	35.6328	36.1671	35.956	34.6961	35.4743	36.1163	34.5277	35.114	35.8229	35.8691	35.3535	34.9106	35.1407	35.4803	34.6908	34.8491	34.1521	34.5403	35.0362	35.3162	34.4295	35.0064	35.2918	34.7571	35.1292	34.9075	34.0643	34.4125
82.5	35.6889	36.1535	36.0742	34.7974	35.4492	36.0266	34.5129	35.1015	35.4332	35.9305	35.3148	34.9461	35.1479	35.6334	35.1946	34.6702	34.1415	34.33	34.9662	35.2774	34.625	35.0152	35.2047	34.8008	35.0771	34.7017	34.0796	34.5856
82.6667	35.7532	36.1441	36.0217	34.9954	35.4723	35.8546	34.4318	35.0995	35.5461	35.8991	35.2687	34.8796	35.2668	35.6486	35.1829	34.4708	34.1221	34.0614	34.9539	35.2666	34.7858	35.0473	35.1842	34.8168	35.0876	34.563	34.0005	34.7532
82.8333	35.8272	36.11	36.2872	35.0571	35.2777	35.6589	34.3947	35.2428	35.2995	35.8179	35.2477	34.9129	34.7176	35.8488	35.12	34.4336	34.1843	33.9807	34.9171	35.2426	34.7941	35.038	35.0683	34.8993	35.1587	34.6967	34.099	34.8473
83	35.8614	36.0943	36.3913	36.021	35.3275	35.7221	34.2976	35.7035	35.3716	35.69	35.2719	35.2012	34.4953	35.9495	35.3501	34.7349	34.1532	33.6162	34.8711	35.1762	34.7206	35.0419	35.0449	34.9166	35.1574	35.0474	34.0589	34.6867
83.1667	35.88	36.1162	36.2047	36.128	35.4	35.7957	34.4289	35.8286	35.4986	35.6805	35.2408	35.1577	33.9043	36.1283	35.5086	33.4076	34.1284	33.5326	34.844	35.1784	34.6989	35.0794	35.0817	34.899	35.1826	34.974	34.1229	34.4276
83.3333	35.8404	36.093	36.1908	35.8336	35.2103	35.7762	34.3796	36.0175	35.3678	35.6568	35.2698	35.0446	34.0327	36.0104	35.7929	33.4371	34.0551	33.5708	34.7671	35.1707	34.6122	35.112	35.1098	34.8757	35.2102	34.8648	33.9829	34.4437
83.5	35.7948	36.094	36.1281	35.7409	35.2301	35.8803	34.3341	36.1332	35.552	35.5717	35.3106	34.9214	34.1011	35.8677	35.8049	33.5849	34.1364	33.5735	34.8483	35.1743	34.6009	35.1575	35.0984	34.8131	35.183	34.9346	33.925	34.3073
83.6667	35.7182	36.152	36.222	35.8919	35.2835	36.1306	34.3365	36.0205	35.6568	35.6721	35.3135	35.0413	34.0294	35.8805	35.7687	33.6839	34.1629	33.4805	34.8563	35.193	34.4892	35.152	34.9244	34.7293	35.1854	35.1844	33.9062	34.211
83.8333	35.6645	36.1356	35.9593	35.8466	35.3608	36.1825	34.461	35.9798	35.9158	35.7967	35.2945	35.0596	34.535	35.5032	35.8688	33.6883	34.1323	33.4312	34.8654	35.1826	34.363	35.15	34.6514	34.7056	35.2134	35.169	33.8934	34.1946
84	35.6536	36.0757	35.8051	35.5177	34.8477	36.0629	34.7289	35.6126	35.7695	35.9605	35.217	34.9778	34.4757	35.5411	35.9092	33.5675	34.1074	33.4881	34.8856	35.2357	34.2286	35.179	34.4027	34.6003	35.2149	35.1255	33.9337	34.1576
84.1667	35.6201	36.0192	35.7968	35.6191	34.7853	35.9515	34.7352	35.5994	35.5911	35.6956	35.2171	35.1648	34.767	35.4902	35.9596	34.9173	34.0865	33.3338	34.9439	35.2203	34.0855	35.1872	34.4477	34.3593	35.2447	35.0261	33.9008	34.3127
84.3333	35.6057	36.0287	35.8118	35.8933	34.637	35.9908	34.6926	35.5096	35.4897	35.649	35.1334	35.3853	35.2822	35.4813	35.9925	34.9093	34.1103	33.3105	34.9849	35.227	34.0446	35.1361	34.4344	34.192	35.2469	35.0353	34.0345	34.4468
84.5	35.6628	36.0566	36.1215	35.9278	34.6071	35.818	34.6589	35.3372	35.4936	35.7577	35.0511	35.5393	34.7374	35.4611	36.0367	34.8629	34.0898	33.3067	34.9887	35.2491	33.9026	35.1296	34.5344	33.9635	35.2595	35.0212	34.0329	34.4866
84.6667	35.632	35.9705	36.2947	36.0662	34.502	35.5689	34.6136	34.8542	35.4114	35.8121	35.0284	35.5331	34.655	35.4035	36.1568	34.8457	34.1106	33.3804	35.0292	35.2169	33.9197	35.164	34.7016	33.9429	35.167	35.0549	33.9961	34.5644
84.8333	35.5753	35.9915	36.3601	36.1626	34.388	35.5448	34.4831	34.4689	35.5519	35.8345	35.0103	35.5081	34.409	35.4245	36.201	34.8586	34.1489	33.4197	35.0808	35.2466	33.9491	35.2037	35.0967	34.0826	35.0895	35.0432	33.9805	34.5632
85	35.5288	36.0715	36.5085	36.5067	34.9433	35.3557	34.4862	34.8922	35.7297	35.7429	35.0185	35.4707	34.6172	35.4381	36.2219	34.9485	34.2706	33.3982	35.0881	35.2532	33.9248	35.1989	35.4292	34.2014	35.1349	34.9947	33.9731	34.5407
85.1667	35.5423	36.0458	36.6369	36.4885	35.0546	35.2946	34.6076	35.0359	35.7087	35.8292	35.0002	35.3777	34.8907	35.4272	36.1327	34.9909	34.3171	33.4266	35.0578	35.2598	33.8823	35.1915	35.3788	34.3139	35.0239	34.8956	33.9358	34.3347
85.3333	35.584	36.0677	36.6384	36.4863	35.3291	35.2491	34.4971	34.9725	35.8631	35.84	35.054	35.3469	34.7534	35.621	36.0805	35.0525	34.3862	33.3771	35.0835	35.218	33.821	35.2112	35.4093	34.5848	35.0347	34.8094	33.8875	34.2328
85.5	35.5007	36.0663	36.4401	36.5326	35.4838	35.2683	34.7901	34.9784	36.0407	35.6254	35.1038	35.2238	35.2782	35.7225	35.9972	34.9201	34.4684	33.3057	35.0558	35.1634	33.8036	35.2076	35.2621	34.8702	34.8858	34.7645	33.8897	34.1966
85.6667	35.5162	36.0836	36.331	36.3015	35.4569	35.4894	34.8996	35.4088	36.0613	35.4669	35.1548	35.1799	35.4006	35.897	35.9523	34.8084	34.555	33.2975	35.0021	35.0898	33.7727	35.1936	35.2072	34.9373	34.8272	34.7334	33.9672	34.0409
85.8333	35.6153	36.0897	36.473	36.163	35.5707	35.5804	34.9662	35.8606	35.8174	35.3391	35.2167	35.1486	35.6901	36.1123	35.9419	34.7087	34.5681	33.2605	34.9907	35.0183	33.7879	35.1743	35.1266	34.878	34.842	34.6829	34.0098	34.0834
86	35.6148	36.0171	36.2549	36.2362	35.5464	35.7936	35.0487	35.907	35.6895	35.3114	35.2118	35.3927	35.7554	36.109	35.8371	34.6069	34.5592	33.4075	35.0109	34.9635	33.8225	35.1894	34.9659	34.9349	34.7695	34.616	34.0476	34.0895
86.1667	35.638	36.0647	36.1409	36.1146	35.58	36.0915	34.9881	35.1099	35.7528	35.3273	35.267	35.7662	35.8686	36.2044	35.8626	34.5051	34.5985	33.4816	35.0124	34.9035	33.8052	35.1636	34.8708	35.1708	34.7462	34.6094	34.0756	34.3744
86.3333	35.6545	35.8785	36.074	36.11	35.5221	35.9046	35.1191	34.693	35.6573	35.1563	35.2362	35.8611	36.1131	36.0342	35.7814	34.3145	34.5685	33.5755	35.007	34.903	33.8455	35.1467	34.7424	35.1876	34.6451	34.5556	34.141	34.4364
86.5	35.6763	35.8477	35.8763	36.2527	35.4366	35.7578	35.0331	34.5443	35.5775	35.3079	35.25	35.8201	36.1316	36.0874	35.741	34.4011	34.4899	33.7117	35.0129	34.9268	33.8291	35.1202	34.7972	35.1459	34.7091	34.4157	34.1591	34.4339
86.6667	35.6996	35.9152	35.976	36.2506	35.6354	35.4848	35.0814	34.5361	35.4513	35.3723	35.2922	35.8756	35.8057	35.908	35.6456	34.5547	34.4632	33.6755	35.0746	34.9091	33.8627	35.1102	34.8564	35.2008	34.8282	34.2945	34.1161	34.4732
86.8333	35.6304	35.9099	35.9192	36.4925	35.6701	35.6004	35.2591	34.3997	35.4212	35.4178	35.2788	35.9674	35.8732	36.0259	35.6009	34.5971	34.4662	33.5831	35.09	34.8978	33.8196	35.1019	34.7857	35.1924	34.8473	34.2595	33.9842	34.3166
87	35.6667	35.9968	35.9825	36.1415	35.7471	35.4183	35.1508	34.4119	35.489	35.5309	35.2622	35.9197	35.8865	36.0144	35.6033	34.6397	34.4134	33.4104	35.103	34.9625	33.7621	35.0617	34.7785	35.1393	34.8809	34.2944	33.9591	34.3314
87.1667	35.5314	36.0952	35.9859	36.1974	35.5236	35.0605	35.0287	35.1538	35.4059	35.4683	35.2659	35.7818	35.8376	35.5626	35.5987	34.604	34.4344	33.3494	35.0888	35.0153	33.7405	35.0862	34.9266	35.0892	34.9577	34.3029	33.9802	34.1938
87.3333	35.4749	36.3107	35.7942	36.1604	35.3764	35.1369	35.1999	35.7055	35.4551	35.5629	35.2826	35.8166	35.8434	35.6387	35.6265	34.6647	34.3714	33.2438	35.0892	35.0306	33.6971	35.1312	35.0816	35.0784	35.0052	34.3301	33.9567	34.0723
87.5	35.4993	36.2095	35.8826	36.081	35.2959	35.3803	35.1173	35.7269	35.5571	35.621	35.2624	35.9886	35.9346	35.5532	35.6551	34.5934	34.3976	33.1157	35.11	35.0623	33.7421	35.1462	35.1604	35.1895	34.9372	34.3526	33.9621	34.0721
87.6667	35.4045	36.2816	35.816	36.0359	35.2297	35.5955	34.9941	35.8739	35.5211	35.6269	35.2188	35.8559	36.0988	35.6204	35.6745	34.3976	34.2622	33.1484	35.0942	35.1357	33.6881	35.157	35.2606	35.261	34.9481	34.427	34.0573	34.1286
87.8333	35.3924	36.369	35.6485	35.9104	35.0995	35.5805	34.8207	36.0059	35.4615	35.1619	35.2167	35.8518	35.2721	35.444	35.6542	34.4009	34.2401	33.2737	35.0779	35.1447	33.6454	35.1624	35.3645	35.2784	34.9125	34.4187	34.1891	34.38
88	35.3918	36.4679	35.5952	36.2194	35.06	35.8107	34.9977	36.0772	35.4165	35.0013	35.1803	35.8065	34.7834	35.3144	35.609	34.358	34.2511	33.3117	35.0242	35.0975	33.7054	35.1545	35.4334	35.3366	34.9014	34.4181	34.2011	34.5678
88.1667	35.5658	36.4411	35.6098	36.1321	35.2385	36.0157	35.01	35.6993	35.682	35.1013	35.128	35.8506	34.6295	35.3511	35.5567	34.4776	34.1906	33.3614	35.0239	35.0519	33.7386	35.1205	35.3311	35.3374	34.842	34.4492	34.2001	34.6397
88.3333	35.5137	36.4311	35.783	35.929	35.4408	36.1817	34.9751	35.5617	35.6502	35.0552	35.0983	35.7949	34.5378	35.271	35.5455	34.6413	34.21	33.2929	35.0147	35.0342	33.7416	35.0418	35.31	35.3277	34.8438	34.4648	34.22	34.5518
88.5	35.4719	36.5799	35.7822	36.0017	35.6144	36.2186	34.9548	35.7995	35.7072	35.0125	35.1065	35.8249	34.2967	34.9169	35.4509	34.7708	34.1894	33.2463	34.9753	35.0039	33.6573	35.016	35.3365	35.3158	34.9646	34.519	34.2238	34.6341
88.6667	35.6624	36.5844	35.6716	36.2874	35.7269	36.2361	35.2718	35.7398	35.6969	34.8629	35.1152	36.0773	34.3877	34.8092	35.3991	34.894	34.2776	33.2904	34.9211	34.9705	33.6149	34.979	35.3034	35.2808	34.9364	34.4428	34.1154	34.5609
88.8333	35.8112	36.5962	35.8103	36.2565	35.7507	36.1194	35.3103	35.5896	35.8859	35.0782	35.1268	36.0889	34.6718	34.8578	35.3568	34.973	34.2603	33.2089	34.8506	35.0489	33.5926	34.978	35.3354	35.2581	34.876	34.4206	34.0244	34.372
89	35.94	36.5659	35.7656	36.2116	35.6839	36.2271	35.2911	35.5604	35.6646	34.9144	35.1473	36.1222	35.0713	34.8782	35.3665	34.9776	34.187	33.1137	34.889	35.0781	33.5314	34.9927	35.3445	35.1532	34.7607	34.4062	34.0354	34.1562
89.1667	35.67	36.3528	35.7114	36.2152	35.4916	36.2236	35.2706	35.7303	35.6586	34.9589	35.1135	36.1293	35.0817	34.9604	35.3915	34.9846	34.129	32.9306	34.8655	35.1463	33.4897	35.0023	35.3331	35.1013	34.7427	34.4077	34.0415	34.2274
89.3333	35.8348	36.4437	35.6506	36.2376	35.2241	36.0859	35.2657	35.6737	35.8397	35.0921	35.1192	35.7274	34.9706	34.9815	35.4446	34.7705	34.1214	32.8865	34.8223	35.1459	33.4446	35.0489	35.2803	35.1088	34.7411	34.345	33.9451	34.3896
89.5	35.9629	36.3189	35.696	35.9833	35.0635	35.9359	35.1828	35.4967	35.8393	35.0675	35.1023	35.3461	34.999	35.2734	35.4236	34.6112	34.0942	32.9027	34.8278	35.1583	33.4376	35.058	35.1616	35.0381	34.686	34.3739	33.8998	34.5899
89.6667	35.9606	36.2888	35.7817	35.81	34.8551	35.7779	35.0841	35.4667	35.821	35.2761	35.0636	35.2274	35.0384	35.2328	35.4264	34.5238	34.0865	33.0375	34.8798	35.2361	33.4893	35.0806	35.0417	34.9638	34.6256	34.3986	33.8872	34.6081
89.8333	35.9189	36.2178	35.8837	36.0846	34.7179	35.6007	34.7915	35.4674	35.9026	35.4611	35.0774	35.1457	35.2378	35.1571	35.4032	34.3513	34.0787	33.2346	34.9184	35.2012	33.5476	35.1002	34.983	34.9224	34.2404	34.4517	33.9559	34.6621
90	35.722	36.1622	35.9413	35.9354	34.8055	35.4421	34.6083	35.0194	36.1816	35.8517	35.0752	34.8889	35.2515	35.2659	35.3451	34.2744	34.1051	33.4765	34.8652	35.1968	33.6053	35.0909	34.989	34.9405	34.3892	34.4421	33.8632	34.7588
90.1667	35.9805	36.5318	35.9834	36.0005	34.8015	35.3395	34.5447	35.1015	36.1582	35.6799	35.1089	34.9135	35.3539	35.4519	35.2663	34.1181	34.1064	33.6636	34.8658	35.2189	33.6601	35.0989	35.0019	34.9553	34.51	34.4451	33.7456	34.6854
90.3333	35.8444	36.5272	35.9686	36.0969	34.9404	35.4005	34.4925	35.2396	36.0398	35.6446	35.1052	35.1279	35.518	35.3274	35.1567	34.1071	34.1841	33.8238	34.9388	35.2942	33.6575	35.0306	35.0541	34.9073	34.6177	34.4961	33.8063	34.7661
90.5	35.9212	36.7712	35.9836	36.2612	34.8843	35.464	34.8019	35.354	36.0233	35.6301	35.1077	34.884	35.6056	35.2514	35.1779	34.176	34.2326	34.0521	34.9632	35.3334	33.6985	35.0436	35.1238	34.8088	34.7245	34.4346	33.761	34.7079
90.6667	35.7845	36.7727	35.9967	36.3069	35.0747	35.4032	34.7075	35.0301	36.2691	35.5838	35.0937	34.9291	35.7077	35.3243	35.1889	34.2136	34.1825	33.9679	34.8799	35.3074	33.654	35.085	35.234	34.8009	34.6989	34.4579	33.7241	34.7412
90.8333	35.9282	36.9239	35.7713	36.2854	35.1528	35.5271	34.9199	35.138	36.2803	35.6976	35.1211	34.8441	35.9451	35.3647	35.1906	34.2531	34.1653	33.9659	34.8743	35.3236	33.6754	35.0631	35.2457	34.7668	35.2706	34.3751	33.6198	34.7697
91	36.2613	37.0598	35.6347	36.4524	35.0256	35.5421	34.8253	35.3808	36.3291	35.7336	35.1631	34.9876	35.931	34.8603	35.1649	34.328	34.2006	33.9795	34.9454	35.366	33.622	35.0586	35.2214	34.7284	35.3705	34.3361	33.5452	34.6948
91.1667	36.2754	36.7787	35.4756	36.4295	35.0681	35.5569	34.9299	34.64	36.3752	35.9253	35.2354	34.6588	35.9306	34.8096	35.1938	34.3814	34.2293	33.9741	34.5095	35.3432	33.5584	35.0925	35.2424	34.624	35.429	34.3222	33.6359	34.6242
91.3333	36.403	36.6223	35.532	36.3636	35.2312	35.5947	35.0705	34.4912	36.5094	35.9849	35.3075	34.4141	35.977	34.9264	35.1934	34.4638	34.164	34.0567	34.3321	35.3731	33.5709	35.1752	35.2012	34.5836	35.4604	34.2666	33.6043	34.62
91.5	36.4038	36.3987	35.5926	36.3648	35.4199	35.4898	34.9815	34.4395	36.5398	36.06	35.2329	34.6767	36.0962	34.97	35.2247	34.469	34.1102	34.074	33.7728	35.3867	33.5886	35.1978	35.1668	34.6764	35.5806	34.2954	33.6579	34.5343
91.6667	36.5917	36.2178	35.5327	36.4291	35.3223	35.6183	34.9187	34.7742	36.5298	35.856	35.1063	34.0551	36.1218	34.9381	35.2049	34.4664	34.0886	34.0957	33.8472	35.3567	33.6368	35.1933	35.1642	34.6909	35.6624	34.3446	33.7113	34.6301
91.8333	36.4863	35.9804	35.7309	36.1697	35.3768	35.6964	34.8624	34.6078	36.4443	35.8505	34.8514	34.1239	36.1797	34.8878	35.1801	34.4919	34.241	34.0895	33.7516	35.3703	33.5624	35.2284	35.1868	34.7096	35.7086	34.3534	33.6877	34.6868
92	36.1912	35.8701	35.7506	36.2075	35.4866	35.7612	34.8806	34.5913	36.376	35.7378	34.9184	34.0634	36.2418	35.1766	35.2245	34.4825	34.1905	34.0624	33.6508	35.4063	33.5944	35.2845	35.2028	34.6628	35.698	34.4245	33.8475	34.8402
92.1667	36.094	36.091	35.743	35.8097	35.6365	35.7124	35.0262	35.1426	36.254	35.7323	34.7029	34.1233	36.2117	35.2083	35.2355	34.5062	34.3091	34.1591	33.7979	35.4264	33.625	35.3082	35.2161	34.676	35.6911	34.3375	33.855	34.8824
92.3333	35.9639	35.9446	35.7348	35.8251	35.5265	35.6321	35.0547	35.388	36.2393	35.7372	34.5749	34.5035	36.1327	35.2285	35.2003	34.4007	33.8609	34.1536	33.8075	35.4249	33.628	35.3342	35.1783	34.7051	35.6921	34.3444	33.9201	34.8562
92.5	35.72	36.0418	35.5967	35.9037	35.5176	35.662	35.0723	35.4998	36.136	35.5814	34.5434	34.6214	36.028	35.3308	35.1668	34.3589	33.9252	33.9679	34.2967	35.4362	33.5835	35.335	35.1586	34.6119	35.6723	34.326	33.8718	34.7966
92.6667	35.4445	36.1865	35.5435	35.8693	35.4439	35.6318	35.287	35.4911	36.1123	35.8319	34.6222	34.9747	35.9349	35.4744	35.2029	34.3063	33.9016	33.9715	34.291	35.4991	33.5413	35.3657	35.1275	34.5636	35.7996	34.2665	33.9551	34.7795
92.8333	35.4688	36.2858	35.6333	35.9128	35.4122	35.5808	35.4254	35.3886	36.1793	35.7101	34.7367	34.7422	35.9785	35.6074	35.2065	34.2563	33.7813	33.9624	34.3939	35.5328	33.5866	35.3944	35.1108	34.5558	35.822	34.304	33.9528	34.7706
93	35.7205	36.2952	35.7501	35.8307	35.308	35.5186	35.2396	35.3791	36.2005	35.7351	34.5663	34.7439	35.9998	35.6116	35.1691	34.2159	33.8558	33.9006	34.4345	35.5135	33.5778	35.3671	35.1169	34.586	35.8064	34.2542	33.9831	34.6499
93.1667	35.5382	36.1468	35.8344	36.1265	35.2232	35.5016	35.0823	35.3615	36.1879	35.8243	34.6692	34.6585	36.0601	35.5322	35.1246	34.1437	33.5057	33.7324	34.7566	35.4956	33.5688	35.3397	35.1336	34.6336	35.8236	34.3058	34.0336	34.6839
93.3333	35.7082	36.3261	35.8258	36.3228	35.166	35.464	35.0547	35.0945	36.0557	35.8442	34.7541	34.53	36.1255	35.607	35.1078	34.1426	34.1465	33.6903	35.0535	35.4999	33.5946	35.3501	35.2166	34.5782	35.8089	34.099	34.063	34.6882
93.5	35.8853	36.3351	35.8919	36.3484	35.061	35.5063	34.8603	34.9774	36.0634	35.8714	34.8509	34.7605	36.2051	35.5566	35.079	34.1454	34.2093	33.8515	34.641	35.5067	33.6605	35.4111	35.3199	34.6538	35.8259	34.1261	34.1875	34.6806
93.6667	36.123	36.2487	36.0152	36.1881	35.0511	35.3165	34.689	34.9949	36.015	35.8417	34.9227	34.9564	36.1937	35.3916	35.031	34.1403	34.3528	33.8011	34.7455	35.5284	33.657	35.4333	35.3807	34.702	35.7873	34.1259	34.1	34.5889
93.8333	36.1124	36.2305	35.9283	36.4345	35.0808	35.2315	34.662	35.0416	35.885	35.8633	34.9841	34.9813	36.1869	35.3534	35.0109	34.1876	34.4212	33.7487	34.7899	35.4634	33.632	35.4602	35.4356	34.6109	35.7079	34.0696	34.2447	34.5658
94	35.9386	35.9617	35.8347	36.4019	35.1453	34.9941	34.9048	35.1578	35.7962	35.6519	35.0073	34.9414	36.2059	35.4939	35.0573	34.1223	34.1481	33.7487	34.8781	35.4564	33.6208	35.5421	35.4951	34.59	35.6813	34.2951	34.2507	34.5652
94.1667	36.1538	36.0341	35.7683	36.6256	35.0371	35.0717	34.873	35.4193	35.7474	35.4823	34.9982	35.2965	36.1831	35.5739	35.0001	34.1321	34.5736	33.8914	35.0363	35.4396	33.5966	35.625	35.4996	34.6436	35.6342	33.9965	34.2804	34.5172
94.3333	36.0232	36.067	35.751	36.5702	34.9033	35.0695	34.8856	35.379	35.6422	35.3173	34.9568	35.0055	36.1634	35.581	35.0585	34.1319	34.5766	33.8714	35.0572	35.3685	33.6017	35.6663	35.4929	34.6983	35.627	34.4009	34.3026	34.5101
94.5	35.7799	35.8193	35.7521	36.532	34.8154	34.9606	34.9303	35.3856	35.5203	35.2613	34.975	34.644	36.1938	35.3044	35.1301	34.1126	34.5701	33.8449	35.657	35.2944	33.5438	35.6622	35.4664	34.7404	35.5717	34.4623	34.3604	34.5615
94.6667	35.6651	35.8985	35.6889	36.5297	34.7144	34.9992	34.924	35.5429	35.6117	35.1512	34.9391	34.4934	36.2401	35.4172	35.2016	34.1629	34.3411	33.9079	35.6621	35.2226	33.5376	35.6933	35.336	34.7907	35.495	34.5019	34.5306	34.6566
94.8333	35.3808	35.932	35.7002	36.2612	34.5607	35.102	35.0637	35.9004	35.7142	35.0837	34.9288	34.6801	36.1853	35.3352	35.2478	34.1077	34.3498	33.9064	35.7115	35.2292	33.533	35.7115	35.2643	34.9532	35.4606	34.7808	34.5748	34.6017
95	35.4875	36.1195	35.8362	36.3456	34.3884	35.2033	35.1231	35.9252	35.3721	35.1254	34.9418	34.6791	36.2234	35.3175	35.2799	34.0491	34.3644	33.9446	35.0976	35.184	33.5319	35.7168	35.2174	35.1117	35.3818	33.9422	34.5701	34.5827
95.1667	35.6028	35.8273	35.9048	36.0658	34.3266	35.0526	35.086	35.9163	35.3224	35.1241	34.9452	34.3979	36.1662	35.4451	35.3954	33.9933	34.2155	33.9459	34.9606	35.184	33.557	35.7121	35.1939	35.0959	35.3358	34.2598	34.5732	34.3951
95.3333	35.4311	35.8613	35.9447	36.1448	34.6025	34.9333	35.0866	35.9135	35.3942	35.0763	34.9445	34.7968	35.9066	35.3566	35.388	33.8996	33.9578	33.8317	34.5907	35.2187	33.5055	35.7063	35.1732	35.1058	35.2592	33.7441	34.5579	34.1755
95.5	35.6886	35.9186	36.0047	36.0673	34.7341	35.0929	34.9864	35.8097	35.4099	35.1245	34.9061	35.0255	35.8343	35.5994	35.3319	33.9126	33.8931	33.9141	34.5746	35.3038	33.5045	35.7294	35.1199	35.1564	35.2106	33.7273	34.5132	34.0193
95.6667	35.8086	35.9556	35.9995	36.2601	34.7821	35.2786	35.0529	35.795	35.2747	35.1466	34.8544	35.1106	35.9067	35.5685	35.2166	33.8381	34.1231	33.9058	34.493	35.3677	33.5605	35.6966	35.1566	35.1714	35.2763	33.728	34.5519	33.9416
95.8333	36.0741	35.666	36.0436	36.276	34.9624	35.2864	35.0948	35.4622	35.2124	35.0752	34.7936	35.1181	35.7209	35.7159	35.1195	33.8022	34.2684	33.9571	34.4825	35.4126	33.5481	35.6607	35.1553	35.1659	35.2687	33.545	34.5396	33.8816
96	35.6571	35.7447	36.0179	35.8436	35.1506	35.1591	35.1447	35.4789	35.5541	35.0169	34.7922	34.8105	35.5617	35.6921	35.0843	33.8257	34.7688	33.9639	35.0516	35.4661	33.5169	35.6387	35.1315	35.1715	35.2988	34.0666	34.5588	33.9305
96.1667	35.6706	35.8631	35.883	36.156	35.2215	35.1251	35.3287	35.5006	35.5624	34.9679	34.7798	34.4886	35.4474	34.6958	35.0741	33.8858	34.9346	33.9512	35.0875	35.5289	33.4836	35.6256	35.158	35.1994	35.2833	34.0265	34.5431	34.1178
96.3333	35.6802	35.8726	35.9075	35.8478	35.126	35.1788	35.0427	35.5602	35.6859	34.946	34.6936	34.4888	35.6677	34.6336	35.0434	33.8499	35.1712	34.1213	35.3724	35.5718	33.4944	35.6317	35.1405	35.241	35.2998	34.51	34.4012	34.3245
96.5	35.4993	35.7956	35.8529	35.6348	35.0764	35.0051	35.3167	35.6479	35.6897	34.7951	34.6593	33.3684	35.6308	34.5735	35.0734	33.7654	35.2424	33.9973	35.3324	35.5761	33.5161	35.5989	35.1292	35.2121	35.3674	34.6783	34.3759	34.4132
96.6667	35.1628	35.8064	35.7822	35.5708	35.2502	35.0255	35.3696	35.4948	35.7375	34.7326	34.6257	33.4612	35.5595	34.3247	35.1007	33.7918	35.4492	33.9697	35.3323	35.5801	33.5229	35.5932	35.1773	35.2155	35.3719	34.8955	34.254	34.4308
96.8333	35.229	35.9536	35.7253	35.6888	35.3788	34.9074	35.0877	35.5517	35.6946	34.7505	34.6154	33.1328	35.7075	34.2597	35.1203	33.5573	35.2151	33.9845	35.2828	35.5985	33.6013	35.6163	35.2084	35.1941	35.3389	35.0817	34.2919	34.4093
97	35.4243	35.9718	35.6492	36.1345	35.4007	35.1872	34.9732	35.4916	35.4601	34.7136	34.6049	33.6951	35.5399	34.3208	35.0803	33.7105	34.8444	33.958	35.3207	35.6051	33.6531	35.6325	35.2996	35.0337	35.2612	35.3394	34.3408	34.3446
97.1667	35.2189	35.9868	35.8434	36.0756	35.6007	35.4698	34.6443	35.5534	35.4624	34.7179	34.6055	34.1158	35.7325	35.2378	35.0329	33.7211	34.7605	33.8437	35.0114	35.5926	33.6681	35.6363	35.3194	35.1122	35.3113	35.5176	34.3149	34.2849
97.3333	35.1455	35.7709	35.7192	36.3436	35.532	35.726	34.954	35.67	35.3643	34.7603	34.6321	34.1271	35.8069	35.4214	35.0784	33.899	34.8563	33.7601	34.9698	35.5806	33.7406	35.6056	35.337	35.153	35.3662	35.5493	34.4745	34.0823
97.5	35.243	36.0592	35.748	36.6626	35.6222	35.8032	35.0231	35.6729	35.3493	34.7458	34.6162	35.4441	35.6113	35.5687	35.0535	33.6413	34.9669	33.7611	34.9306	35.55	33.7921	35.6062	35.3932	35.1971	34.9149	35.3895	34.4925	34.007
97.6667	35.4434	35.9338	35.8345	36.5918	35.505	35.6983	35.0266	35.6526	35.1989	34.6759	34.658	35.34	35.6541	35.9394	35.0709	33.6768	34.9748	33.7788	34.6427	35.5341	33.7736	35.6086	35.4394	35.2605	34.8046	35.1631	34.5149	33.9674
97.8333	35.2767	35.9428	35.7893	36.5774	35.5063	35.7671	35.3329	35.6498	35.0877	34.5565	34.6313	35.7858	35.7357	36.0041	35.1465	34.0377	35.0681	33.7528	34.6696	35.4873	33.7525	35.6899	35.4461	35.3249	34.8811	35.0555	34.4412	33.936
98	35.3048	35.7595	35.8543	36.3746	35.5456	35.8195	35.2266	35.5768	35.1978	34.4721	34.6196	35.6736	36.0099	36.0639	35.1995	33.9473	34.3926	33.7032	34.6762	35.4634	33.7859	35.7564	35.2102	35.4525	34.9999	35.0227	34.2488	33.919
98.1667	35.2648	35.7296	35.5715	36.3551	35.3979	35.6694	35.5926	35.3587	35.1686	34.3693	34.6329	35.5871	35.9976	36.1492	35.2334	34.0952	34.1567	33.8039	35.0015	35.4443	33.843	35.8032	35.1925	35.4243	35.0057	34.9692	34.2916	33.896
98.3333	35.477	35.7777	35.3804	36.246	35.4263	35.5376	35.3354	35.3744	35.0888	34.2458	34.6736	35.2631	35.9611	36.0937	35.2648	34.105	34.1274	33.8611	35.0346	35.4174	33.8094	35.8826	35.2151	35.3673	34.9988	34.9045	34.2836	33.9506
98.5	35.4209	35.8594	35.2784	36.2142	35.3182	35.581	35.2216	35.4967	34.9845	34.2661	34.6575	34.9191	36.1774	36.1441	35.2459	34.5806	33.5779	33.8383	35.0411	35.4765	33.7791	35.961	35.1809	35.3468	35.4427	34.8819	34.2929	34.0076
98.6667	35.418	35.9844	35.4116	36.4423	35.2774	35.7717	35.1597	35.6134	34.9466	34.308	34.6484	35.1799	36.1333	36.1057	35.265	34.7326	33.1872	33.8556	35.3587	35.5034	33.8463	36.0237	35.1872	35.3379	35.593	34.9258	34.3326	33.9603
98.8333	35.3377	35.9655	35.5853	36.2896	35.2201	35.9572	34.9877	35.7395	34.8606	34.3981	34.697	34.8589	36.077	36.0554	35.2481	34.7193	33.1519	33.8629	35.2977	35.5714	33.9472	35.9881	35.1231	35.3484	35.6101	34.9156	34.3778	33.9804
99	35.2925	36.0555	35.5299	36.2427	35.0941	36.0371	34.9063	35.8908	34.8187	34.5434	34.6843	34.8279	36.0736	35.9547	35.2276	34.8178	34.0781	33.9303	35.1657	35.6048	34.0563	35.992	35.2771	35.3785	35.5843	34.7971	34.3913	33.9639
99.1667	35.3548	35.9632	35.7316	36.2738	35.148	36.2582	34.7103	36.094	34.8164	34.481	34.6655	35.1066	36.0636	35.8843	35.2206	34.8671	33.8654	33.9266	35.1345	35.6167	34.2016	36.0011	35.2737	35.3509	35.59	34.8058	34.3889	33.9698
99.3333	35.5774	36.1112	36.1147	36.3427	35.3028	36.382	34.4932	36.1432	34.702	34.5474	34.6161	35.2624	36.0936	35.8801	35.181	34.5137	33.6509	33.8509	35.0778	35.6527	34.4826	36.0393	35.2932	35.406	35.6266	34.7727	34.3904	34.0079
99.5	35.7807	36.0551	36.3079	36.0956	35.2395	36.0445	34.1997	36.0387	34.6925	34.5301	34.5999	35.282	36.1542	35.8072	35.1641	33.9949	34.1406	33.9218	35.0969	35.5845	34.6279	36.0009	35.3336	35.4164	35.6432	34.7439	34.4365	33.8886
99.6667	35.7426	36.1087	36.264	35.9493	35.5802	35.8944	34.3595	36.0136	34.9039	34.484	34.5905	35.1171	36.2068	35.734	35.1908	34.0116	34.4791	33.913	35.0932	35.5707	34.7706	35.9958	35.3191	35.3918	35.6508	34.7117	34.4953	33.8261
99.8333	35.8029	36.162	36.2745	35.8447	35.4995	35.888	34.4695	35.3483	35.1565	34.5921	34.5936	35.2779	36.1249	35.6667	35.1937	33.975	34.1466	33.9103	35.0848	35.5391	34.8881	35.9937	35.4209	35.3749	35.658	34.5249	34.4994	33.8273
100	35.7541	36.3506	36.489	35.745	35.741	35.8891	34.4982	35.2581	35.3286	34.4347	34.6031	35.1992	35.8544	35.6049	35.2388	33.2149	33.6671	33.9438	35.1395	35.5419	34.841	35.9619	35.4591	35.3776	35.6876	34.6268	34.6444	33.8471
100.167	35.8359	36.5005	36.5955	35.7956	35.7332	35.8198	34.3428	35.2025	35.4828	34.5659	34.5743	34.989	35.5425	35.5003	35.258	32.6384	34.2346	33.9601	35.0696	35.4669	34.7366	35.9502	35.4438	35.4099	35.7058	34.6053	34.6322	33.8245
100.333	35.6387	36.5575	36.6909	35.6706	35.6803	35.6194	34.7867	35.1022	35.4584	34.5513	34.6156	35.0911	35.385	35.3811	35.2984	32.7605	34.3725	34.0747	35.0448	35.4964	34.5024	35.8678	35.4349	35.3324	35.6681	34.5653	34.6555	33.7666
100.5	35.4233	36.5706	36.6115	35.7291	35.8612	35.9734	35.021	35.0997	35.5168	34.5505	34.6302	35.2816	35.1933	35.2707	35.3758	33.1395	34.4056	33.9951	34.9678	35.5774	34.4666	35.8918	35.3938	35.2505	35.6373	34.5969	34.6697	33.7831
100.667	35.4496	36.5337	36.183	35.921	35.677	36.0616	34.7318	35.0394	35.349	34.5614	34.582	35.2512	34.9536	35.2062	35.3948	33.0227	34.053	33.9522	34.9117	35.6214	34.3253	35.5891	35.4194	35.2138	35.6184	34.5266	34.6396	33.8479
100.833	35.6323	36.6611	35.8456	36.0264	35.7314	35.8545	34.7568	35.7984	35.1699	34.417	34.5479	35.1994	34.7514	35.1931	35.3562	33.0506	34.0792	33.9567	34.9844	35.6744	34.1431	35.3898	35.3796	35.1816	35.6207	34.5481	34.7823	33.7634
101	35.7604	36.3481	35.6018	36.1767	35.5439	35.4936	35.106	35.5716	35.0452	34.4799	34.5244	35.265	34.8548	35.1204	35.3084	33.9162	34.4108	33.8568	35.1033	35.6961	34.1684	35.2295	35.3684	35.2442	35.6499	34.5139	34.8566	33.726
101.167	35.8983	36.2918	35.6545	36.0457	35.5617	35.5061	35.3061	35.5607	34.8463	34.4402	34.5581	35.0318	35.1091	35.0241	35.33	34.267	34.384	33.796	35.2687	35.8268	34.132	35.2282	35.356	35.1282	35.6203	34.2954	34.6542	33.7296
101.333	35.9163	36.1552	35.5285	36.1812	35.3641	35.596	35.1181	35.4136	34.8487	34.4094	34.5121	35.0171	34.9713	34.9949	35.3171	34.5183	34.5239	33.7344	35.2973	35.8179	34.1837	35.2153	35.3347	34.6002	35.5969	34.2952	34.5662	33.7813
101.5	36.1364	35.9696	35.6007	36.3344	35.281	35.5594	35.2687	35.4648	34.8581	34.4018	34.5685	35.0209	34.8856	34.9929	35.3413	34.7056	34.4864	33.8254	35.3182	35.6079	34.1458	35.161	35.3584	34.5961	35.611	34.277	33.6742	33.7764
101.667	36.3084	35.7778	36.0915	36.3137	35.1532	35.4144	35.2967	35.2611	34.8549	34.3341	34.6693	35.0915	34.8156	34.9393	35.2537	34.8086	34.6356	33.9474	35.4115	35.6345	34.0628	35.4716	35.296	34.5162	35.6292	34.3126	33.6537	33.7856
101.833	36.0572	35.7987	36.4726	36.5111	35.011	35.4154	35.3289	35.0168	34.8536	34.4105	34.7008	35.342	34.6551	34.8814	35.3099	34.8093	35.2476	33.9668	35.3953	35.6553	34.1244	35.7286	35.2771	34.5924	35.63	34.3183	33.4209	33.8414
102	35.973	35.8922	36.7547	36.5204	35.1571	35.6462	35.2915	35.2239	34.799	34.4635	34.7351	35.1841	34.5902	34.8951	35.3304	34.8048	35.52	33.9161	35.3861	35.6459	34.0851	35.9436	35.2539	34.6011	35.6202	34.2667	33.3462	33.8787
102.167	35.8047	35.9068	36.7645	36.3503	35.1996	35.4999	35.1576	35.2628	34.7976	34.5137	34.7091	35.6522	34.4258	34.9305	35.2954	34.604	35.537	34.0189	35.2993	35.616	34.0812	36.0027	35.2427	34.6973	35.6468	34.4248	33.5552	33.8722
102.333	35.6486	36.0036	36.7713	36.2622	35.1465	35.7296	35.2872	35.198	34.8346	34.6055	34.7744	35.4859	34.5616	34.9048	35.2799	34.7817	35.5037	34.0469	35.3677	35.6295	34.0007	36.1033	35.221	35.332	35.6619	34.4427	33.5762	33.8882
102.5	35.4009	36.2274	36.7569	36.1225	35.3308	35.8511	35.2439	35.2057	34.7555	34.6114	34.7354	35.5539	34.6484	34.8939	35.2166	34.332	35.6149	33.9131	35.3876	35.858	33.8879	36.2127	35.1453	35.4874	35.6399	34.4123	34.3778	33.9436
102.667	35.4532	36.3493	36.7276	36.1571	35.3126	35.9749	35.3699	35.2243	34.6387	34.6818	34.6567	35.5253	34.8128	34.9017	35.2417	34.2591	35.8504	33.1313	35.2371	35.8339	33.8654	36.2535	35.1304	35.6664	35.6419	34.3631	34.3487	33.9171
102.833	35.3775	36.1591	36.6668	36.1416	35.254	36.0216	35.3645	35.3941	34.559	34.6673	34.693	35.4004	35.1564	34.8789	35.2503	34.3275	35.7577	32.9026	35.2187	35.4073	33.7329	36.1961	35.105	35.6045	35.6621	34.3214	34.3076	33.8942
103	35.3387	36.17	36.6381	36.2803	34.8901	35.9696	34.9743	34.8758	34.5985	34.6712	34.6646	35.6574	35.2034	34.8336	35.2457	34.3994	35.7331	33.1988	35.1436	35.4159	33.6089	36.1427	35.079	35.5448	35.6538	34.3214	34.1567	33.8098
103.167	35.3397	36.3539	36.5219	36.5169	34.8918	36.1234	35.2768	34.2545	34.5967	34.677	34.7019	35.6809	35.2365	34.8619	35.2465	34.8614	35.8071	33.1534	35.1139	35.1934	33.5708	36.0948	35.0482	35.4834	35.6551	34.2298	34.0332	33.8574
103.333	35.5361	36.3165	36.3964	36.6164	35.1507	35.8887	35.3334	34.3844	34.591	34.6605	34.6802	35.8495	35.3262	34.8971	35.2465	34.5691	35.7497	33.2046	34.9089	34.9153	33.5454	36.0323	35.0329	35.3309	35.6719	34.1657	34.0044	33.768
103.5	35.7108	36.2564	36.4412	36.5002	34.9025	35.8608	34.9025	34.2614	34.6048	34.7999	34.6662	35.5096	35.3926	34.8239	35.2341	34.7235	35.7266	33.3959	34.8696	34.9621	33.6158	35.9817	35.071	35.2826	35.7285	34.1629	33.9852	33.7163
103.667	35.5331	36.1258	36.2394	36.2973	34.8054	35.7778	34.9685	34.3617	34.6669	34.8953	34.7326	35.589	35.2987	34.8544	35.2419	34.3273	35.8058	34.1458	34.8455	35.0317	33.6765	35.9493	35.0741	35.2223	35.7382	34.0952	33.9655	33.7625
103.833	35.7274	36.2862	36.2791	36.0638	34.7803	35.9318	34.9138	34.3611	34.6626	34.9226	34.6579	35.5524	35.2125	34.8237	35.2329	34.0954	35.8287	34.3992	34.7542	35.431	33.769	35.9674	35.0704	35.2611	35.733	34.1169	33.9709	33.8314
104	35.9661	36.1048	36.2721	35.9973	34.7748	36.0135	35.2177	34.868	34.5793	34.8517	34.6882	35.509	35.2318	34.9052	35.1646	34.0553	35.8117	34.2564	34.6954	35.4436	33.8354	35.9733	35.1064	35.2508	35.7792	34.0117	34.0146	33.8804
104.167	36.0736	36.1332	36.3018	35.805	34.5637	35.8649	34.8005	35.2128	34.5229	34.7541	34.7069	35.235	35.3921	34.899	35.1323	33.8665	35.7571	34.2213	34.7189	35.6765	33.8319	35.9642	35.138	35.3409	35.7935	34.1281	34.0837	33.8734
104.333	36.1576	36.1984	36.4433	35.5856	34.2989	35.8833	34.7677	35.0071	34.5235	34.6069	34.7276	35.2261	35.1961	34.8595	35.122	34.0358	35.8532	34.1744	34.7857	35.8961	33.8453	35.9976	35.0863	35.4508	35.8269	34.1586	34.0134	33.9031
104.5	36.0354	36.2428	36.274	35.6865	34.3047	35.7474	35.1612	35.0227	34.5509	34.488	34.7699	35.4141	35.1128	34.9048	35.1867	34.298	35.879	33.9432	34.8292	35.7593	33.8059	35.9539	35.0439	35.4014	35.816	34.1268	33.9621	33.9674
104.667	36.1737	36.4145	36.4593	35.699	34.3835	35.7926	35.033	35.0562	34.5506	34.401	34.7709	35.3606	35.3238	34.8724	35.1926	34.6023	35.7467	34.0797	34.9192	35.6352	33.7925	35.8065	34.9447	35.435	35.8014	34.1506	33.8804	34.0035
104.833	35.9527	36.2538	36.4245	35.927	34.4034	35.7726	35.058	35.0978	34.5918	34.3569	34.8113	35.4046	35.4051	34.9254	35.1858	34.9414	35.6842	34.1131	35.061	35.6495	33.7109	35.6721	34.9106	35.4649	35.8108	34.2211	33.8933	34.0159
105	35.8284	36.5409	36.3831	35.9923	34.4694	35.5581	35.1535	35.1606	34.6418	34.4234	34.8419	35.4481	35.5363	34.9161	35.2487	34.871	35.7125	34.1535	35.0398	35.6815	33.7284	35.6209	34.8834	35.4723	35.801	34.319	33.8932	34.0472
105.167	35.8687	36.3261	36.4175	36.187	34.4851	35.7617	35.4981	35.2962	34.6729	34.4864	34.8494	35.5654	35.3659	34.8975	35.2811	34.9688	35.5889	34.2496	34.9844	35.7205	33.7235	35.4613	34.8971	35.3524	35.8101	34.2781	33.7441	33.9964
105.333	35.8419	36.3049	36.2997	36.3387	34.449	35.7168	35.2551	35.5614	34.6953	34.5455	34.875	35.7047	35.3858	34.9089	35.2774	35.147	35.5664	34.32	35.0658	35.7703	33.8181	35.301	34.9068	35.2936	35.8026	34.2843	33.8181	34.0239
105.5	36.0108	36.26	36.3964	36.5535	34.4583	35.9161	35.1238	35.4389	34.732	34.537	34.918	35.8722	35.3387	34.9198	35.243	34.7093	35.5783	34.607	34.9786	35.8486	33.8048	35.2209	34.9047	35.2798	35.81	34.4387	33.8316	33.9799
105.667	35.9108	36.1922	36.403	36.5238	34.5187	36.1198	35.0549	35.5059	34.7842	34.4398	34.9291	35.7618	35.2237	34.883	35.2493	34.6977	35.3456	34.5783	34.9149	35.8897	33.7954	35.2349	35.0055	35.1637	35.835	34.5579	33.8261	33.9611
105.833	36.255	36.1338	36.1749	36.4656	34.6625	36.1362	34.8454	35.4797	34.8609	34.4002	34.9021	35.8943	35.1925	34.8943	35.1953	34.7316	35.3722	34.4106	34.7947	35.9033	33.79	35.2663	34.9175	34.9949	35.6827	34.3891	33.8387	33.9838
106	36.336	36.0421	36.2065	36.4743	34.8532	36.2751	34.5929	35.0878	34.9068	34.3452	34.8539	35.9669	35.0605	34.9005	35.1462	34.8164	35.2411	34.5644	34.8438	35.8741	33.7105	35.2259	34.8479	34.9509	35.6267	34.4893	33.8499	34.028
106.167	36.3464	36.2642	36.1994	36.5713	34.9816	36.0542	34.3893	35.1446	34.9505	34.2941	34.8737	35.9831	35.0913	34.9223	35.0661	34.5666	35.1959	34.4656	34.8683	35.8604	33.6742	35.2996	34.7242	35.0301	35.6217	34.5601	33.9773	34.0655
106.333	36.3623	36.2471	36.3239	36.5346	35.1838	36.2022	34.5597	35.1221	34.9933	34.2721	34.8501	35.9196	35.141	34.9857	35.0655	34.4319	34.6903	34.5086	34.9672	35.9055	33.5333	35.3431	34.6483	35.0949	35.6201	34.582	33.9543	34.0824
106.5	36.3286	36.361	36.2407	36.4581	35.1527	35.9268	34.5393	34.8327	34.981	34.2068	34.7847	35.9322	35.1701	34.9712	35.0365	34.9778	34.6604	34.4106	34.9885	35.9145	33.504	35.4139	34.5592	35.1076	35.6101	34.5571	33.9669	34.1133
106.667	36.1714	36.4488	36.2141	36.6613	35.1461	35.6003	34.511	34.8401	34.9802	34.2531	34.7589	36.0754	35.0417	35.0056	35.1343	35.0109	34.641	34.2431	35.0396	35.9204	33.4662	35.4375	34.4253	35.1765	35.5931	34.4428	33.8887	34.0681
106.833	36.1565	35.9742	36.4171	36.657	35.0078	35.5914	34.5166	34.7501	34.8967	34.1789	34.8181	35.994	34.9828	34.9926	35.2384	34.825	34.516	34.5546	34.9776	35.9302	33.4375	35.4198	34.5534	35.2414	35.7261	34.6974	33.8117	34.0939
107	36.1295	35.995	36.3659	36.6424	34.9048	35.675	34.4902	35.1445	34.838	34.1809	34.8262	35.945	34.9096	34.9809	35.3184	34.4486	34.1641	34.466	34.9031	35.9543	33.4169	35.3833	34.5949	35.2758	35.771	34.7145	33.7779	34.0759
107.167	36.11	35.2931	36.4461	36.5732	34.9037	35.6902	34.4661	34.9742	34.8196	34.2148	34.779	36.003	34.8749	34.9964	35.3782	34.7396	34.3063	34.3263	34.7346	35.9451	33.4179	35.4042	34.6782	35.2709	35.7893	34.5386	33.7654	34.1051
107.333	36.1058	35.08	36.4656	36.6233	34.7738	35.5873	34.357	34.9412	34.82	34.1903	34.7228	35.5452	34.8322	35.0126	35.4006	34.5512	34.7161	34.1148	33.8584	35.9242	33.4537	35.3549	34.7948	35.2361	35.7882	34.5636	33.7459	34.1557
107.5	36.1263	34.797	36.4751	36.563	34.7736	35.7373	34.3966	35.5136	34.757	34.2141	34.7425	35.4267	34.8215	35.0692	35.4323	34.369	34.4594	33.8052	34.0273	35.8743	33.4781	35.2984	34.9052	35.2104	35.7297	34.5626	33.7526	34.1674
107.667	36.0826	34.6372	36.3505	36.4534	34.8824	35.7303	34.4556	35.5936	34.6903	34.1802	34.7429	35.3681	34.7952	35.1043	35.3964	34.5369	34.5642	33.7581	34.1121	35.8564	33.4984	35.2819	35.0642	35.2069	35.7081	34.7523	33.8091	34.2453
107.833	36.0431	34.9819	36.2149	36.4542	34.9307	35.6968	34.4781	35.6866	34.7009	34.2506	34.7657	35.2162	34.7844	35.1561	35.4057	34.4588	34.4509	33.2405	34.3078	35.8007	33.5318	35.2699	35.0126	35.201	35.6533	34.7932	33.8143	34.2356
108	35.8114	34.9141	36.2091	36.5826	35.0801	35.7273	34.5552	35.5146	34.6939	34.224	34.7768	35.1024	34.7149	35.1624	35.3371	34.7829	34.3746	32.7868	34.5148	35.7467	33.5068	35.3172	34.97	35.0728	34.9952	34.9092	33.8272	34.1551
108.167	35.5558	35.6459	36.1966	36.5545	35.1491	35.6178	34.6035	35.6971	34.667	34.2401	34.7643	34.9616	34.6403	35.1665	35.3271	34.7312	34.1908	32.9361	34.6953	35.7406	33.4756	35.2916	34.9996	35.015	34.3585555555556*	35.2241	33.8318	34.1498
108.333	35.3515	35.6906	36.054	36.4718	35.2942	35.5509	34.6523	35.4825	34.5825	34.3234	34.814	35.5274	34.6056	35.1512	35.2664	34.8561	34.1049	32.5784	35.6128	35.7496	33.418	35.3418	35.0111	34.9736	33.9725740740741*	35.3054	33.8049	34.2118
108.5	35.1584	35.6345	36.0784	36.6883	35.4538	35.5038	34.5658	35.3599	34.6235	34.3499	34.7927	35.4124	34.535	35.1073	35.2316	34.8099	34.2162	33.0305	35.6032	35.7878	33.3974	35.3129	34.9617	35.0064	33.7633148148148*	35.3562	33.7814	34.3098
108.667	34.7739	35.5314	36.1276	36.4203	35.3953	35.5806	34.4707	35.3427	34.6934	34.3911	34.8122	35.3664	34.635	34.9979	35.1273	34.5434	34.4698	32.7645	35.1341	35.8477	33.3646	35.3129	34.9765	34.971	33.3523148148148*	35.4105	33.7693	34.2985
108.833	34.5852	35.8502	36.06	36.3026	35.5382	35.5559	34.4661	34.8443	34.744	34.3856	34.6889	35.3282	34.6608	34.871	34.999	34.814	34.4855	32.9178	35.0571	35.8847	33.3551	35.3521	35.0971	34.9795	33.091962962963*	35.5247	33.7434	34.3104
109	35.0034	35.9717	36.061	36.1188	35.5856	35.4764	34.4588	35.0125	34.7848	34.4128	34.6804	35.3552	34.7713	34.817	34.9778	34.8314	34.839	33.2478	35.0323	35.9249	33.4098	35.3414	35.3482	35.0855	33.6113888888889*	35.5286	33.7626	34.4837
109.167	35.052	35.9308	36.0698	35.8961	35.6611	35.5153	34.4036	35.0943	34.7901	34.3583	34.7375	35.4157	34.8846	34.7306	34.9536	34.7291	34.7466	33.5494	35.1246	35.9518	33.4473	35.3493	35.4065	35.0672	34.2245740740741*	35.3567	33.7771	34.5581
109.333	35.0249	35.6998	36.2136	36.1076	35.7357	35.4981	34.3412	35.4715	34.8706	34.3066	34.7706	35.3204	34.9969	34.6781	34.9478	34.6411	34.7475	34.2152	34.9577		33.5752	35.2834	35.511	35.0418	34.2570185185185*	35.4285	33.8256	34.5247
109.5	34.5417	35.8087	36.2349	36.1779	35.8216	35.5562	34.3534	35.468	34.8562	34.2526	34.7914	35.477	35.1231	34.6981	34.9109	34.8962	34.7396	34.2266	34.7654		33.6307	35.2346	35.6392	34.9681	34.4866666666667*	35.4151	33.8064	34.552
109.667	35.1727	36.1156	36.1919	36.3481	35.9403	35.6798	34.3618	35.3126	34.8549	34.2208	34.796	35.4954	35.0612	34.7834	34.8989	35.2448	34.6953	34.65	35.013		33.7515	35.1855	35.6594	34.9577	35.0131	35.4004	33.8929	34.6196
109.833	35.4016	36.2034	36.3698	36.1418	35.6914	35.6998	34.3362	35.7668	34.7925	34.225	34.8592	35.6127	35.0378	34.8785	34.904	35.3272	34.8251	35.0464	35.1496		33.8496	35.1143	35.7179	34.8964	35.3907	35.2732	34.0069	34.6809
110	35.356	36.0623	36.4265	36.0417	35.4127	35.5113	34.2609	35.7924	34.759	34.2043	34.896	35.5366	34.9893	34.9062	34.8795	35.31	34.709	35.3196	35.159		33.9331	35.0724	35.6218	34.8678	35.5752	35.1925	34.0455	34.6467

## Sheet: Fig3.B
ΔTBAT vs. different acoustic pressure							ΔTBAT vs. different sonication duration
0MPa	0.4MPa	0.8MPa	1.2MPa	1.6MPa			0 s	2 s	4 s	6 s	8 s	10 s
0.03	-0.35	0.45	-2.77	-1.91			0.03	-0.64	0.31	-0.91	-2.76	-1.91
0.12	0.63	-0.28	0.3	-3.2			0.12	-0.39	-1.01	-0.57	-2.76	-3.2
0.01	0.06	-0.56	-2.07	-2.95			0.01	-0.28	-0.75	-1.75	-1.98	-2.95
-0.23	0.19		-1.53	-2.84			-0.23	-0.69	-1.03	-0.59		-2.84
-0.22				-3.38			-0.22					-3.38
0				-2.19			0					-2.19
-0.27							-0.27

## Sheet: Fig3. D
time (h)	Core T
0.017717	36.1
0.035433	36.1
0.05315	36.1
0.070867	36.1
0.088583	36.1
0.1063	36.1
0.124017	36.1
0.141733	36.1
0.15945	36.1
0.177167	36.1
0.194883	36.1
0.2126	36.1
0.230317	36.15
0.248033	36.2
0.26575	36.2
0.283467	36.2
0.301183	36.2
0.3189	36.2
0.336617	36.25
0.354333	36.3
0.37205	36.3
0.389767	36.3
0.407483	36.25
0.4252	36.2
0.442917	36.25
0.460633	36.3
0.47835	36.3
0.496067	36.3
0.513783	36.3
0.5315	36.3
0.549217	36.35
0.566933	36.4
0.58465	36.35
0.602367	36.3
0.620083	36.3
0.6378	36.3
0.655517	36.3
0.673233	36.3
0.69095	36.3
0.708667	36.3
0.726383	36.3
0.7441	36.3
0.761817	36.3
0.779533	36.3
0.79725	36.35
0.814967	36.4
0.832683	36.35
0.8504	36.3
0.868117	36.3
0.885833	36.3
0.90355	36.3
0.921267	36.3
0.938983	36.3
0.9567	36.3
0.974417	36.3
0.992133	36.3
1.00985	36.3
1.02757	36.3
1.04528	36.3
1.063	36
1.08072	35.9
1.09843	35.9
1.11615	35.8
1.13387	35.7
1.15158	35.8
1.1693	35.8
1.18702	35.9
1.20473	35.4
1.22245	35.1
1.24017	34.7
1.25788	34.3
1.2756	34
1.29332	33.8
1.31103	33.6
1.32875	33.5
1.34647	33.4
1.36418	33.4
1.3819	33.5
1.39962	33.4
1.41733	33.5
1.43505	33.5
1.45277	33.6
1.47048	33.7
1.4882	33.7
1.50592	33.8
1.52363	33.9
1.54135	34
1.55907	34
1.57678	34
1.5945	34.2
1.61222	34.2
1.62993	33.8
1.64765	33.3
1.66537	33
1.68308	32.8
1.7008	32.5
1.71852	32.3
1.73623	32.2
1.75395	32.2
1.77167	32.1
1.78938	32.2
1.8071	32.3
1.82482	32.3
1.84253	32.4
1.86025	32.5
1.87797	32.6
1.89568	32.7
1.9134	32.8
1.93112	32.9
1.94883	33
1.96655	33.1
1.98427	33.3
2.00198	33.3
2.0197	33.5
2.03742	33.5
2.05513	33.7
2.07285	33.7
2.09057	33.8
2.10828	33.9
2.126	34
2.14372	34
2.16143	34
2.17915	34.1
2.19687	34
2.21458	34
2.2323	33.8
2.25002	33.7
2.26773	33.6
2.28545	33.5
2.30317	33.5
2.32088	33.5
2.3386	33.5
2.35632	33.5
2.37403	33.5
2.39175	33.5
2.40947	33.6
2.42718	33.7
2.4449	33.7
2.46262	33.7
2.48033	33.9
2.49805	34
2.51577	34.1
2.53348	34.2
2.5512	34.3
2.56892	34.4
2.58663	34.3
2.60435	33.8
2.62207	33.4
2.63978	33.2
2.6575	33
2.67522	32.8
2.69293	32.7
2.71065	32.7
2.72837	32.6
2.74608	32.6
2.7638	32.5
2.78152	32.6
2.79923	32.7
2.81695	32.7
2.83467	32.8
2.85238	32.8
2.8701	32.9
2.88782	33
2.90553	33
2.92325	33.2
2.94097	33.2
2.95868	33.3
2.9764	33.3
2.99412	33.4
3.01183	33.5
3.02955	33.6
3.04727	33.7
3.06498	33.7
3.0827	33.8
3.10042	33.8
3.11813	33.8
3.13585	33.9
3.15357	34
3.17128	34.1
3.189	34.2
3.20672	34.3
3.22443	34.2
3.24215	34
3.25987	33.6
3.27758	33.3
3.2953	33
3.31302	32.8
3.33073	32.6
3.34845	32.5
3.36617	32.4
3.38388	32.3
3.4016	32.3
3.41932	32.2
3.43703	32.2
3.45475	32.3
3.47247	32.3
3.49018	32.4
3.5079	32.5
3.52562	32.6
3.54333	32.7
3.56105	32.8
3.57877	32.9
3.59648	33
3.6142	33.1
3.63192	33.2
3.64963	33.3
3.66735	33.4
3.68507	33.5
3.70278	33.5
3.7205	33.7
3.73822	33.7
3.75593	33.8
3.77365	33.8
3.79137	33.8
3.80908	34
3.8268	34.2
3.84452	34.3
3.86223	34.4
3.87995	34.5
3.89767	34.3
3.91538	34.3
3.9331	34
3.95082	33.9
3.96853	33.8
3.98625	33.8
4.00397	33.8
4.02168	33.8
4.0394	33.8
4.05712	33.8
4.07483	33.8
4.09255	33.8
4.11027	34
4.12798	34
4.1457	34.2
4.16342	34.3
4.18113	34.3
4.19885	34.3
4.21657	34
4.23428	33.5
4.252	33.3
4.26972	33.1
4.28743	33
4.30515	32.8
4.32287	32.8
4.34058	32.8
4.3583	32.8
4.37602	32.8
4.39373	32.8
4.41145	32.9
4.42917	33
4.44688	33.1
4.4646	33.2
4.48232	33.3
4.50003	33.5
4.51775	33.6
4.53547	33.7
4.55318	33.8
4.5709	33.9
4.58862	34
4.60633	34.1
4.62405	34.1
4.64177	34.4
4.65948	34.3
4.6772	34.3
4.69492	34.1
4.71263	34
4.73035	33.8
4.74807	33.8
4.76578	33.7
4.7835	33.7
4.80122	33.7
4.81893	33.8
4.83665	33.8
4.85437	33.9
4.87208	34
4.8898	34
4.90752	34.2
4.92523	34.2
4.94295	34.2
4.96067	34.2
4.97838	34
4.9961	33.9
5.01382	33.7
5.03153	33.5
5.04925	33.5
5.06697	33.5
5.08468	33.5
5.1024	33.5
5.12012	33.5
5.13783	33.6
5.15555	33.7
5.17327	33.7
5.19098	33.8
5.2087	33.8
5.22642	34
5.24413	34
5.26185	34.2
5.27957	34.2
5.29728	34.2
5.315	34.2
5.33272	34
5.35043	33.8
5.36815	33.5
5.38587	33.4
5.40358	33.3
5.4213	33.3
5.43902	33.3
5.45673	33.5
5.47445	33.6
5.49217	33.7
5.50988	33.8
5.5276	33.9
5.54532	34
5.56303	34.1
5.58075	34.2
5.59847	34.3
5.61618	34.3
5.6339	34.2
5.65162	34.1
5.66933	33.7
5.68705	33.5
5.70477	33.5
5.72248	33.4
5.7402	33.4
5.75792	33.5
5.77563	33.6
5.79335	33.7
5.81107	33.8
5.82878	33.9
5.8465	34
5.86422	34
5.88193	34.2
5.89965	34.3
5.91737	34.2
5.93508	34.2
5.9528	34.2
5.97052	34
5.98823	33.8
6.00595	33.7
6.02367	33.7
6.04138	33.7
6.0591	33.8
6.07682	33.8
6.09453	34
6.11225	34
6.12997	34.1
6.14768	34.1
6.1654	34.2
6.18312	34.1
6.20083	34
6.21855	34
6.23627	33.9
6.25398	33.8
6.2717	33.9
6.28942	34
6.30713	34.1
6.32485	34.3
6.34257	34.3
6.36028	34.4
6.378	34.5
6.39572	34.6
6.41343	34.5
6.43115	34.5
6.44887	34.5
6.46658	34.3
6.4843	34.2
6.50202	34
6.51973	33.8
6.53745	33.7
6.55517	33.6
6.57288	33.6
6.5906	33.6
6.60832	33.7
6.62603	33.7
6.64375	33.8
6.66147	33.8
6.67918	33.9
6.6969	34
6.71462	34.1
6.73233	34.2
6.75005	34.3
6.76777	34.3
6.78548	34.3
6.8032	34.2
6.82092	34.2
6.83863	34
6.85635	34
6.87407	34
6.89178	34.1
6.9095	34.2
6.92722	34.3
6.94493	34.3
6.96265	34.4
6.98037	34.5
6.99808	34.6
7.0158	34.5
7.03352	34.5
7.05123	34.4
7.06895	34.2
7.08667	34.1
7.10438	34
7.1221	33.8
7.13982	33.8
7.15753	33.8
7.17525	33.9
7.19297	34
7.21068	34.1
7.2284	34.2
7.24612	34.2
7.26383	34.3
7.28155	34.2
7.29927	34.2
7.31698	34.1
7.3347	34
7.35242	33.9
7.37013	33.7
7.38785	33.6
7.40557	33.5
7.42328	33.5
7.441	33.6
7.45872	33.7
7.47643	33.8
7.49415	33.8
7.51187	34
7.52958	34
7.5473	34
7.56502	34.1
7.58273	34
7.60045	33.9
7.61817	33.9
7.63588	33.7
7.6536	33.5
7.67132	33.3
7.68903	33.2
7.70675	33.1
7.72447	33
7.74218	33
7.7599	33
7.77762	33.1
7.79533	33.2
7.81305	33.2
7.83077	33.3
7.84848	33.3
7.8662	33.5
7.88392	33.5
7.90163	33.6
7.91935	33.7
7.93707	33.7
7.95478	33.7
7.9725	33.8
7.99022	33.9
8.00793	34
8.02565	34
8.04337	34.1
8.06108	34.2
8.0788	34.1
8.09652	34
8.11423	33.9
8.13195	33.8
8.14967	33.7
8.16738	33.6
8.1851	33.5
8.20282	33.4
8.22053	33.4
8.23825	33.4
8.25597	33.5
8.27368	33.5
8.2914	33.6
8.30912	33.7
8.32683	33.7
8.34455	33.8
8.36227	33.8
8.37998	34
8.3977	34
8.41542	34.1
8.43313	34.2
8.45085	34.1
8.46857	34
8.48628	34
8.504	33.8
8.52172	33.7
8.53943	33.7
8.55715	33.5
8.57487	33.3
8.59258	33.2
8.6103	33.2
8.62802	33.2
8.64573	33.2
8.66345	33.2
8.68117	33.2
8.69888	33.2
8.7166	33.3
8.73432	33.3
8.75203	33.3
8.76975	33.4
8.78747	33.4
8.80518	33.4
8.8229	33.4
8.84062	33.4
8.85833	33.4
8.87605	33.3
8.89377	33.3
8.91148	33.3
8.9292	33.3
8.94692	33.4
8.96463	33.4
8.98235	33.4
9.00007	33.4
9.01778	33.4
9.0355	33.4
9.05322	33.4
9.07093	33.4
9.08865	33.4
9.10637	33.4
9.12408	33.5
9.1418	33.5
9.15952	33.5
9.17723	33.5
9.19495	33.5
9.21267	33.5
9.23038	33.5
9.2481	33.5
9.26582	33.5
9.28353	33.5
9.30125	33.5
9.31897	33.5
9.33668	33.4
9.3544	33.4
9.37212	33.4
9.38983	33.4
9.40755	33.4
9.42527	33.3
9.44298	33.4
9.4607	33.4
9.47842	33.4
9.49613	33.5
9.51385	33.5
9.53157	33.5
9.54928	33.6
9.567	33.7
9.58472	33.7
9.60243	33.7
9.62015	33.7
9.63787	33.7
9.65558	33.8
9.6733	33.8
9.69102	33.8
9.70873	33.8
9.72645	33.9
9.74417	33.9
9.76188	33.9
9.7796	34
9.79732	34
9.81503	33.9
9.83275	33.9
9.85047	33.9
9.86818	33.9
9.8859	33.9
9.90362	33.9
9.92133	33.9
9.93905	34
9.95677	34
9.97448	34
9.9922	34
10.0099	33.9
10.0276	33.8
10.0453	33.7
10.0631	33.7
10.0808	33.6
10.0985	33.3
10.1162	33.3
10.1339	33.2
10.1517	33.2
10.1694	33.2
10.1871	33.2
10.2048	33.2
10.2225	33.2
10.2402	33.2
10.2579	33.2
10.2757	33.2
10.2934	33.2
10.3111	33.2
10.3288	33.1
10.3465	33
10.3643	32.9
10.382	32.9
10.3997	33
10.4174	33
10.4351	33
10.4528	33
10.4705	33
10.4883	33
10.506	33.1
10.5237	33.1
10.5414	33.1
10.5591	33.1
10.5769	33.2
10.5946	33.2
10.6123	33.2
10.63	33.2
10.6477	33.2
10.6654	33.2
10.6831	33.2
10.7009	33.2
10.7186	33.2
10.7363	33.2
10.754	33.3
10.7717	33.3
10.7895	33.3
10.8072	33.4
10.8249	33.5
10.8426	33.5
10.8603	33.5
10.878	33.5
10.8957	33.6
10.9135	33.7
10.9312	33.7
10.9489	33.7
10.9666	33.7
10.9843	33.8
11.0021	33.8
11.0198	33.9
11.0375	33.9
11.0552	34
11.0729	34
11.0906	34
11.1083	34
11.1261	33.9
11.1438	33.9
11.1615	33.8
11.1792	33.8
11.1969	33.7
11.2147	33.5
11.2324	33.3
11.2501	33.2
11.2678	33.1
11.2855	33
11.3032	33
11.3209	33
11.3387	32.9
11.3564	32.9
11.3741	32.9
11.3918	32.9
11.4095	33
11.4273	33
11.445	33
11.4627	33.1
11.4804	33.2
11.4981	33.2
11.5158	33.2
11.5335	33.3
11.5513	33.3
11.569	33.3
11.5867	33.3
11.6044	33.3
11.6221	33.4
11.6398	33.4
11.6576	33.5
11.6753	33.5
11.693	33.5
11.7107	33.6
11.7284	33.7
11.7462	33.7
11.7639	33.7
11.7816	33.7
11.7993	33.7
11.817	33.7
11.8347	33.7
11.8524	33.8
11.8702	33.8
11.8879	33.8
11.9056	33.8
11.9233	33.8
11.941	33.8
11.9588	33.9
11.9765	34
11.9942	34
12.0119	34
12.0296	34
12.0473	34
12.065	34
12.0828	33.9
12.1005	33.8
12.1182	33.7
12.1359	33.4
12.1536	33.2
12.1714	33
12.1891	32.8
12.2068	32.8
12.2245	32.8
12.2422	32.7
12.2599	32.7
12.2776	32.6
12.2954	32.5
12.3131	32.4
12.3308	32.3
12.3485	32.3
12.3662	32.2
12.384	32.1
12.4017	32
12.4194	31.9
12.4371	31.8
12.4548	31.8
12.4725	31.7
12.4902	31.5
12.508	31.5
12.5257	31.4
12.5434	31.3
12.5611	31.3
12.5788	31.2
12.5966	31.2
12.6143	31.2
12.632	31.2
12.6497	31.1
12.6674	31.1
12.6851	31
12.7028	31.1
12.7206	31
12.7383	31.1
12.756	31.1
12.7737	31.1
12.7914	31.2
12.8092	31.2
12.8269	31.3
12.8446	31.3
12.8623	31.4
12.88	31.5
12.8977	31.5
12.9154	31.6
12.9332	31.7
12.9509	31.7
12.9686	31.7
12.9863	31.8
13.004	31.8
13.0218	31.8
13.0395	31.9
13.0572	32
13.0749	32
13.0926	32
13.1103	32.2
13.128	32.3
13.1458	32.3
13.1635	32.4
13.1812	32.5
13.1989	32.5
13.2166	32.6
13.2343	32.6
13.2521	32.7
13.2698	32.7
13.2875	32.7
13.3052	32.8
13.3229	32.8
13.3407	32.9
13.3584	33
13.3761	33
13.3938	33
13.4115	33.1
13.4292	33.2
13.4469	33.2
13.4647	33.3
13.4824	33.4
13.5001	33.5
13.5178	33.5
13.5355	33.6
13.5533	33.6
13.571	33.7
13.5887	33.7
13.6064	33.8
13.6241	33.8
13.6418	33.8
13.6595	33.9
13.6773	34
13.695	34
13.7127	34
13.7304	34
13.7481	34
13.7659	33.9
13.7836	33.8
13.8013	33.7
13.819	33.6
13.8367	33.5
13.8544	33.5
13.8721	33.6
13.8899	33.7
13.9076	33.7
13.9253	33.8
13.943	33.8
13.9607	34
13.9785	34
13.9962	34.1
14.0139	34.2
14.0316	34.2
14.0493	34.2
14.067	34.1
14.0847	33.9
14.1025	33.7
14.1202	33.7
14.1379	33.7
14.1556	33.7
14.1733	33.8
14.1911	33.8
14.2088	33.8
14.2265	33.8
14.2442	33.9
14.2619	33.9
14.2796	34
14.2973	34
14.3151	34
14.3328	34
14.3505	34.1
14.3682	34
14.3859	34
14.4037	33.9
14.4214	33.8
14.4391	33.8
14.4568	33.8
14.4745	33.8
14.4922	33.9
14.5099	33.9
14.5277	34
14.5454	34
14.5631	34
14.5808	34
14.5985	34
14.6163	34.1
14.634	34
14.6517	33.9
14.6694	33.7
14.6871	33.6
14.7048	33.5
14.7226	33.5
14.7403	33.5
14.758	33.5
14.7757	33.5
14.7934	33.5
14.8111	33.4
14.8288	33.4
14.8466	33.4
14.8643	33.4
14.882	33.4
14.8997	33.4
14.9174	33.4
14.9352	33.3
14.9529	33.4
14.9706	33.4
14.9883	33.4
15.006	33.4
15.0237	33.4
15.0414	33.4
15.0592	33.5
15.0769	33.5
15.0946	33.5
15.1123	33.4
15.13	33.4
15.1478	33.4
15.1655	33.4
15.1832	33.4
15.2009	33.4
15.2186	33.5
15.2363	33.5
15.254	33.5
15.2718	33.5
15.2895	33.5
15.3072	33.5
15.3249	33.5
15.3426	33.5
15.3604	33.6
15.3781	33.6
15.3958	33.7
15.4135	33.7
15.4312	33.7
15.4489	33.7
15.4666	33.6
15.4844	33.6
15.5021	33.6
15.5198	33.7
15.5375	33.7
15.5552	33.8
15.573	33.8
15.5907	33.8
15.6084	33.8
15.6261	33.8
15.6438	33.9
15.6615	33.9
15.6792	33.8
15.697	33.8
15.7147	33.8
15.7324	33.8
15.7501	33.8
15.7678	33.8
15.7856	33.8
15.8033	33.8
15.821	33.8
15.8387	33.8
15.8564	33.9
15.8741	34
15.8918	34
15.9096	34
15.9273	34
15.945	33.9
15.9627	33.8
15.9804	33.5
15.9982	33.3
16.0159	33.1
16.0336	32.9
16.0513	32.8
16.069	32.7
16.0867	32.7
16.1044	32.6
16.1222	32.5
16.1399	32.6
16.1576	32.6
16.1753	32.7
16.193	32.9
16.2108	33
16.2285	33.2
16.2462	33.2
16.2639	33.3
16.2816	33.5
16.2993	33.6
16.317	33.7
16.3348	33.8
16.3525	33.8
16.3702	33.8
16.3879	33.7
16.4056	33.7
16.4233	33.7
16.4411	33.7
16.4588	33.6
16.4765	33.5
16.4942	33.5
16.5119	33.4
16.5297	33.5
16.5474	33.4
16.5651	33.4
16.5828	33.4
16.6005	33.4
16.6182	33.4
16.636	33.4
16.6537	33.4
16.6714	33.4
16.6891	33.3
16.7068	33.3
16.7245	33.3
16.7422	33.3
16.76	33.3
16.7777	33.3
16.7954	33.3
16.8131	33.4
16.8308	33.5
16.8485	33.5
16.8663	33.5
16.884	33.5
16.9017	33.5
16.9194	33.5
16.9371	33.5
16.9549	33.4
16.9726	33.4
16.9903	33.3
17.008	33.3
17.0257	33.3
17.0434	33.4
17.0612	33.5
17.0789	33.5
17.0966	33.6
17.1143	33.6
17.132	33.7
17.1497	33.7
17.1674	33.7
17.1852	33.8
17.2029	34
17.2206	34.2
17.2383	34.3
17.256	34.3
17.2737	34.2
17.2915	34.2
17.3092	34
17.3269	34
17.3446	33.9
17.3623	33.8
17.3801	33.8
17.3978	33.7
17.4155	33.7
17.4332	33.7
17.4509	33.7
17.4686	33.8
17.4864	33.8
17.5041	33.8
17.5218	33.9
17.5395	33.9
17.5572	34
17.5749	34.1
17.5926	34.2
17.6104	34.3
17.6281	34.2
17.6458	34
17.6635	33.8
17.6812	33.7
17.6989	33.5
17.7167	33.3
17.7344	33.2
17.7521	33
17.7698	33
17.7875	32.9
17.8053	32.8
17.823	32.8
17.8407	32.7
17.8584	32.8
17.8761	32.8
17.8938	32.8
17.9115	32.8
17.9293	32.7
17.947	32.7
17.9647	32.7
17.9824	32.6
18.0001	32.6
18.0178	32.6
18.0356	32.6
18.0533	32.6
18.071	32.6
18.0887	32.6
18.1064	32.7
18.1242	32.7
18.1419	32.7
18.1596	32.8
18.1773	32.8
18.195	33
18.2127	33
18.2305	33
18.2482	33.2
18.2659	33.2
18.2836	33.3
18.3013	33.3
18.319	33.5
18.3367	33.6
18.3545	33.7
18.3722	33.7
18.3899	33.8
18.4076	34
18.4253	34.2
18.443	34.2
18.4608	34.2
18.4785	34.2
18.4962	34
18.5139	34
18.5316	33.8
18.5494	33.7
18.5671	33.6
18.5848	33.6
18.6025	33.5
18.6202	33.6
18.6379	33.6
18.6557	33.7
18.6734	33.7
18.6911	33.7
18.7088	33.7
18.7265	33.7
18.7442	33.7
18.7619	33.7
18.7797	33.6
18.7974	33.7
18.8151	33.7
18.8328	33.7
18.8505	33.7
18.8682	33.7
18.886	33.7
18.9037	33.6
18.9214	33.6
18.9391	33.6
18.9568	33.6
18.9746	33.6
18.9923	33.6
19.01	33.5
19.0277	33.5
19.0454	33.6
19.0631	33.6
19.0809	33.5
19.0986	33.5
19.1163	33.5
19.134	33.5
19.1517	33.5
19.1694	33.7
19.1871	33.8
19.2049	33.9
19.2226	34
19.2403	34
19.258	34.2
19.2757	34.2
19.2934	34.2
19.3112	34
19.3289	33.9
19.3466	33.8
19.3643	33.7
19.382	33.5
19.3998	33.4
19.4175	33.3
19.4352	33.2
19.4529	33.3
19.4706	33.3
19.4883	33.4
19.506	33.5
19.5238	33.6
19.5415	33.7
19.5592	33.7
19.5769	33.8
19.5946	33.9
19.6123	34
19.6301	34
19.6478	34.1
19.6655	34.2
19.6832	34
19.7009	34
19.7187	34
19.7364	33.9
19.7541	33.8
19.7718	33.7
19.7895	33.5
19.8072	33.4
19.825	33.3
19.8427	33.3
19.8604	33.3
19.8781	33.3
19.8958	33.4
19.9135	33.4
19.9312	33.4
19.949	33.5
19.9667	33.4
19.9844	33.4
20.0021	33.3
20.0198	33.3
20.0375	33.3
20.0553	33.3
20.073	33.3
20.0907	33.3
20.1084	33.4
20.1261	33.5
20.1439	33.5
20.1616	33.7
20.1793	33.8
20.197	33.8
20.2147	33.8
20.2324	33.9
20.2502	33.9
20.2679	34
20.2856	34
20.3033	34
20.321	34.1
20.3387	34
20.3564	33.9
20.3742	33.8
20.3919	33.8
20.4096	33.8
20.4273	33.7
20.445	33.5
20.4627	33.3
20.4805	33.3
20.4982	33.3
20.5159	33.2
20.5336	33.2
20.5513	33.1
20.5691	33.2
20.5868	33.3
20.6045	33.4
20.6222	33.5
20.6399	33.7
20.6576	33.7
20.6754	33.9
20.6931	34
20.7108	34
20.7285	34
20.7462	34
20.7639	34
20.7816	33.8
20.7994	33.8
20.8171	33.7
20.8348	33.5
20.8525	33.5
20.8702	33.4
20.888	33.4
20.9057	33.5
20.9234	33.5
20.9411	33.5
20.9588	33.5
20.9765	33.5
20.9943	33.5
21.012	33.5
21.0297	33.5
21.0474	33.5
21.0651	33.6
21.0828	33.6
21.1005	33.6
21.1183	33.7
21.136	33.7
21.1537	33.7
21.1714	33.8
21.1891	33.8
21.2068	33.9
21.2246	34
21.2423	34
21.26	34.1
21.2777	34.2
21.2954	34.3
21.3132	34.3
21.3309	34.2
21.3486	34.1
21.3663	34
21.384	34
21.4017	34
21.4195	34
21.4372	34
21.4549	34
21.4726	34.1
21.4903	34.1
21.508	34.2
21.5257	34.2
21.5435	34.2
21.5612	34.2
21.5789	34
21.5966	34
21.6143	34
21.632	34
21.6498	33.8
21.6675	33.7
21.6852	33.7
21.7029	33.7
21.7206	33.8
21.7384	33.8
21.7561	33.8
21.7738	33.8
21.7915	33.8
21.8092	33.8
21.8269	33.8
21.8447	33.8
21.8624	33.7
21.8801	33.7
21.8978	33.8
21.9155	34
21.9332	34
21.9509	34.2
21.9687	34.3
21.9864	34.3
22.0041	34.2
22.0218	34.1
22.0395	34
22.0572	33.9
22.075	33.7
22.0927	33.5
22.1104	33.6
22.1281	33.5
22.1458	33.6
22.1636	33.7
22.1813	33.7
22.199	33.7
22.2167	33.6
22.2344	33.5
22.2521	33.7
22.2699	33.7
22.2876	33.8
22.3053	33.8
22.323	33.9
22.3407	33.9
22.3584	34
22.3761	34.1
22.3939	34.1
22.4116	34.2
22.4293	34.1
22.447	34
22.4647	33.8
22.4825	33.7
22.5002	33.6
22.5179	33.6
22.5356	33.5
22.5533	33.5
22.571	33.5
22.5888	33.6
22.6065	33.7
22.6242	33.7
22.6419	33.7
22.6596	33.8
22.6773	33.9
22.695	34
22.7128	34
22.7305	34
22.7482	34.1
22.7659	34
22.7836	33.9
22.8013	33.8
22.8191	33.8
22.8368	33.8
22.8545	33.7
22.8722	33.7
22.8899	33.5
22.9077	33.5
22.9254	33.6
22.9431	33.7
22.9608	33.7
22.9785	33.8
22.9962	33.8
23.014	33.8
23.0317	33.8
23.0494	33.8
23.0671	33.8
23.0848	33.8
23.1025	33.9
23.1202	33.9
23.138	33.9
23.1557	33.9
23.1734	33.9
23.1911	33.9
23.2088	33.9
23.2265	34
23.2443	33.9
23.262	33.9
23.2797	34
23.2974	33.9
23.3151	33.8
23.3329	33.8
23.3506	33.8
23.3683	33.9
23.386	33.9
23.4037	33.8
23.4214	33.9
23.4392	33.9
23.4569	33.9
23.4746	34
23.4923	34
23.51	34
23.5277	34.2
23.5454	33.9
23.5632	33.8
23.5809	33.8
23.5986	33.7
23.6163	33.7
23.634	33.6
23.6517	33.5
23.6695	33.5
23.6872	33.4
23.7049	33.5
23.7226	33.5
23.7403	33.5
23.7581	33.5
23.7758	33.6
23.7935	33.6
23.8112	33.6
23.8289	33.6
23.8466	33.7
23.8644	33.7
23.8821	33.8
23.8998	33.8
23.9175	34
23.9352	34
23.9529	34
23.9706	34
23.9884	34
24.0061	33.9
24.0238	33.7
24.0415	33.8
24.0592	33.7
24.077	33.5
24.0947	33.5
24.1124	33.5
24.1301	33.5
24.1478	33.5
24.1655	33.6
24.1833	33.6
24.201	33.6
24.2187	33.7
24.2364	33.7
24.2541	33.7
24.2718	33.7
24.2895	33.7
24.3073	33.8
24.325	33.8
24.3427	33.7
24.3604	33.7
24.3781	33.7
24.3958	33.8
24.4136	33.8
24.4313	33.8
24.449	33.8
24.4667	33.8
24.4844	33.9
24.5022	33.9
24.5199	34
24.5376	34
24.5553	34.2
24.573	34.3
24.5907	34.2
24.6085	34
24.6262	33.8
24.6439	33.8
24.6616	33.8
24.6793	33.7
24.697	33.6
24.7147	33.6
24.7325	33.6
24.7502	33.7
24.7679	33.7
24.7856	33.7
24.8033	33.7
24.821	33.7
24.8388	33.7
24.8565	33.7
24.8742	33.7
24.8919	33.7
24.9096	33.7
24.9274	33.7
24.9451	33.7
24.9628	33.7
24.9805	33.7
24.9982	33.7
25.0159	33.7
25.0337	33.6
25.0514	33.5
25.0691	33.5
25.0868	33.5
25.1045	33.5
25.1222	33.5
25.1399	33.4
25.1577	33.4
25.1754	33.4
25.1931	33.4
25.2108	33.4
25.2285	33.5
25.2462	33.5
25.264	33.5
25.2817	33.5
25.2994	33.6
25.3171	33.6
25.3348	33.6
25.3526	34.1
25.3703	34.2
25.388	34.2
25.4057	34.3
25.4234	34.4
25.4411	34.5
25.4589	34.5
25.4766	34.5
25.4943	34.6
25.512	34.6
25.5297	34.6
25.5474	34.7
25.5651	34.8
25.5829	34.8
25.6006	34.8
25.6183	34.9
25.636	34.9
25.6537	34.9
25.6715	35
25.6892	35
25.7069	35
25.7246	35
25.7423	35
25.76	35
25.7778	35.1
25.7955	35
25.8132	35
25.8309	34.9
25.8486	34.9
25.8663	34.9
25.884	35
25.9018	35
25.9195	35
25.9372	35
25.9549	35
25.9726	35
25.9903	35
26.0081	35
26.0258	35
26.0435	35
26.0612	35
26.0789	34.8
26.0967	34.6
26.1144	34.7
26.1321	34.8
26.1498	34.8
26.1675	34.8
26.1852	34.8
26.203	34.8
26.2207	34.8
26.2384	34.7
26.2561	34.8
26.2738	34.8
26.2915	34.8
26.3092	34.8
26.327	34.8
26.3447	34.8
26.3624	34.8
26.3801	34.8
26.3978	34.8
26.4155	34.8
26.4333	34.8
26.451	34.8
26.4687	34.8
26.4864	34.7
26.5041	34.7
26.5219	34.8
26.5396	34.8
26.5573	34.9
26.575	35
26.5927	35
26.6104	35
26.6282	35.1
26.6459	35
26.6636	35
26.6813	35
26.699	35.1
26.7167	35.1
26.7344	35.1
26.7522	35.1
26.7699	35.1
26.7876	35.1
26.8053	35
26.823	34.9
26.8407	35
26.8585	35
26.8762	34.9
26.8939	34.9
26.9116	34.9
26.9293	34.9
26.9471	34.9
26.9648	34.9
26.9825	34.9
27.0002	34.9
27.0179	34.8
27.0356	34.8
27.0533	34.9
27.0711	35
27.0888	35.1
27.1065	35.2
27.1242	35.3
27.1419	35.4
27.1596	35.6
27.1774	35.6
27.1951	35.7
27.2128	35.6
27.2305	35.6
27.2482	35.5
27.266	35.5
27.2837	35.5
27.3014	35.6
27.3191	35.7
27.3368	35.8
27.3545	35.8
27.3723	35.8
27.39	35.8
27.4077	35.9
27.4254	35.9
27.4431	35.9
27.4608	35.9
27.4785	36
27.4963	36.1
27.514	36.1
27.5317	36.2
27.5494	36.3
27.5671	36.3
27.5848	36.3
27.6026	36.4
27.6203	36.5
27.638	36.5
27.6557	36.6
27.6734	36.5
27.6912	36.5
27.7089	36.6
27.7266	36.6
27.7443	36.6
27.762	36.6
27.7797	36.6
27.7975	36.5
27.8152	36.5
27.8329	36.5
27.8506	36.5
27.8683	36.5
27.886	36.5
27.9037	36.5
27.9215	36.5
27.9392	36.5
27.9569	36.5
27.9746	36.5
27.9923	36.5
28.01	36.5
28.0278	36.5
28.0455	36.5
28.0632	36.5
28.0809	36.5
28.0986	36.5
28.1164	36.5
28.1341	36.4
28.1518	36.4
28.1695	36.3
28.1872	36.3
28.2049	36.2
28.2227	36.2
28.2404	36.2
28.2581	36.1
28.2758	36.2
28.2935	36.2
28.3112	36.3
28.3289	36.3
28.3467	36.3
28.3644	36.3
28.3821	36.5
28.3998	36.6
28.4175	36.6
28.4352	36.6
28.453	36.7
28.4707	36.8
28.4884	36.8
28.5061	36.9
28.5238	37
28.5416	37
28.5593	37
28.577	36.9
28.5947	36.9
28.6124	36.9
28.6301	36.9
28.6478	36.9
28.6656	37
28.6833	37
28.701	37
28.7187	36.9
28.7364	36.8
28.7541	36.7
28.7719	36.8
28.7896	36.8
28.8073	36.8
28.825	36.7
28.8427	36.8
28.8605	36.7
28.8782	36.7
28.8959	36.6
28.9136	36.6
28.9313	36.6
28.949	36.7
28.9668	36.7
28.9845	36.8
29.0022	36.8
29.0199	36.9
29.0376	36.9
29.0553	36.9
29.073	36.9
29.0908	36.9
29.1085	36.9
29.1262	36.9
29.1439	36.8
29.1616	36.8
29.1793	36.8
29.1971	36.8
29.2148	36.8
29.2325	36.6
29.2502	36.6
29.2679	36.6
29.2857	36.6
29.3034	36.5
29.3211	36.5
29.3388	36.4
29.3565	36.3
29.3742	36.3
29.392	36.3
29.4097	36.3
29.4274	36.2
29.4451	36.1
29.4628	36.1
29.4805	36.1
29.4982	36.2
29.516	36.3
29.5337	36.4
29.5514	36.6
29.5691	36.6
29.5868	36.5
29.6045	36.6
29.6223	36.6
29.64	36.8
29.6577	36.8
29.6754	36.9
29.6931	37
29.7109	37.1
29.7286	37.1
29.7463	37.1
29.764	37.1
29.7817	37.1
29.7994	37.1
29.8172	37.1
29.8349	37.1
29.8526	37.1
29.8703	37.1
29.888	37.1
29.9057	37.1
29.9234	37.1
29.9412	37
29.9589	37
29.9766	36.8
29.9943	36.8
30.012	36.8

## Sheet: Fig3.E
Mean Tcore (C)			Mean time below 34 °C
US+	US-		US+	US-
33.3	36.5		24	0
31.6	36.1		24.8	0
33.5	36.4		24.1	0
33.4	36.7		26.7	0
	36.8			0
P value of Tcore			p value of time below 34 C
6.45005e-05			6.67608e-10

## Sheet: Fig3.F
Food intake (g)			Body weight change (g)
FUS-POA	Control		FUS-POA	Control
1.72	6.69		-2.3	-0.92
0.7	8.1		-2.1	0.6
1.3	7.42		-2	0.6
1.4	7.7		-1.9	-0.7
	6.4			-1
P value of Food intake			P value of body weight change
1.52484e-06			0.00371478
