# Supplementary material for: Induction of a torpor-like hypothermic and hypometabolic state in rodents by ultrasound
Source: Nat Metab. 2023 May 25;5(5):789–803. doi: 10.1038/s42255-023-00804-z (PMC10229429; doi:10.1038/s42255-023-00804-z)
Supplement: Source Data Fig. 4 — Statistical Source Data. [file 42255_2023_804_MOESM7_ESM.xlsx]

## Sheet: Fig4.B
	Fos+ cells (%)
Brain region	US+							US-
MPA	13.125	9.55	6.8	9.15	7.5	14.9		0.775	0.82415	2.0887	3.715
VLPO	4.085	6.9	11.63	5.6985	12.5			2.75	1.47705	1.6265	8.03
MPO	8.385	9.08	6.33	6.45	8.625	6.59		0.135	1.0738	1.4288	2.872
Pe	7.05	8.45	3.8	12.45	4.75	3.6		0	2.09	0.1976	3.46
VMPO	7.09	6.675	5.54	8	9.168	5.8		0.4065	1.89	5.065	7.705
LPO	5.375	3.655	4.465	2.34	2.3	7.5		3.82	2.22	2.1525	3.75
P value (US+ vs. US-)
MPA	0.00128962
VLPO	0.0829698
MPO	4.57805e-05
Pe	0.0222978
VMPO	0.0559974
LPO	0.26602

## Sheet: Fig4.D
Time (min)	Zscore
-4.99944	-0.568
-4.99889	-0.565698
-4.99833	-0.556432
-4.99778	-0.540589
-4.99722	-0.519628
-4.99667	-0.496257
-4.99611	-0.474139
-4.99556	-0.457052
-4.995	-0.44772
-4.99444	-0.446905
-4.99389	-0.453286
-4.99333	-0.464271
-4.99278	-0.477274
-4.99222	-0.4907
-4.99167	-0.504136
-4.99111	-0.517844
-4.99056	-0.532081
-4.99	-0.546727
-4.98944	-0.561254
-4.98889	-0.574791
-4.98833	-0.586122
-4.98778	-0.593746
-4.98722	-0.59623
-4.98667	-0.59283
-4.98611	-0.584091
-4.98556	-0.571977
-4.985	-0.559395
-4.98444	-0.549335
-4.98389	-0.544062
-4.98333	-0.544686
-4.98278	-0.55118
-4.98222	-0.562599
-4.98167	-0.577333
-4.98111	-0.593382
-4.98056	-0.608797
-4.98	-0.622302
-4.97944	-0.633787
-4.97889	-0.644275
-4.97833	-0.655233
-4.97778	-0.667582
-4.97722	-0.681052
-4.97667	-0.694268
-4.97611	-0.705452
-4.97556	-0.713254
-4.975	-0.717232
-4.97444	-0.717856
-4.97389	-0.716194
-4.97333	-0.713561
-4.97278	-0.711253
-4.97222	-0.710377
-4.97167	-0.711691
-4.97111	-0.715476
-4.97056	-0.721492
-4.97	-0.729061
-4.96944	-0.73723
-4.96889	-0.744926
-4.96833	-0.751135
-4.96778	-0.755191
-4.96722	-0.757184
-4.96667	-0.758252
-4.96611	-0.760386
-4.96556	-0.765636
-4.965	-0.77503
-4.96444	-0.787875
-4.96389	-0.801891
-4.96333	-0.814097
-4.96278	-0.821908
-4.96222	-0.823872
-4.96167	-0.819818
-4.96111	-0.810627
-4.96056	-0.797916
-4.96	-0.783739
-4.95944	-0.770177
-4.95889	-0.758731
-4.95833	-0.74974
-4.95778	-0.742178
-4.95722	-0.734003
-4.95667	-0.72285
-4.95611	-0.706679
-4.95556	-0.684157
-4.955	-0.654868
-4.95444	-0.619549
-4.95389	-0.580263
-4.95333	-0.540115
-4.95278	-0.502179
-4.95222	-0.467931
-4.95167	-0.436106
-4.95111	-0.403013
-4.95056	-0.364485
-4.95	-0.31842
-4.94944	-0.266338
-4.94889	-0.213031
-4.94833	-0.164682
-4.94778	-0.126663
-4.94722	-0.102133
-4.94667	-0.0917682
-4.94611	-0.0942287
-4.94556	-0.106789
-4.945	-0.125868
-4.94444	-0.147587
-4.94389	-0.168512
-4.94333	-0.186424
-4.94278	-0.200718
-4.94222	-0.212157
-4.94167	-0.222174
-4.94111	-0.232197
-4.94056	-0.243246
-4.94	-0.255694
-4.93944	-0.268998
-4.93889	-0.281528
-4.93833	-0.290801
-4.93778	-0.294231
-4.93722	-0.290094
-4.93667	-0.278194
-4.93611	-0.259906
-4.93556	-0.23766
-4.935	-0.214233
-4.93444	-0.192175
-4.93389	-0.173489
-4.93333	-0.159506
-4.93278	-0.150832
-4.93222	-0.147307
-4.93167	-0.148059
-4.93111	-0.151714
-4.93056	-0.156708
-4.93	-0.161563
-4.92944	-0.165048
-4.92889	-0.16622
-4.92833	-0.164441
-4.92778	-0.159404
-4.92722	-0.151193
-4.92667	-0.140318
-4.92611	-0.127715
-4.92556	-0.114603
-4.925	-0.102133
-4.92444	-0.090902
-4.92389	-0.0806007
-4.92333	-0.0701599
-4.92278	-0.0584542
-4.92222	-0.0451976
-4.92167	-0.0314418
-4.92111	-0.0193809
-4.92056	-0.011675
-4.92	-0.0107422
-4.91944	-0.0182805
-4.91889	-0.0349476
-4.91833	-0.0600257
-4.91778	-0.091144
-4.91722	-0.12442
-4.91667	-0.155322
-4.91611	-0.180085
-4.91556	-0.197034
-4.915	-0.207045
-4.91444	-0.212894
-4.91389	-0.217934
-4.91333	-0.224901
-4.91278	-0.235288
-4.91222	-0.249167
-4.91167	-0.265166
-4.91111	-0.280558
-4.91056	-0.29168
-4.91	-0.294746
-4.90944	-0.286781
-4.90889	-0.266315
-4.90833	-0.233674
-4.90778	-0.191032
-4.90722	-0.14232
-4.90667	-0.0928562
-4.90611	-0.0484768
-4.90556	-0.0141758
-4.905	0.00728989
-4.90444	0.016126
-4.90389	0.0150479
-4.90333	0.00783614
-4.90278	-0.00225974
-4.90222	-0.0133995
-4.90167	-0.0250544
-4.90111	-0.0373519
-4.90056	-0.0504874
-4.9	-0.0645102
-4.89944	-0.0793847
-4.89889	-0.0951005
-4.89833	-0.111707
-4.89778	-0.12923
-4.89722	-0.147469
-4.89667	-0.165765
-4.89611	-0.18291
-4.89556	-0.197313
-4.895	-0.207314
-4.89444	-0.211503
-4.89389	-0.208953
-4.89333	-0.199387
-4.89278	-0.18335
-4.89222	-0.162326
-4.89167	-0.138667
-4.89111	-0.11519
-4.89056	-0.0945168
-4.89	-0.0783846
-4.88944	-0.0672786
-4.88889	-0.0606182
-4.88833	-0.0573882
-4.88778	-0.0567989
-4.88722	-0.058579
-4.88667	-0.0628201
-4.88611	-0.0696055
-4.88556	-0.0787321
-4.885	-0.0896738
-4.88444	-0.101735
-4.88389	-0.114261
-4.88333	-0.126793
-4.88278	-0.1391
-4.88222	-0.151086
-4.88167	-0.162646
-4.88111	-0.173576
-4.88056	-0.183616
-4.88	-0.19255
-4.87944	-0.200316
-4.87889	-0.207028
-4.87833	-0.212961
-4.87778	-0.218528
-4.87722	-0.224281
-4.87667	-0.23087
-4.87611	-0.238833
-4.87556	-0.24825
-4.875	-0.258423
-4.87444	-0.267849
-4.87389	-0.274588
-4.87333	-0.276873
-4.87278	-0.273682
-4.87222	-0.264956
-4.87167	-0.251394
-4.87111	-0.233958
-4.87056	-0.213421
-4.87	-0.190246
-4.86944	-0.164873
-4.86889	-0.138198
-4.86833	-0.111836
-4.86778	-0.0879195
-4.86722	-0.0684513
-4.86667	-0.0545388
-4.86611	-0.045929
-4.86556	-0.0412113
-4.865	-0.0386996
-4.86444	-0.0375184
-4.86389	-0.0381757
-4.86333	-0.0421482
-4.86278	-0.0506597
-4.86222	-0.0634323
-4.86167	-0.0782797
-4.86111	-0.0918724
-4.86056	-0.101246
-4.86	-0.10516
-4.85944	-0.10453
-4.85889	-0.101759
-4.85833	-0.0994865
-4.85778	-0.0995178
-4.85722	-0.102427
-4.85667	-0.107789
-4.85611	-0.114651
-4.85556	-0.121891
-4.855	-0.128431
-4.85444	-0.133386
-4.85389	-0.136251
-4.85333	-0.13703
-4.85278	-0.136225
-4.85222	-0.1347
-4.85167	-0.133501
-4.85111	-0.133696
-4.85056	-0.136145
-4.85	-0.141124
-4.84944	-0.147951
-4.84889	-0.154913
-4.84833	-0.159777
-4.84778	-0.160769
-4.84722	-0.157493
-4.84667	-0.151223
-4.84611	-0.144393
-4.84556	-0.139619
-4.845	-0.138824
-4.84444	-0.142844
-4.84389	-0.15147
-4.84333	-0.163659
-4.84278	-0.177738
-4.84222	-0.19169
-4.84167	-0.20365
-4.84111	-0.212561
-4.84056	-0.218645
-4.84	-0.223303
-4.83944	-0.228434
-4.83889	-0.235538
-4.83833	-0.245129
-4.83778	-0.256661
-4.83722	-0.26887
-4.83667	-0.280221
-4.83611	-0.289259
-4.83556	-0.294774
-4.835	-0.295791
-4.83444	-0.291473
-4.83389	-0.281164
-4.83333	-0.264775
-4.83278	-0.243478
-4.83222	-0.220243
-4.83167	-0.199631
-4.83111	-0.186593
-4.83056	-0.184688
-4.83	-0.194644
-4.82944	-0.214137
-4.82889	-0.239031
-4.82833	-0.265371
-4.82778	-0.290949
-4.82722	-0.315593
-4.82667	-0.340214
-4.82611	-0.365447
-4.82556	-0.390846
-4.825	-0.414941
-4.82444	-0.435824
-4.82389	-0.451713
-4.82333	-0.461302
-4.82278	-0.46398
-4.82222	-0.460079
-4.82167	-0.451104
-4.82111	-0.439669
-4.82056	-0.428983
-4.82	-0.421976
-4.81944	-0.420458
-4.81889	-0.424723
-4.81833	-0.433799
-4.81778	-0.446094
-4.81722	-0.460037
-4.81667	-0.474412
-4.81611	-0.488406
-4.81556	-0.501594
-4.815	-0.513955
-4.81444	-0.525824
-4.81389	-0.537662
-4.81333	-0.549659
-4.81278	-0.561467
-4.81222	-0.572236
-4.81167	-0.580997
-4.81111	-0.587126
-4.81056	-0.590633
-4.81	-0.592111
-4.80944	-0.592389
-4.80889	-0.592119
-4.80833	-0.591557
-4.80778	-0.59069
-4.80722	-0.589619
-4.80667	-0.588904
-4.80611	-0.589626
-4.80556	-0.593161
-4.805	-0.60087
-4.80444	-0.613855
-4.80389	-0.632779
-4.80333	-0.657618
-4.80278	-0.687379
-4.80222	-0.719972
-4.80167	-0.752457
-4.80111	-0.781643
-4.80056	-0.804823
-4.8	-0.820329
-4.79944	-0.827747
-4.79889	-0.827824
-4.79833	-0.822265
-4.79778	-0.813483
-4.79722	-0.804173
-4.79667	-0.796573
-4.79611	-0.791569
-4.79556	-0.788222
-4.795	-0.78425
-4.79444	-0.777466
-4.79389	-0.76736
-4.79333	-0.755743
-4.79278	-0.745923
-4.79222	-0.740858
-4.79167	-0.741434
-4.79111	-0.745913
-4.79056	-0.750777
-4.79	-0.752335
-4.78944	-0.748124
-4.78889	-0.737446
-4.78833	-0.721016
-4.78778	-0.700177
-4.78722	-0.676253
-4.78667	-0.65036
-4.78611	-0.623643
-4.78556	-0.597634
-4.785	-0.574363
-4.78444	-0.556072
-4.78389	-0.544647
-4.78333	-0.541034
-4.78278	-0.544931
-4.78222	-0.554958
-4.78167	-0.56927
-4.78111	-0.586316
-4.78056	-0.605292
-4.78	-0.626018
-4.77944	-0.64836
-4.77889	-0.671638
-4.77833	-0.69447
-4.77778	-0.715144
-4.77722	-0.732284
-4.77667	-0.745427
-4.77611	-0.755151
-4.77556	-0.762592
-4.775	-0.768629
-4.77444	-0.773219
-4.77389	-0.775352
-4.77333	-0.77364
-4.77278	-0.767145
-4.77222	-0.755928
-4.77167	-0.741084
-4.77111	-0.724424
-4.77056	-0.708049
-4.77	-0.694008
-4.76944	-0.684024
-4.76889	-0.679259
-4.76833	-0.680108
-4.76778	-0.686104
-4.76722	-0.696078
-4.76667	-0.70858
-4.76611	-0.72237
-4.76556	-0.736703
-4.765	-0.751305
-4.76444	-0.766168
-4.76389	-0.781364
-4.76333	-0.796953
-4.76278	-0.812838
-4.76222	-0.828492
-4.76167	-0.842725
-4.76111	-0.853766
-4.76056	-0.859779
-4.76	-0.859609
-4.75944	-0.853351
-4.75889	-0.842328
-4.75833	-0.828384
-4.75778	-0.812863
-4.75722	-0.795914
-4.75667	-0.776601
-4.75611	-0.753777
-4.75556	-0.727135
-4.755	-0.697745
-4.75444	-0.667832
-4.75389	-0.640038
-4.75333	-0.616654
-4.75278	-0.599135
-4.75222	-0.587995
-4.75167	-0.582953
-4.75111	-0.583157
-4.75056	-0.587355
-4.75	-0.593976
-4.74944	-0.601191
-4.74889	-0.607044
-4.74833	-0.609702
-4.74778	-0.607755
-4.74722	-0.600484
-4.74667	-0.587986
-4.74611	-0.571128
-4.74556	-0.551372
-4.745	-0.530569
-4.74444	-0.510735
-4.74389	-0.493689
-4.74333	-0.480431
-4.74278	-0.470435
-4.74222	-0.461359
-4.74167	-0.449585
-4.74111	-0.431543
-4.74056	-0.405149
-4.74	-0.370589
-4.73944	-0.330166
-4.73889	-0.287506
-4.73833	-0.246634
-4.73778	-0.211275
-4.73722	-0.184403
-4.73667	-0.167912
-4.73611	-0.162358
-4.73556	-0.166883
-4.735	-0.179495
-4.73444	-0.197692
-4.73389	-0.219124
-4.73333	-0.241987
-4.73278	-0.264993
-4.73222	-0.287098
-4.73167	-0.307331
-4.73111	-0.324855
-4.73056	-0.339222
-4.73	-0.350627
-4.72944	-0.359984
-4.72889	-0.368714
-4.72833	-0.378253
-4.72778	-0.389508
-4.72722	-0.402522
-4.72667	-0.416528
-4.72611	-0.430283
-4.72556	-0.442491
-4.725	-0.452102
-4.72444	-0.458403
-4.72389	-0.460964
-4.72333	-0.459528
-4.72278	-0.454001
-4.72222	-0.444632
-4.72167	-0.432321
-4.72111	-0.418807
-4.72056	-0.406505
-4.72	-0.397906
-4.71944	-0.394775
-4.71889	-0.397529
-4.71833	-0.405171
-4.71778	-0.415816
-4.71722	-0.427507
-4.71667	-0.438856
-4.71611	-0.449218
-4.71556	-0.458432
-4.715	-0.466455
-4.71444	-0.473144
-4.71389	-0.478239
-4.71333	-0.481393
-4.71278	-0.482214
-4.71222	-0.480286
-4.71167	-0.475177
-4.71111	-0.466386
-4.71056	-0.453262
-4.71	-0.435048
-4.70944	-0.41115
-4.70889	-0.381592
-4.70833	-0.347372
-4.70778	-0.310453
-4.70722	-0.2733
-4.70667	-0.238165
-4.70611	-0.206461
-4.70556	-0.178556
-4.705	-0.154101
-4.70444	-0.132627
-4.70389	-0.114014
-4.70333	-0.0985838
-4.70278	-0.0868858
-4.70222	-0.0793836
-4.70167	-0.0762481
-4.70111	-0.0773842
-4.70056	-0.0827113
-4.7	-0.092542
-4.69944	-0.107745
-4.69889	-0.129405
-4.69833	-0.158016
-4.69778	-0.19266
-4.69722	-0.230784
-4.69667	-0.268856
-4.69611	-0.303644
-4.69556	-0.333408
-4.695	-0.358372
-4.69444	-0.380228
-4.69389	-0.401081
-4.69333	-0.422514
-4.69278	-0.445191
-4.69222	-0.468947
-4.69167	-0.493014
-4.69111	-0.516184
-4.69056	-0.537031
-4.69	-0.554386
-4.68944	-0.567965
-4.68889	-0.578789
-4.68833	-0.588993
-4.68778	-0.601026
-4.68722	-0.616665
-4.68667	-0.636384
-4.68611	-0.659358
-4.68556	-0.683992
-4.685	-0.708571
-4.68444	-0.731687
-4.68389	-0.752321
-4.68333	-0.769712
-4.68278	-0.783238
-4.68222	-0.792416
-4.68167	-0.79697
-4.68111	-0.796857
-4.68056	-0.792233
-4.68	-0.783421
-4.67944	-0.770933
-4.67889	-0.755518
-4.67833	-0.738137
-4.67778	-0.719892
-4.67722	-0.701973
-4.67667	-0.685653
-4.67611	-0.672249
-4.67556	-0.662961
-4.675	-0.658625
-4.67444	-0.659495
-4.67389	-0.665139
-4.67333	-0.674524
-4.67278	-0.686265
-4.67222	-0.698918
-4.67167	-0.711228
-4.67111	-0.722269
-4.67056	-0.731499
-4.67	-0.738806
-4.66944	-0.744498
-4.66889	-0.749131
-4.66833	-0.753164
-4.66778	-0.7566
-4.66722	-0.758881
-4.66667	-0.759104
-4.66611	-0.75643
-4.66556	-0.750431
-4.665	-0.741228
-4.66444	-0.729383
-4.66389	-0.715688
-4.66333	-0.70094
-4.66278	-0.685835
-4.66222	-0.67103
-4.66167	-0.657311
-4.66111	-0.645679
-4.66056	-0.637155
-4.66	-0.632268
-4.65944	-0.630457
-4.65889	-0.629837
-4.65833	-0.627677
-4.65778	-0.621489
-4.65722	-0.610179
-4.65667	-0.594585
-4.65611	-0.57714
-4.65556	-0.56093
-4.655	-0.54873
-4.65444	-0.542424
-4.65389	-0.542863
-4.65333	-0.549957
-4.65278	-0.562785
-4.65222	-0.579747
-4.65167	-0.598873
-4.65111	-0.618345
-4.65056	-0.637006
-4.65	-0.654498
-4.64944	-0.670881
-4.64889	-0.685943
-4.64833	-0.69875
-4.64778	-0.707749
-4.64722	-0.711318
-4.64667	-0.70837
-4.64611	-0.698692
-4.64556	-0.682963
-4.645	-0.662632
-4.64444	-0.639804
-4.64389	-0.617049
-4.64333	-0.596936
-4.64278	-0.581175
-4.64222	-0.569701
-4.64167	-0.56036
-4.64111	-0.549801
-4.64056	-0.535394
-4.64	-0.517131
-4.63944	-0.498076
-4.63889	-0.482759
-4.63833	-0.474265
-4.63778	-0.471865
-4.63722	-0.470759
-4.63667	-0.464111
-4.63611	-0.446079
-4.63556	-0.414083
-4.635	-0.369316
-4.63444	-0.315793
-4.63389	-0.258881
-4.63333	-0.204099
-4.63278	-0.156317
-4.63222	-0.119127
-4.63167	-0.0942426
-4.63111	-0.0811432
-4.63056	-0.0772916
-4.63	-0.0789898
-4.62944	-0.0824644
-4.62889	-0.0846938
-4.62833	-0.0837911
-4.62778	-0.0790904
-4.62722	-0.0711299
-4.62667	-0.0615236
-4.62611	-0.0525946
-4.62556	-0.0467845
-4.625	-0.0460597
-4.62444	-0.0515511
-4.62389	-0.0634622
-4.62333	-0.0811085
-4.62278	-0.103005
-4.62222	-0.127109
-4.62167	-0.151351
-4.62111	-0.174392
-4.62056	-0.196197
-4.62	-0.217933
-4.61944	-0.241094
-4.61889	-0.266314
-4.61833	-0.292661
-4.61778	-0.3179
-4.61722	-0.339554
-4.61667	-0.356074
-4.61611	-0.367467
-4.61556	-0.375104
-4.615	-0.380987
-4.61444	-0.386966
-4.61389	-0.394303
-4.61333	-0.403621
-4.61278	-0.415046
-4.61222	-0.428331
-4.61167	-0.442925
-4.61111	-0.458103
-4.61056	-0.473214
-4.61	-0.487954
-4.60944	-0.502445
-4.60889	-0.516997
-4.60833	-0.531662
-4.60778	-0.5459
-4.60722	-0.558657
-4.60667	-0.568906
-4.60611	-0.576375
-4.60556	-0.581955
-4.605	-0.587459
-4.60444	-0.594782
-4.60389	-0.604967
-4.60333	-0.617694
-4.60278	-0.631372
-4.60222	-0.643625
-4.60167	-0.651816
-4.60111	-0.653488
-4.60056	-0.646747
-4.6	-0.630655
-4.59944	-0.605545
-4.59889	-0.573045
-4.59833	-0.5357
-4.59778	-0.496292
-4.59722	-0.457162
-4.59667	-0.419849
-4.59611	-0.385103
-4.59556	-0.353094
-4.595	-0.323575
-4.59444	-0.296032
-4.59389	-0.270048
-4.59333	-0.245838
-4.59278	-0.224619
-4.59222	-0.208402
-4.59167	-0.199186
-4.59111	-0.197995
-4.59056	-0.204311
-4.59	-0.216234
-4.58944	-0.231199
-4.58889	-0.246813
-4.58833	-0.261397
-4.58778	-0.274088
-4.58722	-0.284674
-4.58667	-0.293408
-4.58611	-0.300895
-4.58556	-0.30791
-4.585	-0.315043
-4.58444	-0.3223
-4.58389	-0.329016
-4.58333	-0.334289
-4.58278	-0.337769
-4.58222	-0.340256
-4.58167	-0.343683
-4.58111	-0.350437
-4.58056	-0.362444
-4.58	-0.380507
-4.57944	-0.40412
-4.57889	-0.431623
-4.57833	-0.460479
-4.57778	-0.487625
-4.57722	-0.509893
-4.57667	-0.524532
-4.57611	-0.529705
-4.57556	-0.524825
-4.575	-0.510593
-4.57444	-0.488755
-4.57389	-0.46171
-4.57333	-0.43211
-4.57278	-0.402501
-4.57222	-0.375012
-4.57167	-0.351053
-4.57111	-0.33115
-4.57056	-0.314989
-4.57	-0.301673
-4.56944	-0.29004
-4.56889	-0.278905
-4.56833	-0.267253
-4.56778	-0.254415
-4.56722	-0.240201
-4.56667	-0.224919
-4.56611	-0.209264
-4.56556	-0.194138
-4.565	-0.180486
-4.56444	-0.169125
-4.56389	-0.160501
-4.56333	-0.154421
-4.56278	-0.14992
-4.56222	-0.145507
-4.56167	-0.139755
-4.56111	-0.131984
-4.56056	-0.122595
-4.56	-0.112821
-4.55944	-0.104019
-4.55889	-0.096953
-4.55833	-0.0914836
-4.55778	-0.0867722
-4.55722	-0.0817658
-4.55667	-0.0756235
-4.55611	-0.067908
-4.55556	-0.0585973
-4.555	-0.048067
-4.55444	-0.0370832
-4.55389	-0.0266928
-4.55333	-0.0178893
-4.55278	-0.0111169
-4.55222	-0.0059086
-4.55167	-0.000986306
-4.55111	0.00510297
-4.55056	0.0131394
-4.55	0.0227064
-4.54944	0.0323515
-4.54889	0.0403419
-4.54833	0.0455338
-4.54778	0.0478497
-4.54722	0.0481762
-4.54667	0.0478955
-4.54611	0.0484013
-4.54556	0.0507868
-4.545	0.0556449
-4.54444	0.0628665
-4.54389	0.071486
-4.54333	0.0797599
-4.54278	0.0855758
-4.54222	0.0870552
-4.54167	0.0830684
-4.54111	0.0734764
-4.54056	0.0591293
-4.54	0.0417533
-4.53944	0.0237533
-4.53889	0.00784532
-4.53833	-0.00351764
-4.53778	-0.00878379
-4.53722	-0.00772542
-4.53667	-0.00143869
-4.53611	0.0080344
-4.53556	0.0182163
-4.535	0.0266429
-4.53444	0.0312593
-4.53389	0.030866
-4.53333	0.0255638
-4.53278	0.0169061
-4.53222	0.0074331
-4.53167	-0.000381374
-4.53111	-0.00525683
-4.53056	-0.00760677
-4.53	-0.00904245
-4.52944	-0.011158
-4.52889	-0.0143772
-4.52833	-0.0176287
-4.52778	-0.019098
-4.52722	-0.0176075
-4.52667	-0.013726
-4.52611	-0.00979315
-4.52556	-0.00866
-4.525	-0.0117994
-4.52444	-0.0179941
-4.52389	-0.0236353
-4.52333	-0.024711
-4.52278	-0.0193809
-4.52222	-0.00948024
-4.52167	0.000126877
-4.52111	0.00402229
-4.52056	-0.000995643
-4.52	-0.0144995
-4.51944	-0.0329782
-4.51889	-0.0515903
-4.51833	-0.065835
-4.51778	-0.0725016
-4.51722	-0.0703002
-4.51667	-0.0608175
-4.51611	-0.0494967
-4.51556	-0.0452387
-4.515	-0.0573986
-4.51444	-0.0908267
-4.51389	-0.141772
-4.51333	-0.197816
-4.51278	-0.242745
-4.51222	-0.263954
-4.51167	-0.25808
-4.51111	-0.231673
-4.51056	-0.196984
-4.51	-0.165903
-4.50944	-0.145633
-4.50889	-0.137816
-4.50833	-0.140298
-4.50778	-0.149486
-4.50722	-0.161801
-4.50667	-0.174122
-4.50611	-0.183938
-4.50556	-0.189668
-4.505	-0.190979
-4.50444	-0.188658
-4.50389	-0.183975
-4.50333	-0.177936
-4.50278	-0.170886
-4.50222	-0.162493
-4.50167	-0.151866
-4.50111	-0.137674
-4.50056	-0.118357
-4.5	-0.0926506
-4.49944	-0.0603083
-4.49889	-0.0226102
-4.49833	0.0177116
-4.49778	0.0571346
-4.49722	0.0922538
-4.49667	0.120526
-4.49611	0.140587
-4.49556	0.152154
-4.495	0.155746
-4.49444	0.152457
-4.49389	0.143779
-4.49333	0.131355
-4.49278	0.116627
-4.49222	0.10055
-4.49167	0.083612
-4.49111	0.0662131
-4.49056	0.0491029
-4.49	0.0335015
-4.48944	0.0207493
-4.48889	0.0116919
-4.48833	0.00618942
-4.48778	0.00305697
-4.48722	0.000446746
-4.48667	-0.0035911
-4.48611	-0.0106628
-4.48556	-0.0217625
-4.485	-0.0370087
-4.48444	-0.055275
-4.48389	-0.0739697
-4.48333	-0.0894658
-4.48278	-0.0984327
-4.48222	-0.0996004
-4.48167	-0.0948691
-4.48111	-0.0887899
-4.48056	-0.0864074
-4.48	-0.0906219
-4.47944	-0.100687
-4.47889	-0.112788
-4.47833	-0.122294
-4.47778	-0.126236
-4.47722	-0.124543
-4.47667	-0.119517
-4.47611	-0.114162
-4.47556	-0.110549
-4.475	-0.109132
-4.47444	-0.109147
-4.47389	-0.109565
-4.47333	-0.109884
-4.47278	-0.110349
-4.47222	-0.111656
-4.47167	-0.114495
-4.47111	-0.119219
-4.47056	-0.125793
-4.47	-0.13395
-4.46944	-0.14341
-4.46889	-0.154024
-4.46833	-0.16579
-4.46778	-0.178766
-4.46722	-0.192968
-4.46667	-0.208297
-4.46611	-0.224532
-4.46556	-0.241407
-4.465	-0.258737
-4.46444	-0.276509
-4.46389	-0.294758
-4.46333	-0.313139
-4.46278	-0.330443
-4.46222	-0.344535
-4.46167	-0.353088
-4.46111	-0.354946
-4.46056	-0.351328
-4.46	-0.345961
-4.45944	-0.343735
-4.45889	-0.348474
-4.45833	-0.361102
-4.45778	-0.379313
-4.45722	-0.398971
-4.45667	-0.416313
-4.45611	-0.429634
-4.45556	-0.439558
-4.455	-0.448013
-4.45444	-0.456802
-4.45389	-0.466674
-4.45333	-0.477259
-4.45278	-0.487596
-4.45222	-0.496731
-4.45167	-0.50406
-4.45111	-0.509378
-4.45056	-0.512776
-4.45	-0.514523
-4.44944	-0.514998
-4.44889	-0.514737
-4.44833	-0.514568
-4.44778	-0.515713
-4.44722	-0.5197
-4.44667	-0.527949
-4.44611	-0.541175
-4.44556	-0.55891
-4.445	-0.57949
-4.44444	-0.60061
-4.44389	-0.620187
-4.44333	-0.637087
-4.44278	-0.651278
-4.44222	-0.663381
-4.44167	-0.673971
-4.44111	-0.683096
-4.44056	-0.690276
-4.44	-0.694794
-4.43944	-0.695999
-4.43889	-0.693474
-4.43833	-0.687155
-4.43778	-0.677557
-4.43722	-0.66603
-4.43667	-0.654774
-4.43611	-0.646357
-4.43556	-0.642823
-4.435	-0.644798
-4.43444	-0.651162
-4.43389	-0.659514
-4.43333	-0.667252
-4.43278	-0.672644
-4.43222	-0.67526
-4.43167	-0.675516
-4.43111	-0.673661
-4.43056	-0.668948
-4.43	-0.659645
-4.42944	-0.643974
-4.42889	-0.621417
-4.42833	-0.593538
-4.42778	-0.563781
-4.42722	-0.536321
-4.42667	-0.514647
-4.42611	-0.500578
-4.42556	-0.494141
-4.425	-0.49415
-4.42444	-0.498984
-4.42389	-0.507109
-4.42333	-0.51728
-4.42278	-0.528616
-4.42222	-0.540709
-4.42167	-0.553665
-4.42111	-0.567942
-4.42056	-0.583995
-4.42	-0.601948
-4.41944	-0.621464
-4.41889	-0.641684
-4.41833	-0.661092
-4.41778	-0.677412
-4.41722	-0.687882
-4.41667	-0.690147
-4.41611	-0.683501
-4.41556	-0.669743
-4.415	-0.652966
-4.41444	-0.638176
-4.41389	-0.629405
-4.41333	-0.628357
-4.41278	-0.634295
-4.41222	-0.645102
-4.41167	-0.65871
-4.41111	-0.674001
-4.41056	-0.690838
-4.41	-0.709526
-4.40944	-0.730282
-4.40889	-0.753013
-4.40833	-0.777265
-4.40778	-0.802122
-4.40722	-0.826072
-4.40667	-0.847077
-4.40611	-0.863031
-4.40556	-0.872468
-4.405	-0.875167
-4.40444	-0.872236
-4.40389	-0.865615
-4.40333	-0.857301
-4.40278	-0.848748
-4.40222	-0.840599
-4.40167	-0.832514
-4.40111	-0.822869
-4.40056	-0.80859
-4.4	-0.78579
-4.39944	-0.751556
-4.39889	-0.706224
-4.39833	-0.654607
-4.39778	-0.604962
-4.39722	-0.56585
-4.39667	-0.542517
-4.39611	-0.534862
-4.39556	-0.53816
-4.395	-0.545985
-4.39444	-0.553473
-4.39389	-0.558997
-4.39333	-0.563533
-4.39278	-0.568505
-4.39222	-0.573746
-4.39167	-0.576939
-4.39111	-0.574824
-4.39056	-0.565325
-4.39	-0.549238
-4.38944	-0.530328
-4.38889	-0.513644
-4.38833	-0.502932
-4.38778	-0.498692
-4.38722	-0.49811
-4.38667	-0.496951
-4.38611	-0.492249
-4.38556	-0.484077
-4.385	-0.475363
-4.38444	-0.469992
-4.38389	-0.470506
-4.38333	-0.476814
-4.38278	-0.48651
-4.38222	-0.49634
-4.38167	-0.503774
-4.38111	-0.507799
-4.38056	-0.508753
-4.38	-0.507676
-4.37944	-0.50576
-4.37889	-0.504027
-4.37833	-0.502924
-4.37778	-0.501615
-4.37722	-0.497378
-4.37667	-0.485768
-4.37611	-0.461887
-4.37556	-0.422267
-4.375	-0.366362
-4.37444	-0.296772
-4.37389	-0.218053
-4.37333	-0.13482
-4.37278	-0.050231
-4.37222	0.034345
-4.37167	0.118426
-4.37111	0.201098
-4.37056	0.280287
-4.37	0.353105
-4.36944	0.416972
-4.36889	0.470836
-4.36833	0.515743
-4.36778	0.554325
-4.36722	0.589307
-4.36667	0.62185
-4.36611	0.650834
-4.36556	0.673832
-4.365	0.68939
-4.36444	0.69918
-4.36389	0.70836
-4.36333	0.723471
-4.36278	0.748841
-4.36222	0.783674
-4.36167	0.821832
-4.36111	0.85471
-4.36056	0.875578
-4.36	0.882806
-4.35944	0.880175
-4.35889	0.87446
-4.35833	0.872105
-4.35778	0.87693
-4.35722	0.889663
-4.35667	0.908731
-4.35611	0.931265
-4.35556	0.953798
-4.355	0.972879
-4.35444	0.985987
-4.35389	0.992565
-4.35333	0.994458
-4.35278	0.995189
-4.35222	0.998316
-4.35167	1.00582
-4.35111	1.01741
-4.35056	1.03086
-4.35	1.0428
-4.34944	1.04938
-4.34889	1.04694
-4.34833	1.03294
-4.34778	1.0073
-4.34722	0.97325
-4.34667	0.936973
-4.34611	0.905616
-4.34556	0.884519
-4.345	0.875185
-4.34444	0.875164
-4.34389	0.879842
-4.34333	0.88496
-4.34278	0.888339
-4.34222	0.889975
-4.34167	0.890724
-4.34111	0.890655
-4.34056	0.888261
-4.34	0.881215
-4.33944	0.868368
-4.33889	0.851752
-4.33833	0.836987
-4.33778	0.831226
-4.33722	0.839393
-4.33667	0.860875
-4.33611	0.888915
-4.33556	0.913262
-4.335	0.924531
-4.33444	0.917745
-4.33389	0.893444
-4.33333	0.856575
-4.33278	0.814636
-4.33222	0.776095
-4.33167	0.748919
-4.33111	0.738522
-4.33056	0.745332
-4.33	0.763418
-4.32944	0.781785
-4.32889	0.78838
-4.32833	0.774833
-4.32778	0.739361
-4.32722	0.6865
-4.32667	0.624391
-4.32611	0.561587
-4.32556	0.504961
-4.325	0.459118
-4.32444	0.426677
-4.32389	0.408648
-4.32333	0.404534
-4.32278	0.412209
-4.32222	0.427794
-4.32167	0.445803
-4.32111	0.45993
-4.32056	0.46466
-4.32	0.457365
-4.31944	0.439801
-4.31889	0.417805
-4.31833	0.398929
-4.31778	0.389149
-4.31722	0.390515
-4.31667	0.400925
-4.31611	0.415766
-4.31556	0.430055
-4.315	0.439906
-4.31444	0.443068
-4.31389	0.439025
-4.31333	0.429117
-4.31278	0.41647
-4.31222	0.405215
-4.31167	0.398879
-4.31111	0.398677
-4.31056	0.402809
-4.31	0.407391
-4.30944	0.408518
-4.30889	0.40423
-4.30833	0.395204
-4.30778	0.383918
-4.30722	0.372965
-4.30667	0.363632
-4.30611	0.355551
-4.30556	0.34747
-4.305	0.338534
-4.30444	0.329191
-4.30389	0.321075
-4.30333	0.315849
-4.30278	0.313705
-4.30222	0.312542
-4.30167	0.308524
-4.30111	0.29783
-4.30056	0.278616
-4.3	0.252011
-4.29944	0.221643
-4.29889	0.192141
-4.29833	0.167545
-4.29778	0.150369
-4.29722	0.141403
-4.29667	0.139874
-4.29611	0.143668
-4.29556	0.149659
-4.295	0.154408
-4.29444	0.155207
-4.29389	0.151028
-4.29333	0.142776
-4.29278	0.132671
-4.29222	0.123149
-4.29167	0.115954
-4.29111	0.111786
-4.29056	0.110388
-4.29	0.110757
-4.28944	0.111332
-4.28889	0.110289
-4.28833	0.10607
-4.28778	0.0979997
-4.28722	0.0866386
-4.28667	0.073625
-4.28611	0.0610999
-4.28556	0.0510549
-4.285	0.0448847
-4.28444	0.0431815
-4.28389	0.0456468
-4.28333	0.0510664
-4.28278	0.0574496
-4.28222	0.0624466
-4.28167	0.06398
-4.28111	0.0608333
-4.28056	0.0529298
-4.28	0.0412202
-4.27944	0.0273112
-4.27889	0.013042
-4.27833	0.000178958
-4.27778	-0.00968611
-4.27722	-0.0150824
-4.27667	-0.0146394
-4.27611	-0.00734316
-4.27556	0.00683474
-4.275	0.0262005
-4.27444	0.0470788
-4.27389	0.0645285
-4.27333	0.0739628
-4.27278	0.0729327
-4.27222	0.0620741
-4.27167	0.0446432
-4.27111	0.0249347
-4.27056	0.00654609
-4.27	-0.00859309
-4.26944	-0.0201759
-4.26889	-0.028893
-4.26833	-0.0358401
-4.26778	-0.0421987
-4.26722	-0.0490067
-4.26667	-0.0568036
-4.26611	-0.0652669
-4.26556	-0.0731899
-4.265	-0.0790049
-4.26444	-0.0816415
-4.26389	-0.0811952
-4.26333	-0.0789647
-4.26278	-0.0768171
-4.26222	-0.0762706
-4.26167	-0.0778492
-4.26111	-0.0810922
-4.26056	-0.0851833
-4.26	-0.0897588
-4.25944	-0.0953466
-4.25889	-0.103152
-4.25833	-0.114354
-4.25778	-0.129365
-4.25722	-0.147512
-4.25667	-0.167295
-4.25611	-0.18702
-4.25556	-0.205446
-4.255	-0.222088
-4.25444	-0.237066
-4.25389	-0.250668
-4.25333	-0.262954
-4.25278	-0.273673
-4.25222	-0.282481
-4.25167	-0.289274
-4.25111	-0.294394
-4.25056	-0.298603
-4.25	-0.302941
-4.24944	-0.308582
-4.24889	-0.316711
-4.24833	-0.328322
-4.24778	-0.343845
-4.24722	-0.36274
-4.24667	-0.383327
-4.24611	-0.403107
-4.24556	-0.419511
-4.245	-0.430746
-4.24444	-0.436285
-4.24389	-0.436805
-4.24333	-0.433672
-4.24278	-0.428348
-4.24222	-0.422022
-4.24167	-0.415516
-4.24111	-0.409339
-4.24056	-0.403728
-4.24	-0.398684
-4.23944	-0.39405
-4.23889	-0.389628
-4.23833	-0.385257
-4.23778	-0.380873
-4.23722	-0.376723
-4.23667	-0.373763
-4.23611	-0.373934
-4.23556	-0.379809
-4.235	-0.393374
-4.23444	-0.41447
-4.23389	-0.439891
-4.23333	-0.46396
-4.23278	-0.480505
-4.23222	-0.48523
-4.23167	-0.477191
-4.23111	-0.458487
-4.23056	-0.432394
-4.23	-0.401133
-4.22944	-0.364765
-4.22889	-0.321888
-4.22833	-0.271642
-4.22778	-0.215568
-4.22722	-0.158032
-4.22667	-0.104894
-4.22611	-0.0612033
-4.22556	-0.0292223
-4.225	-0.00786036
-4.22444	0.00621616
-4.22389	0.0165462
-4.22333	0.0251785
-4.22278	0.0322952
-4.22222	0.0372121
-4.22167	0.0398959
-4.22111	0.0418765
-4.22056	0.0459918
-4.22	0.0552796
-4.21944	0.0718065
-4.21889	0.0960355
-4.21833	0.126754
-4.21778	0.161188
-4.21722	0.195092
-4.21667	0.223101
-4.21611	0.239845
-4.21556	0.24185
-4.215	0.229417
-4.21444	0.207193
-4.21389	0.182599
-4.21333	0.162649
-4.21278	0.150859
-4.21222	0.146146
-4.21167	0.14442
-4.21111	0.14181
-4.21056	0.137388
-4.21	0.133673
-4.20944	0.134743
-4.20889	0.143349
-4.20833	0.158919
-4.20778	0.177586
-4.20722	0.194004
-4.20667	0.203696
-4.20611	0.204626
-4.20556	0.197356
-4.205	0.184093
-4.20444	0.167419
-4.20389	0.149464
-4.20333	0.13178
-4.20278	0.115706
-4.20222	0.102762
-4.20167	0.094667
-4.20111	0.0928296
-4.20056	0.097571
-4.2	0.107537
-4.19944	0.119754
-4.19889	0.130398
-4.19833	0.1359
-4.19778	0.133857
-4.19722	0.123456
-4.19667	0.105589
-4.19611	0.0829301
-4.19556	0.0598752
-4.195	0.0418033
-4.19444	0.0333207
-4.19389	0.0360136
-4.19333	0.0470369
-4.19278	0.0596869
-4.19222	0.0658891
-4.19167	0.0592715
-4.19111	0.03724
-4.19056	0.00131355
-4.19	-0.043934
-4.18944	-0.0924592
-4.18889	-0.138055
-4.18833	-0.174848
-4.18778	-0.196943
-4.18722	-0.197853
-4.18667	-0.170907
-4.18611	-0.111454
-4.18556	-0.0203205
-4.185	0.09354
-4.18444	0.213573
-4.18389	0.320007
-4.18333	0.396346
-4.18278	0.434703
-4.18222	0.437282
-4.18167	0.413695
-4.18111	0.376319
-4.18056	0.336399
-4.18	0.302177
-4.17944	0.278481
-4.17889	0.266649
-4.17833	0.26449
-4.17778	0.266875
-4.17722	0.267377
-4.17667	0.260393
-4.17611	0.242677
-4.17556	0.21377
-4.175	0.175624
-4.17444	0.132033
-4.17389	0.0880015
-4.17333	0.0488057
-4.17278	0.0185978
-4.17222	-0.000978037
-4.17167	-0.011303
-4.17111	-0.0158906
-4.17056	-0.0184601
-4.17	-0.0211247
-4.16944	-0.0238074
-4.16889	-0.0251507
-4.16833	-0.0241741
-4.16778	-0.0215024
-4.16722	-0.0194165
-4.16667	-0.0208175
-4.16611	-0.027823
-4.16556	-0.0408264
-4.165	-0.0585293
-4.16444	-0.0788935
-4.16389	-0.100424
-4.16333	-0.122953
-4.16278	-0.147327
-4.16222	-0.174114
-4.16167	-0.202157
-4.16111	-0.228066
-4.16056	-0.247145
-4.16	-0.25532
-4.15944	-0.250994
-4.15889	-0.235748
-4.15833	-0.213514
-4.15778	-0.188723
-4.15722	-0.164521
-4.15667	-0.142046
-4.15611	-0.121061
-4.15556	-0.101335
-4.155	-0.0837374
-4.15444	-0.0702668
-4.15389	-0.0630374
-4.15333	-0.0629214
-4.15278	-0.06873
-4.15222	-0.0774421
-4.15167	-0.085305
-4.15111	-0.0891303
-4.15056	-0.0871546
-4.15	-0.0792985
-4.14944	-0.0670933
-4.14889	-0.0535301
-4.14833	-0.0427225
-4.14778	-0.0390825
-4.14722	-0.045996
-4.14667	-0.0645267
-4.14611	-0.0928983
-4.14556	-0.127104
-4.145	-0.162283
-4.14444	-0.194111
-4.14389	-0.21962
-4.14333	-0.237463
-4.14278	-0.247941
-4.14222	-0.252982
-4.14167	-0.255817
-4.14111	-0.260012
-4.14056	-0.267989
-4.14	-0.279822
-4.13944	-0.293196
-4.13889	-0.304762
-4.13833	-0.312154
-4.13778	-0.315375
-4.13722	-0.316627
-4.13667	-0.318648
-4.13611	-0.322646
-4.13556	-0.32719
-4.135	-0.328766
-4.13444	-0.323593
-4.13389	-0.309537
-4.13333	-0.28704
-4.13278	-0.25873
-4.13222	-0.228212
-4.13167	-0.198823
-4.13111	-0.172937
-4.13056	-0.151891
-4.13	-0.136246
-4.12944	-0.12603
-4.12889	-0.120827
-4.12833	-0.119816
-4.12778	-0.121886
-4.12722	-0.125816
-4.12667	-0.130471
-4.12611	-0.134964
-4.12556	-0.1388
-4.125	-0.141973
-4.12444	-0.144916
-4.12389	-0.148235
-4.12333	-0.152331
-4.12278	-0.157157
-4.12222	-0.162288
-4.12167	-0.167292
-4.12111	-0.172125
-4.12056	-0.17729
-4.12	-0.183661
-4.11944	-0.192164
-4.11889	-0.203525
-4.11833	-0.218144
-4.11778	-0.235847
-4.11722	-0.255418
-4.11667	-0.274168
-4.11611	-0.288124
-4.11556	-0.293191
-4.115	-0.286957
-4.11444	-0.27015
-4.11389	-0.246723
-4.11333	-0.222287
-4.11278	-0.201686
-4.11222	-0.187085
-4.11167	-0.177658
-4.11111	-0.170886
-4.11056	-0.164492
-4.11	-0.157744
-4.10944	-0.151506
-4.10889	-0.147332
-4.10833	-0.146379
-4.10778	-0.148819
-4.10722	-0.153928
-4.10667	-0.160657
-4.10611	-0.168227
-4.10556	-0.176411
-4.105	-0.18533
-4.10444	-0.194919
-4.10389	-0.204446
-4.10333	-0.212432
-4.10278	-0.217055
-4.10222	-0.216779
-4.10167	-0.210889
-4.10111	-0.199667
-4.10056	-0.184183
-4.1	-0.165851
-4.09944	-0.146011
-4.09889	-0.125754
-4.09833	-0.106062
-4.09778	-0.0881053
-4.09722	-0.0733744
-4.09667	-0.0634821
-4.09611	-0.0597038
-4.09556	-0.0624947
-4.095	-0.0712389
-4.09444	-0.084372
-4.09389	-0.0998426
-4.09333	-0.115712
-4.09278	-0.130596
-4.09222	-0.143679
-4.09167	-0.154289
-4.09111	-0.161367
-4.09056	-0.163347
-4.09	-0.158766
-4.08944	-0.147392
-4.08889	-0.131162
-4.08833	-0.114178
-4.08778	-0.101474
-4.08722	-0.097083
-4.08667	-0.102416
-4.08611	-0.115914
-4.08556	-0.134149
-4.085	-0.153691
-4.08444	-0.172577
-4.08389	-0.190595
-4.08333	-0.208379
-4.08278	-0.226114
-4.08222	-0.242758
-4.08167	-0.256237
-4.08111	-0.264343
-4.08056	-0.265729
-4.08	-0.260446
-4.07944	-0.249756
-4.07889	-0.235361
-4.07833	-0.218529
-4.07778	-0.199665
-4.07722	-0.178614
-4.07667	-0.155495
-4.07611	-0.13144
-4.07556	-0.108701
-4.075	-0.0900671
-4.07444	-0.0780162
-4.07389	-0.0740505
-4.07333	-0.0784188
-4.07278	-0.0900975
-4.07222	-0.106842
-4.07167	-0.125341
-4.07111	-0.141701
-4.07056	-0.152401
-4.07	-0.155468
-4.06944	-0.151269
-4.06889	-0.142355
-4.06833	-0.13234
-4.06778	-0.124411
-4.06722	-0.120316
-4.06667	-0.120254
-4.06611	-0.123471
-4.06556	-0.128969
-4.065	-0.135917
-4.06444	-0.143771
-4.06389	-0.152356
-4.06333	-0.162011
-4.06278	-0.173597
-4.06222	-0.18817
-4.06167	-0.206351
-4.06111	-0.227782
-4.06056	-0.251025
-4.06	-0.273965
-4.05944	-0.294432
-4.05889	-0.310714
-4.05833	-0.321833
-4.05778	-0.327662
-4.05722	-0.329042
-4.05667	-0.327806
-4.05611	-0.326438
-4.05556	-0.327192
-4.055	-0.330959
-4.05444	-0.336589
-4.05389	-0.34122
-4.05333	-0.34158
-4.05278	-0.335516
-4.05222	-0.322871
-4.05167	-0.305346
-4.05111	-0.285601
-4.05056	-0.266263
-4.05	-0.249316
-4.04944	-0.235994
-4.04889	-0.22695
-4.04833	-0.222416
-4.04778	-0.222249
-4.04722	-0.225977
-4.04667	-0.232955
-4.04611	-0.24259
-4.04556	-0.254453
-4.045	-0.2682
-4.04444	-0.283352
-4.04389	-0.299156
-4.04333	-0.314656
-4.04278	-0.328966
-4.04222	-0.341584
-4.04167	-0.35257
-4.04111	-0.362491
-4.04056	-0.372179
-4.04	-0.382469
-4.03944	-0.394024
-4.03889	-0.407176
-4.03833	-0.421679
-4.03778	-0.436431
-4.03722	-0.449453
-4.03667	-0.458403
-4.03611	-0.461568
-4.03556	-0.458821
-4.035	-0.451928
-4.03444	-0.443926
-4.03389	-0.43788
-4.03333	-0.435716
-4.03278	-0.437751
-4.03222	-0.443074
-4.03167	-0.450412
-4.03111	-0.458868
-4.03056	-0.468137
-4.03	-0.478192
-4.02944	-0.488765
-4.02889	-0.499029
-4.02833	-0.507725
-4.02778	-0.51368
-4.02722	-0.516416
-4.02667	-0.516495
-4.02611	-0.515347
-4.02556	-0.514618
-4.025	-0.515404
-4.02444	-0.517803
-4.02389	-0.521074
-4.02333	-0.524276
-4.02278	-0.526977
-4.02222	-0.529553
-4.02167	-0.53289
-4.02111	-0.537695
-4.02056	-0.543872
-4.02	-0.55037
-4.01944	-0.555593
-4.01889	-0.5581
-4.01833	-0.557189
-4.01778	-0.553071
-4.01722	-0.546616
-4.01667	-0.538891
-4.01611	-0.530784
-4.01556	-0.522889
-4.015	-0.515637
-4.01444	-0.509494
-4.01389	-0.505034
-4.01333	-0.502864
-4.01278	-0.50353
-4.01222	-0.507492
-4.01167	-0.51512
-4.01111	-0.526538
-4.01056	-0.541264
-4.01	-0.557831
-4.00944	-0.573788
-4.00889	-0.586265
-4.00833	-0.592943
-4.00778	-0.592906
-4.00722	-0.586945
-4.00667	-0.57725
-4.00611	-0.5668
-4.00556	-0.558798
-4.005	-0.556172
-4.00444	-0.56091
-4.00389	-0.573154
-4.00333	-0.590512
-4.00278	-0.608375
-4.00222	-0.621607
-4.00167	-0.627008
-4.00111	-0.625093
-4.00056	-0.619883
-4	-0.616537
-3.99944	-0.618196
-3.99889	-0.624038
-3.99833	-0.629795
-3.99778	-0.630374
-3.99722	-0.622856
-3.99667	-0.608045
-3.99611	-0.589856
-3.99556	-0.573214
-3.995	-0.561892
-3.99444	-0.55742
-3.99389	-0.559305
-3.99333	-0.566008
-3.99278	-0.575867
-3.99222	-0.587534
-3.99167	-0.599955
-3.99111	-0.612207
-3.99056	-0.623431
-3.99	-0.63292
-3.98944	-0.640256
-3.98889	-0.645439
-3.98833	-0.648941
-3.98778	-0.651596
-3.98722	-0.654248
-3.98667	-0.657253
-3.98611	-0.660148
-3.98556	-0.661823
-3.985	-0.661246
-3.98444	-0.65836
-3.98389	-0.654536
-3.98333	-0.652204
-3.98278	-0.653797
-3.98222	-0.660595
-3.98167	-0.672148
-3.98111	-0.686607
-3.98056	-0.701787
-3.98	-0.716308
-3.97944	-0.730074
-3.97889	-0.743667
-3.97833	-0.756953
-3.97778	-0.76789
-3.97722	-0.772556
-3.97667	-0.766674
-3.97611	-0.747905
-3.97556	-0.717489
-3.975	-0.680223
-3.97444	-0.642735
-3.97389	-0.611102
-3.97333	-0.589055
-3.97278	-0.577508
-3.97222	-0.575268
-3.97167	-0.580109
-3.97111	-0.589551
-3.97056	-0.601241
-3.97	-0.613227
-3.96944	-0.62433
-3.96889	-0.634413
-3.96833	-0.64422
-3.96778	-0.654748
-3.96722	-0.666514
-3.96667	-0.6792
-3.96611	-0.691852
-3.96556	-0.703424
-3.965	-0.71327
-3.96444	-0.721293
-3.96389	-0.727705
-3.96333	-0.732653
-3.96278	-0.735966
-3.96222	-0.737096
-3.96167	-0.735032
-3.96111	-0.728092
-3.96056	-0.713836
-3.96	-0.689495
-3.95944	-0.653007
-3.95889	-0.604186
-3.95833	-0.545333
-3.95778	-0.480918
-3.95722	-0.4166
-3.95667	-0.358117
-3.95611	-0.310367
-3.95556	-0.276738
-3.955	-0.258529
-3.95444	-0.254504
-3.95389	-0.260923
-3.95333	-0.272506
-3.95278	-0.284244
-3.95222	-0.293257
-3.95167	-0.299598
-3.95111	-0.305501
-3.95056	-0.313611
-3.95	-0.325386
-3.94944	-0.340547
-3.94889	-0.357566
-3.94833	-0.374572
-3.94778	-0.390059
-3.94722	-0.403135
-3.94667	-0.413451
-3.94611	-0.421049
-3.94556	-0.426256
-3.945	-0.429636
-3.94444	-0.431929
-3.94389	-0.433976
-3.94333	-0.436617
-3.94278	-0.440554
-3.94222	-0.446126
-3.94167	-0.45304
-3.94111	-0.460293
-3.94056	-0.466546
-3.94	-0.470967
-3.93944	-0.474102
-3.93889	-0.478111
-3.93833	-0.485998
-3.93778	-0.500135
-3.93722	-0.520934
-3.93667	-0.546495
-3.93611	-0.573473
-3.93556	-0.59863
-3.935	-0.620166
-3.93444	-0.638097
-3.93389	-0.653582
-3.93333	-0.667752
-3.93278	-0.680847
-3.93222	-0.692172
-3.93167	-0.700816
-3.93111	-0.706594
-3.93056	-0.710559
-3.93	-0.714758
-3.92944	-0.72134
-3.92889	-0.731557
-3.92833	-0.745218
-3.92778	-0.760919
-3.92722	-0.776858
-3.92667	-0.791753
-3.92611	-0.805282
-3.92556	-0.817841
-3.925	-0.829863
-3.92444	-0.841197
-3.92389	-0.850918
-3.92333	-0.857556
-3.92278	-0.859492
-3.92222	-0.855318
-3.92167	-0.844039
-3.92111	-0.82509
-3.92056	-0.798221
-3.92	-0.763387
-3.91944	-0.720803
-3.91889	-0.671193
-3.91833	-0.616065
-3.91778	-0.557751
-3.91722	-0.499163
-3.91667	-0.443391
-3.91611	-0.393289
-3.91556	-0.351121
-3.915	-0.318335
-3.91444	-0.295509
-3.91389	-0.282417
-3.91333	-0.278123
-3.91278	-0.281123
-3.91222	-0.289624
-3.91167	-0.301917
-3.91111	-0.31668
-3.91056	-0.33293
-3.91	-0.349629
-3.90944	-0.365278
-3.90889	-0.377952
-3.90833	-0.385954
-3.90778	-0.388847
-3.90722	-0.388197
-3.90667	-0.387414
-3.90611	-0.390491
-3.90556	-0.400211
-3.905	-0.416824
-3.90444	-0.438048
-3.90389	-0.460443
-3.90333	-0.481334
-3.90278	-0.500069
-3.90222	-0.517834
-3.90167	-0.536173
-3.90111	-0.555266
-3.90056	-0.57313
-3.9	-0.586199
-3.89944	-0.590806
-3.89889	-0.584615
-3.89833	-0.567319
-3.89778	-0.540494
-3.89722	-0.506976
-3.89667	-0.470181
-3.89611	-0.433589
-3.89556	-0.400391
-3.895	-0.373173
-3.89444	-0.353582
-3.89389	-0.34216
-3.89333	-0.338559
-3.89278	-0.342107
-3.89222	-0.352325
-3.89167	-0.36904
-3.89111	-0.392006
-3.89056	-0.420393
-3.89	-0.452545
-3.88944	-0.486184
[truncated: 41,206 more rows]

## Sheet: Fig. 4E
Peak Amplitude				Mean zscore				Frequency (min-1)
Before US	During US	After US		Before US	During US	After US		Before US	During US	After US
-0.96084	-0.06184	-0.99418		-0.8346	-0.42703	-0.94696		0	1.99005	0
-0.04365	2.42346	0.957137		-0.30083	1.84458	0.659695		0	6.98448	1.49792
-0.30191	2.55199	-0.00284		-0.37757	2.19302	-0.29507		0	6.98061	0
-0.11172	1.89356	0.309934		-0.19785	1.52698	0.250833		0	5.98007	0
0.189026	3.55135	0.695168		0.185476	2.92885	0.704363		0	9.96678	1.99833
1.00222	1.63443	1.46851		0.922751	1.57242	1.45151		0	2.00111	0.499307
1.38899	2.23099	2.46856		1.22933	2.19922	2.40939		0	6.005	0.748752
P value of peak amplitude				P value of mean zscore				P value of freqeuncy
before vs. during	0.00394204			before vs. during	0.00403778			before vs. during	0.00187922
before vs. after	0.0109812			before vs. after	0.0235188			before vs. after	0.0659877

## Sheet: Fig. 4E (2)
Time (s)	zscore	zscore	zscore	zscore	zscore	zscore	zscore
0.0333333	-0.9227	-0.14197	-0.47721	-0.22968	0.288917	0.90764	1.52522
0.0666667	-0.92013	-0.15409	-0.46879	-0.24296	0.282385	0.909285	1.53279
0.1	-0.91964	-0.16092	-0.46236	-0.25286	0.277585	0.911171	1.54075
0.133333	-0.92069	-0.16822	-0.46069	-0.2591	0.273827	0.913819	1.54709
0.166667	-0.92279	-0.18068	-0.46581	-0.26199	0.270769	0.918105	1.54967
0.2	-0.92554	-0.20016	-0.47853	-0.26259	0.268381	0.924463	1.54718
0.233333	-0.92852	-0.22564	-0.49771	-0.26255	0.266731	0.932261	1.54006
0.266667	-0.93124	-0.25352	-0.51966	-0.26365	0.265882	0.94024	1.53017
0.3	-0.9331	-0.27764	-0.53878	-0.26703	0.265943	0.947725	1.51926
0.333333	-0.93341	-0.28989	-0.54948	-0.27268	0.267227	0.955331	1.50804
0.366667	-0.93161	-0.2825	-0.54864	-0.27938	0.270295	0.964414	1.49656
0.4	-0.92734	-0.25189	-0.537	-0.28526	0.27573	0.975803	1.48497
0.433333	-0.92031	-0.20194	-0.51862	-0.28852	0.283714	0.988929	1.4739
0.466667	-0.91004	-0.14426	-0.4989	-0.28793	0.293634	1.00204	1.4641
0.5	-0.89601	-0.09434	-0.48242	-0.28319	0.304025	1.01311	1.45576
0.533333	-0.87821	-0.06531	-0.47161	-0.27496	0.31295	1.02073	1.44803
0.566667	-0.85763	-0.06246	-0.46655	-0.26495	0.318718	1.02467	1.43937
0.6	-0.83613	-0.08145	-0.4653	-0.25576	0.320572	1.02594	1.42834
0.633333	-0.81586	-0.11095	-0.46448	-0.2503	0.318981	1.02616	1.41473
0.666667	-0.79872	-0.13799	-0.4603	-0.25086	0.315409	1.02648	1.40024
0.7	-0.78586	-0.15333	-0.44995	-0.25813	0.311675	1.02662	1.38735
0.733333	-0.77742	-0.15442	-0.43297	-0.27067	0.309203	1.025	1.37709
0.766667	-0.77288	-0.14521	-0.41149	-0.28529	0.308509	1.01989	1.36832
0.8	-0.77147	-0.1336	-0.38898	-0.29821	0.309103	1.01102	1.35876
0.833333	-0.77238	-0.12818	-0.36821	-0.30631	0.309826	1.00003	1.34672
0.866667	-0.77476	-0.1356	-0.35005	-0.30786	0.309384	0.989759	1.3331
0.9	-0.77812	-0.1591	-0.33387	-0.30248	0.306823	0.982931	1.32221
0.933333	-0.78245	-0.19789	-0.3192	-0.29062	0.301777	0.980636	1.31984
0.966667	-0.78756	-0.24727	-0.30695	-0.27305	0.294417	0.981737	1.32959
1	-0.79254	-0.29945	-0.29913	-0.25075	0.285218	0.983696	1.35033
1.03333	-0.79569	-0.3454	-0.29744	-0.22515	0.274698	0.984313	1.37701
1.06667	-0.79514	-0.37752	-0.30216	-0.19801	0.263276	0.982849	1.40399
1.1	-0.78966	-0.39245	-0.31215	-0.17108	0.251319	0.979527	1.42799
1.13333	-0.77969	-0.39242	-0.32568	-0.14569	0.239262	0.974459	1.44851
1.16667	-0.76736	-0.38394	-0.34097	-0.12257	0.22768	0.96768	1.46638
1.2	-0.75536	-0.3741	-0.35561	-0.10241	0.217203	0.959924	1.48205
1.23333	-0.74558	-0.36652	-0.36569	-0.08642	0.208285	0.952689	1.49439
1.26667	-0.73861	-0.3595	-0.36607	-0.07646	0.201015	0.947467	1.50081
1.3	-0.73395	-0.34807	-0.35227	-0.07434	0.195064	0.944853	1.49935
1.33333	-0.73076	-0.32846	-0.32314	-0.08048	0.18983	0.944215	1.49116
1.36667	-0.72861	-0.30157	-0.28235	-0.09298	0.184689	0.94437	1.48001
1.4	-0.728	-0.2727	-0.23722	-0.10785	0.179222	0.944515	1.46907
1.43333	-0.72995	-0.24754	-0.19571	-0.12056	0.173296	0.944426	1.45859
1.46667	-0.73527	-0.22768	-0.16312	-0.12805	0.167011	0.944055	1.44648
1.5	-0.74399	-0.20977	-0.14075	-0.13009	0.160557	0.94295	1.43012
1.53333	-0.75495	-0.18917	-0.12685	-0.12909	0.154076	0.939713	1.40775
1.56667	-0.76592	-0.16555	-0.1189	-0.1286	0.147604	0.93233	1.37982
1.6	-0.77433	-0.14558	-0.11551	-0.13148	0.141074	0.919805	1.3498
1.63333	-0.77825	-0.13987	-0.11715	-0.13856	0.134395	0.903695	1.32303
1.66667	-0.77726	-0.15563	-0.12535	-0.1485	0.127489	0.887675	1.30354
1.7	-0.77287	-0.19032	-0.14139	-0.15859	0.120335	0.875509	1.29182
1.73333	-0.76809	-0.23112	-0.16516	-0.16596	0.112976	0.869145	1.28523
1.76667	-0.76615	-0.26123	-0.19483	-0.16873	0.105577	0.867912	1.27974
1.8	-0.76889	-0.26909	-0.22722	-0.16654	0.098455	0.869009	1.27185
1.83333	-0.77569	-0.25449	-0.25843	-0.1605	0.092071	0.86932	1.26032
1.86667	-0.78341	-0.22815	-0.2846	-0.15272	0.086928	0.867355	1.24656
1.9	-0.78757	-0.20564	-0.30263	-0.14535	0.083396	0.863644	1.23344
1.93333	-0.78451	-0.19978	-0.311	-0.13986	0.081588	0.859677	1.22379
1.96667	-0.77355	-0.21567	-0.31043	-0.13652	0.08128	0.856615	1.21895
2	-0.75733	-0.2502	-0.30407	-0.1346	0.08196	0.854386	1.21784
2.03333	-0.74044	-0.29464	-0.29664	-0.13303	0.082842	0.851649	1.21764
2.06667	-0.72727	-0.33829	-0.29288	-0.13121	0.082957	0.847199	1.21558
2.1	-0.72032	-0.37111	-0.29566	-0.12933	0.08127	0.841761	1.21027
2.13333	-0.71963	-0.38531	-0.30514	-0.12817	0.077	0.838067	1.20215
2.16667	-0.72332	-0.37615	-0.31935	-0.12832	0.070012	0.838848	1.19336
2.2	-0.72889	-0.34284	-0.33612	-0.12948	0.061102	0.844555	1.1869
2.23333	-0.73468	-0.2893	-0.35488	-0.13046	0.05199	0.852695	1.18482
2.26667	-0.74047	-0.22417	-0.3769	-0.12971	0.044845	0.85935	1.18687
2.3	-0.74693	-0.15918	-0.40343	-0.12641	0.041656	0.861861	1.19086
2.33333	-0.75472	-0.10609	-0.43303	-0.12123	0.043639	0.860709	1.19432
2.36667	-0.76395	-0.07309	-0.46033	-0.11627	0.050939	0.859159	1.19551
2.4	-0.77421	-0.06252	-0.47782	-0.11412	0.062611	0.860945	1.1933
2.43333	-0.78456	-0.07103	-0.48008	-0.1167	0.076862	0.867634	1.18668
2.46667	-0.79393	-0.09187	-0.46766	-0.12441	0.091407	0.877542	1.17484
2.5	-0.80167	-0.11801	-0.44756	-0.13611	0.104009	0.88675	1.15823
2.53333	-0.80783	-0.14442	-0.42946	-0.14984	0.113072	0.891324	1.1394
2.56667	-0.8127	-0.16873	-0.41991	-0.1636	0.118081	0.889511	1.12259
2.6	-0.81634	-0.19044	-0.41829	-0.1758	0.119617	0.882839	1.11185
2.63333	-0.81862	-0.20965	-0.41763	-0.18535	0.118847	0.875133	1.10915
2.66667	-0.81959	-0.22608	-0.4093	-0.19145	0.116757	0.869923	1.11347
2.7	-0.82	-0.23881	-0.38854	-0.19361	0.113657	0.868441	1.12156
2.73333	-0.82118	-0.24688	-0.35685	-0.19194	0.109377	0.869519	1.12983
2.76667	-0.82433	-0.25042	-0.32021	-0.18746	0.103955	0.870858	1.136
2.8	-0.82969	-0.25184	-0.28502	-0.18215	0.098236	0.870634	1.13912
2.83333	-0.83637	-0.25575	-0.25494	-0.17854	0.093784	0.868587	1.13899
2.86667	-0.84281	-0.26721	-0.23067	-0.17886	0.092034	0.866195	1.13574
2.9	-0.84761	-0.28866	-0.21198	-0.1843	0.093276	0.865839	1.12987
2.93333	-0.85035	-0.31724	-0.1998	-0.19426	0.096261	0.869086	1.12232
2.96667	-0.85164	-0.34439	-0.19643	-0.20625	0.098795	0.87536	1.11449
3	-0.85256	-0.35848	-0.20378	-0.21641	0.09902	0.882659	1.1079
3.03333	-0.85391	-0.34935	-0.22113	-0.22071	0.096521	0.889604	1.1035
3.06667	-0.85576	-0.31278	-0.24424	-0.21665	0.092575	0.896428	1.10147
3.1	-0.85759	-0.25273	-0.2666	-0.20453	0.089334	0.904261	1.1016
3.13333	-0.85865	-0.18068	-0.28222	-0.1877	0.088567	0.914023	1.10405
3.16667	-0.85831	-0.11229	-0.28825	-0.17134	0.090782	0.925687	1.10918
3.2	-0.85627	-0.06257	-0.2861	-0.16027	0.09525	0.938055	1.1162
3.23333	-0.85294	-0.04136	-0.28054	-0.157	0.10077	0.94937	1.12221
3.26667	-0.84946	-0.05034	-0.27717	-0.16095	0.106525	0.958597	1.12343
3.3	-0.84694	-0.08274	-0.2795	-0.16926	0.112411	0.966054	1.11814
3.33333	-0.84579	-0.12565	-0.28727	-0.17844	0.118689	0.972622	1.10811
3.36667	-0.84583	-0.16401	-0.29685	-0.18603	0.125319	0.978738	1.09732
3.4	-0.84678	-0.18468	-0.30336	-0.19132	0.131576	0.984311	1.08915
3.43333	-0.84854	-0.17984	-0.30338	-0.195	0.136293	0.988944	1.08423
3.46667	-0.85116	-0.14935	-0.29652	-0.19821	0.138511	0.992084	1.08024
3.5	-0.8548	-0.10197	-0.28525	-0.20164	0.13817	0.993545	1.07386
3.53333	-0.8595	-0.05398	-0.27331	-0.20522	0.136341	0.99398	1.06355
3.56667	-0.86457	-0.02435	-0.26399	-0.20845	0.134898	0.994369	1.0511
3.6	-0.86845	-0.02682	-0.25911	-0.21104	0.13586	0.99491	1.04076
3.63333	-0.86947	-0.0631	-0.25913	-0.21344	0.140631	0.99452	1.03642
3.66667	-0.86699	-0.12158	-0.26379	-0.21672	0.149439	0.991574	1.03897
3.7	-0.86187	-0.18405	-0.27273	-0.22198	0.161136	0.985531	1.04567
3.73333	-0.8562	-0.23679	-0.28563	-0.22939	0.173418	0.977828	1.05208
3.76667	-0.85277	-0.27871	-0.30203	-0.23779	0.1835	0.970948	1.0551
3.8	-0.85408	-0.32076	-0.32125	-0.24486	0.189049	0.96654	1.05482
3.83333	-0.86102	-0.37607	-0.34249	-0.24818	0.189045	0.964249	1.05392
3.86667	-0.87202	-0.44766	-0.36524	-0.24625	0.18417	0.961969	1.05534
3.9	-0.88352	-0.52261	-0.38922	-0.23923	0.176477	0.957273	1.06018
3.93333	-0.89163	-0.57761	-0.41377	-0.22872	0.168464	0.949235	1.06692
3.96667	-0.8938	-0.59293	-0.43711	-0.21714	0.162	0.93937	1.07176
4	-0.88976	-0.56591	-0.45624	-0.20689	0.157654	0.930651	1.0706
4.03333	-0.88148	-0.51455	-0.46808	-0.19963	0.154716	0.925138	1.06183
4.06667	-0.87206	-0.46869	-0.47151	-0.19594	0.15186	0.922344	1.04807
4.1	-0.86449	-0.45422	-0.46886	-0.19528	0.148009	0.919747	1.03506
4.13333	-0.86069	-0.48041	-0.46555	-0.19626	0.142948	0.914897	1.02828
4.16667	-0.86102	-0.53741	-0.46763	-0.19729	0.137477	0.90742	1.0297
4.2	-0.86448	-0.6042	-0.47852	-0.19741	0.133176	0.899545	1.03727
4.23333	-0.86919	-0.66052	-0.49709	-0.19666	0.131964	0.894796	1.04703
4.26667	-0.87324	-0.69527	-0.51831	-0.19609	0.135638	0.895875	1.05584
4.3	-0.87545	-0.70757	-0.5363	-0.197	0.145404	0.903314	1.06239
4.33333	-0.87589	-0.70254	-0.54757	-0.20022	0.161408	0.915154	1.06721
4.36667	-0.87582	-0.68651	-0.55239	-0.20553	0.182447	0.927124	1.07267
4.4	-0.87702	-0.66483	-0.55359	-0.21184	0.206089	0.933902	1.08181
4.43333	-0.8805	-0.64239	-0.5539	-0.21784	0.229391	0.931743	1.09574
4.46667	-0.88581	-0.62397	-0.55397	-0.2226	0.249964	0.920742	1.11236
4.5	-0.89139	-0.61285	-0.55247	-0.22588	0.26686	0.904908	1.12793
4.53333	-0.89571	-0.60848	-0.54782	-0.22797	0.280719	0.890071	1.13914
4.56667	-0.89825	-0.60601	-0.53999	-0.22928	0.293043	0.88083	1.14378
4.6	-0.89974	-0.59914	-0.53133	-0.23004	0.305015	0.878185	1.141
4.63333	-0.90153	-0.58485	-0.52592	-0.23034	0.316654	0.879443	1.13197
4.66667	-0.90474	-0.56628	-0.52802	-0.23024	0.326794	0.880476	1.11983
4.7	-0.90959	-0.55135	-0.54011	-0.22992	0.333846	0.878707	1.10823
4.73333	-0.91536	-0.5477	-0.5611	-0.22972	0.336786	0.874722	1.10003
4.76667	-0.92095	-0.55766	-0.58536	-0.23012	0.335738	0.871103	1.09717
4.8	-0.92529	-0.57661	-0.60385	-0.23153	0.331942	0.869629	1.1006
4.83333	-0.92773	-0.59568	-0.60774	-0.23418	0.327199	0.869804	1.10971
4.86667	-0.92828	-0.60676	-0.59333	-0.2379	0.323246	0.869705	1.12199
4.9	-0.92766	-0.60635	-0.56524	-0.24207	0.321303	0.867433	1.13389
4.93333	-0.9269	-0.59615	-0.5347	-0.24565	0.321927	0.86213	1.14259
4.96667	-0.92697	-0.58064	-0.51287	-0.24739	0.325155	0.854258	1.14759
5	-0.92864	-0.56389	-0.50281	-0.2461	0.330799	0.844785	1.15074
5.03333	-0.93232	-0.54764	-0.49573	-0.24076	0.338815	0.833896	1.15476
5.06667	-0.93765	-0.53136	-0.475	-0.23042	0.349649	0.820956	1.16174
5.1	-0.94381	-0.51356	-0.42579	-0.21421	0.36439	0.805825	1.17254
5.13333	-0.95018	-0.49285	-0.34425	-0.19135	0.384553	0.789818	1.18635
5.16667	-0.95639	-0.4684	-0.24001	-0.16162	0.411471	0.775259	1.20044
5.2	-0.96171	-0.43995	-0.13066	-0.12589	0.44561	0.764269	1.2112
5.23333	-0.96474	-0.40825	-0.03213	-0.0864	0.486329	0.757752	1.21592
5.26667	-0.96396	-0.37545	0.048552	-0.04645	0.532368	0.75484	1.21389
5.3	-0.95843	-0.34479	0.113964	-0.00944	0.582766	0.752882	1.20653
5.33333	-0.94831	-0.31882	0.171437	0.022247	0.637553	0.748389	1.19729
5.36667	-0.93525	-0.29683	0.226816	0.048023	0.697585	0.738956	1.19027
5.4	-0.92195	-0.27348	0.281143	0.069112	0.763547	0.724859	1.18784
5.43333	-0.91108	-0.24016	0.331602	0.087901	0.834731	0.708995	1.18881
5.46667	-0.90403	-0.18892	0.374858	0.107036	0.908413	0.695391	1.18922
5.5	-0.90084	-0.11654	0.409851	0.128591	0.980285	0.687373	1.18525
5.53333	-0.90102	-0.02598	0.438249	0.153513	1.04577	0.685987	1.17625
5.56667	-0.9042	0.075823	0.462888	0.181453	1.1015	0.689301	1.16511
5.6	-0.91015	0.182012	0.485898	0.210921	1.14632	0.693509	1.15582
5.63333	-0.91826	0.288594	0.507965	0.239787	1.18133	0.695473	1.15077
5.66667	-0.92688	0.394098	0.529031	0.265982	1.20936	0.694602	1.14984
5.7	-0.93312	0.49673	0.54952	0.288135	1.2339	0.692695	1.1509
5.73333	-0.93407	0.591734	0.570898	0.305874	1.25794	0.692387	1.15123
5.76667	-0.92846	0.671428	0.595124	0.319742	1.28296	0.695452	1.14935
5.8	-0.91751	0.72829	0.623528	0.330776	1.30858	0.701845	1.14596
5.83333	-0.90428	0.758983	0.656212	0.340107	1.3332	0.71013	1.14313
5.86667	-0.89222	0.766369	0.69248	0.348704	1.35561	0.71902	1.14266
5.9	-0.88371	0.758076	0.73188	0.357329	1.37658	0.728472	1.14486
5.93333	-0.87916	0.742671	0.774803	0.366586	1.3994	0.739368	1.14858
5.96667	-0.87742	0.726077	0.821876	0.37695	1.42861	0.752349	1.15208
6	-0.87733	0.710386	0.872426	0.388784	1.46773	0.766899	1.15361
6.03333	-0.87863	0.69529	0.923108	0.402302	1.51715	0.781303	1.15196
6.06667	-0.88174	0.680736	0.96785	0.417515	1.57353	0.793613	1.14748
6.1	-0.88689	0.669096	0.999504	0.434151	1.63102	0.802951	1.14243
6.13333	-0.89324	0.665693	1.01259	0.451679	1.68348	0.810133	1.13982
6.16667	-0.89836	0.677394	1.00595	0.469481	1.72664	0.817221	1.14171
6.2	-0.8989	0.709483	0.984081	0.487163	1.75925	0.826432	1.1483
6.23333	-0.89234	0.761709	0.956271	0.504748	1.78285	0.839073	1.15794
6.26667	-0.8786	0.825256	0.933723	0.522582	1.80068	0.855082	1.1682
6.3	-0.86008	0.883011	0.925683	0.540947	1.81618	0.873293	1.1778
6.33333	-0.8407	0.914434	0.936129	0.559653	1.83195	0.891896	1.18755
6.36667	-0.82464	0.904168	0.962328	0.577954	1.8493	0.908804	1.19931
6.4	-0.81483	0.850483	0.995664	0.594841	1.86854	0.922297	1.21382
6.43333	-0.81176	0.768728	1.02455	0.609505	1.88961	0.932008	1.22938
6.46667	-0.81386	0.686591	1.03896	0.621616	1.91267	0.939322	1.24252
6.5	-0.81876	0.632433	1.03573	0.631268	1.93836	0.946451	1.25005
6.53333	-0.82418	0.622212	1.02276	0.638777	1.96747	0.954826	1.25076
6.56667	-0.82788	0.651912	1.01924	0.644601	2.00028	0.964237	1.24608
6.6	-0.82788	0.699686	1.0494	0.649461	2.03605	0.973309	1.2395
6.63333	-0.82296	0.736523	1.13109	0.654481	2.07295	0.980777	1.23514
6.66667	-0.81329	0.73961	1.26421	0.661106	2.10877	0.986573	1.23619
6.7	-0.80043	0.701464	1.42629	0.670762	2.14165	0.991636	1.24383
6.73333	-0.78693	0.630779	1.57972	0.684444	2.1706	0.996499	1.25711
6.76667	-0.77536	0.545566	1.68799	0.702451	2.19527	1.00038	1.27396
6.8	-0.7674	0.463043	1.73231	0.724333	2.21555	1.00202	1.29291
6.83333	-0.76333	0.391902	1.71909	0.748987	2.23145	1.00133	1.31388
6.86667	-0.76217	0.3308	1.6743	0.774827	2.2438	0.999976	1.33713
6.9	-0.76269	0.273257	1.62916	0.800033	2.25515	1.00049	1.36164
6.93333	-0.76414	0.215381	1.60644	0.822959	2.26996	1.00453	1.38495
6.96667	-0.76613	0.161145	1.61485	0.842676	2.29301	1.01167	1.40463
7	-0.76777	0.121577	1.65216	0.859433	2.32665	1.01955	1.41966
7.03333	-0.76717	0.108201	1.71208	0.87474	2.36844	1.02531	1.43093
7.06667	-0.76238	0.125014	1.78883	0.890835	2.41117	1.02729	1.44051
7.1	-0.75261	0.164386	1.87701	0.909676	2.44596	1.02599	1.45019
7.13333	-0.73903	0.209817	1.96883	0.931913	2.46658	1.02313	1.46009
7.16667	-0.72442	0.244073	2.05259	0.956424	2.4726	1.01977	1.46885
7.2	-0.71217	0.257778	2.11477	0.980731	2.46934	1.01591	1.47582
7.23333	-0.70476	0.253304	2.14525	1.0021	2.46534	1.01163	1.48319
7.26667	-0.70269	0.241975	2.14292	1.01876	2.46881	1.00769	1.49521
7.3	-0.70459	0.236882	2.11806	1.03057	2.48524	1.00499	1.51481
7.33333	-0.7083	0.246177	2.08965	1.03877	2.51613	1.0038	1.54069
7.36667	-0.71181	0.270745	2.07786	1.04517	2.55865	1.00324	1.56766
7.4	-0.71323	0.306918	2.09492	1.05123	2.60571	1.0015	1.58979
7.43333	-0.71069	0.351684	2.13885	1.05766	2.64709	0.996564	1.60358
7.46667	-0.70311	0.406688	2.19337	1.06465	2.67249	0.987275	1.60927
7.5	-0.69123	0.478472	2.23475	1.07233	2.67572	0.974139	1.61008
7.53333	-0.67753	0.574704	2.24229	1.08096	2.65809	0.959369	1.61018
7.56667	-0.66524	0.698276	2.20745	1.09091	2.62868	0.945869	1.61266
7.6	-0.65712	0.842433	2.13707	1.1024	2.60095	0.935877	1.61909
7.63333	-0.6543	0.990127	2.04964	1.11533	2.58744	0.930259	1.63032
7.66667	-0.6558	1.11889	1.96726	1.12932	2.59514	0.928424	1.64689
7.7	-0.65917	1.20952	1.908	1.14385	2.62365	0.928355	1.66872
7.73333	-0.66218	1.25427	1.88186	1.15833	2.66595	0.9272	1.69484
7.76667	-0.66386	1.25964	1.89088	1.17221	2.71094	0.922924	1.723
7.8	-0.66382	1.2422	1.9313	1.185	2.74663	0.916013	1.74961
7.83333	-0.66116	1.21989	1.99572	1.19641	2.76351	0.909447	1.77084
7.86667	-0.65474	1.20432	2.07437	1.20639	2.75758	0.906848	1.78428
7.9	-0.64405	1.19817	2.1559	1.21518	2.73205	0.910175	1.78984
7.93333	-0.62978	1.19811	2.22884	1.22316	2.69638	0.918358	1.78964
7.96667	-0.61383	1.19968	2.28376	1.2307	2.66266	0.927898	1.78676
8	-0.59901	1.19999	2.31571	1.23798	2.64057	0.935363	1.78331
8.03333	-0.58818	1.19713	2.32561	1.24507	2.63393	0.93978	1.77913
8.06667	-0.58274	1.18799	2.32	1.25194	2.64036	0.94284	1.77232
8.1	-0.58212	1.16786	2.30883	1.25857	2.65424	0.947087	1.76051
8.13333	-0.58399	1.1329	2.30255	1.26514	2.67074	0.953934	1.74252
8.16667	-0.58499	1.08381	2.30887	1.27201	2.68836	0.962976	1.71986
8.2	-0.58174	1.02756	2.33039	1.27964	2.70904	0.97288	1.69682
8.23333	-0.5725	0.975402	2.3635	1.28831	2.73625	0.982915	1.67804
8.26667	-0.5581	0.93846	2.39929	1.2978	2.77283	0.993424	1.66581
8.3	-0.5414	0.923619	2.42658	1.30732	2.81979	1.00459	1.65951
8.33333	-0.52576	0.932158	2.43613	1.31582	2.8761	1.0151	1.65745
8.36667	-0.51375	0.961175	2.42409	1.32256	2.93855	1.02281	1.65866
8.4	-0.50623	1.00616	2.39324	1.32743	3.00131	1.02728	1.6628
8.43333	-0.50244	1.06277	2.35148	1.33095	3.05555	1.03097	1.66879
8.46667	-0.50076	1.12683	2.30884	1.33395	3.09066	1.03782	1.67399
8.5	-0.4992	1.19332	2.27467	1.33711	3.09752	1.0507	1.67494
8.53333	-0.49585	1.2556	2.25592	1.34079	3.07293	1.06967	1.66915
8.56667	-0.48924	1.30625	2.2564	1.34516	3.02239	1.092	1.65645
8.6	-0.47892	1.33961	2.27595	1.35035	2.95932	1.11397	1.63899
8.63333	-0.46589	1.35472	2.3095	1.35652	2.90033	1.13346	1.61951
8.66667	-0.45265	1.35657	2.34705	1.36376	2.85899	1.15117	1.59901
8.7	-0.44239	1.35439	2.37586	1.37188	2.84136	1.16928	1.57591
8.73333	-0.43726	1.35731	2.38477	1.3804	2.84539	1.18905	1.54802
8.76667	-0.43743	1.37005	2.36898	1.38855	2.86412	1.2095	1.51564
8.8	-0.44159	1.39137	2.33237	1.39558	2.89028	1.22819	1.48264
8.83333	-0.44779	1.41669	2.28591	1.40093	2.91974	1.24301	1.45489
8.86667	-0.45392	1.44311	2.24317	1.40438	2.95199	1.25333	1.43728
8.9	-0.45777	1.47311	2.21546	1.40602	2.9882	1.25977	1.43161
8.93333	-0.45741	1.51382	2.20883	1.4061	3.02832	1.26333	1.43636
8.96667	-0.45206	1.57217	2.22344	1.40487	3.06964	1.26497	1.44821
9	-0.44265	1.64954	2.25427	1.40251	3.10753	1.26551	1.46357
9.03333	-0.43189	1.73992	2.29211	1.39924	3.13826	1.26541	1.47955
9.06667	-0.42312	1.8329	2.32525	1.39546	3.16178	1.26431	1.4945
9.1	-0.41855	1.91908	2.34266	1.39191	3.1826	1.26087	1.50773
9.13333	-0.41817	1.99369	2.33857	1.38952	3.20768	1.25369	1.51882
9.16667	-0.42005	2.0558	2.31627	1.38913	3.24246	1.24277	1.52689
9.2	-0.42173	2.10449	2.28805	1.39112	3.28741	1.23021	1.53053
9.23333	-0.42165	2.1359	2.27026	1.39542	3.3372	1.21959	1.52828
9.26667	-0.41935	2.14483	2.27538	1.4016	3.38265	1.21468	1.51989
9.3	-0.41466	2.13006	2.30576	1.40922	3.414	1.21772	1.50769
9.33333	-0.40717	2.09951	2.35261	1.41794	3.42345	1.22775	1.49657
9.36667	-0.39669	2.07025	2.40078	1.42753	3.40664	1.24063	1.49207
9.4	-0.38425	2.06236	2.43631	1.43786	3.36374	1.25167	1.49764
9.43333	-0.37208	2.08958	2.45231	1.44893	3.30055	1.25849	1.51273
9.46667	-0.36273	2.15198	2.45038	1.4608	3.22896	1.2622	1.53259
9.5	-0.35797	2.23432	2.43783	1.47361	3.16482	1.26692	1.55041
9.53333	-0.358	2.311	2.42312	1.48733	3.12304	1.27822	1.5609
9.56667	-0.36136	2.35576	2.41239	1.50175	3.11172	1.30046	1.563
9.6	-0.36556	2.35286	2.40832	1.51647	3.12892	1.33409	1.55991
9.63333	-0.36804	2.30485	2.41108	1.53112	3.16396	1.37463	1.55696
9.66667	-0.36698	2.23323	2.42008	1.54546	3.20287	1.41443	1.55886
9.7	-0.36175	2.17054	2.43528	1.55942	3.23451	1.44591	1.56784
9.73333	-0.35287	2.14683	2.45723	1.57289	3.2541	1.4646	1.58383
9.76667	-0.34177	2.17663	2.48575	1.58548	3.26273	1.47032	1.60591
9.8	-0.33048	2.25304	2.51824	1.5962	3.26409	1.46699	1.63439
9.83333	-0.32115	2.35169	2.54915	1.60353	3.26075	1.46114	1.67194
9.86667	-0.31505	2.44252	2.57132	1.60589	3.25242	1.459	1.7222
9.9	-0.31171	2.50309	2.57882	1.60276	3.23706	1.46311	1.78632
9.93333	-0.30923	2.52688	2.5695	1.59586	3.21399	1.47177	1.86033
9.96667	-0.30551	2.52297	2.54551	1.5895	3.18706	1.48126	1.93552
10	-0.2992	2.50875	2.51131	1.58951	3.16536	1.48836	2.00189
10.0333	-0.29004	2.50036	2.47102	1.60065	3.16058	1.49162	2.0527
10.0667	-0.2791	2.50608	2.4272	1.62397	3.18192	1.4922	2.0874
10.1	-0.26858	2.52495	2.38257	1.65576	3.23145	1.49375	2.11128
10.1333	-0.26092	2.54983	2.34308	1.68886	3.3024	1.50048	2.13264
10.1667	-0.25726	2.57197	2.31899	1.71565	3.38083	1.51445	2.15877
10.2	-0.25693	2.58435	2.32138	1.73084	3.44931	1.5348	2.19203
10.2333	-0.25797	2.58263	2.35499	1.73272	3.4905	1.55961	2.22858
10.2667	-0.25821	2.56455	2.41211	1.72287	3.49051	1.58766	2.26107
10.3	-0.25629	2.52965	2.47261	1.70497	3.44248	1.61805	2.28327
10.3333	-0.25255	2.48037	2.51171	1.68408	3.3504	1.64916	2.2932
10.3667	-0.2491	2.42343	2.51152	1.66601	3.23117	1.6787	2.29371
10.4	-0.24845	2.36914	2.46989	1.65657	3.11186	1.70404	2.29065
10.4333	-0.25189	2.32758	2.40123	1.65987	3.02149	1.7224	2.28952
10.4667	-0.25879	2.30361	2.32985	1.67643	2.98033	1.73227	2.29281
10.5	-0.26705	2.29458	2.28011	1.70236	2.99238	1.7348	2.29955
10.5333	-0.27386	2.29314	2.26876	1.73046	3.04528	1.73341	2.30712
10.5667	-0.2769	2.29319	2.30163	1.75322	3.11745	1.73189	2.31388
10.6	-0.27565	2.29414	2.37358	1.76593	3.18795	1.7331	2.32082
10.6333	-0.27196	2.29976	2.46963	1.76814	3.24347	1.7385	2.33037
10.6667	-0.26899	2.31285	2.56712	1.76272	3.27991	1.74783	2.34418
10.7	-0.26956	2.33054	2.64022	1.75329	3.2995	1.75931	2.36233
10.7333	-0.27461	2.34471	2.66759	1.74177	3.30679	1.77072	2.38407
10.7667	-0.28241	2.34741	2.6409	1.72762	3.30596	1.78045	2.40794
10.8	-0.28912	2.33704	2.5698	1.709	3.29999	1.78805	2.4314
10.8333	-0.29081	2.32004	2.4797	1.68476	3.29076	1.79424	2.4513
10.8667	-0.28586	2.30689	2.40218	1.65606	3.27928	1.80042	2.46535
10.9	-0.27605	2.30577	2.36252	1.62684	3.2657	1.80778	2.47331
10.9333	-0.26574	2.3188	2.37045	1.60323	3.24933	1.81636	2.4766
10.9667	-0.25942	2.34288	2.41827	1.5923	3.22892	1.82493	2.47655
11	-0.25878	2.37308	2.48662	1.60035	3.20304	1.83203	2.47309
11.0333	-0.2616	2.40504	2.55379	1.63082	3.17086	1.83719	2.46532
11.0667	-0.26336	2.43516	2.60418	1.68226	3.1329	1.84151	2.45311
11.1	-0.26028	2.46057	2.63231	1.74712	3.09149	1.8471	2.43884
11.1333	-0.25156	2.48115	2.6421	1.81282	3.05056	1.85568	2.42786
11.1667	-0.23956	2.50254	2.64257	1.86538	3.0146	1.86738	2.42579
11.2	-0.22813	2.53649	2.64268	1.89458	2.9874	1.88025	2.43385
11.2333	-0.22014	2.59503	2.6474	1.89827	2.97123	1.89121	2.44743
11.2667	-0.21582	2.68016	2.65627	1.88316	2.96671	1.89842	2.45983
11.3	-0.21305	2.77549	2.66459	1.86152	2.97331	1.90367	2.46718
11.3333	-0.20917	2.84734	2.66639	1.84548	2.98993	1.91261	2.47005
11.3667	-0.20257	2.85765	2.6577	1.84205	3.01546	1.93225	2.47141
11.4	-0.19298	2.78291	2.63902	1.85125	3.04907	1.96747	2.47295
11.4333	-0.18088	2.62811	2.61588	1.86773	3.09029	2.01822	2.47324
11.4667	-0.16703	2.42674	2.59719	1.8841	3.13846	2.07854	2.46898
11.5	-0.15239	2.2262	2.59176	1.89412	3.19183	2.13844	2.45783
11.5333	-0.13837	2.0668	2.60442	1.89446	3.24683	2.18797	2.4408
11.5667	-0.12691	1.96607	2.6335	1.88505	3.29835	2.22126	2.42322
11.6	-0.11997	1.91614	2.67102	1.86861	3.34112	2.23844	2.4138
11.6333	-0.11863	1.8937	2.70569	1.84971	3.37162	2.24425	2.42134
11.6667	-0.12214	1.87506	2.72737	1.83396	3.38944	2.24495	2.45007
11.7	-0.12821	1.84752	2.73109	1.82691	3.39718	2.24596	2.49656
11.7333	-0.13421	1.81161	2.71876	1.8329	3.39903	2.2505	2.55041
11.7667	-0.13832	1.77485	2.69806	1.85357	3.39889	2.25874	2.59886
11.8	-0.13974	1.74278	2.67884	1.88664	3.39905	2.26827	2.63329
11.8333	-0.13829	1.714	2.66897	1.92577	3.40019	2.27644	2.6545
11.8667	-0.13438	1.68318	2.6713	1.96211	3.40232	2.28291	2.67243
11.9	-0.12892	1.64988	2.68314	1.98738	3.40553	2.28995	2.69922
11.9333	-0.12301	1.62627	2.69803	1.99746	3.41017	2.3007	2.74048
11.9667	-0.11774	1.63562	2.70878	1.99492	3.41633	2.31697	2.79163
12	-0.11415	1.69927	2.71034	1.98879	3.42348	2.33801	2.84187
12.0333	-0.11304	1.81865	2.70158	1.99105	3.4309	2.36016	2.88215
12.0667	-0.11469	1.96542	2.68561	2.01072	3.43873	2.37804	2.91066
12.1	-0.11868	2.08973	2.66868	2.04833	3.44861	2.38758	2.93178
12.1333	-0.12371	2.14536	2.65776	2.09424	3.46319	2.38864	2.95032
12.1667	-0.12797	2.11774	2.65784	2.13255	3.4845	2.38483	2.96735
12.2	-0.13001	2.03683	2.67004	2.14918	3.51227	2.38077	2.98127
12.2333	-0.12974	1.96504	2.69155	2.13974	3.54369	2.3793	2.99175
12.2667	-0.12845	1.9662	2.71747	2.11227	3.57474	2.38022	3.00122
12.3	-0.12792	2.07322	2.74338	2.08292	3.60234	2.38104	3.01278
12.3333	-0.12932	2.27266	2.76707	2.06714	3.62557	2.37855	3.02759
12.3667	-0.13259	2.51321	2.78848	2.07163	3.64545	2.37013	3.04402
12.4	-0.13666	2.73092	2.80828	2.09196	3.66392	2.35471	3.05931
12.4333	-0.1404	2.87604	2.82624	2.1166	3.68332	2.33325	3.07233
12.4667	-0.14367	2.92894	2.84066	2.13444	3.70665	2.30878	3.08487
12.5	-0.14738	2.90137	2.84891	2.14078	3.73744	2.28578	3.09899
12.5333	-0.15227	2.8271	2.84839	2.13869	3.77808	2.26868	3.1128
12.5667	-0.15781	2.74806	2.83749	2.13579	3.82685	2.25998	3.11963
12.6	-0.1622	2.70061	2.81637	2.13883	3.87589	2.25938	3.11224
12.6333	-0.16357	2.70496	2.7876	2.14945	3.91251	2.26502	3.0887
12.6667	-0.16141	2.75984	2.75651	2.16285	3.92398	2.27533	3.05512
12.7	-0.15708	2.8444	2.73048	2.16997	3.90328	2.29025	3.02327
12.7333	-0.15292	2.92707	2.71703	2.16176	3.85227	2.31123	3.00497
12.7667	-0.151	2.97874	2.72115	2.13371	3.78055	2.33937	3.00649
12.8	-0.15223	2.98478	2.74339	2.08857	3.70116	2.3726	3.02573
12.8333	-0.15599	2.95077	2.77956	2.03569	3.62602	2.40498	3.05368
12.8667	-0.16027	2.89917	2.82208	1.98749	3.56381	2.4293	3.07979
12.9	-0.16229	2.85859	2.86192	1.95452	3.52022	2.44121	3.09794
12.9333	-0.15971	2.8517	2.88999	1.94188	3.49911	2.44141	3.10899
12.9667	-0.15182	2.88759	2.89822	1.94855	3.50246	2.43423	3.11838
13	-0.13992	2.96146	2.88119	1.96959	3.52879	2.42435	3.1312
13.0333	-0.12678	3.05905	2.83866	1.99956	3.5716	2.41501	3.14891
13.0667	-0.11553	3.16189	2.77796	2.0351	3.61966	2.40837	3.16956
13.1	-0.10852	3.2505	2.71385	2.0755	3.66009	2.40655	3.18987
13.1333	-0.10662	3.30645	2.66445	2.12143	3.68285	2.41149	3.20723
13.1667	-0.10927	3.31512	2.64436	2.17294	3.68428	2.42374	3.22048
13.2	-0.11508	3.26978	2.65845	2.22813	3.66803	2.44145	3.22949
13.2333	-0.12247	3.17505	2.69984	2.28335	3.64332	2.46041	3.23398
13.2667	-0.12989	3.04706	2.75366	2.33468	3.62193	2.47593	3.23334
13.3	-0.13583	2.90898	2.80435	2.37974	3.6151	2.48559	3.22784
13.3333	-0.13892	2.7838	2.84242	2.41821	3.63073	2.49022	3.21962
13.3667	-0.13871	2.68789	2.86673	2.45093	3.67087	2.49194	3.21149
13.4	-0.13622	2.62821	2.88182	2.47805	3.72991	2.49144	3.20444
13.4333	-0.13373	2.60371	2.89252	2.498	3.79485	2.48735	3.19656
13.4667	-0.13349	2.60889	2.89999	2.50797	3.84879	2.47807	3.18468
13.5	-0.13661	2.63686	2.90137	2.50578	3.87653	2.46378	3.16789
13.5333	-0.14269	2.68014	2.89272	2.49146	3.87001	2.44677	3.15038
13.5667	-0.15013	2.73013	2.87256	2.46746	3.83052	2.42982	3.14055
13.6	-0.15667	2.77713	2.84382	2.43724	3.76702	2.41379	3.14651
13.6333	-0.16044	2.81218	2.81306	2.4034	3.69182	2.39693	3.17189
13.6667	-0.16087	2.83084	2.7881	2.36662	3.61645	2.37673	3.21454
13.7	-0.15884	2.83673	2.77546	2.32651	3.54944	2.35255	3.26735
13.7333	-0.156	2.84244	2.77873	2.28369	3.49627	2.32646	3.31978
13.7667	-0.15416	2.86588	2.79807	2.24202	3.46026	2.30198	3.36007
13.8	-0.15467	2.92262	2.83047	2.20893	3.44346	2.28214	3.37854
13.8333	-0.15793	3.01709	2.87057	2.193	3.44678	2.26783	3.37105
13.8667	-0.16348	3.13745	2.91189	2.19951	3.46968	2.25718	3.34027
13.9	-0.17072	3.25795	2.94847	2.22636	3.50967	2.2464	3.29415
13.9333	-0.17944	3.34901	2.97621	2.26328	3.56239	2.23183	3.24301
13.9667	-0.18977	3.39041	2.99351	2.29562	3.62236	2.21144	3.19648
14	-0.20163	3.38064	3.00066	2.31095	3.684	2.18574	3.16093
14.0333	-0.21418	3.33668	2.99876	2.30474	3.74213	2.15791	3.13948
14.0667	-0.22577	3.28399	2.98872	2.28211	3.7912	2.1326	3.13501
14.1	-0.23469	3.24246	2.9709	2.25499	3.82422	2.11375	3.15243
14.1333	-0.23997	3.21689	2.94539	2.23703	3.83317	2.10288	3.19673
14.1667	-0.24179	3.198	2.91249	2.23903	3.8127	2.09933	3.26924
14.2	-0.24132	3.17354	2.87287	2.26618	3.76549	2.10115	3.3652
14.2333	-0.24041	3.1416	2.82764	2.31695	3.70549	2.10577	3.47318
14.2667	-0.24088	3.11656	2.77839	2.38302	3.65486	2.11064	3.57676
14.3	-0.24376	3.12212	2.72781	2.45053	3.63463	2.11393	3.65906
14.3333	-0.24912	3.17538	2.68093	2.50365	3.65417	2.11436	3.70835
14.3667	-0.25617	3.27258	2.64609	2.52985	3.70641	2.11046	3.72107
14.4	-0.26344	3.38658	2.63419	2.52508	3.77224	2.10068	3.70206
14.4333	-0.26936	3.47834	2.65494	2.49558	3.8309	2.085	3.66421
14.4667	-0.27312	3.51591	2.71096	2.45513	3.86916	2.06592	3.626
14.5	-0.27524	3.49	2.79296	2.41957	3.88359	2.04762	3.60431
14.5333	-0.27724	3.41863	2.88001	2.40192	3.87667	2.03438	3.60624
14.5667	-0.28056	3.33929	2.94657	2.41046	3.85163	2.02959	3.62683
14.6	-0.28557	3.29334	2.97364	2.44917	3.81095	2.03492	3.65409
14.6333	-0.29146	3.30912	2.9576	2.51828	3.75876	2.04967	3.67622
14.6667	-0.29674	3.39034	2.91104	2.61302	3.70364	2.07061	3.68702
14.7	-0.30002	3.51384	2.85483	2.72191	3.65789	2.09281	3.68775
14.7333	-0.30068	3.63814	2.80636	2.82716	3.63305	2.111	3.68489
14.7667	-0.29913	3.71974	2.77119	2.90883	3.63469	2.1212	3.68528
14.8	-0.29649	3.73043	2.74311	2.95167	3.66012	2.122	3.69235
14.8333	-0.29411	3.66745	2.71131	2.95066	3.7004	2.11534	3.70597
14.8667	-0.29324	3.55158	2.66911	2.91175	3.74492	2.10647	3.72481
14.9	-0.29496	3.41528	2.61818	2.8477	3.78551	2.10244	3.74791
14.9333	-0.30002	3.28848	2.56629	2.77181	3.81788	2.10881	3.77398
14.9667	-0.30824	3.19005	2.52132	2.69382	3.8405	2.12654	3.8006
15	-0.31833	3.12748	2.48612	2.61964	3.85275	2.15164	3.82498
15.0333	-0.32824	3.10136	2.45774	2.55339	3.85364	2.1777	3.84557
15.0667	-0.33581	3.10902	2.43088	2.49909	3.8421	2.19918	3.86212
15.1	-0.33979	3.14459	2.40294	2.46062	3.81821	2.21332	3.87442
15.1333	-0.34048	3.197	2.37723	2.44087	3.78458	2.22025	3.88187
15.1667	-0.33953	3.24936	2.36199	2.44186	3.74679	2.22203	3.8843
15.2	-0.33906	3.28213	2.36532	2.46544	3.7122	2.2217	3.88171
15.2333	-0.34089	3.27972	2.38859	2.51264	3.68722	2.22216	3.87346
15.2667	-0.34609	3.23827	2.42236	2.58019	3.67427	2.22496	3.85912
15.3	-0.35468	3.17092	2.44815	2.65587	3.67031	2.22955	3.83999
15.3333	-0.36561	3.1066	2.44577	2.71747	3.66802	2.23375	3.81846
15.3667	-0.37711	3.08033	2.40244	2.73898	3.65896	2.23509	3.79612
15.4	-0.38722	3.11708	2.31878	2.7028	3.63685	2.23206	3.77319
15.4333	-0.39399	3.21649	2.20816	2.61084	3.59938	2.22502	3.74916
15.4667	-0.39593	3.3482	2.09036	2.4867	3.54792	2.21615	3.72316
15.5	-0.39284	3.46274	1.98358	2.36587	3.48634	2.20799	3.6943
15.5333	-0.38639	3.51394	1.8986	2.27906	3.41999	2.20128	3.66272
15.5667	-0.37965	3.48035	1.83731	2.23842	3.35521	2.19461	3.63033
15.6	-0.37586	3.37304	1.79472	2.23446	3.29889	2.18595	3.60019
15.6333	-0.37699	3.22583	1.76235	2.24428	3.25717	2.17457	3.57484
15.6667	-0.38311	3.07549	1.73145	2.24501	3.23332	2.16179	3.55488
15.7	-0.39278	2.945	1.69549	2.22429	3.22598	2.15022	3.53932
15.7333	-0.40406	2.83916	1.65172	2.18276	3.22919	2.1419	3.52709
15.7667	-0.41544	2.75192	1.60169	2.12954	3.23456	2.13679	3.51762
15.8	-0.42614	2.67721	1.54996	2.07475	3.23473	2.13291	3.50981
15.8333	-0.4358	2.61482	1.50174	2.02403	3.22612	2.12751	3.50168
15.8667	-0.44391	2.56816	1.46073	1.97731	3.20944	2.11838	3.49147
15.9	-0.44959	2.53743	1.42874	1.93134	3.1879	2.10474	3.4788
15.9333	-0.45224	2.51431	1.40691	1.88398	3.16459	2.08743	3.46457
15.9667	-0.45219	2.48282	1.39684	1.83712	3.14069	2.06815	3.45009
16	-0.45067	2.42616	1.3997	1.79654	3.11556	2.04855	3.4362
16.0333	-0.44904	2.33563	1.4133	1.76847	3.08827	2.02957	3.42238
16.0667	-0.44804	2.21624	1.43011	1.75501	3.0591	2.01155	3.40698
16.1	-0.44769	2.08593	1.43899	1.75146	3.02976	1.99448	3.3889
16.1333	-0.4476	1.96877	1.43148	1.74768	3.00212	1.9781	3.36911
16.1667	-0.44749	1.88613	1.40859	1.73281	2.97645	1.96222	3.35053
16.2	-0.44728	1.84979	1.38256	1.7004	2.95059	1.94696	3.33653
16.2333	-0.44687	1.85918	1.37036	1.65087	2.92078	1.93281	3.32898
16.2667	-0.44593	1.90259	1.38201	1.59002	2.88368	1.92031	3.32738
16.3	-0.44402	1.96083	1.4117	1.52527	2.83836	1.90975	3.32939
16.3333	-0.44116	2.01217	1.43895	1.46223	2.78701	1.901	3.33229
16.3667	-0.43817	2.03791	1.44032	1.40356	2.73418	1.89332	3.33439
16.4	-0.43643	2.02759	1.40427	1.35018	2.68497	1.88567	3.33552
16.4333	-0.43722	1.98218	1.33891	1.30289	2.64328	1.87707	3.33656
16.4667	-0.44122	1.91334	1.26697	1.26309	2.61062	1.86678	3.33838
16.5	-0.44829	1.83858	1.21162	1.23218	2.58579	1.85449	3.34133
16.5333	-0.45781	1.77452	1.18269	1.21042	2.56531	1.8405	3.34513
16.5667	-0.46904	1.7317	1.17259	1.19661	2.54449	1.82593	3.34861
16.6	-0.48114	1.71284	1.16325	1.18848	2.51883	1.81291	3.34976
16.6333	-0.49307	1.71405	1.13849	1.18355	2.4854	1.80427	3.34681
16.6667	-0.5033	1.72681	1.0931	1.17961	2.44369	1.80235	3.33925
16.7	-0.51023	1.73993	1.03392	1.17497	2.39568	1.80764	3.32756
16.7333	-0.51293	1.7422	0.973766	1.16859	2.34508	1.81871	3.31251
16.7667	-0.51167	1.72656	0.923475	1.16035	2.29623	1.8329	3.29535
16.8	-0.50782	1.69442	0.886982	1.1511	2.25302	1.84695	3.27834
16.8333	-0.50326	1.65668	0.861649	1.14226	2.2182	1.85746	3.2647
16.8667	-0.49985	1.629	0.842773	1.13495	2.19298	1.86195	3.25741
16.9	-0.49882	1.62332	0.829138	1.12915	2.1768	1.85983	3.25728
16.9333	-0.50043	1.64083	0.826053	1.12346	2.16723	1.85245	3.262
16.9667	-0.50419	1.67178	0.84359	1.11576	2.16016	1.84217	3.26737
17	-0.50952	1.70223	0.890302	1.10422	2.15061	1.83143	3.26926
17.0333	-0.51606	1.72289	0.965628	1.0882	2.134	1.82196	3.26491
17.0667	-0.52369	1.73303	1.05576	1.06834	2.10754	1.81397	3.25405
17.1	-0.5324	1.73706	1.13645	1.04613	2.07104	1.80645	3.23938
17.1333	-0.54224	1.73711	1.18238	1.02319	2.02676	1.79846	3.22519
17.1667	-0.55332	1.72847	1.17842	1.00098	1.97846	1.79044	3.21489
17.2	-0.56544	1.70219	1.1265	0.980803	1.92998	1.78382	3.20949
17.2333	-0.57803	1.65322	1.04419	0.963846	1.88419	1.77932	3.20777
17.2667	-0.5903	1.58733	0.956335	0.951061	1.84244	1.77575	3.20682
17.3	-0.60173	1.52113	0.884612	0.942784	1.80469	1.77089	3.20309
17.3333	-0.61219	1.47417	0.840567	0.938461	1.77011	1.76333	3.19395
17.3667	-0.62177	1.45845	0.824488	0.936711	1.73767	1.75353	3.17912
17.4	-0.63045	1.47235	0.82873	0.935675	1.70662	1.74379	3.16063
17.4333	-0.63803	1.50257	0.842349	0.933484	1.67649	1.73742	3.14128
17.4667	-0.64403	1.53209	0.854778	0.928649	1.64684	1.73715	3.12266
17.5	-0.64771	1.54835	0.858225	0.920363	1.61713	1.74323	3.1045
17.5333	-0.64849	1.54688	0.849468	0.908688	1.58728	1.75243	3.08594
17.5667	-0.6465	1.52973	0.831085	0.894619	1.5588	1.75954	3.06711
17.6	-0.64273	1.50157	0.810935	0.879899	1.53541	1.7605	3.04982
17.6333	-0.63876	1.46705	0.798768	0.86658	1.52236	1.75463	3.03707
17.6667	-0.63609	1.43063	0.800738	0.856456	1.52408	1.74462	3.03108
17.7	-0.6357	1.39759	0.814872	0.85057	1.54138	1.73488	3.03113
17.7333	-0.63772	1.37389	0.830762	0.849002	1.57021	1.72927	3.03356
17.7667	-0.64179	1.3641	0.834343	0.850916	1.60291	1.72867	3.03416
17.8	-0.64763	1.36864	0.815211	0.854746	1.63151	1.73042	3.03044
17.8333	-0.65523	1.38289	0.772162	0.85842	1.65126	1.73069	3.02229
17.8667	-0.66455	1.39937	0.71372	0.859651	1.66207	1.72796	3.01191
17.9	-0.67531	1.4122	0.653574	0.856381	1.66737	1.72484	3.00255
17.9333	-0.68701	1.42098	0.603837	0.847367	1.67113	1.72645	2.9966
17.9667	-0.69901	1.4314	0.569794	0.832689	1.67518	1.73673	2.99411
18	-0.71071	1.45179	0.548593	0.813877	1.67846	1.75569	2.99315
18.0333	-0.72189	1.48772	0.531841	0.793545	1.67811	1.77905	2.9911
18.0667	-0.73283	1.53754	0.510246	0.774642	1.67148	1.79991	2.98609
18.1	-0.74382	1.59165	0.477849	0.759646	1.65748	1.81122	2.9779
18.1333	-0.75461	1.63608	0.434123	0.749991	1.63689	1.8089	2.96777
18.1667	-0.7644	1.65893	0.383544	0.745826	1.61179	1.79368	2.9573
18.2	-0.77239	1.65614	0.333097	0.746085	1.58482	1.77041	2.94721
18.2333	-0.77857	1.63374	0.288985	0.748748	1.55858	1.74555	2.93697
18.2667	-0.78382	1.605	0.254097	0.751291	1.53522	1.72423	2.92489
18.3	-0.78923	1.58401	0.227431	0.751282	1.51599	1.70843	2.90865
18.3333	-0.79503	1.57885	0.205692	0.747031	1.50097	1.69711	2.88687
18.3667	-0.80028	1.58816	0.186007	0.738059	1.48897	1.68773	2.86067
18.4	-0.80322	1.60263	0.167993	0.725154	1.47796	1.67796	2.83325
18.4333	-0.80225	1.61046	0.153962	0.709934	1.46598	1.6671	2.80747
18.4667	-0.79696	1.60342	0.14734	0.694122	1.45199	1.65646	2.78424
18.5	-0.78862	1.58013	0.150535	0.678903	1.43626	1.6481	2.76313
18.5333	-0.7797	1.54535	0.163652	0.66468	1.42005	1.64286	2.74387
18.5667	-0.77255	1.50647	0.184721	0.651264	1.40481	1.63999	2.72729
18.6	-0.76854	1.46975	0.210982	0.638319	1.39144	1.63828	2.71529
18.6333	-0.76807	1.4384	0.240101	0.625739	1.37997	1.63727	2.71002
18.6667	-0.77096	1.41295	0.270393	0.613745	1.36962	1.6372	2.71269
18.7	-0.7766	1.39289	0.300088	0.602709	1.35921	1.63825	2.72253
18.7333	-0.78403	1.37815	0.326519	0.592871	1.34759	1.63999	2.73679
18.7667	-0.79214	1.36927	0.346265	0.584141	1.33407	1.64165	2.75184
18.8	-0.80001	1.36633	0.356511	0.576103	1.31864	1.64256	2.76478
18.8333	-0.80715	1.36739	0.356585	0.568225	1.30197	1.6425	2.77448
18.8667	-0.81356	1.36759	0.3484	0.560167	1.28504	1.64215	2.78118
18.9	-0.81966	1.35992	0.335243	0.551999	1.26859	1.64307	2.78507
18.9333	-0.82595	1.33764	0.319827	0.54417	1.25267	1.64664	2.78582
18.9667	-0.83267	1.29769	0.303092	0.537188	1.23639	1.65277	2.78336
19	-0.83977	1.24318	0.284617	0.5312	1.21835	1.65975	2.77861
19.0333	-0.84694	1.18347	0.264153	0.525727	1.19721	1.66531	2.77307
19.0667	-0.85396	1.13102	0.242811	0.519809	1.17242	1.6678	2.76782
19.1	-0.86093	1.09622	0.222799	0.512455	1.14426	1.66676	2.76292
19.1333	-0.86813	1.08261	0.205865	0.503183	1.11362	1.663	2.75762
19.1667	-0.87581	1.08503	0.191663	0.492263	1.08155	1.65794	2.75107
19.2	-0.88419	1.09211	0.177445	0.480545	1.04901	1.65261	2.74357
19.2333	-0.89347	1.09184	0.159483	0.46897	1.01691	1.64706	2.73715
19.2667	-0.90337	1.07759	0.135334	0.458081	0.986131	1.64097	2.73412
19.3	-0.91268	1.05142	0.105463	0.44781	0.957248	1.63451	2.73471
19.3333	-0.91952	1.02289	0.073112	0.437639	0.930215	1.62857	2.73625
19.3667	-0.92222	1.00358	0.042558	0.426991	0.904234	1.62462	2.73501
19.4	-0.92003	1.00054	0.016881	0.415632	0.87816	1.62418	2.72958
19.4333	-0.91343	1.01213	-0.00341	0.403886	0.851264	1.62802	2.72318
19.4667	-0.90418	1.02891	-0.02012	0.392575	0.823933	1.63567	2.72191
19.5	-0.89494	1.0389	-0.03575	0.382723	0.797667	1.64572	2.73044
19.5333	-0.88828	1.03385	-0.05149	0.375137	0.774425	1.65639	2.74896
19.5667	-0.88543	1.01265	-0.06609	0.370031	0.755924	1.66586	2.77343
19.6	-0.88608	0.980163	-0.07634	0.366867	0.743583	1.67226	2.79776
19.6333	-0.88908	0.943283	-0.07895	0.364515	0.739146	1.67437	2.81666
19.6667	-0.89345	0.907331	-0.07275	0.361685	0.745157	1.67234	2.82811
19.7	-0.89874	0.875236	-0.06002	0.357474	0.76437	1.66777	2.83391
19.7333	-0.90513	0.849035	-0.04586	0.351771	0.798094	1.66284	2.83753
19.7667	-0.91303	0.831225	-0.03606	0.345332	0.844506	1.65916	2.84128
19.8	-0.92232	0.823963	-0.03454	0.339453	0.898331	1.65696	2.8451
19.8333	-0.93212	0.826517	-0.04204	0.335333	0.952401	1.65558	2.8472
19.8667	-0.94117	0.833522	-0.05653	0.333452	1.00038	1.65473	2.84538
19.9	-0.94878	0.83653	-0.0751	0.333296	1.03904	1.65506	2.83846
19.9333	-0.95521	0.828653	-0.09572	0.333564	1.06865	1.65747	2.82758
19.9667	-0.96121	0.809318	-0.11781	0.332694	1.09137	1.66232	2.81661
20	-0.96747	0.785448	-0.14135	0.329339	1.10884	1.66893	2.81066
20.0333	-0.9744	0.767756	-0.16548	0.322569	1.12083	1.67566	2.81329
20.0667	-0.98213	0.764402	-0.18785	0.311854	1.12555	1.6807	2.82439
20.1	-0.99042	0.776118	-0.20561	0.297091	1.12142	1.6832	2.84021
20.1333	-0.99863	0.795842	-0.21735	0.278777	1.1087	1.68356	2.85509
20.1667	-1.00607	0.812732	-0.22451	0.258173	1.08982	1.68269	2.86416
20.2	-1.01206	0.817724	-0.23086	0.237135	1.06853	1.68121	2.86549
20.2333	-1.01554	0.807173	-0.24031	0.217494	1.04839	1.67936	2.86055
20.2667	-1.01526	0.783022	-0.25424	0.200255	1.03162	1.67739	2.85303
20.3	-1.01049	0.750356	-0.27041	0.185137	1.01895	1.67552	2.84675
20.3333	-1.00163	0.71463	-0.28413	0.170836	1.01016	1.67386	2.84352
20.3667	-0.98983	0.680329	-0.29108	0.156021	1.00472	1.67274	2.84225
20.4	-0.97652	0.651214	-0.28974	0.140515	1.00208	1.67306	2.8403
20.4333	-0.9634	0.630822	-0.28188	0.125957	1.00142	1.67597	2.83579
20.4667	-0.95256	0.622045	-0.27104	0.115458	1.00132	1.68236	2.82891
20.5	-0.94594	0.625713	-0.26016	0.112322	0.999758	1.69239	2.82185
20.5333	-0.94459	0.639377	-0.25038	0.118458	0.994563	1.70492	2.81779
20.5667	-0.94846	0.657422	-0.24165	0.13326	0.984049	1.71726	2.81861
20.6	-0.95653	0.672759	-0.23432	0.153594	0.967685	1.72605	2.82303
20.6333	-0.96695	0.67914	-0.23007	0.174917	0.946481	1.72884	2.82724
20.6667	-0.9776	0.672898	-0.23097	0.193057	0.922956	1.72546	2.82749
20.7	-0.98692	0.653552	-0.23756	0.20575	0.900625	1.71818	2.82217
20.7333	-0.99429	0.623543	-0.24748	0.213229	0.883105	1.71047	2.81176
20.7667	-0.99978	0.587572	-0.25625	0.217576	0.873097	1.70554	2.7977
20.8	-1.00392	0.551797	-0.25986	0.221256	0.871678	1.70518	2.78121
20.8333	-1.00739	0.5226	-0.25735	0.225696	0.878082	1.70908	2.76275
20.8667	-1.01081	0.504933	-0.2515	0.230681	0.890034	1.71464	2.74227
20.9	-1.01468	0.500721	-0.24741	0.234801	0.904432	1.71816	2.72054
20.9333	-1.01961	0.508275	-0.24968	0.236552	0.918138	1.71655	2.70004
20.9667	-1.02608	0.523312	-0.25976	0.235371	0.928607	1.70882	2.68407
21	-1.0337	0.541176	-0.2747	0.231952	0.934117	1.69685	2.67446
21.0333	-1.04085	0.558904	-0.28775	0.227781	0.933597	1.68485	2.67016
21.0667	-1.04521	0.575815	-0.29076	0.224192	0.926297	1.67748	2.66838
21.1	-1.04477	0.592249	-0.27766	0.221625	0.911657	1.67735	2.66668
21.1333	-1.03863	0.607429	-0.24765	0.219529	0.889515	1.6839	2.66425
21.1667	-1.02737	0.618187	-0.20625	0.216961	0.860572	1.69405	2.66162
21.2	-1.01291	0.61972	-0.16326	0.21337	0.826721	1.70389	2.65941
21.2333	-0.99776	0.608026	-0.12832	0.209013	0.790836	1.7103	2.65698
21.2667	-0.98376	0.582239	-0.1064	0.204664	0.756068	1.71218	2.65242
21.3	-0.97143	0.544941	-0.09616	0.20092	0.724973	1.71071	2.64443
21.3333	-0.96044	0.500031	-0.09204	0.197683	0.699038	1.70808	2.63413
21.3667	-0.95062	0.449589	-0.08879	0.194191	0.678822	1.70605	2.62462
21.4	-0.94243	0.392424	-0.08494	0.189609	0.664428	1.70546	2.61857
21.4333	-0.93666	0.325952	-0.08316	0.183652	0.655814	1.70629	2.61634
21.4667	-0.93414	0.250755	-0.08756	0.176794	0.652672	1.70788	2.61619
21.5	-0.93532	0.174636	-0.10074	0.170002	0.654179	1.70911	2.61558
21.5333	-0.93983	0.112593	-0.12256	0.164239	0.658952	1.70866	2.61302
21.5667	-0.94658	0.081309	-0.15109	0.160213	0.665425	1.70516	2.60908
21.6	-0.9545	0.090704	-0.18411	0.158417	0.672263	1.69774	2.60569
21.6333	-0.96301	0.137755	-0.21975	0.159241	0.678572	1.68634	2.60432
21.6667	-0.97173	0.206784	-0.25595	0.162877	0.683784	1.67183	2.60522
21.7	-0.98016	0.276399	-0.28988	0.169	0.687451	1.65595	2.608
21.7333	-0.98794	0.328961	-0.31822	0.176524	0.689174	1.64111	2.6122
21.7667	-0.99498	0.357076	-0.33814	0.183729	0.688717	1.62967	2.61711
21.8	-1.00125	0.363999	-0.34833	0.188786	0.686104	1.62329	2.62142
21.8333	-1.00667	0.358897	-0.3493	0.190367	0.681598	1.62236	2.62333
21.8667	-1.0114	0.35084	-0.34298	0.187996	0.675579	1.62571	2.62133
21.9	-1.01561	0.345376	-0.33231	0.182005	0.668502	1.63092	2.61524
21.9333	-1.01868	0.345064	-0.32105	0.173236	0.661043	1.63537	2.60661
21.9667	-1.0192	0.352014	-0.31335	0.162743	0.654282	1.63716	2.5978
22	-1.01597	0.369225	-0.31279	0.151653	0.649634	1.63605	2.59013
22.0333	-1.00901	0.398865	-0.32091	0.141095	0.648347	1.63359	2.58303
22.0667	-0.99952	0.438808	-0.33653	0.132095	0.650787	1.63197	2.57535
22.1	-0.98934	0.480719	-0.35651	0.125331	0.656033	1.63238	2.56725
22.1333	-0.98048	0.512198	-0.37798	0.120962	0.662154	1.63423	2.5604
22.1667	-0.97448	0.522553	-0.40023	0.118707	0.667098	1.6353	2.55645
22.2	-0.97177	0.508847	-0.42507	0.11818	0.669701	1.63298	2.5553
22.2333	-0.97158	0.478377	-0.45512	0.119264	0.670127	1.62652	2.55483
22.2667	-0.9728	0.445866	-0.49133	0.122145	0.669548	1.61854	2.55225
22.3	-0.97467	0.426844	-0.53146	0.126954	0.669256	1.6136	2.54599
22.3333	-0.9767	0.430926	-0.57043	0.133315	0.669856	1.61491	2.53667
22.3667	-0.97846	0.458481	-0.60221	0.140179	0.670968	1.62177	2.52653
22.4	-0.9797	0.501911	-0.62222	0.146128	0.671555	1.63024	2.51802
22.4333	-0.98083	0.549956	-0.62883	0.149982	0.670559	1.63581	2.51234
22.4667	-0.98262	0.592335	-0.62352	0.151306	0.667387	1.6363	2.50894
22.5	-0.98561	0.622692	-0.60979	0.15044	0.661996	1.63325	2.50607
22.5333	-0.99006	0.639388	-0.59174	0.1481	0.654648	1.63071	2.50208
22.5667	-0.99631	0.644633	-0.57279	0.144856	0.645593	1.63221	2.49609
22.6	-1.0047	0.642637	-0.55519	0.140842	0.634963	1.63821	2.48797
22.6333	-1.01504	0.637419	-0.5401	0.135874	0.622873	1.64636	2.47848
22.6667	-1.02648	0.631286	-0.52801	0.129758	0.609612	1.65366	2.46969
22.7	-1.03789	0.62493	-0.51906	0.122503	0.595758	1.65842	2.4645
22.7333	-1.04817	0.619234	-0.51296	0.114294	0.582148	1.66069	2.46485
22.7667	-1.05645	0.617235	-0.50885	0.105342	0.569746	1.66135	2.47029
22.8	-1.06237	0.624099	-0.5055	0.09583	0.559418	1.66082	2.47802
22.8333	-1.06623	0.644191	-0.50202	0.086069	0.551714	1.6588	2.48452
22.8667	-1.06823	0.676739	-0.4986	0.076679	0.546646	1.6553	2.48772
22.9	-1.06783	0.713422	-0.49669	0.068616	0.54369	1.6515	2.48788
22.9333	-1.06386	0.7405	-0.49804	0.062918	0.542076	1.6493	2.48682
22.9667	-1.05562	0.745073	-0.50331	0.060267	0.541274	1.65002	2.48626
23	-1.04363	0.721991	-0.51122	0.060672	0.541334	1.65324	2.48668
23.0333	-1.02985	0.677191	-0.51908	0.063444	0.542792	1.65677	2.48728
23.0667	-1.01705	0.625607	-0.52451	0.06747	0.546069	1.65834	2.48722
23.1	-1.0076	0.585239	-0.52691	0.071541	0.550795	1.65754	2.48676
23.1333	-1.00249	0.570914	-0.52785	0.074542	0.555559	1.65619	2.48705
23.1667	-1.00136	0.590344	-0.53007	0.07552	0.558376	1.65676	2.48904
23.2	-1.00317	0.64284	-0.53584	0.073845	0.557688	1.66054	2.49285
23.2333	-1.00692	0.719756	-0.54591	0.069461	0.553267	1.66688	2.49794
23.2667	-1.01196	0.806165	-0.5593	0.063179	0.5464	1.67324	2.50385
23.3	-1.01804	0.884266	-0.57407	0.056634	0.5392	1.67624	2.51097
23.3333	-1.02498	0.938533	-0.58823	0.051766	0.533472	1.67371	2.52062
23.3667	-1.0324	0.961113	-0.60039	0.050051	0.529823	1.66608	2.53414
23.4	-1.03997	0.954613	-0.60984	0.051855	0.527586	1.65566	2.55201
23.4333	-1.04766	0.930147	-0.61611	0.056284	0.525546	1.64493	2.5735
23.4667	-1.05561	0.901225	-0.61853	0.061567	0.522904	1.63573	2.59671
23.5	-1.06388	0.876816	-0.61609	0.065766	0.51988	1.62921	2.61907
23.5333	-1.07235	0.857563	-0.60794	0.067383	0.517528	1.62579	2.63861
23.5667	-1.08074	0.836965	-0.59457	0.065713	0.517	1.62534	2.65468
23.6	-1.08838	0.806062	-0.57848	0.060909	0.518714	1.62772	2.66748
23.6333	-1.09468	0.758192	-0.56392	0.053904	0.521987	1.63316	2.67693
23.6667	-1.09961	0.691203	-0.55503	0.046207	0.525297	1.64175	2.68218
23.7	-1.10366	0.607158	-0.55336	0.039545	0.527019	1.6524	2.68223
23.7333	-1.10706	0.511404	-0.55648	0.035343	0.526165	1.66237	2.67723
23.7667	-1.10919	0.41244	-0.55883	0.034197	0.522682	1.66787	2.66939
23.8	-1.1087	0.322241	-0.55485	0.035664	0.517215	1.6656	2.66254
23.8333	-1.10428	0.255337	-0.54226	0.03854	0.510547	1.65425	2.6598
23.8667	-1.09548	0.225399	-0.52351	0.041496	0.503206	1.63573	2.66048
23.9	-1.08324	0.240176	-0.50425	0.043738	0.495482	1.61508	2.65946
23.9333	-1.06967	0.297347	-0.48982	0.04526	0.487774	1.59814	2.6506
23.9667	-1.05702	0.384042	-0.48235	0.046573	0.480864	1.58866	2.63138
24	-1.04662	0.480817	-0.48015	0.048098	0.475731	1.58684	2.60486
24.0333	-1.03859	0.568327	-0.47973	0.049667	0.472945	1.58971	2.57825
24.0667	-1.03242	0.633426	-0.47854	0.050478	0.472041	1.59257	2.55962
24.1	-1.02771	0.671904	-0.47649	0.049563	0.471396	1.59114	2.55362
24.1333	-1.02455	0.687328	-0.47531	0.046406	0.468828	1.58368	2.55875
24.1667	-1.0234	0.687394	-0.47663	0.041206	0.462602	1.57146	2.56832
24.2	-1.0246	0.679963	-0.48045	0.034657	0.452206	1.55747	2.57472
24.2333	-1.02765	0.670316	-0.48535	0.027378	0.43846	1.54478	2.57317
24.2667	-1.03111	0.660058	-0.49011	0.019469	0.422913	1.53544	2.56238
24.3	-1.03353	0.647511	-0.49525	0.010534	0.407078	1.52968	2.54326
24.3333	-1.0344	0.629241	-0.50321	5.67e-06	0.391957	1.52563	2.51785
24.3667	-1.03428	0.602408	-0.51687	-0.01244	0.378067	1.52009	2.48851
24.4	-1.03421	0.567316	-0.53754	-0.02676	0.365689	1.51046	2.4574
24.4333	-1.03519	0.528999	-0.56389	-0.04261	0.354997	1.4965	2.42692
24.4667	-1.03773	0.496678	-0.5925	-0.05961	0.345894	1.48058	2.40036
24.5	-1.04152	0.480661	-0.61938	-0.07741	0.33782	1.46625	2.38088
24.5333	-1.0457	0.48778	-0.64148	-0.09564	0.329866	1.45657	2.36932
24.5667	-1.04965	0.517691	-0.65713	-0.11383	0.32133	1.45289	2.36325
24.6	-1.05343	0.562239	-0.66549	-0.13128	0.312299	1.45417	2.35837
24.6333	-1.05726	0.608477	-0.66592	-0.14707	0.303843	1.4579	2.35123
24.6667	-1.06072	0.64384	-0.65788	-0.16019	0.297497	1.46206	2.3414
24.7	-1.0624	0.660727	-0.64175	-0.16977	0.294374	1.46614	2.33159
24.7333	-1.06057	0.658321	-0.61963	-0.17539	0.294458	1.47045	2.32574
24.7667	-1.0543	0.641301	-0.59546	-0.17733	0.296519	1.47488	2.32615
24.8	-1.04425	0.616838	-0.57376	-0.17668	0.298706	1.47809	2.33152
24.8333	-1.0326	0.591912	-0.55791	-0.17496	0.299369	1.47784	2.33713
24.8667	-1.02211	0.572044	-0.54894	-0.17367	0.297654	1.47238	2.33728
24.9	-1.015	0.561235	-0.54595	-0.17372	0.293589	1.46195	2.32855
24.9333	-1.01201	0.562071	-0.54768	-0.17526	0.287772	1.44869	2.3117
24.9667	-1.01239	0.575339	-0.5543	-0.17791	0.280985	1.4352	2.29126
25	-1.01472	0.599403	-0.56776	-0.18118	0.273977	1.42324	2.27306
25.0333	-1.0179	0.630196	-0.59036	-0.18489	0.267495	1.4131	2.26108
25.0667	-1.02167	0.662275	-0.62233	-0.18915	0.26239	1.40385	2.25583
25.1	-1.02634	0.6905	-0.66005	-0.19416	0.259578	1.39449	2.25487
25.1333	-1.03229	0.711297	-0.69639	-0.19975	0.259847	1.38523	2.25472
25.1667	-1.03956	0.722866	-0.72323	-0.20507	0.263574	1.37715	2.25278
25.2	-1.04774	0.724448	-0.73489	-0.2086	0.270595	1.37081	2.24855
25.2333	-1.05625	0.715466	-0.73042	-0.20848	0.280287	1.36569	2.24392
25.2667	-1.06463	0.695445	-0.71383	-0.20325	0.29188	1.36061	2.24173
25.3	-1.07275	0.665055	-0.69213	-0.19259	0.304758	1.35459	2.2436
25.3333	-1.08056	0.62787	-0.67255	-0.17773	0.318586	1.34749	2.2487
25.3667	-1.08793	0.591554	-0.66013	-0.16132	0.333201	1.3402	2.25449
25.4	-1.09464	0.566949	-0.65652	-0.14657	0.348421	1.33382	2.2586
25.4333	-1.10046	0.564389	-0.66023	-0.13619	0.364011	1.32874	2.26032
25.4667	-1.10495	0.588322	-0.66792	-0.13145	0.379894	1.32451	2.26096
25.5	-1.1074	0.633114	-0.67604	-0.13206	0.396413	1.32054	2.26302
25.5333	-1.10697	0.683145	-0.6822	-0.13662	0.414227	1.3169	2.26899
25.5667	-1.10319	0.718353	-0.68544	-0.14357	0.433732	1.31449	2.27949
25.6	-1.09635	0.723148	-0.68579	-0.1518	0.454275	1.31445	2.29212
25.6333	-1.08737	0.694077	-0.68358	-0.1606	0.473801	1.31678	2.30292
25.6667	-1.07748	0.641775	-0.67908	-0.16911	0.489397	1.32	2.30936
25.7	-1.06768	0.585902	-0.67304	-0.17562	0.498526	1.32212	2.31142
25.7333	-1.05844	0.545878	-0.66717	-0.17758	0.500269	1.32177	2.31054
25.7667	-1.04981	0.532588	-0.66407	-0.17254	0.495761	1.31837	2.30852
25.8	-1.04205	0.545317	-0.66614	-0.15955	0.487495	1.31215	2.30673
25.8333	-1.03594	0.574475	-0.67429	-0.14023	0.477971	1.30432	2.30513
25.8667	-1.03243	0.607501	-0.68749	-0.1186	0.468651	1.29701	2.30237
25.9	-1.03211	0.634134	-0.70359	-0.09951	0.459811	1.29277	2.2974
25.9333	-1.03487	0.648716	-0.72091	-0.08651	0.451185	1.29408	2.2907
25.9667	-1.04	0.649696	-0.73903	-0.08032	0.442709	1.30278	2.28341
26	-1.04658	0.63808	-0.75812	-0.07886	0.434676	1.31904	2.27595
26.0333	-1.05406	0.616477	-0.77745	-0.07876	0.427362	1.34031	2.26799
26.0667	-1.06249	0.589102	-0.7944	-0.07737	0.420559	1.36169	2.25936
26.1	-1.07194	0.561622	-0.80527	-0.07384	0.413608	1.37834	2.25007
26.1333	-1.08206	0.539875	-0.80735	-0.06896	0.405876	1.38806	2.23978
26.1667	-1.09215	0.527498	-0.80107	-0.06386	0.397378	1.39199	2.22827
26.2	-1.10171	0.523984	-0.79033	-0.05896	0.389037	1.39272	2.21616
26.2333	-1.11057	0.524815	-0.78088	-0.05386	0.382411	1.39201	2.20415
26.2667	-1.11882	0.52419	-0.77766	-0.04817	0.379051	1.39022	2.1917
26.3	-1.12674	0.518915	-0.78279	-0.04257	0.379824	1.38725	2.17758
26.3333	-1.13446	0.511314	-0.79499	-0.03922	0.38449	1.38363	2.1617
26.3667	-1.14143	0.509348	-0.81054	-0.04094	0.391667	1.38102	2.14588
26.4	-1.14618	0.523637	-0.82491	-0.04977	0.399149	1.38164	2.13295
26.4333	-1.14687	0.562515	-0.83422	-0.06575	0.404572	1.38649	2.12533
26.4667	-1.14229	0.627492	-0.83637	-0.08653	0.406233	1.39392	2.124
26.5	-1.13254	0.711322	-0.83162	-0.10808	0.403825	1.40033	2.12799
26.5333	-1.11887	0.799818	-0.82241	-0.12605	0.398594	1.40252	2.13444
26.5667	-1.10312	0.876654	-0.81224	-0.13711	0.39267	1.39963	2.13946
26.6	-1.0875	0.928866	-0.80386	-0.13999	0.387875	1.39369	2.1398
26.6333	-1.07407	0.950398	-0.79772	-0.13583	0.384695	1.38828	2.13435
26.6667	-1.06435	0.942249	-0.79182	-0.12786	0.382051	1.38673	2.12427
26.7	-1.05904	0.909938	-0.78326	-0.12033	0.378003	1.39074	2.11232
26.7333	-1.05835	0.860467	-0.77037	-0.11706	0.370794	1.39965	2.10185
26.7667	-1.06195	0.800921	-0.7538	-0.12012	0.359669	1.41004	2.09556
26.8	-1.06905	0.739173	-0.7355	-0.12915	0.345076	1.41708	2.09442
26.8333	-1.0786	0.684924	-0.71637	-0.14191	0.328488	1.41727	2.09738
26.8667	-1.08967	0.648606	-0.6945	-0.15545	0.312081	1.41081	2.10183
26.9	-1.10143	0.637439	-0.66555	-0.16755	0.298456	1.40156	2.10454
26.9333	-1.11289	0.650916	-0.62525	-0.17739	0.290194	1.39471	2.10307
26.9667	-1.12283	0.679544	-0.57241	-0.1853	0.289142	1.39382	2.09668
27	-1.13049	0.709138	-0.51049	-0.19193	0.295616	1.39871	2.08629
27.0333	-1.13611	0.728956	-0.44687	-0.19744	0.307985	1.40536	2.07379
27.0667	-1.1409	0.738518	-0.39055	-0.20131	0.323066	1.40829	2.06165
27.1	-1.14644	0.748095	-0.34932	-0.20277	0.33732	1.40424	2.05268
27.1333	-1.15358	0.771787	-0.32758	-0.20136	0.348261	1.39414	2.0495
27.1667	-1.16153	0.816998	-0.325	-0.19715	0.355295	1.38176	2.05368
27.2	-1.16788	0.876979	-0.33649	-0.19062	0.359563	1.37083	2.06461
27.2333	-1.16984	0.931465	-0.35365	-0.1822	0.362919	1.36368	2.07942
27.2667	-1.16584	0.955559	-0.3678	-0.17204	0.366723	1.36145	2.09398
27.3	-1.15622	0.931871	-0.37351	-0.16011	0.371158	1.36441	2.10431
27.3333	-1.1429	0.859131	-0.37071	-0.14652	0.375377	1.37133	2.10749
27.3667	-1.12853	0.752828	-0.36415	-0.13182	0.378276	1.37907	2.10245
27.4	-1.11547	0.638073	-0.3603	-0.11703	0.379313	1.38384	2.09033
27.4333	-1.1052	0.538863	-0.36361	-0.10331	0.378838	1.38352	2.07415
27.4667	-1.0983	0.469074	-0.37442	-0.09151	0.377771	1.37934	2.05765
27.5	-1.09479	0.428863	-0.38956	-0.08187	0.376872	1.37539	2.04401
27.5333	-1.09443	0.40749	-0.40493	-0.07395	0.376152	1.37608	2.0348
27.5667	-1.09676	0.390701	-0.41818	-0.06686	0.374821	1.38318	2.02964
27.6	-1.101	0.368915	-0.4296	-0.05961	0.371862	1.39467	2.02638
27.6333	-1.10616	0.342038	-0.44108	-0.05142	0.366819	1.40668	2.0223
27.6667	-1.1113	0.318545	-0.45424	-0.04181	0.360283	1.41635	2.01566
27.7	-1.11576	0.309614	-0.46911	-0.0307	0.353729	1.42327	2.00655
27.7333	-1.11943	0.321884	-0.4841	-0.01831	0.348808	1.42887	1.99651
27.7667	-1.12294	0.353088	-0.49691	-0.0053	0.346601	1.43471	1.98734
27.8	-1.1274	0.392896	-0.5054	0.007192	0.347192	1.44093	1.97996
27.8333	-1.13369	0.42806	-0.50786	0.017567	0.349803	1.4463	1.97436
27.8667	-1.14185	0.448506	-0.50298	0.024147	0.353346	1.44989	1.97025
27.9	-1.15074	0.450855	-0.48995	0.025761	0.357018	1.45189	1.96755
27.9333	-1.1584	0.437873	-0.46915	0.022425	0.360657	1.45267	1.96663
27.9667	-1.1626	0.414943	-0.4432	0.015648	0.364659	1.45188	1.96826
28	-1.16171	0.386423	-0.41721	0.00813	0.369546	1.44855	1.97299
28.0333	-1.15536	0.354251	-0.39758	0.002791	0.375452	1.44168	1.98039
28.0667	-1.1446	0.319149	-0.38969	0.001619	0.381843	1.43056	1.98936
28.1	-1.13153	0.282902	-0.39575	0.004841	0.387615	1.41534	1.99889
28.1333	-1.1184	0.249452	-0.4144	0.010973	0.39152	1.39741	2.00829
28.1667	-1.10682	0.223604	-0.44206	0.01767	0.392677	1.37902	2.0166
28.2	-1.0975	0.207956	-0.47525	0.022866	0.390849	1.36261	2.02211
28.2333	-1.09068	0.200237	-0.51202	0.025615	0.386388	1.35018	2.02271
28.2667	-1.08639	0.193241	-0.55178	0.026178	0.379905	1.34253	2.01696
28.3	-1.08467	0.177862	-0.59409	0.025508	0.371907	1.33831	2.00512
28.3333	-1.08581	0.14763	-0.63745	0.024543	0.362621	1.33449	1.98969
28.3667	-1.09022	0.101915	-0.67928	0.023737	0.352049	1.32794	1.97511
28.4	-1.09789	0.046052	-0.71677	0.023056	0.340149	1.31715	1.96586
28.4333	-1.10799	-0.01117	-0.74786	0.022276	0.32705	1.30317	1.96396
28.4667	-1.1192	-0.06046	-0.77162	0.021272	0.31318	1.28902	1.96805
28.5	-1.13016	-0.09365	-0.78798	0.020158	0.299304	1.27775	1.97489
28.5333	-1.1396	-0.10392	-0.79729	0.019192	0.286439	1.27092	1.98133
28.5667	-1.14662	-0.08622	-0.80014	0.018573	0.275598	1.26823	1.98563
28.6	-1.15121	-0.039	-0.79747	0.018157	0.267443	1.26801	1.98808
28.6333	-1.1544	0.033435	-0.79064	0.017242	0.261979	1.26827	1.99039
28.6667	-1.15766	0.119938	-0.78138	0.01456	0.258483	1.26847	1.9942
28.7	-1.1624	0.204794	-0.77168	0.008675	0.255687	1.26993	1.99994
28.7333	-1.16946	0.27271	-0.76353	-0.00129	0.252274	1.27442	2.00668
28.7667	-1.17833	0.314002	-0.75852	-0.01492	0.247389	1.28201	2.01243
28.8	-1.18666	0.326926	-0.75718	-0.03034	0.241076	1.29052	2.01526
28.8333	-1.19114	0.316173	-0.7584	-0.04477	0.234362	1.29682	2.01493
28.8667	-1.18927	0.289126	-0.7594	-0.05575	0.228916	1.29868	2.01349
28.9	-1.18069	0.252728	-0.75674	-0.06219	0.226323	1.29568	2.014
28.9333	-1.16726	0.212612	-0.74789	-0.06477	0.227225	1.28888	2.01874
28.9667	-1.1523	0.173935	-0.73257	-0.06528	0.230734	1.28026	2.02789
29	-1.13924	0.141911	-0.71288	-0.06558	0.234515	1.27175	2.03901
29.0333	-1.13015	0.120784	-0.69193	-0.06665	0.235634	1.26465	2.04809
29.0667	-1.12495	0.11202	-0.67214	-0.06827	0.231799	1.25971	2.05244
29.1	-1.12224	0.113494	-0.65416	-0.06947	0.222431	1.25726	2.05323
29.1333	-1.12076	0.120869	-0.6376	-0.06919	0.20895	1.2564	2.05482
29.1667	-1.12026	0.130272	-0.62273	-0.06677	0.194151	1.25452	2.06154
29.2	-1.1212	0.140143	-0.61185	-0.06214	0.181036	1.24876	2.0748
29.2333	-1.12388	0.150818	-0.60895	-0.05575	0.171655	1.23798	2.09223
29.2667	-1.12793	0.162358	-0.61763	-0.04845	0.166498	1.22323	2.10955
29.3	-1.13258	0.172604	-0.6387	-0.04122	0.164568	1.2069	2.12374
29.3333	-1.13719	0.177191	-0.66928	-0.03477	0.163958	1.19166	2.13477
29.3667	-1.14142	0.171399	-0.70406	-0.02912	0.162712	1.17942	2.14467
29.4	-1.14514	0.152365	-0.73794	-0.02328	0.159551	1.17027	2.15519
29.4333	-1.1484	0.12023	-0.76823	-0.01554	0.154314	1.16295	2.16568
29.4667	-1.15121	0.078156	-0.79493	-0.00428	0.147881	1.15626	2.17319
29.5	-1.15331	0.031982	-0.81926	0.01089	0.141634	1.14959	2.17478
29.5333	-1.15426	-0.01022	-0.84174	0.028434	0.136667	1.14247	2.16986
29.5667	-1.15356	-0.03941	-0.86129	0.044995	0.133159	1.1344	2.16028
29.6	-1.15064	-0.04854	-0.8761	0.056492	0.130278	1.12526	2.14883
29.6333	-1.14475	-0.03614	-0.88524	0.059749	0.126676	1.11525	2.13791
29.6667	-1.13519	-0.00808	-0.88977	0.053903	0.121305	1.10454	2.1292
29.7	-1.12177	0.024893	-0.89245	0.040877	0.114031	1.09308	2.12409
29.7333	-1.10543	0.053102	-0.89623	0.024628	0.105716	1.08098	2.12377
29.7667	-1.08822	0.073538	-0.90284	0.009475	0.09769	1.06905	2.12841
29.8	-1.07252	0.090916	-0.9122	-0.00168	0.090922	1.05889	2.13636
29.8333	-1.05987	0.113174	-0.92269	-0.00835	0.085353	1.05187	2.14471
29.8667	-1.05033	0.144699	-0.93213	-0.01232	0.079835	1.048	2.15079
29.9	-1.04286	0.182455	-0.93838	-0.01642	0.072665	1.04622	2.15329
29.9333	-1.03615	0.217819	-0.93994	-0.02309	0.062491	1.04536	2.15267
29.9667	-1.02917	0.242416	-0.9362	-0.03335	0.04906	1.0447	2.15048
30	-1.02163	0.253329	-0.92762	-0.04661	0.033392	1.04389	2.14793
30.0333	-1.01415	0.253833	-0.91576	-0.06127	0.017304	1.04269	2.14509
30.0667	-1.00794	0.249603	-0.90287	-0.07547	0.001703	1.04093	2.14141
30.1	-1.00388	0.243773	-0.8913	-0.08769	-0.00952	1.03867	2.13637
30.1333	-1.00199	0.234778	-0.883	-0.09693	-0.01885	1.03626	2.1298
