# Supplementary material for: Induction of a torpor-like hypothermic and hypometabolic state in rodents by ultrasound
Source: Nat Metab. 2023 May 25;5(5):789–803. doi: 10.1038/s42255-023-00804-z (PMC10229429; doi:10.1038/s42255-023-00804-z)
Supplement: Source Data Fig. 6 — Statistical Source Data. [file 42255_2023_804_MOESM8_ESM.xlsx]

## Sheet: Fig6.B
Fos+ cell (%)
TRPM (+)	TRPM (-)
19.95	3.5
54.6	1.6
26.75	0.5
8.8	2.4
p value (ttest)
0.0400454

## Sheet: Fig6. E
Time (min)	TBAT( TRPM2)								TBAT(Sham)						Max ΔTBAT
0.166667	0.253956	-0.675556	0.141759	0.441534	0.635986	0.181793	0.476792		0.0756552	0.35355	0.045233	0.031014	0.971779		TBAT( TRPM2KD)	TBAT(Sham)
0.333333	0.229197	-0.685963	0.27163	0.315645	0.484282	0.187932	0.543422		-0.00071514	0.364513	-0.38199	0.390514	0.770927		-2.62	-2.31
0.5	0.230341	-0.693556	0.285241	0.356627	0.349875	0.184527	0.491422		0.166618	0.381291	-0.41071	0.093663	0.776927		-2.67	-3.53
0.666667	0.2779	-0.665944	0.259185	0.313497	0.318282	0.146923	0.448162		0.365433	0.426143	-0.26634	0.061329	0.765483		-2.52	-3.62
0.833333	0.300197	-0.650667	0.30213	0.29696	0.464041	0.144108	0.414996		0.522081	0.121513	-0.24534	-0.46973	0.65865		-2.03	-4.51
1	0.228604	-0.64513	0.313296	0.223219	0.622875	0.0939786	0.461681		0.496748	0.177291	-0.13767	-0.60963	0.593057		-3.37	-3.73
1.16667	0.314474	-0.6985	0.198963	-0.341207	0.581986	0.0630157	0.578588		0.435618	0.140735	-0.61016	-0.66823	0.481168		-0.16
1.33333	0.436493	-0.704481	0.121556	-0.217207	0.633764	0.0186453	0.634144		-0.486993	0.22742	-0.22741	-0.71178	0.222872		-1.21
1.5	0.5009	-0.79787	0.0580741	-0.142503	0.828338	-0.0199103	0.676348		-0.492048	0.196402	-0.73512	-0.9316	0.128835
1.66667	0.582585	-0.871796	0.0879815	-0.121429	0.788615	0.00657123	0.69457		-0.330863	0.546531	-1.22421	-1.5421	0.095131		p value (ttest)
1.83333	0.709048	-0.919759	0.0214444	-0.0954658	0.497708	0.0552379	0.619144		-0.270178	0.951569	-1.3859	-0.96843	0.024816		0.0283072
2	0.851141	-0.961315	-0.0563333	-0.106077	0.466356	0.0464046	0.525644		-0.101123	0.590328	-1.29849	-0.84243	-0.11685
2.16667	0.814493	-0.962648	0.206167	0.549349	0.495412	0.0409416	0.460125		-0.166548	0.282365	-1.03332	-0.70162	-1.00976
2.33333	0.870548	-1.02333	0.209056	0.621405	0.552171	0.0566453	0.454829		0.791507	0.013198	-0.91086	-0.72874	-1.07017
2.5	0.64403	-0.978093	-0.133685	0.577053	0.370689	0.029812	0.482681		0.814303	0.004291	-0.28625	-0.11558	-1.31983
2.66667	0.550011	-0.96787	-0.251074	0.55433	0.274023	-0.0384658	0.355366		0.7151	-0.06243	0.089752	0.395348	-1.41168
2.83333	0.550919	-0.92813	-0.440333	0.605627	0.441134	-0.0857251	0.453977		0.668063	-0.29921	-0.02358	0.172625	-1.50246
3	0.66066	-0.981407	-0.389352	0.701164	0.311171	-0.0326695	0.394681		0.396877	0.13805	-0.36536	-0.23963	-1.34272
3.16667	0.725326	-1.05424	-0.54813	0.643164	0.307301	-0.0409473	0.320996		0.399729	0.321365	-0.20208	-0.28821	-0.50202
3.33333	0.0236595	-1.07065	-0.654796	0.560423	0.314578	-0.0314473	0.271792		0.339989	0.327476	-0.8253	-0.4138	-0.10213
3.5	0.286919	-1.09378	-0.230685	0.586608	0.261301	0.0486453	0.298292		0.00945153	-0.05212	-0.92256	-0.54863	0.122446
3.66667	0.302623	-1.04928	-0.019463	0.58096	0.328967	0.131182	0.380996		-0.0167522	-0.40651	-0.94358	-0.61437	0.238538
3.83333	0.221734	-1.05685	0.18437	0.497405	0.258912	0.178793	0.440403		0.0233219	-0.62941	-0.60484	-0.60278	0.443594
4	0.187326	-1.03411	0.107185	0.475442	0.270189	0.196368	0.769736		0.244711	-0.88647	-0.49414	-0.21599	0.304853
4.16667	0.2239	-0.919444	0.302444	0.557164	0.360967	0.257442	0.94157		0.394266	-0.9406	-0.53295	-0.09206	0.264427
4.33333	0.846085	-0.91463	-0.133222	0.562886	0.322838	0.281442	1.02475		0.355266	-0.82717	0.027307	-0.20741	0.229205
4.5	0.898326	-0.875148	-0.13713	0.48183	0.486856	0.283868	0.987533		0.28084	-0.48945	0.093585	-0.22676	0.365205
4.66667	0.947511	-0.925185	-0.117796	0.136368	0.525875	0.249886	1.1364		0.156914	-0.3881	0.264807	-0.07241	0.179335
4.83333	1.04644	-0.911056	-0.00559259	0.0907379	0.603264	0.196256	1.23148		0.132396	-0.08039	0.279844	-0.45156	-0.0047
5	0.982956	-0.887463	0.181944	0.0442194	0.66393	0.163182	1.13592		0.151896	-0.58821	0.531604	-0.45728	-0.05278
5.16667	0.892734	-0.869593	0.0768148	-0.0462436	0.562893	0.163405	1.08566		0.148174	-0.69297	0.507104	-0.61989	-0.44461
5.33333	0.872104	-0.807778	0.58863	-0.0640028	0.577764	0.175923	1.00905		0.172877	-0.98345	0.488215	-0.30752	-0.53198
5.5	0.826271	-0.646759	0.615907	0.00368234	0.556282	0.136182	1.08488		0.192248	-1.09038	0.194863	-0.34906	-0.60905
5.66667	0.769048	-0.565185	0.507222	0.272442	0.381967	0.148497	1.07583		0.362007	-1.97249	0.211289	-0.50117	-0.53691
5.83333	0.580326	-0.450556	0.412796	0.28833	0.400597	0.151775	1.06001		0.417729	-2.24717	0.14453	-0.02178	-0.89363
6	0.577641	-0.320815	0.356704	0.284868	0.393893	0.118645	1.08735		0.365359	-1.62439	0.156937	0.162811	-0.62524
6.16667	0.5759	-0.246685	0.400722	0.393997	0.571171	0.0506638	1.17824		0.2921	-1.27656	0.286048	0.026163	-0.36844
6.33333	0.486197	-0.0991481	0.515704	0.441627	0.623004	0.009849	1.23485		0.335285	-1.05108	-0.09553	-0.01797	-0.24548
6.5	0.434993	-0.0772222	0.454333	0.393386	0.741208	-0.0183362	1.33448		0.622155	-1.15789	-0.42679	0.037274	-0.208
6.66667	0.473789	-0.00585185	0.244019	0.48909	1.06025	-0.0483362	1.36983		0.399952	-0.17732	-0.5143	0.080811	-0.10628
6.83333	0.505771	0.00907407	0.2345	0.439905	1.07382	-0.096114	1.4564		0.354359	-0.01451	-0.4438	-0.03171	0.307298
7	0.464123	0.0587963	0.182741	0.393849	1.31158	-0.126929	1.47542		0.369063	-0.29565	-0.48899	-0.22589	0.053872
7.16667	0.445641	0.138981	0.256759	0.268256	1.30362	-0.132762	1.45035		0.455748	-0.35797	-0.65864	0.149903	0.307335
7.33333	0.551919	0.125556	0.279167	0.232405	1.37717	-0.167484	1.48477		0.474248	-0.31914	-0.33132	0.379625	0.088816
7.5	0.584808	0.115907	0.258611	0.293386	1.22493	-0.175614	1.362		0.43047	0.027291	0.19877	0.368477	0.197631
7.66667	0.395511	0.11287	0.530667	0.289849	1.1493	-0.190892	1.38205		0.637248	0.210031	0.245418	0.466088	0.03552
7.83333	0.344197	0.11163	0.694407	0.335386	1.0665	-0.202947	1.19922		0.337674	0.197809	0.217418	0.6032	0.014464
8	0.273974	0.0785	0.833352	0.389516	0.968949	-0.194373	1.06787		0.156785	0.347476	0.250641	0.179422	-0.03059
8.16667	0.328567	0.0279444	0.802759	0.433442	0.887838	-0.168503	0.915162		0.0826923	0.405865	-0.03888	-0.18124	-0.08718
8.33333	-0.241063	0.0179444	0.531333	0.43459	0.74093	-0.174021	0.904144		-0.118474	0.556291	-0.1959	-0.5765	-0.12498
8.5	-0.239322	-0.0132593	0.618333	0.354182	0.813597	-0.183892	0.897014		-0.191567	0.417531	-0.44132	-0.26274	-0.67829
8.66667	-0.0533405	0.0314074	0.677407	0.348886	0.823004	-0.184966	0.784107		-0.193752	0.261309	-0.75906	-0.42771	-0.48704
8.83333	0.0686781	0.0374259	0.605407	0.328479	0.875708	-0.17167	0.814662		-0.0297151	0.495976	-0.74219	-0.6658	-0.39755
9	0.195011	0.0735	0.363815	0.214534	0.905134	-0.198892	0.889199		0.169655	0.53818	-0.83641	-0.09352	-0.44211
9.16667	0.196845	0.0587222	0.223741	0.189645	0.92306	-0.246966	0.955718		0.273452	0.557069	-0.79556	-0.04469	-0.55181
9.33333	0.849993	0.0635741	0.371907	0.141386	0.84356	-0.25467	0.833662		0.380581	0.207735	-0.61617	0.3802	-0.2217
9.5	0.924993	0.0769444	0.266407	0.144849	0.834023	-0.272336	0.734329		0.55384	0.259365	-0.45397	0.308588	0.412964
9.66667	1.00555	0.0215	0.245907	0.0929786	0.819597	-0.296707	0.809125		0.225748	0.357124	-0.10712	0.453533	0.364557
9.83333	1.01272	-0.0180926	0.265444	0.12396	0.957393	-0.371836	0.830551		0.284266	0.26518	-0.08108	0.450459	0.255224
10	1.05927	-0.0721111	0.392056	0.259682	0.902486	-0.357595	0.823903		0.290692	0.447569	-0.05532	0.04307	0.551372
10.1667	1.09331	-0.0833519	0.372833	0.284293	0.793726	-0.421947	0.854699		0.174396	0.34105	-0.09558	0.266422	0.597575
10.3333	1.03666	-0.271926	0.320574	0.296127	0.814764	-0.454966	0.940977		0.21897	0.531791	-0.13867	0.252959	0.516724
10.5	0.970697	-0.441944	0.328944	0.367997	0.820856	-0.465799	1.08683		0.181803	0.483439	0.048363	0.247181	0.318705
10.6667	0.949845	-0.432926	0.241685	0.408627	0.623967	-0.480744	0.995996		0.354377	0.494606	0.049604	0.433625	0.327687
10.8333	0.980308	-0.432963	0.127981	0.386534	0.393541	-0.45354	0.908218		0.0177478	0.552624	-0.03841	0.517237	0.530964
11	1.02033	-0.396111	0.0453889	0.298682	0.235689	-0.494707	0.832459		0.00526634	0.524846	-0.96375	0.716088	0.576038
11.1667	1.02507	-0.389907	0.0121296	0.256442	0.161504	-0.461318	0.808977		0.115711	0.437883	-0.57173	0.677385	0.810187
11.3333	1.03383	-0.217037	-0.00688889	0.324034	0.279152	-0.472966	0.737811		0.124674	0.129994	-0.53882	0.433514	0.894038
11.5	1.0349	-0.018537	-0.0668889	0.303756	0.120949	-0.496558	0.679755		0.171803	0.170217	-0.57591	0.183885	0.886427
11.6667	1.01818	-0.0240185	-0.135019	0.313645	0.257671	-0.515447	0.707551		0.346729	-0.1226	-0.60799	0.040848	0.94352
11.8333	1.03457	-0.0179444	-0.201315	0.23396	0.217264	-0.540021	0.795366		0.712563	-0.09504	-0.48771	-0.04904	0.982853
12	0.996604	-0.0341481	-0.128296	0.277923	0.287115	-0.526225	0.84744		0.722914	-0.44412	0.46777	-0.08449	0.853224
12.1667	0.979493	-0.0256667	-0.0317037	0.308127	-0.285588	-0.569503	0.785644		0.651433	-0.30271	0.3559	-0.2478	0.82715
12.3333	1.00396	-0.058537	0.0461667	0.252238	-0.343385	-0.59154	0.740107		0.732729	-0.01791	0.4314	-0.21617	0.617464
12.5	1.02553	-0.0971481	0.173333	0.233756	-0.255348	-0.614207	0.595144		0.704896	-0.00604	0.095881	-0.09391	0.456001
12.6667	1.02925	-0.0810926	0.327389	0.198219	-0.318755	-0.647781	0.563477		0.657229	0.281976	0.0884	-0.14582	0.169557
12.8333	0.973178	-0.106315	0.366463	0.281016	-0.0948105	-0.645651	0.488829		0.695914	0.121161	0.015437	-0.13832	0.076946
13	0.935048	-0.115833	0.374407	0.243293	-0.00440313	-0.657836	0.424514		0.385711	0.425661	-0.36769	-0.323	0.028316
13.1667	0.894456	-0.0878148	0.420537	0.266108	0.644301	-0.670744	0.424755		0.329211	0.426143	-0.29408	-0.07336	-0.20374
13.3333	0.840104	-0.245574	0.283148	0.242608	0.645893	-0.69354	0.474292		0.206563	0.333494	-0.3098	-0.09267	-0.19492
13.5	0.845289	-0.234704	0.131556	0.237034	0.464078	-0.736577	0.564033		0.242729	0.318772	0.033011	0.104051	-0.03357
13.6667	0.847623	-0.241444	-0.0184259	0.279016	0.381578	-0.738892	0.498699		0.267026	-0.17699	-0.01943	-0.50999	-0.07742
13.8333	0.911363	-0.17013	-0.00790741	0.268275	0.12843	-0.812818	0.54107		0.133785	-0.25593	-0.05479	-0.25839	0.007279
14	0.953197	-0.137685	-0.0101852	0.300164	-0.0114217	-0.881966	0.55194		0.250618	-0.20623	0.210733	-0.06856	0.012853
14.1667	1.01396	-0.1045	-0.0913704	0.290275	-0.18044	-0.932151	0.493125		0.347618	-0.19158	0.265252	-0.29847	0.200057
14.3333	1.0891	0.148	-0.0756296	0.310145	-0.308792	-0.968966	0.484014		0.43734	-0.09158	0.28903	-0.06749	0.24502
14.5	1.06875	0.191222	-0.160685	0.303238	-0.190125	-0.960892	0.550625		0.352785	-0.13654	0.298048	-0.42656	0.287872
14.6667	1.0982	0.205741	-0.168944	0.286256	-0.0689217	-1.02874	0.610366		0.20684	0.064846	0.2594	-0.52519	0.568575
14.8333	1.07777	0.2125	-0.0614074	0.292571	0.142634	-0.995336	0.583051		0.0908589	0.034902	0.259844	-0.53241	0.40215
15	1.09879	0.206204	-0.0212037	0.240571	0.202171	-0.998892	0.538422		0.12434	-0.00754	0.286011	-0.6166	0.43552
15.1667	1.05768	0.176296	0.00468519	0.189886	0.429523	-0.958762	0.579996		0.109007	0.009606	0.2349	-0.50886	0.288057
15.3333	0.997641	0.143185	0.0798333	0.198405	0.582412	-0.934725	0.528051		-0.0801596	0.151069	0.002141	-0.70515	0.404409
15.5	0.978085	0.132167	0.228	0.140238	0.633967	-0.92791	0.425292		-0.0879559	0.109661	0.058548	-0.41193	0.132446
15.6667	0.88116	0.122519	0.153333	0.095812	0.597375	-0.86141	0.411607		0.0354515	0.294069	0.117715	0.495514	0.215409
15.8333	0.847771	0.071963	0.0664815	0.0778675	0.475393	-0.870132	0.387903		0.181137	0.533383	0.187122	0.321681	0.208538
16	0.780993	0.0647593	0.00914815	0.0872194	0.483152	-0.873281	0.384681		0.119748	0.546717	0.274715	0.608681	0.043872
16.1667	0.755974	0.0297222	0.0824815	0.13233	0.423301	-0.891577	0.310051		0.0735626	0.32805	0.289048	0.658255	-0.07778
16.3333	0.771697	0.0210556	0.129722	0.13333	0.144171	-0.906373	0.344162		0.216081	0.082513	0.4184	0.793644	-0.1385
16.5	0.800623	-0.0160926	0.0975556	0.15046	0.220134	-0.888873	0.367977		0.310229	-0.16382	0.315511	0.531885	-0.01904
16.6667	0.849734	0.0072037	0.162722	0.158719	0.24006	-0.884095	0.355607		0.348581	-0.06147	0.3544	0.188866	-0.12935
16.8333	0.898974	0.0571852	0.091963	0.160219	0.312745	-0.834818	0.325792		0.477414	-0.1381	0.373604	0.006755	0.022687
17	0.947271	0.0596481	0.0861111	0.155738	0.224819	-0.777225	0.299236		0.594433	-0.13645	0.3439	-0.23126	0.312594
17.1667	0.978419	0.0673333	0.0751852	0.102645	0.277467	-0.711262	0.283014		0.443896	0.057143	0.330437	-0.14515	0.653705
17.3333	0.975289	0.0703333	-0.0514259	0.0629972	0.575282	-0.639873	0.261274		0.447155	0.157643	0.388048	-0.33758	0.401001
17.5	0.962993	0.0801667	-0.0973889	0.053386	0.499708	-0.668058	0.235218		0.392229	0.408143	0.149289	-0.23202	0.409446
17.6667	0.993585	0.104148	-0.0517407	0.0637564	0.539856	-0.683966	0.205885		0.342711	0.30168	0.094178	0.090551	0.235224
17.8333	0.9879	0.0807407	0.040463	0.0887194	0.555689	-0.694429	0.192551		0.18884	0.438031	0.089604	0.280477	0.187113
18	0.968845	0.104778	0.0113889	0.101571	0.662393	-0.603373	0.163218		-0.0156596	0.504328	0.117863	0.355644	0.085353
18.1667	0.992771	0.125148	-0.127056	0.0484046	0.56456	-0.60454	0.152255		0.0791923	0.392865	0.166363	0.306977	-0.12639
18.3333	0.995104	0.12713	0.0325926	0.106442	0.507652	-0.627447	0.111403		0.045896	0.481569	0.2209	0.522848	0.108298
18.5	0.928567	0.131556	0.0277778	0.146571	0.335078	-0.410151	0.104125		-0.227419	0.346217	0.39127	0.459163	0.269113
18.6667	0.923771	0.128611	-0.00996296	0.191442	0.279301	-0.29541	0.0636068		-0.292215	0.249957	0.474252	0.024237	0.550613
18.8333	0.86503	0.0612593	0.120444	0.196405	0.284819	-0.239966	0.000106838		-0.158234	-0.08326	0.459252	-0.29895	0.531964
19	0.801456	0.0115185	0.224944	0.22496	0.290615	-0.306725	-0.0105598		-0.211715	-0.08915	0.477974	-0.24943	-0.13024
19.1667	0.719271	-0.0216852	0.397852	0.339923	0.411301	-0.229984	-0.045245		-0.632086	0.013735	0.4284	-0.26065	0.00365
19.3333	0.639641	-0.0413704	0.316389	0.315293	0.446949	-0.0909473	-0.0733746		-0.590863	0.022235	0.336955	-0.31673	-0.07913
19.5	0.664752	-0.0986296	0.410574	0.315682	0.624041	-0.122614	-0.0785969		-0.297789	0.203587	0.456678	-0.37993	-0.16783
19.6667	0.590974	-0.133481	0.612093	0.312516	0.717467	-0.0953177	-0.0773376		-0.241474	0.346161	0.505659	-0.30582	-0.53954
19.8333	0.583771	-0.101167	0.41213	0.332738	0.715245	-0.0480214	-0.00815242		-0.29853	0.573291	0.548641	0.108737	-0.74554
20	0.61103	-0.0554815	-0.525111	0.330405	0.760967	0.0282564	0.0438476		0.0811367	0.552976	0.483678	0.1422	-0.45372
20.1667	0.638993	0.0025	-0.533278	0.286997	0.778671	-0.00118803	0.0999587		0.578044	0.220235	0.510992	0.109477	-0.87674
20.3333	0.72366	0.0596667	-0.602037	0.267719	0.62243	-0.00979915	0.125662		0.550377	0.203772	0.464011	0.0122	-0.77704
20.5	0.796197	0.160741	-0.785185	0.266182	0.508078	-0.0369103	0.0213476		0.4251	0.238161	0.468881	0.314959	-0.76081
20.6667	0.893511	0.2005	-0.98387	0.211164	0.267745	-0.0673362	0.00114387		0.266489	0.314828	0.472918	0.193903	-0.73552
20.8333	0.944641	0.276444	-0.939611	0.172868	0.0629858	-0.132132	-0.0647265		0.1871	0.159587	0.500233	-0.10102	-0.72811
21	1.0026	0.264481	-0.149278	0.14183	-0.181922	-0.218466	-0.158467		-0.0317522	0.126365	0.629122	-0.11565	-0.75652
21.1667	1.04425	0.244019	-0.406722	0.173812	-0.385255	-0.257262	-0.229819		-0.137437	0.198735	0.691548	-0.06823	-0.39381
21.3333	1.03312	0.207352	-0.507944	0.155386	-0.412959	-0.390707	-0.268838		-0.105271	-0.11314	0.829641	-0.06917	-0.71591
21.5	1.02405	0.170296	-0.408037	0.214127	-0.492922	-0.483114	-0.205393		0.00828486	-0.28397	0.767752	-0.25958	-0.7197
21.6667	0.974993	0.129278	-0.333648	0.272905	-0.484903	-0.561132	-0.204319		0.233248	-0.46026	0.420215	0.132255	-0.67796
21.8333	1.01183	0.0778148	-0.325426	0.267701	-0.539533	-0.597095	-0.217226		0.00409967	-0.22952	0.220381	0.308774	-0.58879
22	0.9159	0.0844259	-0.215241	0.149201	-0.503385	-0.577558	-0.190801		0.113563	-0.40234	0.142752	0.352274	-0.14829
22.1667	0.904474	0.0749074	-0.23263	0.0299972	-0.520736	-0.574151	-0.172838		0.0140626	-0.92123	0.064955	0.006292	-0.23555
22.3333	0.900715	0.101852	-0.0638704	-0.00381766	-0.532959	-0.569021	-0.165949		-0.602623	-0.77821	-0.02532	-0.34826	0.145964
22.5	0.869141	0.0766296	-0.0524074	-0.211244	-0.472533	-0.522077	-0.209393		-0.6114	-0.57054	0.049567	-0.24395	-0.17479
22.6667	0.912048	0.0837222	-0.072037	-0.232521	-0.493459	-0.501725	-0.218689		-0.599456	-0.50525	0.350381	-0.23754	-0.19955
22.8333	0.894937	0.0952963	-0.120833	-0.218484	-0.423088	-0.517114	-0.199319		-0.828974	-0.46989	0.398696	-0.3166	-0.02285
23	0.972937	-0.0157037	-0.180222	-0.117392	-0.494236	-0.552855	-0.166523		-1.13809	-0.36162	0.400492	-0.4548	-0.33417
23.1667	0.976863	-0.0797593	-0.0434074	0.0861453	-0.538774	-0.532058	-0.140245		-1.33134	0.451457	0.363733	-0.19832	-0.15776
23.3333	1.00418	-0.169944	-0.101222	-0.207484	-0.547848	-0.434244	-0.132282		-0.961734	0.766735	0.429826	0.088311	-0.50133
23.5	1.04492	-0.183315	-0.0366667	-0.0348732	-0.617144	-0.324873	-0.038245		-0.858808	0.567069	0.385085	0.019255	-0.21717
23.6667	1.03238	-0.186167	-0.120315	-0.162577	-0.552051	-0.12867	-0.00650427		-1.15238	0.432457	0.307733	0.052625	-0.02431
23.8333	0.990345	-0.176759	-0.0756667	-0.156225	-0.560607	0.103682	0.047292		-0.88966	0.256754	0.373881	0.21494	-0.13348
24	0.949956	-0.0819815	0.0669259	-0.141892	-0.508144	0.22533	0.013292		-0.478623	0.011957	0.322826	0.169014	0.185816
24.1667	0.963863	0.0218333	0.0613148	-0.270114	-0.442811	0.37183	0.0292365		-0.0909374	-0.18689	0.348863	0.025385	0.099983
24.3333	0.914956	0.0806111	0.0820556	0.121905	-0.437292	0.444386	0.0443476		-0.599863	-0.45965	0.270381	0.114607	0.053761
24.5	0.912993	0.119685	0.0669259	0.0900527	-0.380274	0.411979	0.0204587		-0.687808	-0.24414	0.237567	0.13194	0.058501
24.6667	0.858123	0.138463	0.151037	0.158386	-0.399755	0.307682	0.030792		-0.502882	-0.03686	0.209937	0.043792	-0.39633
24.8333	0.864734	0.110389	0.175852	0.141849	-0.458366	0.303201	-0.0383932		-0.166067	0.063624	0.1034	-0.13734	-0.31755
25	0.8389	0.0906852	0.0469444	0.207775	-0.344607	0.324682	-0.0529302		-1.37979	0.431828	0.175659	-0.00915	-0.46729
25.1667	0.811271	0.074963	-0.145759	0.045312	-0.257681	0.310534	-0.0793746		-1.37372	0.625735	0.212159	0.110737	-0.46759
25.3333	0.778104	0.0790741	-0.216148	-0.00574359	-0.129774	0.322812	-0.10093		-1.66336	0.638735	0.283733	0.2327	-0.10387
25.5	0.683382	0.0504259	-0.191296	-0.0692806	-0.0784031	0.37209	-0.13493		-1.64368	0.370291	-0.05825	0.305755	-0.22557
25.6667	0.623715	0.0379259	-0.145241	-0.0752066	-0.0396068	0.388553	-0.16556		-1.55379	0.342717	-0.05466	0.412755	0.230613
25.8333	0.528678	0.0291296	-0.0311667	-0.0999473	0.100115	0.406534	-0.146504		-1.5764	0.345494	0.068196	0.622866	0.218131
26	0.485771	0.0238519	0.0785556	-0.103095	0.0511895	0.475516	-0.092708		-0.764178	0.376846	-0.0229	0.778496	0.270224
26.1667	0.424271	-0.125685	0.303259	0.0735157	0.0170043	0.473256	-0.0960043		-1.88792	0.380976	-0.24816	0.666607	0.393927
26.3333	0.403382	-0.207056	0.435167	0.0847009	0.0130413	0.345979	-0.0860969		-0.929826	-0.59071	-0.25434	0.038422	0.258446
26.5	0.368678	-0.344556	0.397648	0.00503419	0.0650969	0.281979	-0.0663006		-0.962197	-0.63188	0.158011	0.155551	0.355538
26.6667	0.388956	-0.36787	0.279278	0.0496453	0.110764	0.283479	-0.0251339		-1.23638	-0.58284	0.230548	0.024903	0.359613
26.8333	0.417326	-0.360685	0.196722	0.108571	0.118967	0.208756	0.0115142		-1.48873	-0.78101	0.106585	0.113755	0.007168
27	0.457141	-0.362667	0.219352	0.028349	0.146597	0.152627	-0.00105983		-1.16314	-0.71373	-0.04523	0.07607	0.041724
27.1667	0.422252	-0.285889	0.334667	0.0528675	0.189356	0.134775	0.0604587		-0.0924744	-0.79743	0.096418	0.370348	0.000557
27.3333	0.326326	-0.237426	0.364148	-0.0558177	0.208097	0.267293	0.0838105		-0.03503	-0.13539	0.085067	1.07253	0.072964
27.5	0.30453	-0.1205	-0.0384815	0.0179601	0.152541	0.409738	0.0941254		0.0440626	0.070402	-0.07817	1.02062	0.034187
27.6667	0.232845	-0.0765	0.0708519	0.0439972	0.0393006	0.344201	0.0836994		0.319785	0.012698	-0.11288	1.24074	0.062575
27.8333	0.164104	-0.0780185	0.1095	0.0262749	-0.00790313	0.251238	0.108477		0.606748	0.239383	-0.26006	1.15716	0.28802
28	0.108937	-0.0273333	-0.001	-0.032151	-0.0528476	0.307479	0.151329		0.374933	0.173624	-0.16386	1.13303	0.051927
28.1667	0.0621966	-0.00990741	-0.0612037	-0.0608732	-0.112736	0.334645	0.0869217		0.137303	-0.14151	-0.0884	1.00551	-0.01028
28.3333	0.114548	0.0174815	-0.18763	-0.0413177	-0.200699	0.260053	0.0546809		0.0228775	0.121772	-0.3019	0.927274	-0.04079
28.5	0.111511	0.0608148	0.294222	-0.0344473	-0.210774	0.107423	0.0660142		-0.0162337	0.076939	-0.18571	0.798051	-0.03572
28.6667	0.106085	0.0321481	0.308574	-0.198707	-0.116848	0.10959	0.0365883		-0.17453	0.084365	-0.18351	0.5752	-0.38835
28.8333	0.0847336	0.0523333	0.126852	-0.179466	-0.0995698	0.193719	-0.0152635		-0.295641	-0.05782	-0.03962	0.531681	-0.52731
29	0.0127707	-0.0275741	0.155093	-0.125818	-0.170348	0.0185342	-0.0416709		-0.510493	-0.33976	-0.09704	0.472755	-0.67705
29.1667	-0.050896	-0.00946296	0.167407	-0.0964473	-0.199922	-0.138632	-0.0511895		-0.209956	-0.19432	-0.21393	0.530625	-0.88585
29.3333	-0.0947479	-0.0311667	0.226278	-0.432632	-0.166255	-0.17617	-0.0269302		-0.126382	-0.16545	-0.0619	0.346514	-1.2025
29.5	-0.126766	-0.0142222	0.0981667	-0.329225	-0.157718	-0.207058	-0.0298561		-0.14403	-0.2366	-0.09175	0.417663	-1.28481
29.6667	-0.1576	-0.0202778	0.0952963	-0.10767	-0.209107	-0.227003	0.00662536		-0.0779929	-0.41049	-0.19758	-0.17887	-1.166
29.8333	-0.201748	0.000462963	0.181463	-0.0642066	-0.227829	-0.308447	-0.0932821		0.0119145	-0.29802	-0.19388	-0.04512	-0.93226
30	0.0309744	-0.0232963	0.0933148	-0.00411396	-0.0698846	-0.274132	-0.143967		0.494063	-0.10088	-0.07458	-0.2526	-0.63096
30.1667	0.271623	0.0052037	0.178759	-0.0178732	-0.123162	-0.241114	-0.147264		0.467489	0.12042	-0.25388	-0.23519	-0.5205
30.3333	0.437641	-0.038463	0.273444	0.436497	-0.0300142	-0.26741	-0.163115		0.496118	0.127291	-0.41501	-0.25652	-0.26855
30.5	0.459956	-0.146722	0.219981	0.400275	0.0241895	-0.320207	-0.247245		0.480859	0.263198	-0.84443	-0.26715	-0.24902
30.6667	0.578567	-0.180759	0.12163	0.263571	0.0493006	-0.371836	-0.297041		0.472322	0.344661	-0.82297	0.408422	-0.14989
30.8333	0.554437	-0.527037	0.203796	0.135442	-0.077255	-0.390225	-0.233949		0.372414	0.170661	-0.84182	0.345311	-0.51967
31	0.279048	-0.544037	0.358722	0.157849	0.135208	-0.234614	-0.216856		0.198359	0.331291	-0.83784	0.317885	-0.7652
31.1667	0.0620855	-0.762537	0.274574	-0.187207	0.167134	-0.10304	-0.197782		0.144377	0.142143	-0.89125	0.341144	-1.19148
31.3333	-0.206748	-0.669815	0.172981	-0.290262	-0.0173476	-0.00313248	-0.0516709		0.0839145	0.07718	-0.97782	0.513422	-0.75361
31.5	-0.181063	-0.708278	0.252574	-0.516336	-0.148125	0.114979	0.0366624		0.0756737	-0.10514	-0.53706	0.491885	-0.26248
31.6667	-0.00489601	-0.788148	0.351315	-0.557892	-0.201236	0.242201	-0.0891339		0.107322	-0.24432	-0.69964	0.471625	-0.26572
31.8333	0.164882	-0.588037	0.146704	-0.612392	-0.0970142	0.330812	-0.264856		0.116303	-0.27471	-0.91521	0.487255	0.04515
32	0.601474	-0.776648	0.0338519	-0.869299	0.914004	0.356719	-0.224504		0.168211	-0.5903	-1.39625	0.6207	0.843835
32.1667	0.561437	-0.680481	-0.197852	-0.530521	0.961115	0.370738	-0.241782		0.17384	-0.27402	-1.4179	0.558125	1.27541
32.3333	0.661919	-0.824648	-0.430833	-0.664466	1.02045	0.310034	-0.388134		0.375322	-0.11521	-1.28182	0.477977	0.789872
32.5	0.678715	-0.161056	-0.555259	-0.670484	1.67039	0.399312	-0.356801		0.426489	-0.05464	-1.46123	0.610163	0.213798
32.6667	0.589048	-0.236611	-0.762537	-0.647818	1.58634	0.454442	-0.190949		0.467211	0.13418	-1.40958	0.655255	0.13239
32.8333	0.588808	-0.365907	-0.734296	-0.597003	1.49723	0.190479	0.0484957		0.495896	0.148883	-1.18571	0.598977	-0.04498
33	0.180085	-0.295667	-0.926056	-0.453077	0.0468191	0.0635897	0.0115698		0.567692	0.072735	-0.79547	0.462959	-0.80902
33.1667	0.216993	-0.419315	-0.909815	-0.542318	-0.120607	0.209423	-0.0294858		0.564489	-0.18452	-0.66014	-0.05387	-1.07385
33.3333	0.176734	-0.571759	-0.716889	-0.412058	-0.279496	-0.262614	-0.0843746		0.357655	-0.37221	-0.77184	0.206551	-1.17998
33.5	0.0331225	-1.33502	-0.656648	-0.283077	-1.08738	-0.34154	-0.241504		0.220711	-0.4661	-0.74221	0.270866	-1.24022
33.6667	-0.22747	-1.34613	-0.625556	-0.312207	-1.17242	-0.378984	-0.338189		0.0572293	-0.57714	-0.85564	0.25594	-1.30094
33.8333	-0.415803	-1.35246	-0.631056	-0.355781	-1.26977	-0.16591	-0.120949		-0.0339929	-0.66538	-1.11229	-0.00273	-1.35142
34	-0.504637	-1.41489	-0.513519	-0.460781	-1.34033	0.0434972	-0.133967		-0.128048	-0.68545	-1.37808	0.620885	-1.21576
34.1667	-0.603692	-1.44785	-0.459981	-0.515484	-1.36577	-0.107651	-0.133134		-0.212067	-0.89432	-1.52497	0.740459	-1.00755
34.3333	-0.641766	-1.48937	-0.549426	-0.630114	-1.42933	0.57796	-0.105819		-0.278826	-0.91982	-1.53245	0.946014	-0.88092
34.5	-0.672452	-1.52611	-0.596056	-0.747707	-1.37313	0.69133	-0.0479858		-0.346863	-0.95543	-1.64091	1.36364	-0.75483
34.6667	-0.789229	-1.55004	-0.622222	-0.849929	-1.35374	0.828534	-0.00576353		-0.37216	-1.16167	-1.69541	1.66861	-0.66
34.8333	-0.87734	-1.51863	-0.674056	-0.936651	-1.33301	0.890405	-0.28206		-0.431586	-1.28106	-1.68649	1.50992	-0.57267
35	-0.961711	-1.55513	-0.719	-0.95591	-1.35425	0.754886	-0.297319		-0.5184	-1.43175	-1.7269	0.729922	-0.66083
35.1667	-1.02321	-1.59483	-0.780204	-1.017	-1.446	0.784108	-0.296338		-0.573067	-1.47634	-1.76158	0.666811	-0.7445
35.3333	-1.19664	-1.65139	-0.797444	-1.07448	-1.52444	0.730145	-0.341023		-0.620104	-1.69164	-1.82243	-0.19263	-0.88546
35.5	-1.32095	-1.79043	-0.89213	-1.11819	-1.66992	0.704979	-0.365208		-0.696734	-1.81788	-2.05858	-1.26487	-1.01768
35.6667	-1.35862	-1.89991	-0.954167	-1.18332	-1.82033	0.698905	-0.444652		-0.7839	-1.85349	-2.1118	-2.03367	-1.12254
35.8333	-1.46454	-1.99713	-1.01804	-1.28313	-1.92518	0.808979	-0.518097		-0.857697	-1.89186	-2.28447	-2.11973	-1.26868
36	-1.52945	-2.10709	-1.08648	-1.41352	-2.03577	0.732016	-0.576282		-0.914474	-1.95456	-2.36103	-2.27743	-1.40467
36.1667	-1.60369	-2.21507	-1.12883	-1.49443	-2.05898	0.732368	-0.640245		-0.971993	-2.05852	-2.56423	-2.39884	-1.54174
36.3333	-1.6204	-2.31811	-1.19398	-1.52376	-2.11024	0.700571	-0.722764		-1.04972	-2.08545	-2.69851	-2.5221	-1.64505
36.5	-1.65903	-2.30476	-1.20304	-1.58689	-2.18322	0.655238	-0.840708		-1.12679	-2.13745	-2.59482	-2.70317	-1.75805
36.6667	-1.76973	-2.38326	-1.25739	-1.61598	-2.21935	0.527793	-0.858301		-1.15633	-2.12214	-2.61469	-2.85087	-1.86596
36.8333	-1.77716	-2.47026	-1.28009	-1.62865	-2.28333	0.422553	-0.919356		-1.16692	-2.1668	-2.51447	-2.96265	-1.94605
37	-1.81941	-2.4617	-1.3508	-1.62613	-2.29613	0.477053	-0.938652		-1.2194	-2.08339	-2.44714	-2.97326	-2.07554
37.1667	-1.84293	-2.44413	-1.41283	-1.63189	-2.36316	0.414034	-0.968319		-1.26147	-2.11395	-2.34586	-3.07099	-2.17831
37.3333	-1.87119	-2.39037	-1.45746	-1.64978	-2.37585	0.355923	-0.981134		-1.30412	-2.08451	-2.40525	-2.77115	-2.28528
37.5	-1.94116	-2.44963	-1.46676	-1.66937	-2.37696	0.279219	-0.944523		-1.36818	-2.1151	-2.4573	-2.8021	-2.34307
37.6667	-1.90471	-2.47302	-1.54024	-1.7321	-2.41848	0.289238	-0.931949		-1.45177	-2.2521	-2.48132	-2.55774	-2.42113
37.8333	-1.96499	-2.48106	-1.59872	-1.76823	-2.49698	0.26896	-0.872189		-1.52872	-2.32654	-2.50956	-2.32769	-2.50154
38	-1.98503	-2.45394	-1.57517	-1.80737	-2.58938	0.221293	-0.889615		-1.60392	-2.44034	-2.56649	-2.4711	-2.52402
38.1667	-2.08343	-2.47863	-1.59213	-1.85926	-2.51644	0.215997	-0.860597		-1.69023	-2.43389	-2.56114	-2.25399	-2.72452
38.3333	-2.12199	-2.49813	-1.62239	-1.94163	-2.49057	-0.147781	-0.863986		-1.76423	-2.61917	-2.52729	-2.43412	-2.80302
38.5	-2.12003	-2.46402	-1.82181	-1.96956	-2.52503	-0.133447	-0.889838		-1.75422	-2.67321	-2.69277	-2.21187	-2.96485
38.6667	-2.16491	-2.43074	-1.83872	-1.93935	-2.51579	-0.14141	-1.00728		-1.72951	-2.63414	-2.84867	-2.40584	-3.08465
38.8333	-2.18804	-2.4747	-1.88756	-1.91037	-2.49235	-0.118373	-1.01376		-1.76197	-2.74373	-2.93486	-2.56147	-3.15604
39	-2.19336	-2.54391	-1.96069	-1.91837	-2.4475	-0.0500769	-1.0098		-1.73549	-2.88232	-2.93175	-2.37954	-3.37183
39.1667	-2.20125	-2.52424	-2.01278	-1.89552	-2.60577	-0.0830214	-1.07897		-1.70592	-2.99858	-2.95558	-2.49382	-3.35483
39.3333	-2.23412	-2.48789	-2.07015	-1.87891	-2.67485	0.238349	-1.13693		-1.67734	-2.91806	-2.97708	-2.62624	-3.65205
39.5	-2.28088	-2.48541	-2.03615	-1.86941	-2.75644	0.185553	-1.20775		-1.64233	-2.98601	-3.00067	-2.8085	-3.6502
39.6667	-2.31043	-2.47102	-2.11767	-1.89202	-2.84698	0.165405	-1.13262		-1.67631	-3.12989	-2.93847	-2.89584	-3.67615
39.8333	-2.32614	-2.40978	-2.3098	-1.9726	-2.94311	0.118201	-1.09636		-1.68129	-3.08188	-2.93108	-3.06113	-3.72555
40	-2.35462	-2.359	-2.35591	-1.97174	-3.06309	0.0120157	-0.990356		-1.76355	-3.03852	-3.03104	-3.37117	-3.67515
40.1667	-2.33303	-2.3513	-2.43196	-1.97485	-3.12907	-0.0380028	-0.818782		-1.82457	-3.07489	-3.08858	-3.45373	-3.64252
40.3333	-2.4019	-2.38528	-2.5188	-2.01352	-3.23996	-0.0653917	-0.640208		-1.88151	-3.22623	-3.18916	-3.67134	-3.40022
40.5	-2.39623	-2.37831	-2.49541	-2.02906	-3.24142	-0.082151	-0.484486		-2.00823	-3.33565	-3.05467	-3.86526	-3.39461
40.6667	-2.41151	-2.40696	-2.4482	-2.03308	-3.26431	-0.13041	-0.403745		-2.13047	-3.38249	-3.09414	-4.05784	-3.50676
40.8333	-2.4346	-2.388	-2.29743	-2.00806	-3.22759	-0.155244	-0.389652		-2.20829	-3.42343	-3.1951	-4.18826	-3.51483
41	-2.47908	-2.39641	-2.28681	-1.96867	-3.22472	-0.115392	-0.444801		-2.24577	-3.49121	-3.22177	-4.13447	-3.44994
41.1667	-2.5134	-2.44881	-2.27844	-1.99941	-3.21311	-0.0403362	-0.59206		-2.3002	-3.52636	-3.32323	-4.32037	-3.44637
41.3333	-2.47666	-2.44794	-2.22604	-1.93961	-3.22066	-0.0477806	-0.660541		-2.3079	-3.48019	-3.42771	-4.38517	-3.46583
41.5	-2.51684	-2.55426	-2.22043	-1.97413	-3.27529	-0.0572066	-0.636004		-2.30729	-3.39108	-3.55658	-4.51273	-3.47692
41.6667	-2.55771	-2.58998	-2.32572	-1.95197	-3.2614	0.00140456	-0.601615		-2.20255	-3.31276	-3.57134	-4.31021	-3.33868
41.8333	-2.56884	-2.652	-2.37872	-1.95626	-3.30757	0.00999715	-0.592189		-2.17679	-3.31443	-3.53121	-4.14924	-3.31615
42	-2.62041	-2.67159	-2.40752	-2.01074	-3.36777	0.0744972	-0.539504		-2.14468	-3.36875	-3.61919	-4.18573	-3.29033
42.1667	-2.63058	-2.66637	-2.41287	-2.02948	-3.36255	0.00470085	-0.429949		-2.12042	-3.42069	-3.65762	-4.09641	-3.25672
42.3333	-2.63773	-2.70676	-2.43706	-2.0483	-3.4064	-0.0138732	-0.35306		-2.13194	-3.52938	-3.48916	-3.8898	-3.23463
42.5	-2.66382	-2.65278	-2.51826	-2.01389	-3.43044	-0.00441026	-0.346115		-2.08181	-3.66158	-3.33775	-3.61187	-3.22305
42.6667	-2.65403	-2.64426	-2.44402	-2.06665	-3.42538	-0.0885584	-0.358764		-2.09599	-3.86825	-3.21847	-3.66599	-3.29131
42.8333	-2.67817	-2.65259	-2.39935	-2.06271	-3.44374	-0.0712991	-0.407004		-2.05783	-3.86701	-3.11636	-3.71847	-3.33592
43	-2.67521	-2.77509	-2.391	-2.04697	-3.46937	-0.156892	-0.442949		-2.0701	-3.74515	-2.89599	-3.55913	-3.41213
43.1667	-2.72854	-2.79244	-2.38385	-1.99932	-3.51777	-0.187632	-0.496171		-2.05707	-3.60354	-2.68553	-3.52124	-3.46483
43.3333	-2.81784	-2.92457	-2.35254	-2.00963	-3.52107	-0.091188	-0.485949		-2.09794	-3.39332	-2.63217	-3.61128	-3.48837
43.5	-2.80247	-3.06365	-2.26722	-1.99671	-3.55287	-0.0139843	-0.44743		-2.13583	-3.20865	-2.57475	-3.64317	-3.53524
43.6667	-2.86523	-3.19989	-2.18174	-1.97773	-3.63192	0.020849	-0.392523		-2.10846	-3.03865	-2.53529	-3.674	-3.65618
43.8333	-2.82225	-3.36831	-2.13219	-1.93485	-3.6427	0.0264786	-0.295189		-2.11005	-3.01139	-2.48771	-3.63043	-3.62739
44	-2.81417	-3.38624	-2.09528	-1.95102	-3.62887	-0.0271325	-0.291264		-2.04196	-3.00371	-2.46419	-3.6648	-3.62128
44.1667	-2.74375	-3.4947	-2.0348	-1.9896	-3.64429	0.00977493	-0.290541		-2.0081	-3.02247	-2.47108	-3.72797	-3.61209
44.3333	-2.6798	-3.45181	-1.98685	-1.94163	-3.62327	-0.044614	-0.34643		-1.89738	-3.03691	-2.48049	-3.67862	-3.60572
44.5	-2.69167	-3.44696	-1.96052	-1.97454	-3.56894	-0.0724473	-0.383967		-1.90094	-3.05673	-2.55073	-3.65632	-3.69587
44.6667	-2.67449	-3.40309	-1.98093	-1.98823	-3.54185	-0.0105028	-0.44006		-1.87818	-3.03321	-2.59377	-3.67449	-3.54852
44.8333	-2.77504	-3.3617	-1.98	-2.03428	-3.55853	0.0128305	-0.507523		-1.85555	-3.03595	-2.65386	-3.7121	-3.57646
45	-2.81493	-3.34552	-1.99554	-1.97547	-3.52838	0.0947194	-0.610023		-1.8499	-2.99573	-2.72214	-3.72449	-3.54028
45.1667	-2.89853	-3.32794	-2.15778	-1.90221	-3.50322	0.156571	-0.639282		-1.7726	-2.96306	-2.78799	-3.67767	-3.54567
45.3333	-2.95895	-3.36711	-2.2718	-1.87678	-3.49355	0.196034	-0.657023		-1.76333	-2.94173	-2.85617	-3.62454	-3.58828
45.5	-2.99312	-3.35793	-2.32785	-1.77974	-3.5224	0.199386	-0.703597		-1.66244	-2.91512	-2.93917	-3.66045	-3.60496
45.6667	-3.01641	-3.36281	-2.4208	-1.6846	-3.52355	0.238664	-0.714689		-1.66759	-2.8653	-2.99066	-3.65854	-3.66407
45.8333	-3.0379	-3.33922	-2.48048	-1.66506	-3.49537	0.238053	-0.733782		-1.6277	-2.81001	-3.00986	-3.64034	-3.68291
46	-3.03336	-3.34244	-2.52141	-1.65015	-3.51675	0.278127	-0.687708		-1.56962	-2.84754	-3.02393	-3.62737	-3.77555
46.1667	-3.04214	-3.37674	-2.4133	-1.61669	-3.54563	0.293608	-0.61893		-1.59079	-2.86397	-2.98991	-3.61452	-3.82437
46.3333	-3.07114	-3.34994	-2.40196	-1.64093	-3.50516	0.311423	-0.585171		-1.61864	-2.87432	-2.96191	-3.68323	-3.81707
46.5	-3.17291	-3.3518	-2.43515	-1.6081	-3.49105	0.333571	-0.542949		-1.7162	-2.87697	-2.87312	-3.65008	-3.71129
46.6667	-3.1893	-3.35161	-2.416	-1.57187	-3.52548	0.263293	-0.616782		-1.69551	-2.88165	-2.87191	-3.60534	-3.68661
46.8333	-3.20595	-3.39252	-2.44526	-1.49217	-3.59161	0.277553	-0.615208		-1.67584	-2.82984	-2.91388	-3.61643	-3.65226
47	-3.17369	-3.31993	-2.4432	-1.48198	-3.54744	0.204701	-0.621689		-1.63222	-2.81125	-3.00667	-3.59634	-3.77228
47.1667	-3.1973	-3.23022	-2.45189	-1.51454	-3.56596	0.146756	-0.701523		-1.58772	-2.75932	-3.1663	-3.5271	-3.71455
47.3333	-3.22086	-3.14433	-2.40259	-1.47378	-3.61464	0.084849	-0.740541		-1.57742	-2.74862	-3.16991	-3.47149	-3.70844
47.5	-3.18738	-3.05502	-2.38063	-1.49676	-3.67061	0.00679345	-0.781745		-1.48949	-2.78125	-3.19054	-3.5116	-3.67322
47.6667	-3.17804	-3.00526	-2.36898	-1.56139	-3.69838	0.00653419	-0.727004		-1.46442	-2.77519	-3.24262	-3.47584	-3.66237
47.8333	-3.19453	-2.91393	-2.32683	-1.58867	-3.65844	-0.00178063	-0.753726		-1.46038	-2.86925	-3.21456	-3.45286	-3.708
48	-3.25467	-2.91324	-2.31922	-1.53424	-3.71077	-0.0240954	-0.745782		-1.51722	-2.88089	-3.05529	-3.44776	-3.49883
48.1667	-3.2633	-2.92311	-2.33054	-1.48363	-3.62679	-0.0347251	-0.722986		-1.55096	-2.94502	-2.87266	-3.45521	-3.50246
48.3333	-3.23632	-2.92991	-2.35133	-1.48278	-3.65383	-0.0401325	-0.743171		-1.51103	-3.0561	-2.86391	-3.47004	-3.48915
48.5	-3.22032	-2.93622	-2.33215	-1.49248	-3.57703	-0.00178063	-0.766504		-1.42377	-3.03188	-2.87299	-3.40015	-3.48563
48.6667	-3.21828	-2.93548	-2.45376	-1.51043	-3.40318	-0.0164103	-0.788745		-1.34044	-3.09456	-2.76132	-3.42265	-3.59609
48.8333	-3.1824	-2.83531	-2.45739	-1.48424	-3.34431	-0.0833177	-0.772078		-1.28944	-3.08814	-2.80195	-3.36104	-3.58292
49	-3.11275	-2.79344	-2.46943	-1.53719	-3.21322	-0.0624288	-0.745764		-1.28562	-3.04054	-2.79356	-3.29945	-3.64667
49.1667	-3.01486	-2.69411	-2.42881	-1.54382	-3.20351	-0.0884658	-0.723078		-1.2446	-2.99047	-2.83382	-3.28395	-3.66005
49.3333	-2.91725	-2.58194	-2.41211	-1.53876	-3.12459	-0.0657251	-0.677301		-1.22084	-2.86371	-2.91351	-3.24147	-3.61737
49.5	-2.79475	-2.47802	-2.57467	-1.52623	-3.07757	-0.0852251	-0.64406		-1.26499	-2.78801	-2.90827	-3.24634	-3.65878
49.6667	-2.79632	-2.3773	-2.44535	-1.43521	-3.1015	-0.11991	-0.644171		-1.31022	-2.67719	-2.92145	-3.19137	-3.47605
49.8333	-2.78634	-2.39837	-2.48094	-1.41634	-3.09146	-0.0979473	-0.652115		-1.35942	-2.67764	-2.82706	-3.22106	-3.40067
50	-2.79938	-2.38256	-2.47213	-1.39056	-3.12548	-0.106651	-0.67256		-1.28984	-2.68901	-2.85714	-3.27654	-3.28909
50.1667	-2.89636	-2.4085	-2.49348	-1.38982	-3.08894	-0.093651	-0.667986		-1.26266	-2.65217	-2.81377	-3.27004	-3.22718
50.3333	-2.96016	-2.43993	-2.50726	-1.3596	-3.10051	-0.189781	-0.759615		-1.23401	-2.66588	-2.6696	-3.27174	-3.21135
50.5	-3.0459	-2.45759	-2.34581	-1.29591	-3.05764	-0.259373	-0.864467		-1.22583	-2.69119	-2.6969	-3.28332	-3.09659
50.6667	-3.01891	-2.48039	-2.37272	-1.30852	-3.14616	-0.291855	-0.876041		-1.24075	-2.71575	-2.66147	-3.29206	-3.1057
50.8333	-2.96825	-2.46931	-2.40657	-1.28919	-3.12016	-0.407762	-0.94056		-1.20879	-2.64817	-2.79473	-3.26771	-3.08261
51	-2.98167	-2.4348	-2.41591	-1.28434	-3.18048	-0.537244	-0.912764		-1.17881	-2.62439	-2.85847	-3.25106	-3.0685
51.1667	-2.92782	-2.42433	-2.41441	-1.29632	-3.2055	-0.633799	-0.85356		-1.20444	-2.63738	-2.89743	-3.26163	-3.06281
51.3333	-2.90556	-2.4305	-2.43002	-1.28897	-3.2102	-0.686762	-0.797578		-1.20166	-2.62293	-2.90975	-3.24365	-3.03292
51.5	-2.91466	-2.40939	-2.49472	-1.37382	-3.21968	-0.755077	-0.650652		-1.20625	-2.63293	-2.99117	-3.14647	-3.08767
51.6667	-2.98232	-2.38104	-2.46381	-1.4413	-3.12766	-0.821281	-0.633801		-1.1394	-2.67117	-3.11817	-3.12682	-3.09437
51.8333	-3.04482	-2.30926	-2.43917	-1.47878	-3.10798	-0.803336	-0.608504		-1.14427	-2.70851	-3.10204	-3.09697	-3.16839
52	-3.07486	-2.2475	-2.41422	-1.4281	-3.0104	-0.767373	-0.590152		-1.17016	-2.74651	-3.06456	-3.00402	-3.17289
52.1667	-3.16719	-2.17535	-2.42185	-1.4196	-3.04146	-0.790966	-0.617597		-1.10605	-2.76621	-3.09706	-3.01097	-3.27441
52.3333	-3.2671	-2.17822	-2.37522	-1.40611	-2.95592	-0.749688	-0.534875		-1.06688	-2.72226	-3.15251	-2.97782	-3.28124
52.5	-3.24341	-2.1708	-2.27487	-1.36141	-2.96224	-0.738021	-0.530264		-0.974604	-2.68299	-3.0379	-2.98989	-3.19354
52.6667	-3.18562	-2.11909	-2.27333	-1.31282	-2.92872	-0.673818	-0.496708		-0.963345	-2.58252	-2.98319	-2.96784	-3.13328
52.8333	-3.10877	-2.21363	-2.24713	-1.27261	-2.89574	-0.744799	-0.289652		-0.882956	-2.47667	-2.84936	-2.91817	-2.98048
53	-3.05828	-2.2317	-2.26594	-1.22615	-2.89307	-0.812651	-0.17693		-0.830697	-2.39538	-2.85097	-2.89737	-2.91255
53.1667	-2.99553	-2.23793	-2.23531	-1.17554	-2.77011	-0.791947	-0.119856		-0.815826	-2.28939	-2.78825	-2.81369	-2.71631
53.3333	-2.86895	-2.18176	-2.26533	-1.13787	-2.73344	-0.855225	-0.116838		-0.776345	-2.28584	-2.83191	-2.81765	-2.65889
53.5	-2.86871	-2.18915	-2.29891	-1.10291	-2.71144	-0.84167	-0.105356		-0.776641	-2.26989	-2.76249	-2.76395	-2.65928
53.6667	-2.83788	-2.27307	-2.25922	-1.05467	-2.75444	-0.896262	-0.0168191		-0.759919	-2.26612	-2.66627	-2.77647	-2.71004
53.8333	-2.81614	-2.16963	-2.20302	-1.04708	-2.78059	-0.854558	-0.124004		-0.717345	-2.26241	-2.69797	-2.81315	-2.70446
54	-2.77327	-2.1902	-2.19487	-1.10054	-2.76946	-0.835632	-0.208949		-0.698104	-2.2611	-2.71349	-2.90589	-2.71459
54.1667	-2.72393	-2.20839	-2.20872	-1.09965	-2.79892	-0.911077	-0.150745		-0.674048	-2.30134	-2.64056	-2.8833	-2.78668
54.3333	-2.7556	-2.21091	-2.20046	-1.12373	-2.78985	-0.955262	-0.0980969		-0.682974	-2.33523	-2.49073	-2.8813	-2.79794
54.5	-2.67497	-2.38687	-2.36009	-1.16326	-2.82837	-1.00637	-0.0603376		-0.638067	-2.33762	-2.47441	-2.878	-2.76124
54.6667	-2.65564	-2.39244	-2.40117	-1.17513	-2.76653	-1.085	-0.0366709		-0.609623	-2.3438	-2.50738	-2.84863	-2.67331
54.8333	-2.68128	-2.47507	-2.47344	-1.24693	-2.79851	-1.16198	0.0136809		-0.689271	-2.38428	-2.50441	-2.80256	-2.66226
55	-2.72678	-2.53676	-2.49456	-1.30624	-2.83125	-1.19176	0.0938476		-0.700178	-2.38751	-2.34275	-2.6816	-2.59468
55.1667	-2.70334	-2.6163	-2.50535	-1.3435	-2.86201	-1.223	0.0680328		-0.690919	-2.34886	-2.28134	-2.70791	-2.52733
55.3333	-2.63184	-2.69589	-2.47107	-1.37732	-2.93598	-1.20271	0.123051		-0.662234	-2.29869	-2.45303	-2.6485	-2.47328
55.5	-2.67191	-2.57741	-2.30109	-1.34465	-2.87537	-1.23754	0.281792		-0.664623	-2.29151	-2.45469	-2.65132	-2.44435
55.6667	-2.69404	-2.68881	-2.43559	-1.37143	-2.92166	-1.23674	0.323625		-0.617067	-2.29062	-2.40858	-2.59565	-2.39281
55.8333	-2.73941	-2.76376	-2.43893	-1.32484	-2.80829	-1.21869	0.312755		-0.580548	-2.3051	-2.2836	-2.57243	-2.40567
56	-2.69336	-2.81644	-2.38802	-1.25102	-2.70327	-1.18847	0.380459		-0.595289	-2.26456	-2.33203	-2.60112	-2.45822
56.1667	-2.70221	-2.84957	-2.43819	-1.25156	-2.68263	-1.13356	0.459829		-0.592419	-2.24273	-2.37493	-2.60689	-2.43581
56.3333	-2.74369	-2.93507	-2.50648	-1.2671	-2.58496	-1.1168	0.466422		-0.596345	-2.20936	-2.20699	-2.61719	-2.41117
56.5	-2.70767	-3.02252	-2.52743	-1.24695	-2.53614	-1.07419	0.368162		-0.607178	-2.18041	-2.24254	-2.6033	-2.39544
56.6667	-2.6831	-2.99409	-2.47226	-1.18341	-2.43014	-1.07104	0.267681		-0.65903	-2.23926	-2.23999	-2.61463	-2.3867
56.8333	-2.62071	-2.99894	-2.53798	-1.14337	-2.42792	-1.04948	0.295125		-0.721771	-2.19126	-2.37275	-2.5813	-2.36085
57	-2.59754	-2.98209	-2.57839	-1.14547	-2.46633	-1.08378	0.235996		-0.786808	-2.19875	-2.41977	-2.58267	-2.33811
57.1667	-2.50206	-2.97317	-2.67287	-1.11158	-2.42963	-1.10473	0.168774		-0.767752	-2.23558	-2.43245	-2.6485	-2.30233
57.3333	-2.42169	-2.8975	-2.64111	-1.08732	-2.45916	-1.1438	0.165496		-0.773382	-2.27373	-2.49562	-2.82228	-2.29933
57.5	-2.39314	-2.82646	-2.61406	-1.1248	-2.48592	-1.15523	0.194274		-0.799808	-2.28565	-2.41475	-3.07499	-2.29242
57.6667	-2.34697	-2.79989	-2.57294	-1.10521	-2.49766	-1.14385	0.326329		-0.81253	-2.24401	-2.37138	-3.08199	-2.31202
57.8333	-2.35853	-2.77813	-2.46294	-1.08032	-2.48507	-1.14013	0.407848		-0.74203	-2.2471	-2.32949	-3.12967	-2.25467
58	-2.36514	-2.78037	-2.4438	-1.03619	-2.48025	-1.13182	0.486311		-0.665048	-2.25264	-2.23312	-3.13006	-2.19481
58.1667	-2.45723	-2.80039	-2.29574	-0.983447	-2.46266	-1.14178	0.589885		-0.74403	-2.2748	-2.26682	-3.02597	-2.18359
58.3333	-2.41823	-2.73037	-2.14811	-0.908651	-2.42942	-1.12426	0.657607		-0.755067	-2.24658	-2.12753	-2.86086	-2.17218
58.5	-2.42803	-2.59139	-2.14837	-0.832355	-2.40951	-1.10884	0.667922		-0.807734	-2.23593	-2.09601	-2.59084	-2.26229
58.6667	-2.47236	-2.37348	-2.14819	-0.828947	-2.39307	-1.12269	0.621255		-0.814456	-2.17489	-2.08462	-2.60587	-2.36274
58.8333	-2.43182	-2.21456	-2.12739	-0.840429	-2.38366	-1.14697	0.648829		-0.850993	-2.10026	-2.06153	-2.63945	-2.44474
59	-2.43473	-2.1228	-2.08659	-0.844392	-2.34055	-1.15284	0.543125		-0.805234	-2.05923	-2.00654	-2.62821	-2.51139
59.1667	-2.36127	-2.01926	-2.14681	-0.824299	-2.28431	-1.16789	0.520199		-0.724252	-2.00854	-1.98316	-2.6595	-2.62828
59.3333	-2.44608	-1.98413	-2.21728	-0.847429	-2.32283	-1.21626	0.549662		-0.678197	-1.97852	-2.08795	-2.64965	-2.7212
59.5	-2.45349	-2.05041	-2.30774	-0.858095	-2.28933	-1.26317	0.635311		-0.600141	-1.90697	-2.07395	-2.64936	-2.65065
59.6667	-2.3506	-2.10143	-2.20437	-0.867262	-2.25855	-1.27719	0.740236		-0.539252	-1.8893	-2.01769	-2.63793	-2.61378
59.8333	-2.29588	-2.12763	-2.28343	-0.803392	-2.27731	-1.29578	0.83607		-0.524845	-1.90651	-1.9929	-2.65756	-2.57815
60	-2.21317	-2.06641	-2.2657	-0.794003	-2.27968	-1.31671	0.960385		-0.539234	-1.87995	-1.94041	-2.70632	-2.47533
60.1667	-2.17884	-1.95974	-2.19533	-0.82054	-2.27433	-1.32452	0.806774		-0.575234	-1.81702	-1.83345	-2.67352	-2.42509
60.3333	-2.09275	-1.89652	-2.18994	-0.800447	-2.22475	-1.31161	0.707051		-0.577382	-1.78595	-1.69304	-2.64667	-2.28494
60.5	-2.0266	-1.73719	-2.0313	-0.809521	-2.19851	-1.35156	0.533811		-0.531178	-1.79667	-1.65001	-2.67636	-2.22692
60.6667	-2.03484	-1.68089	-2.12767	-0.785021	-2.219	-1.37145	0.355014		-0.546289	-1.77619	-1.6809	-2.65897	-2.07548
60.8333	-1.95367	-1.54478	-2.00148	-0.795781	-2.18855	-1.36067	0.139477		-0.546678	-1.75562	-1.72969	-2.52191	-2.00707
61	-1.93069	-1.41972	-2.01611	-0.805577	-2.15492	-1.35254	0.139403		-0.514826	-1.78134	-1.87816	-2.39899	-2.06791
61.1667	-1.95438	-1.42604	-1.93583	-0.805762	-2.16607	-1.29548	0.300422		-0.483252	-1.89797	-1.82982	-2.34191	-1.99528
61.3333	-1.97036	-1.42285	-1.95667	-0.807873	-2.16285	-1.24952	0.339311		-0.545456	-2.02204	-1.81636	-2.27039	-1.99846
61.5	-1.99764	-1.42546	-2.02131	-0.765373	-2.16803	-1.20287	0.339255		-0.607993	-2.16762	-1.90953	-2.09691	-2.00417
61.6667	-1.9984	-1.49163	-1.8942	-0.739966	-2.22413	-1.15619	0.428014		-0.663678	-2.19358	-1.94221	-2.00512	-1.99557
61.8333	-2.09578	-1.57891	-1.89439	-0.733447	-2.23614	-1.14165	0.502922		-0.630974	-2.22049	-1.84184	-1.99323	-2.00805
62	-2.12793	-1.67302	-1.85165	-0.695984	-2.22157	-1.14517	0.496607		-0.683011	-2.22434	-1.7733	-1.94395	-1.95374
62.1667	-2.10514	-1.69067	-1.85639	-0.689688	-2.21487	-1.19576	0.562922		-0.708104	-2.15171	-1.83017	-1.89447	-1.96767
62.3333	-2.22041	-1.72078	-1.85135	-0.682503	-2.19875	-1.229	0.45057		-0.646937	-2.09036	-1.95979	-1.85323	-1.95492
62.5	-2.20164	-1.78424	-1.75565	-0.659355	-2.18977	-1.20674	0.398311		-0.581715	-1.9808	-1.90329	-1.88315	-1.94589
62.6667	-2.27362	-1.76472	-1.74506	-0.644447	-2.11668	-1.19632	0.312699		-0.470382	-1.98991	-1.93116	-1.85167	-1.94526
62.8333	-2.2388	-1.76441	-1.75131	-1.24978	-2.06096	-1.19117	0.163051		-0.401623	-1.98397	-2.00556	-1.86099	-1.90737
63	-2.26828	-1.6807	-1.74819	-1.37095	-2.06272	-1.11352	0.00845869		-0.363271	-1.97793	-2.07927	-1.8643	-1.86957
63.1667	-2.38454	-1.63159	-1.75391	-1.43173	-2.07509	-1.10173	-0.161375		-0.29253	-2.00649	-2.14938	-1.86021	-1.79018
63.3333	-2.29873	-1.5217	-1.71289	-1.52495	-2.07713	-1.08958	-0.262782		-0.239956	-1.96993	-2.13536	-1.89723	-1.87257
63.5	-2.35273	-1.44754	-1.74315	-1.70065	-2.09487	-1.09591	-0.321726		-0.203123	-1.97662	-2.21545	-1.93523	-1.88829
63.6667	-2.29899	-1.31719	-1.80826	-1.7578	-2.10977	-1.13993	-0.330319		-0.198345	-1.99458	-2.22729	-1.92774	-1.92405
63.8333	-2.35136	-1.22109	-1.81809	-1.21148	-2.17698	-1.16495	-0.346578		-0.176215	-1.98349	-2.2281	-1.81278	-1.94224
64	-2.39636	-1.24761	-1.82587	-1.18335	-2.17964	-1.24895	-0.349541		-0.171419	-1.99934	-2.20988	-1.77212	-1.94579
64.1667	-2.31377	-1.25259	-1.83743	-1.07445	-2.17187	-1.262	-0.392967		-0.23166	-1.95273	-2.18862	-1.7291	-1.92817
64.3333	-2.28786	-1.2763	-1.85024	-0.851114	-2.16446	-1.28113	-0.297597		-0.356474	-1.93554	-2.11703	-1.69912	-1.792
64.5	-2.30178	-1.30826	-2.00633	-0.61541	-2.22155	-1.294	-0.134541		-0.895308	-1.92182	-2.03621	-1.73293	-1.72911
64.6667	-2.29262	-1.31674	-1.96576	-0.493836	-2.21801	-1.30837	-0.0773932		-1.45997	-1.87669	-2.01706	-1.70004	-1.66665
64.8333	-2.23947	-1.31417	-1.93881	-0.34104	-2.15044	-1.35539	0.0373291		-1.57749	-1.92508	-1.97297	-1.76078	-1.63744
65	-2.1631	-1.26294	-1.9583	-0.19254	-2.16557	-1.40176	0.121811		-1.71031	-1.90795	-1.93995	-1.78978	-1.58341
65.1667	-2.14199	-1.23109	-1.96659	-0.119707	-2.1594	-1.42502	0.202144		-2.12649	-1.93184	-1.96293	-1.83167	-1.62083
65.3333	-2.20591	-1.22411	-1.98128	-0.155262	-2.13601	-1.46152	0.218348		-2.4949	-1.92415	-1.95175	-1.84295	-1.63783
65.5	-2.14219	-1.19243	-1.79928	-0.185984	-2.0767	-1.49065	0.216588		-2.40446	-1.85441	-1.99682	-1.84139	-1.62159
65.6667	-2.13628	-1.22204	-1.81809	-0.186447	-2.06957	-1.49445	0.152718		-2.48936	-1.84267	-1.98562	-1.86926	-1.66767
65.8333	-2.12551	-1.22757	-1.9013	-0.240095	-2.06166	-1.4798	0.271348		-2.47677	-1.79051	-1.9538	-2.03769	-1.63417
66	-2.0694	-1.21011	-1.88969	-0.256892	-2.09364	-1.44517	0.327607		-2.27925	-1.76954	-1.83675	-2.11899	-1.65705
66.1667	-2.04278	-1.16693	-1.884	-0.301744	-2.23416	-1.4391	0.397829		-1.73136	-1.74812	-1.80884	-2.14763	-1.60159
66.3333	-1.95804	-1.16048	-1.85367	-0.339281	-2.41385	-1.41871	0.479236		-1.27646	-1.77634	-1.79603	-2.14426	-1.59637
66.5	-1.93467	-1.16417	-1.96554	-0.400132	-2.46837	-1.4341	0.554218		-0.884586	-1.88782	-1.69632	-2.05367	-1.57365
66.6667	-1.87847	-1.15804	-1.95278	-0.415429	-2.52355	-1.42767	0.696662		-0.272678	-2.01091	-1.70334	-2.11639	-1.50642
66.8333	-1.79662	-1.17226	-1.81287	-0.369299	-2.59642	-1.43469	0.680662		-0.21966	-2.07739	-1.68116	-1.95532	-1.50689
67	-1.7449	-1.24785	-1.77274	-0.332651	-2.58338	-1.44358	0.681681		-0.267715	-2.16132	-1.7228	-1.83874	-1.47152
67.1667	-1.66388	-1.25072	-1.73202	-0.313262	-2.40614	-1.45639	0.713681		-0.418474	-2.28475	-1.58093	-1.74891	-1.48309
67.3333	-1.50984	-1.2617	-1.68739	-0.305818	-2.18596	-1.49858	0.748311		-0.430326	-2.38319	-1.51056	-1.7446	-1.45461
67.5	-1.34782	-1.26235	-1.5453	-0.250632	-2.09648	-1.50967	0.699274		-0.373808	-2.38445	-1.42577	-1.7856	-1.44315
67.6667	-1.2694	-1.26167	-1.54556	-0.313003	-2.05937	-1.55476	0.730607		-0.351363	-2.40597	-1.30601	-1.7336	-1.44252
67.8333	-1.21164	-1.24961	-1.5643	-0.34967	-2.02072	-1.56198	0.644144		-0.281641	-2.41967	-1.18823	-1.6811	-1.4205
68	-1.18343	-1.21802	-1.57081	-0.358466	-1.93864	-1.6033	0.458699		-0.296437	-2.45689	-1.16864	-1.74797	-1.45531
68.1667	-1.19856	-1.2287	-1.56054	-0.39741	-1.92151	-1.60965	0.233625		-0.279271	-2.40089	-1.19316	-1.78621	-1.46709
68.3333	-1.29701	-1.22211	-1.55444	-0.366132	-1.97333	-1.60658	0.0429772		-0.293567	-2.32934	-1.17401	-1.79569	-1.47994
68.5	-1.37677	-1.36761	-1.5953	-0.322299	-2.01263	-1.60947	-0.124412		-0.313289	-2.29189	-1.26477	-2.06749	-1.48205
68.6667	-1.41566	-1.38946	-1.54489	-0.270207	-1.98238	-1.62634	-0.221319		-0.328734	-2.23201	-1.24334	-2.1035	-1.47542
68.8333	-1.5093	-1.41765	-1.54244	-0.277336	-1.9524	-1.62926	-0.0932635		-0.327289	-2.27751	-1.2766	-2.16193	-1.47178
69	-1.62062	-1.43835	-1.54906	-0.253373	-2.01398	-1.6215	0.123348		-0.288086	-2.29736	-1.2403	-2.19243	-1.4487
69.1667	-1.59936	-1.5565	-1.52409	-0.281392	-2.02364	-1.62624	0.358014		-0.237493	-2.28649	-1.21651	-2.15971	-1.40567
69.3333	-1.55945	-1.61922	-1.55344	-0.335521	-2.03629	-1.61067	0.622255		-0.199882	-2.26025	-1.24393	-2.13073	-1.40887
69.5	-1.54806	-1.63433	-1.55644	-0.420188	-2.01163	-1.62691	0.618422		-0.196011	-2.28526	-1.3379	-1.75563	-1.39657
69.6667	-1.58875	-1.87354	-1.54852	-0.432484	-1.96833	-1.57028	0.466885		-0.152474	-2.23771	-1.39762	-1.65986	-1.41398
69.8333	-1.58427	-2.17789	-1.56328	-0.419429	-1.90522	-1.53524	0.152551		-0.167882	-2.1868	-1.40477	-1.63247	-1.43459
70	-1.62354	-2.34054	-1.5782	-0.475892	-1.82825	-1.51456	0.176496		-0.142771	-2.0981	-1.46569	-1.56169	-1.48263
70.1667	-1.6561	-2.40339	-1.62113	-0.426947	-1.79903	-1.51395	0.202014		-0.0949188	-2.10597	-1.50677	-1.61162	-1.46141
70.3333	-1.65727	-2.491	-1.64819	-0.428151	-1.68324	-1.49273	0.190681		-0.0794559	-2.13595	-1.52138	-1.50399	-1.40417
70.5	-1.65777	-2.48354	-1.61481	-0.35417	-1.60525	-1.47093	0.450681		-0.179141	-2.16821	-1.39484	-1.49023	-1.39839
70.6667	-1.61721	-2.33037	-1.64344	-0.369521	-1.56988	-1.46893	0.72507		-0.160808	-2.20112	-1.32195	-1.60213	-1.35952
70.8333	-1.59575	-2.13059	-1.60189	-0.359373	-1.56331	-1.46226	0.792218		-0.163919	-2.13728	-1.30688	-1.51097	-1.32846
71	-1.4649	-2.07793	-1.52956	-0.37567	-1.49383	-1.46102	0.491033		-0.237363	-2.12423	-1.31071	-1.39604	-1.25533
71.1667	-1.44519	-2.02728	-1.48098	-0.339521	-1.43018	-1.46889	0.196996		-0.378863	-2.0796	-1.37767	-1.2601	-1.25842
71.3333	-1.46599	-1.99841	-1.45261	-0.234558	-1.43	-1.4821	0.208514		-0.471715	-2.02993	-1.31864	-1.24936	-1.25579
71.5	-1.52327	-1.97769	-1.45315	-0.295077	-1.47461	-1.48758	0.213922		-0.464289	-1.9298	-1.3624	-1.2046	-1.252
71.6667	-1.55306	-1.99922	-1.43863	-0.205466	-1.49235	-1.49093	0.250385		-0.550474	-1.90362	-1.51462	-1.02037	-1.23279
71.8333	-1.49282	-1.98241	-1.47831	-0.211595	-1.51998	-1.53228	0.249107		-0.610437	-1.88525	-1.5934	-0.97321	-1.22978
72	-1.49584	-1.96122	-1.48444	-0.182947	-1.60381	-1.53611	0.554977		-0.635234	-1.87232	-1.71697	-0.9351	-1.22785
72.1667	-1.52021	-1.96615	-1.45043	-0.21241	-1.68572	-1.55034	0.459459		-0.546271	-1.84806	-1.65956	-0.89969	-1.22144
72.3333	-1.45908	-1.93256	-1.42302	-0.259151	-1.74074	-1.56171	0.487051		-0.52866	-1.85593	-1.61123	-0.88528	-1.24335
72.5	-1.34275	-1.90476	-1.39852	-0.171966	-1.7407	-1.57784	0.476662		-0.524623	-1.85708	-1.54275	-1.00069	-1.23979
72.6667	-1.25528	-1.87841	-1.36609	-0.206744	-1.75364	-1.62019	0.397681		-0.607456	-1.80697	-1.45214	-1.08789	-1.24411
72.8333	-1.23814	-1.84356	-1.34628	-0.14354	-1.72646	-1.63789	0.475385		-0.642363	-1.80017	-1.37138	-1.19021	-1.23839
73	-1.27982	-1.81933	-1.36846	-0.114892	-1.76538	-1.67695	0.525736		-0.641011	-1.75489	-1.27677	-1.23054	-1.23707
73.1667	-1.22921	-1.75811	-1.41587	-0.0817436	-1.73694	-1.67404	0.973199		-0.643011	-1.76578	-1.41871	-1.32721	-1.21376
73.3333	-1.22082	-1.7265	-1.44609	-0.0395954	-1.75674	-1.7091	0.927848		-0.649808	-1.7276	-1.63121	-1.40674	-1.22091
73.5	-1.27741	-1.68744	-1.49309	-0.00472507	-1.66388	-1.71008	0.965866		-0.544048	-1.81573	-1.57747	-1.33474	-1.21215
73.6667	-1.24843	-1.65819	-1.50428	0.00853419	-1.64988	-1.66828	1.04368		-0.447623	-1.92889	-1.86575	-1.30715	-1.19367
73.8333	-1.21016	-1.66524	-1.38215	-0.039614	-1.70085	-1.6766	1.31079		-0.341752	-1.99419	-1.83549	-1.25773	-1.17522
74	-1.18382	-1.65443	-1.32206	-0.0762066	-1.58263	-1.67834	1.29442		-0.281067	-1.87493	-1.67416	-1.24719	-1.15194
74.1667	-1.1829	-1.68935	-1.25037	-0.118466	-1.55588	-1.7233	1.25179		-0.282437	-1.77649	-1.51327	-1.22202	-1.16992
74.3333	-1.19308	-1.70946	-1.29991	-0.145021	-1.51809	-1.7266	1.28385		-0.213641	-1.70464	-1.34145	-1.26806	-1.16022
74.5	-1.17208	-1.69813	-1.21467	-0.146392	-1.63281	-1.71687	1.17983		-0.269011	-1.54747	-1.5603	-1.30402	-1.182
74.6667	-1.18245	-1.6973	-1.26528	-0.114188	-1.57072	-1.7768	1.19861		-0.287456	-1.41364	-1.18462	-1.29891	-1.19139
74.8333	-1.22051	-1.70613	-1.33909	-0.0710584	-1.54587	-1.76754	1.16838		-0.3364	-1.31247	-1.29641	-1.38382	-1.21174
75	-1.14249	-1.70794	-1.3668	0.0416083	-1.55296	-1.76843	1.11442		-0.341048	-1.29139	-1.33656	-1.46789	-1.24442
75.1667	-1.17741	-1.67483	-1.45296	0.130886	-1.55111	-1.76369	1.07383		-0.341789	-1.33325	-1.25319	-1.58863	-1.25265
75.3333	-1.18399	-1.69085	-1.38148	0.140312	-1.52751	-1.79343	0.977514		-0.328252	-1.4073	-1.21095	-1.64478	-1.2807
75.5	-1.21819	-1.70267	-1.42794	0.137923	-1.48446	-1.7715	1.10087		-0.312141	-1.47319	-1.0569	-1.66771	-1.32344
75.6667	-1.28225	-1.72033	-1.36081	-0.00881766	-1.5627	-1.72941	1.02977		-0.303937	-1.56028	-1.18334	-1.68991	-1.40515
75.8333	-1.31875	-1.72748	-1.36309	-0.055114	-1.51281	-1.74471	0.927274		-0.309678	-1.68278	-1.04245	-1.66674	-1.43781
76	-1.41704	-1.71743	-1.37085	-0.107799	-1.59231	-1.69126	0.999292		-0.300289	-1.83204	-1.18316	-1.61654	-1.45233
76.1667	-1.4133	-1.75152	-1.30322	-0.321207	-1.56672	-1.63711	1.02622		-0.327715	-1.89365	-1.22497	-1.54697	-1.4537
76.3333	-1.36738	-1.73985	-1.24498	-0.274132	-1.63744	-1.57704	1.04527		-0.402641	-1.90047	-1.48297	-1.47536	-1.42074
76.5	-1.31849	-1.74259	-1.19824	-0.263799	-1.7012	-1.61124	0.980903		-0.409141	-1.87675	-1.46401	-1.51591	-1.37085
76.6667	-1.32969	-1.76241	-1.19056	-0.248132	-1.62414	-1.60458	1.08961		-0.35703	-1.79201	-1.38906	-1.51297	-1.3192
76.8333	-1.3083	-1.77407	-1.21319	-0.23717	-1.66751	-1.57469	1.12068		-0.318178	-1.67206	-1.39653	-1.50354	-1.2972
77	-1.24495	-1.79331	-1.2423	-0.284632	-1.75588	-1.68371	1.15338		-0.340771	-1.64673	-1.28803	-1.51656	-1.31381
77.1667	-1.26308	-1.75602	-1.276	-0.13291	-1.90216	-1.72552	1.13333		-0.299937	-1.64404	-1.25523	-1.50723	-1.41402
77.3333	-1.33212	-1.73693	-1.3133	-0.202818	-1.97975	-1.74271	1.12725		-0.319974	-1.62378	-1.08484	-1.50136	-1.44596
77.5	-1.32395	-1.71746	-1.36887	-0.271484	-1.99935	-1.73197	1.11974		-0.335511	-1.66119	-1.08932	-1.56643	-1.56572
77.6667	-1.29271	-1.66033	-1.3627	-0.22554	-2.13644	-1.75221	0.986496		-0.422493	-1.64801	-1.07019	-1.54037	-1.6445
77.8333	-1.33941	-1.62609	-1.39211	-0.201688	-2.1355	-1.7655	0.949607		-0.4759	-1.56204	-1.2678	-1.52715	-1.73894
78	-1.3456	-1.6075	-1.42472	-0.21691	-2.06368	-1.72308	0.791866		-0.546419	-1.59617	-1.42704	-1.59971	-1.80126
78.1667	-1.30064	-1.58278	-1.53446	-0.207503	-1.99459	-1.72282	0.737088		-0.601641	-1.56582	-1.50627	-1.68099	-1.80454
78.3333	-1.27771	-1.62611	-1.61557	-0.222021	-1.92816	-1.74854	0.737588		-0.570197	-1.58189	-1.59795	-1.66128	-1.85759
78.5	-1.29666	-1.60013	-1.61611	-0.252058	-1.83757	-1.78974	0.691755		-0.541715	-1.6118	-1.67143	-1.55404	-1.89002
78.6667	-1.28743	-1.58994	-1.67306	-0.263503	-1.77866	-1.81258	0.671792		-0.450234	-1.64901	-1.66801	-1.58747	-1.95215
78.8333	-1.25075	-1.63254	-1.64835	-0.359336	-1.77346	-1.82134	0.643218		-0.418993	-1.78451	-1.57629	-1.597	-1.96154
79	-1.24571	-1.69452	-1.61415	-0.409225	-1.7432	-1.80982	0.601051		-0.400845	-1.75852	-1.31551	-1.50889	-1.96994
79.1667	-1.20119	-1.74496	-1.55448	-0.50554	-1.65801	-1.78748	0.562199		-0.355456	-1.76871	-1.24219	-1.43106	-2.00094
79.3333	-1.24145	-1.74639	-1.49241	-0.551318	-1.61801	-1.76185	0.518607		-0.29066	-1.85636	-1.11871	-1.39995	-2.05365
79.5	-1.27286	-1.75994	-1.50674	-0.579188	-1.60542	-1.73304	0.510403		-0.334604	-1.85221	-0.97691	-1.35445	-1.99344
79.6667	-1.27256	-1.757	-1.48563	-0.63241	-1.59979	-1.73826	0.491922		-0.321974	-1.8361	-1.03834	-1.31384	-1.90628
79.8333	-1.30886	-1.70428	-1.49341	-0.619707	-1.65359	-1.7595	0.437181		-0.323271	-1.78836	-0.93329	-1.27228	-1.91915
80	-1.26332	-1.6015	-1.51504	-0.618318	-1.75433	-1.79724	0.396236		-0.310474	-1.82051	-0.99991	-1.32169	-1.96924
80.1667	-1.23623	-1.49757	-1.46402	-0.690447	-1.86357	-2.42676	0.412366		-0.342956	-1.77178	-0.93477	-1.26934	-1.96444
80.3333	-1.13916	-1.34835	-1.46939	-0.746818	-1.76283	-2.40819	0.370236		-0.365345	-1.72532	-0.94138	-1.3006	-1.96265
80.5	-1.11204	-1.27865	-1.46563	-0.787521	-1.84927	-2.45343	0.375199		-0.359234	-1.74004	-1.01132	-1.31287	-2.0142
80.6667	-1.06128	-1.21456	-1.47085	-0.850281	-1.81731	-2.41006	0.394755		-0.379752	-1.77978	-0.88962	-1.24886	-1.96404
80.8333	-0.922433	-1.11285	-1.57063	-0.862373	-1.80459	-2.37715	0.426162		-0.353604	-1.90226	-0.90262	-1.21737	-1.92661
81	-0.938026	-1.06676	-1.56909	-0.880818	-1.66124	-2.36326	0.496718		-0.354789	-1.88986	-0.91271	-1.13365	-1.85026
81.1667	-0.974452	-1.0472	-1.52148	-0.838151	-1.62064	-1.75243	0.483477		-0.369308	-1.91084	-0.90145	-1.08354	-1.7827
81.3333	-1.02227	-1.03952	-1.43752	-0.813873	-1.64264	-1.75876	0.494218		-0.4099	-1.86641	-0.9223	-1.00337	-1.68542
81.5	-0.968933	-1.14924	-1.32628	-0.814725	-1.60805	-1.73287	0.49357		-0.3589	-1.84508	-0.89814	-1.02484	-1.55604
81.6667	-0.990729	-1.17009	-1.24876	-0.76104	-1.61625	-1.7971	0.457033		-0.310623	-1.84773	-0.88112	-1.0811	-1.53018
81.8333	-1.08017	-1.2128	-1.06126	-0.771966	-1.6482	-1.91924	0.46344		-0.269104	-1.78704	-0.89175	-1.07439	-1.40055
82	-1.13703	-1.2387	-0.996963	-0.743336	-1.80796	-1.87473	0.431755		-0.260623	-1.7996	-0.94325	-1.11962	-1.35748
82.1667	-1.11273	-1.2785	-0.997	-0.785003	-1.96053	-1.87847	0.403792		-0.171289	-1.89621	-1.00571	-1.10532	-1.27902
82.3333	-1.05084	-1.28454	-1.03824	-0.778355	-2.08105	-1.87563	0.419866		-0.016567	-1.9693	-1.0414	-1.1696	-1.24052
82.5	-1.1294	-1.1813	-1.1337	-0.790225	-2.15209	-1.74952	0.388681		0.04147	-2.00378	-1.00706	-1.1515	-1.17739
82.6667	-1.1671	-1.17665	-1.21335	-0.80854	-2.26348	-1.68247	0.395588		0.0423589	-2.05847	-0.99041	-1.10284	-1.14941
82.8333	-1.10388	-1.13543	-1.2845	-0.799818	-2.24561	-1.48493	0.363366		0.103285	-2.10645	-0.97016	-1.17489	-1.18544
83	-1.01808	-1.06467	-1.31191	-0.704058	-2.18848	-1.36632	0.326459		0.237044	-2.16712	-0.94334	-1.11836	-1.12842
83.1667	-0.990118	-0.999019	-1.36041	-0.563021	-2.11025	-1.19243	0.29607		0.307044	-2.12051	-0.9226	-1.13369	-1.12428
83.3333	-0.964396	-0.960315	-1.37302	-0.543447	-2.17616	-1.08795	0.285588		0.267933	-2.12484	-0.86814	-1.07199	-1.09146
83.5	-0.899859	-0.902593	-1.33237	-0.420466	-2.08977	-1.08024	0.254736		0.248489	-2.17058	-0.86606	-1.03467	-1.11313
83.6667	-0.845692	-0.830907	-1.31994	-0.328244	-2.00985	-1.04347	0.214051		0.221952	-2.09956	-1.01449	-1.05924	-1.11128
83.8333	-0.823063	-0.777093	-1.28906	-0.276873	-1.94918	-1.08269	0.227811		0.203692	-2.08995	-1.00714	-0.97487	-1.07965
84	-0.821803	-0.77537	-1.25131	-0.287651	-1.89329	-1.23447	0.254848		0.0572108	-2.11178	-0.96599	-0.95886	-1.05489
84.1667	-0.8271	-0.751278	-1.26465	-0.264595	-2.00342	-1.34669	0.24244		0.00774782	-2.25849	-0.98588	-0.99171	-1.03637
84.3333	-0.836174	-0.752481	-1.28609	-0.261429	-2.01922	-1.34995	0.227199		0.0236737	-2.2993	-0.89688	-0.99737	-1.04102
84.5	-0.854896	-0.80787	-1.32026	-0.323651	-2.11016	-1.28876	0.213348		0.00641449	-2.16034	-1.01264	-0.97152	-1.04617
84.6667	-0.812174	-0.848	-1.31333	-0.356021	-2.16263	-1.26645	0.194477		-0.0471596	-2.17449	-0.93017	-0.98684	-1.02711
84.8333	-0.856229	-0.927481	-1.33657	-0.43404	-2.26653	-1.13582	0.114144		-0.299567	-2.07695	-1.00156	-1.05912	-1.03946
85	-0.813322	-0.96613	-1.35648	-0.49441	-2.36048	-0.876688	0.0194217		-0.259271	-1.99436	-1.0934	-1.16491	-1.04924
85.1667	-0.782544	-1.01104	-1.30617	-0.449484	-2.18357	-0.710521	-0.0104117		-0.194882	-1.86288	-1.11812	-1.11897	-1.08165
85.3333	-0.797563	-1.04485	-1.29017	-0.324688	-2.10564	-0.696466	-0.085708		-0.2019	-1.71351	-1.29397	-1.09226	-1.12207
85.5	-0.699155	-1.03154	-1.22978	-0.310021	-2.0147	-0.776503	-0.209134		-0.143845	-1.73814	-1.26351	-1.08271	-1.11081
85.6667	-0.705303	-1.09663	-1.2115	-0.246132	-1.86409	-0.700281	-0.252152		0.0130441	-1.6708	-1.22712	-1.02206	-1.13081
85.8333	-0.64897	-1.10126	-1.20098	-0.107892	-1.73351	-0.651355	-0.207967		0.24134	-1.63178	-1.23116	-0.92167	-1.14835
86	-0.625007	-1.07935	-1.18937	-0.0527806	-1.56444	-0.646688	-0.167097		0.424637	-1.57176	-1.00282	-0.84369	-1.17924
86.1667	-0.6176	-1.0182	-1.19574	-0.0905028	-1.452	-0.691521	-0.126856		0.411896	-1.48069	-0.89517	-0.92173	-1.15491
86.3333	-0.635859	-1.04072	-1.17004	-0.165281	-1.36833	-0.684577	-0.0646339		0.382026	-1.5578	-0.70069	-1.00213	-1.09718
86.5	-0.656692	-1.00393	-1.17674	-0.158058	-1.3652	-0.546429	0.0479402		0.446785	-1.50188	-0.78086	-0.99532	-1.08863
86.6667	-0.703915	-0.911481	-1.13193	-0.218095	-1.48809	-0.530021	0.0785698		0.360877	-1.49682	-0.98003	-1.00299	-1.06967
86.8333	-0.7631	-0.897667	-1.09931	-0.323003	-1.52509	-0.557132	0.0834587		0.447026	-1.51669	-0.98882	-1.0503	-1.13289
87	-0.819026	-0.91987	-1.1157	-0.332392	-1.64085	-0.625244	0.0536809		0.34484	-1.52175	-1.11517	-1.041	-1.13268
87.1667	-0.866877	-0.97137	-1.15654	-0.315632	-1.79138	-0.643132	-0.0780043		0.288803	-1.51989	-1.15551	-0.97673	-1.24691
87.3333	-0.845803	-0.908944	-1.40524	-0.264355	-1.7705	-0.581003	-0.218097		0.358692	-1.45608	-1.3016	-0.88554	-1.34278
87.5	-0.886952	-0.975259	-1.67937	-0.259707	-1.78451	-0.591336	-0.164856		0.278118	-1.42836	-1.13319	-0.97308	-1.43492
87.6667	-0.862618	-1.0275	-1.7942	-0.161929	-1.74114	-0.444447	-0.176171		0.326026	-1.38973	-0.86103	-1.07299	-1.54581
87.8333	-0.841618	-0.967241	-1.81672	-0.0552806	-1.73801	-0.463466	-0.289004		0.234655	-1.33734	-0.87693	-1.0556	-1.51804
88	-0.816618	-0.822481	-1.82639	-0.123503	-1.67918	-0.377836	-0.351319		0.266063	-1.30828	-1.11291	-1.12097	-1.57317
88.1667	-0.8101	-0.721204	-1.79385	-0.195244	-1.69218	-0.296651	-0.279764		0.310637	-1.29888	-1.17169	-1.1031	-1.54904
88.3333	-0.776063	-0.680593	-1.60422	-0.283984	-1.75051	-0.233855	-0.00276353		0.299526	-1.32308	-1.12295	-1.19656	-1.53613
88.5	-0.742489	-0.561574	-1.37881	-0.378151	-1.70718	-0.165984	0.101792		0.102989	-1.40412	-1.10641	-1.19213	-1.53357
88.6667	-0.718729	-0.456963	-1.33413	-0.563947	-1.67107	-0.231984	0.273348		-0.0107522	-1.54536	-1.22549	-1.10206	-1.61413
88.8333	-0.758007	-0.429704	-1.36663	-0.804095	-1.75098	-0.166262	0.52107		0.0500997	-1.66654	-1.20416	-1.12815	-1.66802
89	-0.885211	-0.462537	-1.48959	-0.714244	-1.74001	-0.212447	0.760848		0.0740441	-1.75288	-1.06101	-1.04297	-1.65863
89.1667	-0.906711	-0.520648	-1.54089	-0.723281	-1.675	-0.205225	1.02033		0.128359	-1.81138	-1.13621	-0.90654	-1.64005
89.3333	-0.975137	-0.51337	-1.50165	-0.707836	-1.65448	-0.288966	1.08385		0.000562636	-1.84315	-1.16438	-0.74391	-1.61957
89.5	-1.01651	-0.508463	-1.48846	-0.626595	-1.56344	-0.313484	1.1504		0.220563	-1.88549	-1.26223	-0.77045	-1.62387
89.6667	-1.03782	-0.4695	-1.52587	-0.514558	-1.56096	-0.338244	1.20481		0.322581	-1.86471	-1.21971	-0.86454	-1.51822
89.8333	-0.962063	-0.427667	-1.51465	-0.38091	-1.40624	-0.39604	1.24877		0.165433	-1.74099	-1.2126	-0.89908	-1.44563
90	-0.813396	-0.443759	-1.42526	-0.502855	-1.31975	-0.400651	1.28088		0.0600626	-1.6906	-1.23093	-0.95154	-1.42817
90.1667	-0.715822	-0.409407	-1.54513	-0.522688	-1.21788	-0.480892	1.24985		0.00615523	-1.68369	-1.27267	-1.16899	-1.42885
90.3333	-0.642118	-0.417778	-1.59081	-0.634299	-1.15146	-0.418818	1.24246		0.142526	-1.67397	-1.27117	-1.37145	-1.44263
90.5	-0.567137	-0.427204	-1.79826	-0.706762	-1.185	-0.594484	1.20514		0.10597	-1.61497	-1.21901	-1.36973	-1.39391
90.6667	-0.480637	-0.441222	-1.81115	-0.759799	-1.25027	-0.592132	1.21511		0.0345256	-1.58232	-1.22579	-1.3196	-1.32163
90.8333	-0.41897	-0.488278	-1.83572	-0.729355	-1.22157	-0.52854	1.19659		0.02697	-1.70732	-1.24841	-1.1681	-1.26805
91	-0.45484	-0.505389	-1.84602	-0.603262	-1.29655	-0.48217	1.22518		-0.0107337	-1.62865	-1.07643	-1.18193	-1.20411
91.1667	-0.435785	-0.484778	-1.66772	-0.559077	-1.39729	-0.421447	1.20501		-0.0452151	-1.61814	-0.95127	-1.10041	-1.12542
91.3333	-0.412507	-0.464593	-1.70161	-0.494577	-1.63214	-0.417503	1.1374		-0.0431966	-1.55101	-0.9894	-1.05882	-1.06411
91.5	-0.383637	-0.475981	-1.48824	-0.366836	-1.50557	-0.243114	1.1115		0.00958115	-1.54723	-1.0219	-1.07167	-1.08483
91.6667	-0.360896	-0.498426	-1.38613	-0.298614	-1.43974	-0.155966	1.0927		0.114303	-1.51136	-1.09254	-1.09321	-1.17418
91.8333	-0.407118	-0.483148	-1.53359	-0.304929	-1.59855	-0.0410214	1.07487		0.18584	-1.44604	-1.1259	-1.31323	-1.28678
92	-0.329211	-0.474259	-1.48906	-0.31504	-1.77672	0.0809231	1.01709		0.24734	-1.49025	-1.18801	-1.38541	-1.39168
92.1667	-0.399785	-0.532722	-1.50989	-0.297095	-1.70892	0.145034	0.992144		0.337933	-1.45765	-1.18245	-1.49421	-1.42961
92.3333	-0.345877	-0.561537	-1.45191	-0.204207	-1.67281	0.217849	1.01933		0.1971	-1.45565	-1.13467	-1.58669	-1.41294
92.5	-0.324507	-0.556148	-1.41448	-0.170799	-1.94113	0.261923	1.00948		0.141674	-1.38749	-1.17899	-1.62486	-1.36076
92.6667	-0.353803	-0.542093	-1.52385	-0.156299	-2.14135	-0.121577	0.970014		0.0445256	-1.32517	-1.1753	-1.61621	-1.22637
92.8333	-0.283692	-0.538926	-1.31107	-0.151225	-1.90525	-0.199818	0.944144		-0.0244559	-1.32088	-1.17449	-1.57367	-1.04518
93	-0.282266	-0.552981	-1.36672	-0.226984	-1.77033	-0.310707	0.889533		-0.00752996	-1.34351	-1.24012	-1.49639	-0.96315
93.1667	-0.230637	-0.538167	-1.42748	-0.239466	-1.84637	-0.225707	0.819959		-0.0642151	-1.38239	-1.43414	-1.52006	-0.85715
93.3333	-0.278618	-0.517981	-1.42674	-0.308244	-1.74881	-0.210373	0.804699		0.00447004	-1.32399	-1.53853	-1.45845	-0.79137
93.5	-0.292026	-0.488296	-1.45446	-0.384799	-1.67748	-0.233318	0.80744		0.015896	-1.32523	-1.56604	-1.3495	-0.71281
93.6667	-0.270118	-0.468389	-1.3798	-0.504207	-1.62863	0.113201	0.777718		0.110452	-1.36567	-1.71203	-1.26762	-0.67776
93.8333	-0.297118	-0.449944	-1.42331	-0.550836	-1.83614	0.123053	0.745774		0.272118	-1.34847	-1.71975	-1.07791	-0.67211
94	-0.345748	-0.392148	-1.33594	-0.528207	-1.9377	0.10346	0.809811		0.266711	-1.28288	-1.78727	-1.03208	-0.5687
94.1667	-0.312655	-0.35437	-1.28763	-0.589762	-2.00842	0.101756	0.85957		0.216896	-1.21715	-1.74377	-0.88395	-0.56313
94.3333	-0.245692	-0.361222	-1.28343	-0.533225	-2.04055	0.143553	0.826088		0.231618	-1.24869	-1.62382	-0.60687	-0.55674
94.5	-0.247248	-0.364167	-1.33598	-0.494392	-2.17285	0.143275	0.765366		0.166914	-1.24804	-1.58795	-0.84228	-0.53952
94.6667	-0.246229	-0.386593	-1.38428	-0.397392	-1.87625	0.181534	0.714162		0.133711	-1.22271	-1.39829	-0.86293	-0.51546
94.8333	-0.22697	-0.397093	-1.39509	-0.300114	-1.84694	0.234293	0.688311		0.0170997	-1.12389	-1.31293	-1.01417	-0.48944
95	-0.134544	-0.497685	-1.43452	-0.291651	-1.72053	0.346627	0.582755		0.0118775	-1.14228	-1.23627	-0.97478	-0.48602
95.1667	-0.089859	-0.552519	-1.45835	-0.223651	-1.46398	0.217312	0.571977		-0.065067	-1.14573	-1.11977	-1.31347	-0.44687
95.3333	-0.169674	-0.563222	-1.52343	-0.217799	-1.24079	0.102923	0.536144		-0.0780855	-1.16701	-1.12751	-1.49062	-0.38165
95.5	-0.151711	-0.656167	-1.51952	-0.271577	-1.17825	0.133812	0.52244		0.0255071	-1.1298	-1.0989	-1.1705	-0.34287
95.6667	-0.153174	-0.74537	-1.45026	-0.396632	-1.43607	0.110571	0.501644		-0.00558551	-1.12749	-1.14067	-1.2155	-0.51815
95.8333	-0.236637	-0.815556	-1.45554	-0.476577	-1.55603	0.11333	0.487996		0.0975071	-1.21202	-1.24969	-1.18212	-0.49263
96	-0.262766	-0.975222	-1.51481	-0.537929	-1.72424	0.0814231	0.533625		0.190859	-1.23412	-1.25129	-1.25141	-0.73302
96.1667	-0.315118	-1.0895	-1.51094	-0.57254	-1.98601	0.193405	0.533051		0.332303	-1.22628	-1.2863	-0.86919	-0.74
96.3333	-0.316933	-1.32863	-1.44641	-0.657892	-2.18448	0.263256	0.540625		0.443266	-1.23399	-1.26456	-0.87763	-0.79557
96.5	-0.336674	-1.48039	-1.44996	-0.647892	-2.14111	0.312405	0.513033		0.322544	-1.29376	-1.21638	-0.89234	-0.83174
96.6667	-0.367989	-1.56641	-1.4498	-0.556836	-1.99088	0.372849	0.571996		0.448489	-1.32202	-1.09266	-0.85556	-0.7355
96.8333	-0.386081	-1.70665	-1.4275	-0.51004	-1.83309	0.394738	0.586607		0.244637	-1.35671	-1.00077	-0.75034	-0.93715
97	-0.434137	-1.64606	-1.45744	-0.474095	-1.62888	0.437868	0.569644		0.0500626	-1.37264	-0.94371	-0.78821	-0.70189
97.1667	-0.462377	-1.64307	-1.46087	-0.520873	-1.5459	0.436793	0.609922		-0.09603	-1.42349	-1.00753	-0.93806	-0.80452
97.3333	-0.501563	-1.4918	-1.54463	-0.545984	-1.49442	0.421756	0.606255		-0.238197	-1.41462	-1.08854	-1.14349	-0.92728
97.5	-0.477766	-1.35846	-1.58948	-0.482892	-1.58363	0.371849	0.611607		-0.314363	-1.44371	-1.1821	-1.21312	-1.01381
97.6667	-0.484155	-1.29996	-1.67106	-0.517855	-1.59753	0.336516	0.589681		-0.541271	-1.46591	-1.29758	-1.21215	-1.00707
97.8333	-0.399859	-1.07085	-1.51135	-0.547855	-1.53064	0.356793	0.63244		-0.363956	-1.45249	-1.30291	-1.33347	-0.9827
98	-0.397618	-1.07609	-1.29639	-0.654558	-1.58694	0.292182	0.655625		-0.280456	-1.41217	-1.45164	-1.336	-1.02385
98.1667	-0.316322	-0.944796	-0.99387	-0.537577	-1.47605	0.336405	0.577162		-0.295604	-1.36202	-1.39762	-1.36434	-0.86855
98.3333	-0.221748	-1.03452	-0.767926	-0.346521	-1.23037	0.35709	0.593662		-0.138715	-1.36082	-1.34053	-1.20341	-0.78998
98.5	-0.268711	-1.19594	-0.695389	-0.31341	-0.837625	0.351997	0.632977		0.0452293	-1.33269	-1.3836	-1.14773	-0.69391
98.6667	-0.229526	-1.36126	-0.449556	-0.170929	-0.740107	0.32396	0.599885		0.195637	-1.31554	-1.47884	-1.17969	-0.79263
98.8333	-0.255803	-1.50067	-0.386204	-0.336855	-0.671699	0.195293	0.562366		0.119026	-1.36373	-1.54673	-1.3095	-0.81744
99	-0.283489	-1.49563	-0.347463	-0.0597066	-0.415236	0.158979	0.560292		0.188766	-1.41038	-1.55266	-1.2741	-0.98072
99.1667	-0.346933	-1.72002	-0.421704	-0.0567436	-0.279255	0.0237194	0.579755		0.311211	-1.40399	-1.60393	-1.2565	-1.26861
99.3333	-0.361766	-1.71694	-0.423185	-0.107577	-0.299903	-0.113095	0.582551		0.143211	-1.34347	-1.71014	-1.19176	-1.38413
99.5	-0.286322	-1.7947	-0.369278	-0.106632	-0.289218	-0.0692066	0.58207		0.161914	-1.33395	-1.69436	-1.39573	-1.60076
99.6667	-0.228248	-1.81146	-0.381537	-0.13941	-0.229755	-0.0180028	0.629551		0.000414488	-1.31565	-1.75112	-1.47026	-1.43044
99.8333	-0.134433	-1.88546	-0.458778	-0.0958547	-0.232811	-0.0105399	0.596403		0.0841923	-1.25539	-1.78119	-1.34676	-1.27126
100	-0.0467108	-1.90759	-0.525093	-0.23567	-0.394903	-0.00383618	0.591811		0.0750626	-1.24614	-1.81745	-1.36562	-1.08457

## Sheet: Fig6.F
Peak amplitude
Sham-before	Sham-during		TRPM2KD Before	TRPM2KD During
-1.05486	-0.226637		0.314703	0.166764
-1.00205	1.85682		-0.729537	-0.202785
1.13183	4.18509		0.35148	-0.100042
-0.676616	-0.216384		0.838864	1.47371
-0.417498	2.04512		0.538428	0.557924
0.218028	4.67685		1.22697	2.59048
-0.141523	2.83968		0.154455	0.514432
0.172129	3.02035		-0.890699	-0.0923555
			0.515598	0.298802
			0.292237	0.0763927
p value of sham (before vs. during)
0.000922009
p value of TRPM2KD(before vs. during)
0.171818
p value (sham during vs. TRPM2KDduring)
0.0160015

## Sheet: Fig6. F (2)
Time(s)	Trpm2KD	Trpm2KD	Trpm2KD	Trpm2KD	Trpm2KD	Trpm2KD	Trpm2KD	Trpm2KD	Trpm2KD	Trpm2KD	Sham	Sham	Sham	Sham	Sham	Sham	Sham	Sham
0.0333333	0.253716	-0.432864	-0.0938193	0.871864	0.497474	0.254919	0.884422	-1.33059	-1.7489	0.261127	0.326714	-1.94413	0.03367	0.557891	-0.79336	0.238772	-0.86402	-0.69899
0.0666667	0.273915	-0.537117	-0.0161668	0.919289	0.508171	0.247956	0.794544	-1.3141	-1.53302	0.247506	0.337145	-1.88867	0.025009	0.532647	-0.79982	0.289788	-0.87949	-0.71212
0.1	0.312913	-0.62525	0.0460446	0.929551	0.52158	0.246589	0.701291	-1.31754	-1.19726	0.22105	0.347648	-1.80639	0.02004	0.520006	-0.81614	0.3362	-0.8966	-0.72053
0.133333	0.360973	-0.672802	0.0804523	0.899848	0.527429	0.251741	0.62075	-1.33654	-0.785733	0.192703	0.357071	-1.70539	0.025052	0.511849	-0.83265	0.369947	-0.91535	-0.72441
0.166667	0.39878	-0.674948	0.0967401	0.840139	0.520387	0.263383	0.550331	-1.36337	-0.356305	0.175693	0.364639	-1.60099	0.043226	0.498934	-0.83861	0.386282	-0.93416	-0.72739
0.2	0.409608	-0.646074	0.120326	0.765202	0.502141	0.280334	0.487902	-1.39109	0.0151034	0.178686	0.370171	-1.51139	0.071527	0.473136	-0.82826	0.385752	-0.95014	-0.73371
0.233333	0.389981	-0.606637	0.17539	0.690027	0.478695	0.299478	0.446929	-1.4147	0.253991	0.201393	0.374164	-1.45086	0.10326	0.431235	-0.80353	0.373183	-0.96011	-0.74432
0.266667	0.352985	-0.570266	0.266539	0.628449	0.455707	0.317413	0.450024	-1.43124	0.323697	0.234319	0.377696	-1.42393	0.132924	0.378618	-0.77205	0.354082	-0.96163	-0.75552
0.3	0.320645	-0.539898	0.37567	0.589821	0.435168	0.333877	0.505391	-1.44025	0.249932	0.263707	0.382225	-1.42412	0.158874	0.329639	-0.74235	0.331454	-0.95359	-0.76107
0.333333	0.309799	-0.511058	0.476839	0.575551	0.416172	0.352746	0.593541	-1.44294	0.110473	0.279593	0.389457	-1.43784	0.183252	0.303031	-0.71934	0.305438	-0.93637	-0.75628
0.366667	0.322848	-0.478096	0.553352	0.580339	0.398802	0.378993	0.676513	-1.44006	-0.000450202	0.281259	0.401238	-1.45104	0.209703	0.314293	-0.70262	0.275249	-0.91173	-0.74138
0.4	0.349673	-0.440717	0.603876	0.596218	0.385585	0.414389	0.715313	-1.43141	-0.0125417	0.276065	0.419159	-1.45447	0.23979	0.369335	-0.68816	0.241534	-0.88263	-0.7222
0.433333	0.376378	-0.40633	0.638648	0.614783	0.378522	0.455228	0.688597	-1.41744	0.0866235	0.273875	0.443626	-1.44523	0.270504	0.462694	-0.6716	0.208091	-0.85294	-0.70715
0.466667	0.393723	-0.386002	0.67087	0.629033	0.376874	0.493227	0.610822	-1.39998	0.244553	0.281675	0.472666	-1.42497	0.294821	0.580312	-0.65094	0.181789	-0.82666	-0.7022
0.5	0.400693	-0.388197	0.705843	0.63777	0.378632	0.519342	0.529122	-1.38137	0.37733	0.300381	0.501423	-1.39684	0.305142	0.704247	-0.6272	0.169092	-0.80698	-0.70731
0.533333	0.401459	-0.415076	0.734284	0.647463	0.381937	0.528962	0.490692	-1.36458	0.415242	0.32478	0.523204	-1.36356	0.29741	0.816747	-0.6034	0.170464	-0.79523	-0.71723
0.566667	0.399252	-0.462415	0.739137	0.664857	0.384582	0.524676	0.512997	-1.35331	0.328582	0.347438	0.532063	-1.32689	0.273064	0.903098	-0.58304	0.177795	-0.79051	-0.72573
0.6	0.39409	-0.521611	0.712763	0.686449	0.383898	0.514067	0.583556	-1.34985	0.135965	0.363945	0.525681	-1.28765	0.237721	0.95412	-0.56903	0.178492	-0.79031	-0.72968
0.633333	0.38548	-0.581934	0.665844	0.698159	0.377174	0.505187	0.67529	-1.35284	-0.10433	0.375058	0.506783	-1.24559	0.19816	0.968817	-0.56318	0.163562	-0.79175	-0.73032
0.666667	0.374978	-0.633315	0.618181	0.686508	0.361476	0.503196	0.756836	-1.35767	-0.327118	0.385087	0.482041	-1.19933	0.159274	0.955827	-0.56577	0.132642	-0.79291	-0.73181
0.7	0.365615	-0.669742	0.584827	0.649821	0.334494	0.508366	0.799111	-1.35962	-0.494907	0.398956	0.458972	-1.14691	0.122061	0.931475	-0.57482	0.092096	-0.79321	-0.73814
0.733333	0.359867	-0.690564	0.570364	0.600609	0.297392	0.516073	0.784537	-1.35793	-0.604547	0.419306	0.442641	-1.08713	0.084446	0.913875	-0.58586	0.049818	-0.79271	-0.75059
0.766667	0.358512	-0.698454	0.568271	0.558948	0.256757	0.520226	0.714048	-1.35751	-0.670679	0.444203	0.434029	-1.0207	0.044894	0.915635	-0.59271	0.011797	-0.79068	-0.76692
0.8	0.360786	-0.695257	0.564949	0.540768	0.222478	0.517935	0.604629	-1.36615	-0.707647	0.466947	0.430743	-0.95073	0.004659	0.939225	-0.58971	-0.01944	-0.78464	-0.78273
0.833333	0.364423	-0.677639	0.551149	0.548288	0.202034	0.511759	0.481462	-1.39003	-0.717944	0.478407	0.429237	-0.88268	-0.03348	0.977472	-0.57439	-0.04467	-0.7707	-0.79409
0.866667	0.366029	-0.63852	0.529539	0.570299	0.195655	0.508626	0.372841	-1.4304	-0.687545	0.470243	0.426948	-0.82457	-0.06664	1.0182	-0.54891	-0.06439	-0.74498	-0.79957
0.9	0.363719	-0.577246	0.509301	0.591437	0.19679	0.516165	0.303457	-1.48219	-0.59304	0.437952	0.42315	-0.7872	-0.09177	1.04973	-0.51934	-0.07488	-0.7054	-0.80047
0.933333	0.359422	-0.507269	0.497777	0.601327	0.196873	0.537878	0.28193	-1.53597	-0.422318	0.383759	0.41844	-0.78313	-0.10675	1.06438	-0.49297	-0.07006	-0.65277	-0.79982
0.966667	0.356744	-0.450073	0.496894	0.597136	0.190037	0.570092	0.29652	-1.58283	-0.195754	0.317978	0.413583	-0.82343	-0.11239	1.05918	-0.47533	-0.04762	-0.59067	-0.80125
1	0.357096	-0.421828	0.500532	0.58067	0.175985	0.603566	0.327288	-1.61814	0.0343354	0.256603	0.40865	-0.91306	-0.11209	1.03492	-0.4685	-0.01214	-0.52425	-0.80781
1.03333	0.358993	-0.42521	0.494872	0.555431	0.160355	0.629503	0.359674	-1.64112	0.212927	0.21508	0.402881	-1.04725	-0.1096	0.994711	-0.47132	0.027514	-0.45887	-0.82073
1.06667	0.359569	-0.449297	0.465547	0.526987	0.150935	0.645249	0.388278	-1.65185	0.314882	0.201247	0.395178	-1.21128	-0.10784	0.943122	-0.48103	0.063431	-0.39897	-0.83888
1.1	0.355317	-0.474978	0.405711	0.503578	0.152183	0.654602	0.414801	-1.65014	0.349221	0.21144	0.384771	-1.38433	-0.10904	0.886444	-0.49499	0.092472	-0.3476	-0.85955
1.13333	0.342426	-0.483296	0.32053	0.493036	0.164042	0.66337	0.440878	-1.63805	0.338528	0.232548	0.371645	-1.5455	-0.11483	0.834045	-0.51144	0.116445	-0.30643	-0.88026
1.16667	0.31884	-0.462968	0.228314	0.497978	0.185752	0.675137	0.457652	-1.62259	0.300036	0.249766	0.356536	-1.67906	-0.1258	0.79944	-0.52938	0.140037	-0.27592	-0.89993
1.2	0.287857	-0.413315	0.15434	0.512907	0.218432	0.69005	0.444225	-1.61346	0.238612	0.255625	0.340581	-1.77676	-0.14096	0.798881	-0.54788	0.168456	-0.25542	-0.91892
1.23333	0.25914	-0.342132	0.117499	0.524523	0.262219	0.705903	0.380133	-1.61738	0.153101	0.253474	0.324855	-1.83668	-0.15784	0.84601	-0.56569	0.204395	-0.24329	-0.93815
1.26667	0.244016	-0.261419	0.121109	0.517013	0.31152	0.72018	0.26297	-1.63508	0.0604543	0.25213	0.310061	-1.86037	-0.17347	0.944014	-0.58134	0.24505	-0.23733	-0.95783
1.3	0.248764	-0.183865	0.154979	0.481891	0.354577	0.73169	0.119653	-1.66198	0.0113799	0.256616	0.29648	-1.85076	-0.18535	1.07988	-0.59336	0.283097	-0.23527	-0.97653
1.33333	0.271366	-0.120891	0.202543	0.425374	0.377991	0.740419	-0.000987799	-1.68866	0.0566003	0.26382	0.284152	-1.81176	-0.19174	1.22593	-0.6004	0.312153	-0.23521	-0.99146
1.36667	0.302116	-0.0810217	0.247233	0.365616	0.372503	0.745953	-0.057693	-1.70254	0.19007	0.266434	0.273092	-1.74855	-0.19137	1.35017	-0.60122	0.330589	-0.23581	-1.00024
1.4	0.326894	-0.0668729	0.279019	0.321023	0.337725	0.746785	-0.0456818	-1.69371	0.342763	0.260337	0.2634	-1.66734	-0.18372	1.43078	-0.59484	0.339511	-0.23611	-1.00276
1.43333	0.332905	-0.0729836	0.297413	0.30038	0.284041	0.74211	0.00311589	-1.661	0.433022	0.248387	0.255232	-1.5742	-0.16992	1.46649	-0.58125	0.338847	-0.23541	-1.0019
1.46667	0.31404	-0.0899529	0.304186	0.303047	0.229077	0.734209	0.0442172	-1.61278	0.415231	0.238318	0.248752	-1.47467	-0.15371	1.47609	-0.56251	0.326802	-0.23322	-1.00253
1.5	0.271914	-0.113263	0.293457	0.324998	0.189899	0.727965	0.0434402	-1.56389	0.299246	0.237641	0.244125	-1.37545	-0.14164	1.48695	-0.5432	0.302156	-0.22943	-1.00891
1.53333	0.212593	-0.1462	0.254744	0.362457	0.175763	0.727523	-0.0102049	-1.53114	0.144081	0.249077	0.241522	-1.28771	-0.1411	1.52003	-0.52968	0.266667	-0.22478	-1.02122
1.56667	0.142039	-0.191916	0.186614	0.412775	0.184784	0.733956	-0.0963185	-1.52663	0.0224281	0.268931	0.241028	-1.2282	-0.1566	1.58022	-0.52803	0.226675	-0.22112	-1.03389
1.6	0.0637083	-0.244	0.103135	0.473941	0.205938	0.745905	-0.168323	-1.55057	-0.026447	0.289892	0.242421	-1.21445	-0.18719	1.65687	-0.54155	0.192144	-0.22109	-1.03766
1.63333	-0.0189579	-0.288247	0.0261323	0.540406	0.225718	0.760818	-0.18245	-1.5897	-0.0135628	0.30664	0.244948	-1.25363	-0.22645	1.73198	-0.56938	0.17169	-0.22696	-1.02437
1.66667	-0.0964447	-0.314791	-0.027493	0.598458	0.234397	0.774767	-0.13024	-1.62471	0.0243416	0.319878	0.247325	-1.33101	-0.26448	1.78983	-0.60687	0.167206	-0.23904	-0.99166
1.7	-0.151184	-0.32554	-0.0542502	0.629937	0.227551	0.782512	-0.0427735	-1.64129	0.058653	0.336394	0.248109	-1.4075	-0.29125	1.82242	-0.64749	0.173126	-0.25462	-0.94487
1.73333	-0.166184	-0.32849	-0.065878	0.623407	0.204341	0.779544	0.0309962	-1.63565	0.0815344	0.365657	0.246345	-1.4328	-0.30091	1.82954	-0.68493	0.180203	-0.26849	-0.89498
1.76667	-0.138792	-0.330093	-0.0821989	0.581817	0.16458	0.76465	0.0470365	-1.61271	0.0974422	0.414433	0.242127	-1.37054	-0.29438	1.81569	-0.71451	0.180198	-0.27495	-0.8537
1.8	-0.0863003	-0.335497	-0.115278	0.52076	0.104842	0.740774	-0.0162538	-1.58159	0.111159	0.482017	0.236665	-1.22132	-0.27797	1.78706	-0.73379	0.169263	-0.2703	-0.82866
1.83333	-0.037792	-0.348192	-0.157243	0.4601	0.0199252	0.71408	-0.145073	-1.55125	0.123392	0.558991	0.23168	-1.02791	-0.25889	1.74987	-0.74298	0.148917	-0.25442	-0.82096
1.86667	-0.0185968	-0.364948	-0.186279	0.414046	-0.0819475	0.691493	-0.295105	-1.52652	0.132364	0.629981	0.228423	-0.85673	-0.24165	1.70986	-0.74539	0.124453	-0.23057	-0.8261
1.9	-0.0371872	-0.379028	-0.185642	0.385938	-0.159671	0.676786	-0.416164	-1.50672	0.136709	0.678777	0.226908	-0.76536	-0.22807	1.67172	-0.74725	0.102297	-0.20381	-0.83816
1.93333	-0.0815892	-0.391818	-0.156455	0.371691	-0.143494	0.667946	-0.475325	-1.4885	0.137587	0.69468	0.22586	-0.77526	-0.21928	1.63822	-0.75582	0.087646	-0.1791	-0.85378
1.96667	-0.127608	-0.413807	-0.115688	0.367284	0.0250874	0.659191	-0.46269	-1.46934	0.138652	0.678373	0.223381	-0.86526	-0.21638	1.60951	-0.77583	0.08217	-0.16003	-0.873
2	-0.154242	-0.452683	-0.084353	0.372284	0.344859	0.645797	-0.382788	-1.44823	0.143665	0.642548	0.217885	-0.98719	-0.21963	1.58375	-0.80601	0.082651	-0.1485	-0.89733
2.03333	-0.155726	-0.506894	-0.0736503	0.388557	0.738546	0.626877	-0.245561	-1.42451	0.153988	0.604326	0.208753	-1.09156	-0.22813	1.55872	-0.83839	0.082889	-0.14493	-0.92777
2.06667	-0.141474	-0.570189	-0.0788627	0.418277	1.08323	0.605023	-0.0691891	-1.39795	0.168065	0.575298	0.196459	-1.1474	-0.23978	1.53373	-0.86168	0.078238	-0.14849	-0.96359
2.1	-0.125808	-0.637065	-0.0867969	0.461096	1.26864	0.584944	0.11195	-1.36952	0.182818	0.558004	0.182287	-1.14751	-0.25103	1.51022	-0.86734	0.068594	-0.15737	-1.00186
2.13333	-0.117721	-0.704689	-0.087892	0.509417	1.25147	0.571985	0.252318	-1.34097	0.195874	0.548751	0.167941	-1.10139	-0.25737	1.49041	-0.85461	0.057836	-0.16918	-1.03819
2.16667	-0.11748	-0.772179	-0.0808917	0.548864	1.07779	0.570654	0.315509	-1.3149	0.207224	0.541164	0.155193	-1.02428	-0.25544	1.47436	-0.83142	0.051309	-0.18176	-1.06833
2.2	-0.119331	-0.837252	-0.0701761	0.56885	0.855542	0.583561	0.294812	-1.2967	0.219126	0.529574	0.145623	-0.93011	-0.24499	1.45756	-0.81016	0.052536	-0.19391	-1.08946
2.23333	-0.117212	-0.894123	-0.0604585	0.572161	0.688173	0.610341	0.217679	-1.29468	0.234168	0.512566	0.140396	-0.82982	-0.22842	1.43148	-0.80112	0.060526	-0.20583	-1.10125
2.26667	-0.110132	-0.936781	-0.0510182	0.57131	0.618577	0.646456	0.125986	-1.31601	0.252444	0.492972	0.140125	-0.73266	-0.20857	1.38898	-0.80754	0.070849	-0.21871	-1.10632
2.3	-0.10264	-0.963282	-0.035036	0.576525	0.625686	0.683633	0.0470491	-1.36064	0.270224	0.474048	0.144801	-0.64683	-0.18755	1.33234	-0.82501	0.080297	-0.23408	-1.10971
2.33333	-0.0988137	-0.975159	-0.0081978	0.58706	0.660065	0.713482	-0.012821	-1.41829	0.282565	0.457209	0.15373	-0.57864	-0.16709	1.27846	-0.84519	0.08937	-0.25315	-1.11689
2.36667	-0.0949451	-0.973929	0.0219108	0.590419	0.679347	0.732468	-0.0504291	-1.47252	0.287456	0.442765	0.165392	-0.53198	-0.14921	1.25448	-0.86088	0.099416	-0.27651	-1.13109
2.4	-0.0787791	-0.959324	0.0387521	0.569571	0.668127	0.743686	-0.0596551	-1.50975	0.285141	0.430515	0.177303	-0.50974	-0.13668	1.28255	-0.8694	0.108805	-0.30404	-1.15119
2.43333	-0.0375373	-0.928924	0.0307657	0.515283	0.638374	0.753624	-0.0470673	-1.52583	0.273333	0.419963	0.186175	-0.51672	-0.13223	1.36096	-0.87278	0.113292	-0.33487	-1.17176
2.46667	0.031508	-0.87773	0.000414393	0.434926	0.609197	0.76755	-0.0361414	-1.52615	0.248646	0.411349	0.188705	-0.56062	-0.13617	1.4549	-0.8754	0.109645	-0.36739	-1.18595
2.5	0.11605	-0.799969	-0.0397266	0.349888	0.585991	0.787196	-0.0520064	-1.52081	0.218087	0.405895	0.182929	-0.64858	-0.14563	1.5072	-0.88152	0.098488	-0.39945	-1.18943
2.53333	0.192142	-0.694121	-0.0749878	0.283552	0.55855	0.810698	-0.112642	-1.51732	0.204974	0.404175	0.16952	-0.7798	-0.15712	1.46696	-0.89377	0.084409	-0.42893	-1.1827
2.56667	0.234754	-0.567204	-0.0937115	0.249171	0.511398	0.834539	-0.22577	-1.51482	0.229703	0.405074	0.151994	-0.9391	-0.16976	1.32025	-0.91277	0.073525	-0.45432	-1.17043
2.6	0.232156	-0.435577	-0.0916618	0.246258	0.435847	0.857378	-0.377374	-1.50539	0.274257	0.406976	0.135174	-1.09679	-0.18585	1.10318	-0.93686	0.070029	-0.47522	-1.15897
2.63333	0.194839	-0.322448	-0.0727437	0.267797	0.340594	0.882388	-0.531242	-1.48106	0.269556	0.408755	0.122372	-1.21671	-0.20862	0.88702	-0.96161	0.074249	-0.49232	-1.15312
2.66667	0.148549	-0.251662	-0.0420867	0.309986	0.250858	0.914764	-0.653208	-1.43952	0.128362	0.408804	0.112937	-1.26853	-0.23923	0.74355	-0.98001	0.083183	-0.50693	-1.15408
2.7	0.115437	-0.240018	-0.000518612	0.37211	0.191748	0.956827	-0.73322	-1.38427	-0.200125	0.404747	0.102064	-1.23785	-0.2747	0.710983	-0.98425	0.092508	-0.52036	-1.16028
2.73333	0.101373	-0.291718	0.0519741	0.448263	0.171272	1.00567	-0.784046	-1.32062	-0.693624	0.395655	0.08359	-1.12957	-0.30851	0.780251	-0.96912	0.099186	-0.5335	-1.1698
2.76667	0.0984245	-0.394477	0.111115	0.52593	0.17849	1.05443	-0.825093	-1.25134	-1.25637	0.383756	0.054424	-0.96517	-0.33392	0.907106	-0.93531	0.103118	-0.54674	-1.18159
2.8	0.0937876	-0.519956	0.168389	0.594804	0.194236	1.09489	-0.864118	-1.17515	-1.75257	0.372998	0.017773	-0.77756	-0.34813	1.03935	-0.89026	0.106089	-0.55998	-1.19513
2.83333	0.0773305	-0.63444	0.214435	0.65242	0.20298	1.12047	-0.887728	-1.08861	-2.05843	0.365742	-0.01736	-0.60602	-0.3541	1.14124	-0.8455	0.109305	-0.57268	-1.21
2.86667	0.048157	-0.713441	0.243766	0.700365	0.199341	1.1297	-0.869336	-0.989232	-2.10595	0.360305	-0.04068	-0.48991	-0.35754	1.20258	-0.81167	0.112545	-0.58399	-1.22589
2.9	0.0167048	-0.746852	0.257643	0.739317	0.18785	1.12774	-0.787249	-0.877954	-1.89598	0.351497	-0.04675	-0.45925	-0.36178	1.23205	-0.79417	0.115217	-0.59295	-1.2425
2.93333	-0.00272965	-0.735152	0.261091	0.768148	0.176257	1.12251	-0.637828	-0.759576	-1.48257	0.334726	-0.03876	-0.5232	-0.36607	1.24378	-0.79168	0.117418	-0.59894	-1.25955
2.96667	-0.00253895	-0.686188	0.258237	0.784677	0.167021	1.11829	-0.441092	-0.640722	-0.950846	0.310729	-0.02734	-0.66292	-0.36838	1.24728	-0.79817	0.119816	-0.60209	-1.2768
3	0.0162088	-0.614184	0.252442	0.787805	0.155124	1.1134	-0.241408	-0.52751	-0.401567	0.286276	-0.02457	-0.8355	-0.36876	1.2449	-0.80641	0.122808	-0.60336	-1.29321
3.03333	0.0502225	-0.537797	0.248375	0.780824	0.134365	1.10329	-0.0965066	-0.424744	0.0649445	0.269843	-0.0369	-0.99	-0.36998	1.23461	-0.81085	0.126074	-0.60427	-1.30631
3.06667	0.0979301	-0.477412	0.251071	0.771623	0.104803	1.08447	-0.0515175	-0.335448	0.372645	0.265856	-0.06128	-1.08788	-0.37508	1.21361	-0.80867	0.128783	-0.60642	-1.3127
3.1	0.155699	-0.450956	0.264255	0.768992	0.073381	1.05664	-0.114004	-0.260427	0.493705	0.271546	-0.08693	-1.11638	-0.38445	1.18025	-0.79973	0.129806	-0.61114	-1.30984
3.13333	0.213774	-0.465815	0.290392	0.778519	0.0474838	1.0236	-0.250091	-0.198687	0.457462	0.277898	-0.1014	-1.0884	-0.39547	1.13422	-0.78655	0.127845	-0.61922	-1.29769
3.16667	0.258623	-0.511374	0.329179	0.799759	0.0288274	0.99206	-0.403199	-0.147426	0.334099	0.274028	-0.09707	-1.0311	-0.40514	1.07585	-0.77431	0.121671	-0.63062	-1.27961
3.2	0.277828	-0.562434	0.373541	0.826656	0.0142726	0.968104	-0.521118	-0.101501	0.201489	0.253021	-0.07424	-0.97218	-0.41359	1.0055	-0.76984	0.110194	-0.64417	-1.26181
3.23333	0.264428	-0.593833	0.409561	0.852173	0.00056245	0.954541	-0.575685	-0.0554109	0.120318	0.215605	-0.03969	-0.93132	-0.42495	0.923263	-0.77867	0.092735	-0.65728	-1.25059
3.26667	0.223881	-0.593722	0.424091	0.871327	-0.0135797	0.95241	-0.565941	-0.00733827	0.126197	0.168297	-0.00232	-0.91844	-0.44383	0.829756	-0.80099	0.070107	-0.66637	-1.24885
3.3	0.179024	-0.567529	0.412853	0.880228	-0.0262783	0.964521	-0.50755	0.0401294	0.224062	0.117818	0.03112	-0.93518	-0.47038	0.728144	-0.82934	0.045562	-0.66799	-1.25447
3.33333	0.16156	-0.534251	0.381209	0.878569	-0.0288816	0.995513	-0.421765	0.0838381	0.384271	0.0678484	0.057912	-0.97628	-0.49955	0.626424	-0.85064	0.024429	-0.66026	-1.26179
3.36667	0.192862	-0.516259	0.340629	0.875562	-0.006463	1.0476	-0.332902	0.123191	0.555321	0.0201144	0.078595	-1.03058	-0.52471	0.537755	-0.85286	0.012292	-0.64391	-1.26525
3.4	0.270658	-0.527861	0.306118	0.887883	0.0519421	1.11736	-0.267924	0.159735	0.689029	-0.0238006	0.09478	-1.08356	-0.54125	0.477301	-0.8327	0.011937	-0.62215	-1.26274
3.43333	0.370383	-0.573084	0.290599	0.928228	0.142334	1.19696	-0.247798	0.195968	0.760922	-0.061925	0.107325	-1.12249	-0.54782	0.456339	-0.79925	0.020871	-0.59941	-1.25669
3.46667	0.456932	-0.650561	0.293814	0.996138	0.245907	1.27707	-0.275267	0.234572	0.776745	-0.0914829	0.115857	-1.14196	-0.54578	0.476683	-0.77039	0.032445	-0.57978	-1.25212
3.5	0.500324	-0.755547	0.297386	1.07726	0.339244	1.34944	-0.333591	0.276109	0.761009	-0.108911	0.119524	-1.14609	-0.53763	0.528817	-0.76331	0.040156	-0.56585	-1.25287
3.53333	0.488865	-0.880391	0.277286	1.14891	0.405483	1.40935	-0.398093	0.316402	0.735022	-0.111396	0.118177	-1.14493	-0.52546	0.59511	-0.78489	0.041184	-0.55854	-1.25847
3.56667	0.432332	-1.01594	0.223737	1.18996	0.441	1.45762	-0.449052	0.348404	0.705118	-0.0987163	0.113123	-1.14691	-0.51109	0.656319	-0.82772	0.037211	-0.55749	-1.26391
3.6	0.353721	-1.14969	0.14871	1.19158	0.455384	1.49955	-0.479842	0.368401	0.665592	-0.074002	0.10692	-1.15198	-0.4978	0.69784	-0.87439	0.033417	-0.56181	-1.2624
3.63333	0.27725	-1.26483	0.0783397	1.16131	0.463564	1.54039	-0.499173	0.379799	0.603289	-0.0436447	0.102269	-1.15057	-0.49092	0.712762	-0.90686	0.035944	-0.57046	-1.24954
3.66667	0.220762	-1.34698	0.0406613	1.11603	0.474367	1.5812	-0.522469	0.390499	0.504032	-0.0164319	0.10056	-1.13008	-0.49535	0.701255	-0.91525	0.048055	-0.58235	-1.22623
3.7	0.194293	-1.39194	0.0517051	1.0718	0.484872	1.61828	-0.555458	0.407384	0.365195	-0.00137029	0.10096	-1.08537	-0.51097	0.668028	-0.90094	0.067354	-0.59638	-1.19859
3.73333	0.201665	-1.4063	0.104221	1.03987	0.485748	1.64579	-0.586419	0.432179	0.202428	-0.00447969	0.100696	-1.02658	-0.53088	0.620003	-0.87346	0.086546	-0.61158	-1.17502
3.76667	0.241068	-1.40383	0.173118	1.02662	0.472719	1.65947	-0.595403	0.460193	0.0462202	-0.0260329	0.096485	-0.97764	-0.54544	0.564959	-0.8442	0.097503	-0.62724	-1.16264
3.8	0.304071	-1.40048	0.236378	1.03206	0.45307	1.65977	-0.570145	0.483292	-0.0603377	-0.0601854	0.08629	-0.96423	-0.54905	0.510527	-0.82119	0.09586	-0.64293	-1.16463
3.83333	0.376501	-1.40743	0.288432	1.0488	0.440378	1.65242	-0.515226	0.496364	-0.0687951	-0.0976186	0.070366	-0.99696	-0.54253	0.462789	-0.80739	0.083211	-0.65822	-1.17942
3.86667	0.442785	-1.42603	0.335065	1.06494	0.443177	1.6449	-0.450422	0.501903	0.046421	-0.129481	0.051071	-1.06066	-0.52966	0.424816	-0.80172	0.065959	-0.6725	-1.20175
3.9	0.491104	-1.44892	0.382426	1.06942	0.459098	1.64157	-0.402243	0.50828	0.256181	-0.150392	0.03174	-1.11937	-0.51321	0.396385	-0.80091	0.05151	-0.68491	-1.22466
3.93333	0.517062	-1.46498	0.432016	1.05726	0.477688	1.64088	-0.394046	0.52365	0.480939	-0.159742	0.015389	-1.13772	-0.49387	0.375664	-0.80071	0.04352	-0.69454	-1.24128
3.96667	0.524032	-1.4656	0.481592	1.03255	0.486889	1.63757	-0.437579	0.550424	0.638533	-0.161516	0.003912	-1.1072	-0.46967	0.362069	-0.79667	0.039637	-0.7008	-1.24655
4	0.518146	-1.45157	0.528574	1.00694	0.479701	1.62912	-0.529313	0.583726	0.69591	-0.162507	-0.00198	-1.05957	-0.4364	0.358207	-0.7855	0.034294	-0.7037	-1.23821
4.03333	0.502456	-1.43477	0.573412	0.993799	0.459301	1.62118	-0.653963	0.615193	0.67977	-0.168574	-0.00231	-1.05475	-0.39211	0.369229	-0.76708	0.023776	-0.70388	-1.21656
4.06667	0.47767	-1.42894	0.620181	1.00091	0.438651	1.62528	-0.791708	0.639434	0.642411	-0.180303	0.002652	-1.147	-0.3418	0.399646	-0.74589	0.008724	-0.70223	-1.18404
4.1	0.446409	-1.43752	0.671845	1.02627	0.433416	1.64997	-0.924547	0.657247	0.621201	-0.191522	0.012605	-1.34875	-0.29529	0.44951	-0.72996	-0.0068	-0.69923	-1.14564
4.13333	0.413215	-1.45042	0.722707	1.06018	0.454199	1.69352	-1.04097	0.673188	0.625447	-0.192555	0.027128	-1.61617	-0.26028	0.512572	-0.72727	-0.01809	-0.69455	-1.10836
4.16667	0.381582	-1.45083	0.757434	1.09149	0.503839	1.74456	-1.1369	0.69075	0.646281	-0.175768	0.045427	-1.86715	-0.23853	0.578028	-0.74118	-0.02305	-0.68709	-1.0793
4.2	0.352411	-1.42545	0.760199	1.11297	0.576563	1.78953	-1.21094	0.708576	0.669979	-0.1398	0.066189	-2.0222	-0.22682	0.635325	-0.76784	-0.023	-0.67564	-1.06356
4.23333	0.32383	-1.37347	0.722941	1.12325	0.654768	1.82057	-1.25823	0.719639	0.689572	-0.090758	0.087715	-2.04337	-0.22002	0.679421	-0.79776	-0.01968	-0.65979	-1.06292
4.26667	0.292462	-1.30893	0.64543	1.1251	0.710714	1.83868	-1.26898	0.715638	0.710538	-0.0395395	0.108367	-1.94881	-0.21447	0.713158	-0.82101	-0.01289	-0.6404	-1.07557
4.3	0.257342	-1.25343	0.53525	1.1221	0.720358	1.8512	-1.23206	0.694473	0.739068	0.00436586	0.127151	-1.79692	-0.20971	0.74484	-0.83307	-0.00197	-0.6195	-1.09707
4.33333	0.224479	-1.22305	0.411158	1.11734	0.678684	1.86629	-1.14044	0.662731	0.764002	0.0381947	0.144158	-1.65322	-0.20733	0.782103	-0.83754	0.012459	-0.59954	-1.1222
4.36667	0.206586	-1.21977	0.300146	1.11422	0.602067	1.88822	-0.996096	0.630716	0.762334	0.0652868	0.160529	-1.56121	-0.20928	0.825909	-0.84346	0.02977	-0.5826	-1.1467
4.4	0.214832	-1.23469	0.225694	1.11601	0.519938	1.91637	-0.811248	0.606829	0.725545	0.0896562	0.177927	-1.53182	-0.21684	0.868602	-0.85865	0.05057	-0.5698	-1.16799
4.43333	0.249014	-1.25917	0.197363	1.12341	0.463254	1.94783	-0.605009	0.594798	0.671307	0.111592	0.197795	-1.55151	-0.22972	0.897409	-0.88309	0.075287	-0.56132	-1.1846
4.46667	0.296639	-1.29186	0.208357	1.13477	0.450942	1.97944	-0.399403	0.592072	0.628018	0.127789	0.220821	-1.59816	-0.24575	0.901275	-0.90712	0.102768	-0.55684	-1.19534
4.5	0.341221	-1.33539	0.239417	1.14964	0.481468	2.00702	-0.217602	0.591572	0.61377	0.134969	0.246766	-1.65299	-0.26204	0.876925	-0.91584	0.130577	-0.55596	-1.19953
4.53333	0.37104	-1.38794	0.267402	1.17067	0.539675	2.02476	-0.0823075	0.587943	0.628505	0.133189	0.274505	-1.70434	-0.27624	0.830546	-0.89729	0.155442	-0.55853	-1.19828
4.56667	0.383343	-1.43837	0.277937	1.20052	0.611569	2.02844	-0.0114084	0.581244	0.659967	0.125392	0.302098	-1.7461	-0.28652	0.774005	-0.84936	0.173584	-0.5645	-1.19469
4.6	0.384275	-1.46942	0.274667	1.2372	0.689963	2.02073	-0.0101227	0.574176	0.695093	0.114298	0.326948	-1.77605	-0.29132	0.717636	-0.78124	0.182819	-0.57379	-1.19232
4.63333	0.38435	-1.46751	0.273884	1.27325	0.769034	2.01322	-0.0623136	0.568318	0.727222	0.100618	0.346273	-1.79579	-0.29034	0.663941	-0.70882	0.185906	-0.5861	-1.19357
4.66667	0.391465	-1.43188	0.287344	1.29859	0.838617	2.02287	-0.129433	0.563076	0.755486	0.0834758	0.357947	-1.81019	-0.28548	0.606876	-0.64719	0.191175	-0.60094	-1.19883
4.7	0.407703	-1.37467	0.311452	1.30502	0.884619	2.06396	-0.164477	0.55619	0.781273	0.0618413	0.361403	-1.82387	-0.28	0.53885	-0.60465	0.208609	-0.61763	-1.20625
4.73333	0.43151	-1.31178	0.33219	1.29031	0.895904	2.13932	-0.135638	0.545815	0.806242	0.0371248	0.358061	-1.83554	-0.2762	0.462324	-0.58124	0.2444	-0.63534	-1.2125
4.76667	0.459475	-1.25404	0.336616	1.25934	0.873543	2.2358	-0.0440544	0.533147	0.830454	0.0151188	0.350957	-1.8346	-0.27357	0.397817	-0.57143	0.297599	-0.65311	-1.21479
4.8	0.485657	-1.20715	0.320046	1.22137	0.832785	2.32824	0.0759511	0.522928	0.850027	0.00347764	0.343703	-1.80432	-0.26867	0.379484	-0.56828	0.360337	-0.66987	-1.21285
4.83333	0.502713	-1.17603	0.286828	1.18668	0.79361	2.39242	0.17462	0.521698	0.858324	0.00664669	0.339355	-1.73153	-0.25738	0.435848	-0.56647	0.422077	-0.68471	-1.20895
4.86667	0.506009	-1.16425	0.24581	1.16494	0.769454	2.41939	0.214246	0.534124	0.851441	0.0243347	0.33972	-1.61738	-0.23847	0.564628	-0.5631	0.47562	-0.6971	-1.20661
4.9	0.497496	-1.16899	0.203104	1.16312	0.763847	2.419	0.19065	0.558583	0.832276	0.0532413	0.345339	-1.4817	-0.21508	0.719399	-0.5572	0.519902	-0.70711	-1.20935
4.93333	0.486779	-1.17972	0.158618	1.1818	0.773064	2.40904	0.131968	0.586607	0.809199	0.0869244	0.355892	-1.35713	-0.19211	0.823367	-0.54924	0.558082	-0.71539	-1.21964
4.96667	0.487488	-1.18239	0.109838	1.21492	0.790094	2.40179	0.0744314	0.607134	0.791833	0.114828	0.370601	-1.27556	-0.17351	0.809511	-0.541	0.593889	-0.72271	-1.2377
5	0.509029	-1.16644	0.0580519	1.25435	0.808506	2.401	0.035346	0.610998	0.78756	0.125666	0.388489	-1.2546	-0.16167	0.665798	-0.53516	0.628125	-0.72943	-1.26105
5.03333	0.549269	-1.13301	0.0116127	1.29307	0.823566	2.4076	0.00389621	0.594104	0.799453	0.113695	0.408618	-1.29175	-0.15721	0.455137	-0.53411	0.656647	-0.73516	-1.2855
5.06667	0.595051	-1.09739	-0.0160748	1.32543	0.830654	2.42514	-0.0465597	0.559532	0.825388	0.081343	0.430485	-1.36847	-0.15879	0.291965	-0.5383	0.672519	-0.73876	-1.30656
5.1	0.630953	-1.07677	-0.0159379	1.3491	0.826633	2.46085	-0.135676	0.515654	0.858348	0.0368068	0.454408	-1.46075	-0.16455	0.284985	-0.54535	0.671141	-0.73876	-1.32065
5.13333	0.649028	-1.07274	0.00596027	1.36704	0.813909	2.52133	-0.258729	0.470376	0.887877	-0.0089307	0.481563	-1.54906	-0.17384	0.479402	-0.55116	0.652758	-0.73381	-1.326
5.16667	0.651248	-1.07038	0.0303373	1.3848	0.800472	2.60385	-0.387231	0.427553	0.903448	-0.0435555	0.513481	-1.62274	-0.18684	0.833979	-0.55302	0.62071	-0.72292	-1.32326
5.2	0.643716	-1.05596	0.0394611	1.40616	0.795394	2.69134	-0.48852	0.388668	0.900038	-0.0566752	0.551196	-1.67825	-0.20252	1.24612	-0.55272	0.5791	-0.70573	-1.31495
5.23333	0.630475	-1.03217	0.0271021	1.43233	0.803759	2.7581	-0.549435	0.355415	0.882365	-0.046691	0.59457	-1.71482	-0.21789	1.60759	-0.55735	0.532075	-0.68259	-1.30346
5.26667	0.613687	-1.01625	-0.00417976	1.46278	0.823507	2.78057	-0.584315	0.329195	0.862716	-0.0259287	0.642268	-1.73145	-0.23057	1.85597	-0.57675	0.483793	-0.65477	-1.28951
5.3	0.597269	-1.02559	-0.0470669	1.49441	0.847713	2.74372	-0.621794	0.309503	0.851646	-0.0176219	0.692459	-1.7263	-0.24169	1.99314	-0.61864	0.438403	-0.62437	-1.27241
5.33333	0.586993	-1.06421	-0.0884977	1.52045	0.872139	2.64368	-0.6813	0.293885	0.847442	-0.0444354	0.743867	-1.69652	-0.25487	2.06606	-0.68435	0.400095	-0.59392	-1.25097
5.36667	0.586047	-1.11873	-0.113391	1.53254	0.900024	2.49291	-0.75567	0.278578	0.834756	-0.112678	0.796478	-1.63711	-0.27267	2.12866	-0.76778	0.372575	-0.56572	-1.22476
5.4	0.590711	-1.16611	-0.116226	1.52553	0.938491	2.32702	-0.815315	0.259421	0.799041	-0.201223	0.851417	-1.53968	-0.29447	2.2111	-0.85781	0.35736	-0.54119	-1.19508
5.43333	0.589982	-1.18914	-0.106302	1.5012	0.989851	2.20309	-0.834305	0.234259	0.746798	-0.267957	0.909979	-1.39408	-0.31595	2.31161	-0.9425	0.351902	-0.52054	-1.16507
5.46667	0.570687	-1.18783	-0.100211	1.46774	1.04558	2.17993	-0.814477	0.20519	0.708147	-0.274698	0.972433	-1.194	-0.33008	2.40822	-1.0126	0.349773	-0.50295	-1.13807
5.5	0.526635	-1.17642	-0.112754	1.43499	1.08926	2.28624	-0.785099	0.177282	0.712442	-0.21279	1.03739	-0.94414	-0.33108	2.47662	-1.06319	0.343692	-0.48702	-1.11659
5.53333	0.465037	-1.16919	-0.151982	1.41035	1.10668	2.49905	-0.781689	0.154878	0.755147	-0.112034	1.1021	-0.66389	-0.31903	2.50198	-1.09364	0.329469	-0.47135	-1.10261
5.56667	0.402752	-1.16848	-0.213738	1.39757	1.09424	2.75126	-0.821697	0.140213	0.779792	-0.0284036	1.16352	-0.38403	-0.30048	2.4816	-1.10703	0.308006	-0.45479	-1.09794
5.6	0.354772	-1.16464	-0.278636	1.39624	1.05933	2.96406	-0.892957	0.134662	0.690263	-0.0134449	1.21938	-0.13732	-0.28429	2.42238	-1.10958	0.284108	-0.43663	-1.10373
5.63333	0.325689	-1.14713	-0.31939	1.40087	1.01532	3.08506	-0.963772	0.13813	0.401594	-0.0806695	1.26891	0.052604	-0.27601	2.33821	-1.10959	0.263489	-0.41672	-1.11988
5.66667	0.310502	-1.11584	-0.315783	1.40296	0.975059	3.11224	-1.00728	0.146059	-0.0926451	-0.196178	1.31262	0.177922	-0.27481	2.2482	-1.11512	0.250274	-0.39561	-1.14437
5.7	0.301761	-1.08286	-0.265799	1.39562	0.945223	3.08892	-1.0194	0.149442	-0.695359	-0.303317	1.35149	0.245474	-0.27499	2.17385	-1.131	0.245538	-0.37441	-1.17255
5.73333	0.296322	-1.06657	-0.186223	1.37727	0.925254	3.07139	-1.01684	0.139698	-1.25477	-0.359	1.38617	0.268693	-0.27062	2.13361	-1.15675	0.246888	-0.35455	-1.19822
5.76667	0.29673	-1.08433	-0.105018	1.35294	0.913197	3.09449	-1.02029	0.113501	-1.64335	-0.354602	1.41657	0.258085	-0.2597	2.13631	-1.18711	0.250186	-0.33715	-1.217
5.8	0.306835	-1.14412	-0.0488827	1.33283	0.913139	3.15991	-1.03856	0.0739773	-1.80333	-0.31349	1.44229	0.21639	-0.24528	2.17739	-1.21527	0.253019	-0.32273	-1.22872
5.83333	0.326057	-1.23741	-0.0291965	1.32675	0.935293	3.24722	-1.06461	0.0293196	-1.74425	-0.271919	1.46356	0.141107	-0.23258	2.24091	-1.23706	0.256508	-0.31099	-1.23622
5.86667	0.347397	-1.34064	-0.0364017	1.33668	0.987112	3.33063	-1.08285	-0.0103027	-1.51463	-0.255828	1.48197	0.031864	-0.22376	2.30701	-1.25322	0.263338	-0.30111	-1.24261
5.9	0.360431	-1.42619	-0.0493641	1.35468	1.06308	3.39152	-1.08084	-0.0375216	-1.17	-0.267161	1.50041	-0.10294	-0.21513	2.36055	-1.26859	0.274729	-0.2922	-1.24938
5.93333	0.356792	-1.47334	-0.0492209	1.36992	1.14319	3.42497	-1.05657	-0.0510061	-0.755592	-0.287136	1.52216	-0.24499	-0.19919	2.396	-1.28878	0.290028	-0.28359	-1.25615
5.96667	0.334797	-1.47255	-0.0266407	1.37962	1.20165	3.43946	-1.01452	-0.0542658	-0.313565	-0.292679	1.54968	-0.37135	-0.16897	2.41582	-1.31666	0.307853	-0.27482	-1.26179
6	0.300634	-1.42497	0.0147732	1.39336	1.21568	3.44864	-0.957051	-0.0533384	0.101041	-0.272895	1.58369	-0.4634	-0.12155	2.4243	-1.35083	0.326117	-0.26514	-1.26641
6.03333	0.265287	-1.34071	0.0586202	1.42435	1.16756	3.46131	-0.884236	-0.0563122	0.423551	-0.23341	1.62296	-0.51445	-0.05949	2.42127	-1.38654	0.342445	-0.25304	-1.27191
6.06667	0.238872	-1.23564	0.0857686	1.47524	1.04727	3.47759	-0.800409	-0.0710026	0.606003	-0.188547	1.66468	-0.53133	0.011283	2.40034	-1.41828	0.356272	-0.2361	-1.28041
6.1	0.225278	-1.12581	0.0882294	1.53324	0.859279	3.49255	-0.716101	-0.0999177	0.642772	-0.150623	1.70486	-0.52808	0.086238	2.35268	-1.44204	0.369574	-0.21149	-1.29261
6.13333	0.220446	-1.02192	0.0713921	1.57785	0.625961	3.50088	-0.64586	-0.138389	0.574534	-0.124049	1.73883	-0.51514	0.165094	2.27402	-1.45641	0.38551	-0.17673	-1.30733
6.16667	0.21654	-0.927536	0.0442163	1.59264	0.387552	3.49689	-0.604015	-0.177411	0.469509	-0.106979	1.76196	-0.49086	0.250005	2.16986	-1.46222	0.407895	-0.13039	-1.32156
6.2	0.208464	-0.841019	0.0121685	1.57303	0.204976	3.47058	-0.595688	-0.20771	0.39382	-0.0975957	1.77094	-0.44172	0.341897	2.05532	-1.46152	0.440592	-0.07242	-1.33118
6.23333	0.196189	-0.75893	-0.0211064	1.52641	0.154958	3.40667	-0.611037	-0.224345	0.383846	-0.0965859	1.76515	-0.35195	0.438896	1.94909	-1.45676	0.484947	-0.00428	-1.33261
6.26667	0.182459	-0.679572	-0.0518174	1.46532	0.301055	3.29266	-0.632249	-0.23037	0.431997	-0.102397	1.74748	-0.21681	0.5378	1.86515	-1.45023	0.538461	0.070998	-1.32469
6.3	0.170019	-0.605499	-0.0778623	1.39982	0.648812	3.13561	-0.645456	-0.234784	0.496999	-0.106428	1.72384	-0.05032	0.636434	1.80734	-1.44398	0.596748	0.148927	-1.30904
6.33333	0.159694	-0.54341	-0.0993719	1.33565	1.11765	2.97687	-0.646729	-0.245217	0.532187	-0.0943319	1.70131	0.117402	0.734145	1.7695	-1.43962	0.655842	0.223998	-1.2892
6.36667	0.149769	-0.500968	-0.116652	1.27764	1.56002	2.88883	-0.642993	-0.262891	0.504421	-0.0522147	1.6857	0.251688	0.830402	1.73916	-1.43823	0.713036	0.290648	-1.26984
6.4	0.138268	-0.481958	-0.127938	1.23426	1.82682	2.9466	-0.648737	-0.284173	0.396434	0.024503	1.67989	0.32622	0.923319	1.70019	-1.44014	0.766732	0.3445	-1.25549
6.43333	0.126383	-0.483378	-0.126607	1.21755	1.84058	3.18804	-0.675122	-0.30457	0.212275	0.123287	1.6841	0.330782	1.00842	1.63367	-1.44496	0.815133	0.383423	-1.24835
6.46667	0.118339	-0.497195	-0.0999435	1.2349	1.6317	3.58584	-0.717103	-0.319777	-0.016609	0.21604	1.69832	0.271906	1.07818	1.52265	-1.4516	0.854715	0.407892	-1.24689
6.5	0.117044	-0.513923	-0.0341222	1.27944	1.31888	4.04866	-0.752627	-0.325159	-0.245369	0.272493	1.72514	0.16944	1.12459	1.36745	-1.4585	0.88095	0.420376	-1.24694
6.53333	0.120583	-0.523101	0.0772392	1.33183	1.04465	4.45549	-0.756554	-0.317715	-0.440931	0.275168	1.77058	0.052724	1.14409	1.20725	-1.46386	0.891672	0.424069	-1.24431
6.56667	0.123191	-0.512079	0.228761	1.37195	0.902174	4.70876	-0.715611	-0.299036	-0.595494	0.225092	1.84143	-0.04347	1.14068	1.12946	-1.46627	0.890855	0.421705	-1.23651
6.6	0.118546	-0.469218	0.404083	1.38801	0.898408	4.77394	-0.634241	-0.274844	-0.729985	0.138066	1.93988	-0.08612	1.12516	1.24661	-1.46519	0.890161	0.415094	-1.22318
6.63333	0.10203	-0.39196	0.577297	1.37932	0.973521	4.68198	-0.533235	-0.251954	-0.893633	0.0369697	2.05898	-0.05556	1.11239	1.63903	-1.46137	0.905986	0.405517	-1.20585
6.66667	0.0721782	-0.292154	0.717265	1.35662	1.05441	4.50209	-0.442129	-0.23686	-1.14649	-0.0559373	2.18238	0.043146	1.11808	2.29198	-1.45652	0.95185	0.394485	-1.18713
6.7	0.0327416	-0.193015	0.799709	1.33781	1.09974	4.30644	-0.38461	-0.235294	-1.51825	-0.124425	2.2894	0.177474	1.15374	3.07151	-1.45261	1.03093	0.384168	-1.16915
6.73333	-0.00648972	-0.119953	0.820659	1.33755	1.10869	4.14067	-0.36644	-0.249373	-1.96748	-0.160397	2.36272	0.298958	1.22056	3.76652	-1.45109	1.13471	0.377061	-1.15246
6.76667	-0.0339633	-0.0889435	0.798925	1.35955	1.09972	4.01025	-0.377519	-0.274699	-2.37703	-0.163591	2.39456	0.365262	1.30788	4.18243	-1.45244	1.24811	0.374978	-1.13629
6.8	-0.0442811	-0.0971597	0.765339	1.39737	1.08713	3.89226	-0.403281	-0.302841	-2.60142	-0.14068	2.38837	0.360457	1.39905	4.23453	-1.45612	1.35736	0.37793	-1.11963
6.83333	-0.0419466	-0.12519	0.746315	1.43903	1.07412	3.7645	-0.430456	-0.327351	-2.54411	-0.104094	2.35681	0.301095	1.47976	3.98464	-1.46074	1.45671	0.38365	-1.10216
6.86667	-0.0378331	-0.152874	0.751504	1.47175	1.05869	3.62659	-0.445204	-0.346397	-2.21274	-0.0684733	2.31851	0.224702	1.54276	3.60044	-1.46412	1.54891	0.38825	-1.08475
6.9	-0.0441378	-0.174353	0.773255	1.48942	1.04132	3.49848	-0.436153	-0.361131	-1.71287	-0.0444803	2.29519	0.168743	1.58729	3.26542	-1.46365	1.63796	0.387875	-1.06919
6.93333	-0.070486	-0.198345	0.79608	1.49862	1.02847	3.40462	-0.404261	-0.374423	-1.19114	-0.0344596	2.3079	0.153297	1.6157	3.09573	-1.45682	1.72237	0.380445	-1.05679
6.96667	-0.117715	-0.236372	0.806572	1.51352	1.02902	3.35829	-0.36393	-0.390803	-0.766038	-0.0334505	2.37052	0.176378	1.63047	3.10817	-1.44222	1.79664	0.366542	-1.04709
7	-0.172855	-0.290662	0.799599	1.54207	1.04539	3.35371	-0.330962	-0.414404	-0.477447	-0.033563	2.4815	0.221353	1.63321	3.24502	-1.42045	1.85634	0.349071	-1.03841
7.03333	-0.21465	-0.349207	0.780699	1.57868	1.06832	3.37008	-0.311693	-0.44486	-0.285504	-0.0283862	2.61941	0.268807	1.62494	3.42677	-1.39419	1.8997	0.33215	-1.0291
7.06667	-0.227403	-0.390061	0.760365	1.61024	1.08282	3.38536	-0.299386	-0.476082	-0.125509	-0.0157892	2.74771	0.305018	1.60729	3.59531	-1.36725	1.92629	0.319943	-1.01819
7.1	-0.210206	-0.393366	0.742583	1.62697	1.08186	3.38888	-0.275102	-0.50068	0.0339585	0.00156397	2.82909	0.324229	1.58422	3.72762	-1.34288	1.9363	0.315874	-1.00557
7.13333	-0.175872	-0.35394	0.721781	1.62828	1.0751	3.37987	-0.219128	-0.515064	0.182488	0.0176468	2.84209	0.327034	1.5614	3.82351	-1.3223	1.93044	0.322159	-0.99209
7.16667	-0.144398	-0.284603	0.691753	1.62173	1.0832	3.35231	-0.131382	-0.519357	0.293117	0.0259279	2.79038	0.318398	1.54329	3.88459	-1.30444	1.91088	0.33945	-0.97881
7.2	-0.135025	-0.208463	0.651992	1.61649	1.12242	3.28212	-0.0390682	-0.514341	0.345841	0.0233808	2.70021	0.306598	1.53141	3.90087	-1.28718	1.88415	0.366585	-0.96615
7.23333	-0.157885	-0.148672	0.604109	1.61558	1.19429	3.13489	0.0198985	-0.501343	0.341721	0.0138302	2.60974	0.301765	1.52517	3.85325	-1.26938	1.86413	0.400702	-0.95393
7.26667	-0.208536	-0.123032	0.54796	1.61403	1.28639	2.89619	0.0218881	-0.485159	0.299719	0.00795738	2.5578	0.312634	1.52327	3.73001	-1.25223	1.86936	0.437971	-0.94162
7.3	-0.269984	-0.142353	0.483874	1.60631	1.3785	2.60309	-0.0277276	-0.47451	0.235754	0.0189033	2.57619	0.342262	1.52483	3.54738	-1.23902	1.91301	0.474748	-0.92772
7.33333	-0.322157	-0.207853	0.416453	1.59449	1.45009	2.34698	-0.0954581	-0.477043	0.155843	0.0548799	2.68342	0.385657	1.53064	3.35925	-1.23352	1.99317	0.508641	-0.90974
7.36667	-0.35218	-0.306516	0.355032	1.58764	1.48903	2.23854	-0.136335	-0.49356	0.0765441	0.113235	2.87655	0.431969	1.54348	3.24377	-1.23782	2.09388	0.538936	-0.88568
7.4	-0.357945	-0.409298	0.308805	1.59361	1.49655	2.35537	-0.119116	-0.517807	0.0338651	0.180884	3.12351	0.47093	1.56666	3.26756	-1.25118	2.19551	0.566288	-0.8557
7.43333	-0.344641	-0.478986	0.279138	1.61189	1.48408	2.70003	-0.0419603	-0.540943	0.0546379	0.241013	3.3646	0.499777	1.60111	3.44531	-1.27028	2.28424	0.592002	-0.82282
7.46667	-0.320161	-0.487965	0.257524	1.63399	1.46619	3.18768	0.0701881	-0.555929	0.123696	0.281397	3.52975	0.526018	1.64245	3.72088	-1.29041	2.3555	0.617418	-0.7923
7.5	-0.292893	-0.435443	0.232471	1.64981	1.4552	3.67678	0.177283	-0.560878	0.186166	0.298797	3.56749	0.563972	1.68148	3.98704	-1.30677	2.41342	0.643634	-0.76956
7.53333	-0.269916	-0.351084	0.198328	1.65381	1.45689	4.03426	0.238355	-0.561121	0.177826	0.293645	3.4703	0.627219	1.70957	4.13645	-1.31544	2.46813	0.671547	-0.75749
7.56667	-0.254789	-0.281087	0.160328	1.64635	1.46838	4.19298	0.228096	-0.566276	0.0576116	0.255935	3.28007	0.721687	1.72406	4.11499	-1.31394	2.53083	0.702006	-0.75499
7.6	-0.247879	-0.26397	0.133926	1.63099	1.48073	4.16402	0.148689	-0.582221	-0.170027	0.157514	3.06933	0.843205	1.72889	3.94552	-1.30197	2.60847	0.73586	-0.75742
7.63333	-0.249045	-0.309104	0.135254	1.61137	1.48431	4.01045	0.0292266	-0.605991	-0.455533	-0.0339151	2.90995	0.980024	1.73116	3.70977	-1.28203	2.70099	0.773702	-0.75878
7.66667	-0.258099	-0.39059	0.167208	1.58963	1.474	3.81046	-0.0863151	-0.629055	-0.734813	-0.325376	2.84743	1.1178	1.73612	3.50285	-1.25943	2.80194	0.815272	-0.75375
7.7	-0.272741	-0.461759	0.216047	1.56771	1.45302	3.62562	-0.159625	-0.643929	-0.96324	-0.676818	2.89201	1.24392	1.74237	3.38977	-1.24082	2.90204	0.858817	-0.73867
7.73333	-0.288523	-0.482814	0.263553	1.54907	1.43035	3.48368	-0.179346	-0.647524	-1.11787	-1.0046	3.02432	1.34958	1.74229	3.38673	-1.23162	2.99403	0.900962	-0.71256
7.76667	-0.301703	-0.443403	0.30127	1.53733	1.41028	3.38384	-0.166046	-0.640828	-1.17609	-1.21125	3.20567	1.42994	1.72994	3.47024	-1.23339	3.07536	0.937497	-0.67795
7.8	-0.311483	-0.36408	0.333406	1.53463	1.38549	3.31516	-0.152989	-0.626888	-1.10936	-1.22709	3.38657	1.48381	1.70974	3.59993	-1.24308	3.14624	0.964927	-0.64037
7.83333	-0.320009	-0.278917	0.367773	1.5445	1.34395	3.26889	-0.157641	-0.608725	-0.906134	-1.04142	3.51536	1.51369	1.69673	3.73814	-1.25457	3.20613	0.981987	-0.60635
7.86667	-0.331272	-0.21689	0.402229	1.57446	1.28199	3.23901	-0.167951	-0.588782	-0.59939	-0.707647	3.55193	1.52502	1.70782	3.85813	-1.26195	3.25221	0.990277	-0.58161
7.9	-0.349614	-0.192546	0.418636	1.63098	1.21019	3.21951	-0.156988	-0.569647	-0.26662	-0.322457	3.48492	1.52338	1.75124	3.94326	-1.26237	3.28125	0.993634	-0.56967
7.93333	-0.377513	-0.203697	0.394352	1.712	1.14885	3.20398	-0.11514	-0.554127	0.00650462	0.0113177	3.34197	1.51009	1.82129	3.98398	-1.25683	3.29299	0.996683	-0.56997
7.96667	-0.413105	-0.236303	0.323413	1.80524	1.11723	3.18685	-0.0673362	-0.544008	0.172202	0.223144	3.18203	1.47934	1.90137	3.97668	-1.24863	3.29226	1.00336	-0.57767
8	-0.449443	-0.277277	0.225165	1.89307	1.12186	3.16478	-0.0551467	-0.538587	0.2358	0.295271	3.06882	1.41991	1.97381	3.92409	-1.24062	3.28696	1.01608	-0.58616
8.03333	-0.47661	-0.323866	0.131409	1.9613	1.15022	3.13786	-0.0997975	-0.534332	0.231631	0.256527	3.03938	1.32203	2.02963	3.83515	-1.23317	3.28246	1.03566	-0.58993
8.06667	-0.485487	-0.378912	0.0652318	2.00668	1.1758	3.10946	-0.177772	-0.526187	0.190708	0.16137	3.08685	1.18541	2.07115	3.72355	-1.22403	3.27613	1.0616	-0.58573
8.1	-0.47125	-0.440738	0.0274341	2.03587	1.17266	3.08447	-0.22973	-0.510114	0.125078	0.0675201	3.16854	1.02319	2.10666	3.60537	-1.20998	3.25756	1.09251	-0.5728
8.13333	-0.435449	-0.502361	-0.000780963	2.05885	1.13014	3.06721	-0.20051	-0.485831	0.0305606	0.0156407	3.23344	0.858997	2.14305	3.49617	-1.18898	3.21618	1.12636	-0.55252
8.16667	-0.386188	-0.557613	-0.0388485	2.08539	1.05773	3.06057	-0.0817992	-0.457787	-0.0920745	0.0178756	3.25087	0.719051	2.18218	3.40741	-1.16143	3.15078	1.16071	-0.52744
8.2	-0.33617	-0.603473	-0.0883856	2.12355	0.977905	3.06467	0.0773045	-0.432904	-0.211087	0.0626985	3.22333	0.623856	2.22277	3.34285	-1.1301	3.07289	1.19291	-0.5005
8.23333	-0.298466	-0.639652	-0.134653	2.17512	0.912295	3.07186	0.202795	-0.416263	-0.270547	0.128785	3.17914	0.583361	2.26459	3.29681	-1.09903	3.00117	1.22036	-0.47503
8.26667	-0.280867	-0.670033	-0.163108	2.23043	0.867896	3.06086	0.246736	-0.407582	-0.235108	0.192603	3.15436	0.596564	2.30978	3.25645	-1.07248	2.95129	1.24092	-0.45414
8.3	-0.281142	-0.700743	-0.172291	2.26872	0.826946	2.99816	0.213543	-0.401124	-0.120507	0.224749	3.177	0.653864	2.35977	3.20815	-1.05424	2.92833	1.25353	-0.43952
8.33333	-0.286327	-0.732465	-0.175042	2.26644	0.746207	2.85235	0.142786	-0.390221	0.0212615	0.186021	3.25996	0.739928	2.41224	3.14447	-1.04701	2.92619	1.25886	-0.43024
8.36667	-0.27904	-0.756973	-0.188968	2.21088	0.574086	2.61833	0.0743455	-0.373373	0.130187	0.0386472	3.39973	0.836303	2.46189	3.06765	-1.05163	2.93346	1.25961	-0.42213
8.4	-0.249631	-0.763848	-0.221938	2.11206	0.283017	2.33861	0.0282991	-0.355525	0.151592	-0.227683	3.57511	0.924498	2.50396	2.98805	-1.06607	2.94031	1.25996	-0.40883
8.43333	-0.204866	-0.749531	-0.264081	2.00565	-0.102971	2.10139	0.0044328	-0.34327	0.0429378	-0.574786	3.74615	0.990053	2.53753	2.91921	-1.08507	2.94193	1.26418	-0.38528
8.46667	-0.164082	-0.719289	-0.292533	1.94011	-0.505353	2.00516	-0.00818019	-0.340003	-0.219556	-0.918203	3.85946	1.02643	2.56624	2.8732	-1.10176	2.93748	1.2749	-0.35142
8.5	-0.146469	-0.682112	-0.28532	1.94993	-0.814294	2.10744	-0.0201878	-0.344591	-0.634429	-1.15444	3.86514	1.03628	2.59569	2.85788	-1.11126	2.92704	1.29211	-0.31294
8.53333	-0.160083	-0.64563	-0.236905	2.03227	-0.926793	2.39131	-0.0368578	-0.351537	-1.16114	-1.20373	3.74074	1.02848	2.62918	2.87573	-1.11455	2.90976	1.31335	-0.2787
8.56667	-0.196942	-0.614848	-0.164614	2.14763	-0.788061	2.76914	-0.0581294	-0.352847	-1.70898	-1.05047	3.50842	1.01249	2.6656	2.92279	-1.11959	2.88376	1.33502	-0.25663
8.6	-0.235581	-0.590968	-0.0987665	2.24461	-0.422251	3.11933	-0.0777235	-0.343137	-2.1569	-0.755486	3.23202	0.993421	2.7006	2.98803	-1.13759	2.84633	1.35382	-0.25009
8.63333	-0.25348	-0.56905	-0.0647176	2.28808	0.0648961	3.33781	-0.0853912	-0.323804	-2.40548	-0.425369	2.9925	0.97068	2.72889	3.05462	-1.17569	2.79408	1.36774	-0.25627
8.66667	-0.241767	-0.541038	-0.0709809	2.27151	0.520781	3.38121	-0.0778036	-0.301838	-2.42431	-0.157979	2.85455	0.940159	2.74616	3.10435	-1.23044	2.72363	1.37606	-0.26758
8.7	-0.207887	-0.505351	-0.107036	2.20958	0.806561	3.27949	-0.0669183	-0.285563	-2.26082	-0.00206657	2.84311	0.897587	2.75102	3.12423	-1.28682	2.6335	1.3789	-0.27548
8.73333	-0.166575	-0.471664	-0.148708	2.12095	0.85446	3.10997	-0.0749739	-0.280577	-2.00761	0.0500297	2.94131	0.840863	2.74536	3.11168	-1.3247	2.52643	1.37661	-0.27419
8.76667	-0.131543	-0.454144	-0.170712	2.0156	0.693233	2.95152	-0.121768	-0.286775	-1.75081	0.0439722	3.10781	0.770837	2.73217	3.07527	-1.3294	2.41053	1.36952	-0.26259
8.8	-0.111556	-0.462207	-0.160613	1.89494	0.428908	2.85049	-0.210415	-0.298612	-1.53168	0.032711	3.30033	0.69132	2.71292	3.03043	-1.30006	2.29797	1.35819	-0.24407
8.83333	-0.108391	-0.49667	-0.124687	1.76071	0.188324	2.81379	-0.318105	-0.309026	-1.34394	0.047263	3.49106	0.608878	2.68802	2.99277	-1.25046	2.20103	1.34379	-0.22475
8.86667	-0.118504	-0.547811	-0.0831706	1.6222	0.0546119	2.82046	-0.407164	-0.312912	-1.16225	0.085861	3.66757	0.532268	2.65887	2.97296	-1.20171	2.12696	1.32841	-0.21018
8.9	-0.137371	-0.596155	-0.0578434	1.49567	0.0327913	2.83952	-0.45357	-0.308629	-0.968732	0.126863	3.82242	0.471527	2.62895	2.97512	-1.17124	2.07525	1.31485	-0.20232
8.93333	-0.160315	-0.622639	-0.0581896	1.39758	0.0642476	2.84809	-0.462386	-0.299176	-0.75501	0.150361	3.94111	0.437154	2.60417	2.99808	-1.16478	2.04035	1.30598	-0.19893
8.96667	-0.18067	-0.62182	-0.0775291	1.33647	0.0761267	2.84071	-0.452415	-0.290752	-0.516823	0.14994	3.99843	0.439492	2.59139	3.03746	-1.17578	2.01689	1.30393	-0.19565
9	-0.191818	-0.603527	-0.102339	1.3094	0.0314508	2.824	-0.427908	-0.287507	-0.26451	0.130301	3.96755	0.487614	2.59364	3.087	-1.19166	2.00289	1.30943	-0.18857
9.03333	-0.191474	-0.582274	-0.122312	1.3064	-0.0535942	2.80441	-0.367937	-0.288434	-0.0352309	0.0993574	3.83781	0.586928	2.60471	3.13958	-1.20233	2.00012	1.32174	-0.17617
9.06667	-0.181245	-0.565132	-0.132456	1.31901	-0.134078	2.78225	-0.24702	-0.290193	0.11841	0.0636339	3.63017	0.735967	2.60926	3.18884	-1.20553	2.01198	1.33913	-0.15978
9.1	-0.16331	-0.544185	-0.132572	1.34251	-0.175822	2.75585	-0.0699161	-0.291231	0.157812	0.0274138	3.39857	0.924239	2.59	3.23154	-1.20638	2.03912	1.35971	-0.14254
9.13333	-0.140649	-0.4975	-0.127167	1.37092	-0.17495	2.72731	0.11394	-0.292499	0.0846663	-0.00716128	3.21261	1.13277	2.53829	3.26912	-1.21241	2.07619	1.38206	-0.1275
9.16667	-0.118595	-0.403951	-0.120971	1.39576	-0.149801	2.69867	0.234829	-0.295716	-0.0525567	-0.0377892	3.12932	1.337	2.46131	3.30624	-1.22791	2.11281	1.40546	-0.11706
9.2	-0.102374	-0.265008	-0.11327	1.4117	-0.121831	2.65812	0.248254	-0.301901	-0.185299	-0.0582667	3.16954	1.51017	2.37968	3.34617	-1.25108	2.13741	1.4297	-0.11332
9.23333	-0.093196	-0.113077	-0.102107	1.41943	-0.101438	2.57308	0.165224	-0.310588	-0.273565	-0.0596262	3.31175	1.62631	2.31644	3.38555	-1.27544	2.14181	1.45486	-0.11765
9.26667	-0.0878562	0.00386813	-0.094309	1.42223	-0.0855426	2.40744	0.0467731	-0.319264	-0.333543	-0.0371614	3.50375	1.66364	2.28552	3.41276	-1.29402	2.12544	1.48108	-0.12891
9.3	-0.0808694	0.049535	-0.104146	1.42286	-0.0657732	2.15774	-0.0302681	-0.323961	-0.416973	0.00435939	3.68207	1.61007	2.28725	3.41234	-1.30364	2.09617	1.50851	-0.1419
9.33333	-0.066775	0.0191517	-0.139892	1.42172	-0.0375869	1.87898	-0.0156531	-0.321422	-0.560961	0.0523538	3.78794	1.47045	2.31201	3.37389	-1.30662	2.06662	1.53717	-0.14821
9.36667	-0.043675	-0.058827	-0.194895	1.41527	-0.00118444	1.67144	0.0862314	-0.31126	-0.747089	0.0926139	3.77779	1.27126	2.34859	3.30025	-1.30898	2.04856	1.56678	-0.14015
9.4	-0.0172967	-0.138415	-0.250598	1.39948	0.0431638	1.63058	0.220758	-0.296543	-0.900551	0.115704	3.63339	1.05753	2.39169	3.20903	-1.31659	2.04866	1.59676	-0.11545
9.43333	-0.00044818	-0.180682	-0.286996	1.37859	0.0965789	1.79327	0.319271	-0.282206	-0.935515	0.120814	3.37388	0.880129	2.44432	3.12576	-1.33154	2.06611	1.62622	-0.07899
9.46667	-0.00596818	-0.172921	-0.295676	1.36875	0.157842	2.11447	0.339489	-0.272333	-0.815048	0.116054	3.06211	0.777905	2.51418	3.07206	-1.3511	2.09342	1.65406	-0.04056
9.5	-0.038436	-0.128137	-0.286764	1.38946	0.21942	2.48664	0.279423	-0.268405	-0.576047	0.114401	2.79306	0.764085	2.60706	3.05577	-1.36943	2.12072	1.67894	-0.01047
9.53333	-0.0905839	-0.0666559	-0.280371	1.45074	0.26693	2.79143	0.164623	-0.268717	-0.300803	0.125061	2.66112	0.824468	2.72135	3.06883	-1.38073	2.14068	1.6994	0.00461
9.56667	-0.146123	-0.000527303	-0.289202	1.54767	0.283128	2.9542	0.0308172	-0.268426	-0.0648657	0.145591	2.71968	0.927965	2.8468	3.09357	-1.38195	2.14985	1.71424	0.004359
9.6	-0.187023	0.0655699	-0.310004	1.66284	0.25645	2.96758	-0.0882308	-0.262052	0.0961289	0.163008	2.95627	1.0422	2.96756	3.11258	-1.37348	2.1473	1.72319	-0.00542
9.63333	-0.201097	0.126109	-0.329235	1.77311	0.189685	2.87439	-0.171555	-0.248202	0.184839	0.163062	3.29911	1.14499	3.06722	3.11629	-1.35815	2.13499	1.72751	-0.01598
9.66667	-0.186446	0.171292	-0.334511	1.85932	0.101433	2.7318	-0.217146	-0.231709	0.219237	0.13828	3.65128	1.22737	3.13388	3.1048	-1.33946	2.11899	1.73005	-0.01958
9.7	-0.151664	0.188568	-0.323773	1.91314	0.018925	2.5854	-0.236901	-0.22083	0.209193	0.0901838	3.93167	1.29001	3.16424	3.08547	-1.32021	2.1075	1.7344	-0.01224
9.73333	-0.111554	0.169269	-0.306517	1.93295	-0.0332554	2.46431	-0.245423	-0.222524	0.149538	0.0283775	4.1002	1.33845	3.16405	3.06953	-1.30199	2.10724	1.7434	0.00532
9.76667	-0.0792426	0.119445	-0.294523	1.91405	-0.0442623	2.38712	-0.252604	-0.23875	0.0380177	-0.0315523	4.15728	1.38	3.14383	3.06964	-1.28558	2.12319	1.75769	0.029003
9.8	-0.0582563	0.0606158	-0.290414	1.848	-0.0217473	2.36279	-0.262486	-0.264543	-0.0958653	-0.072149	4.12432	1.42263	3.11368	3.09719	-1.27139	2.16115	1.77546	0.054093
9.83333	-0.0391953	0.0135893	-0.286173	1.73285	0.015372	2.38587	-0.274042	-0.288998	-0.188003	-0.080146	4.02184	1.47392	3.08166	3.1585	-1.25982	2.22826	1.79387	0.077615
9.86667	-0.00400566	-0.0150321	-0.271336	1.5815	0.0502987	2.43577	-0.280482	-0.300075	-0.182285	-0.0523656	3.8595	1.53983	3.05414	3.25061	-1.25108	2.32989	1.81162	0.099194
9.9	0.0637068	-0.0299465	-0.240899	1.42025	0.0758944	2.48365	-0.27219	-0.291604	-0.0808122	0.00177561	3.64215	1.62338	3.03537	3.35994	-1.24485	2.46546	1.83092	0.120143
9.93333	0.168076	-0.0411573	-0.197349	1.28053	0.0936964	2.50335	-0.248324	-0.268428	0.0541766	0.0634905	3.38541	1.72376	3.02724	3.4657	-1.2399	2.62563	1.85713	0.140814
9.96667	0.295476	-0.0622096	-0.148015	1.18718	0.10809	2.48232	-0.22508	-0.245251	0.142883	0.112312	3.12751	1.83546	3.03052	3.54641	-1.23416	2.79204	1.89546	0.158552
10	0.417044	-0.102132	-0.101233	1.14754	0.118071	2.42657	-0.226829	-0.238455	0.128966	0.133807	2.92696	1.94784	3.04514	3.58556	-1.22506	2.94224	1.94642	0.169576
10.0333	0.500302	-0.154439	-0.0649068	1.14975	0.113342	2.35486	-0.269916	-0.256582	0.00334884	0.123765	2.8447	2.04591	3.06994	3.57452	-1.21022	3.06114	2.00301	0.173687
10.0667	0.525852	-0.199843	-0.0481676	1.17274	0.0827163	2.28576	-0.35436	-0.29621	-0.187202	0.0885665	2.9198	2.11358	3.104	3.51527	-1.18806	3.15142	2.05226	0.176449
10.1	0.497662	-0.220827	-0.0626115	1.19935	0.0272136	2.22726	-0.462917	-0.344666	-0.361658	0.0427293	3.15247	2.13909	3.14845	3.42627	-1.1581	3.23223	2.08086	0.186064
10.1333	0.437235	-0.212718	-0.118484	1.22194	-0.0426355	2.17616	-0.566101	-0.386783	-0.450486	0.00355118	3.50253	2.12039	3.20554	3.3489	-1.12109	3.32639	2.08191	0.207794
10.1667	0.366841	-0.186732	-0.215222	1.23851	-0.128599	2.12513	-0.633545	-0.411854	-0.427221	-0.0161891	3.9002	2.0667	3.27521	3.3449	-1.07897	3.4465	2.05882	0.24041
10.2	0.297075	-0.166027	-0.334287	1.24457	-0.258481	2.07063	-0.643345	-0.417257	-0.307445	-0.0133861	4.26013	1.99325	3.35366	3.47539	-1.0348	3.58819	2.02358	0.276587
10.2333	0.22558	-0.173258	-0.44449	1.22869	-0.467704	2.01613	-0.584445	-0.407975	-0.131449	0.00605812	4.49374	1.91025	3.43607	3.76513	-0.99231	3.73264	1.99033	0.306451
10.2667	0.14336	-0.215218	-0.517677	1.17786	-0.761782	1.96857	-0.457021	-0.393178	0.0502763	0.032556	4.52404	1.81285	3.51904	4.1725	-0.95523	3.85706	1.96795	0.3223
10.3	0.0454535	-0.275979	-0.542181	1.09054	-1.09162	1.9307	-0.275365	-0.380662	0.18649	0.0587118	4.30892	1.68182	3.59924	4.59008	-0.9264	3.94665	1.95635	0.321919
10.3333	-0.059731	-0.324462	-0.526675	0.985164	-1.35873	1.89817	-0.074316	-0.371786	0.241721	0.0828952	3.86856	1.50021	3.67197	4.88473	-0.90705	4.00026	1.94864	0.30853
10.3667	-0.152782	-0.33422	-0.494349	0.894279	-1.4517	1.86491	0.0904711	-0.36149	0.221572	0.109156	3.29897	1.27926	3.73334	4.95864	-0.89658	4.02577	1.93796	0.287959
10.4	-0.217078	-0.303434	-0.469893	0.84838	-1.30327	1.82969	0.163859	-0.343369	0.178629	0.142784	2.75233	1.07484	3.78226	4.79592	-0.89272	4.03071	1.92409	0.265942
10.4333	-0.249211	-0.257855	-0.467485	0.86037	-0.936777	1.79664	0.123433	-0.314077	0.17726	0.183806	2.38369	0.9763	3.81981	4.46802	-0.89204	4.01747	1.91549	0.247354
10.4667	-0.256339	-0.232519	-0.488063	0.919697	-0.465151	1.7716	-0.00759345	-0.274442	0.245653	0.224602	2.28828	1.06551	3.84807	4.09908	-0.89046	3.98594	1.92522	0.23613
10.5	-0.246798	-0.247995	-0.524128	0.99942	-0.0367186	1.7588	-0.172251	-0.229723	0.356981	0.255198	2.46508	1.36623	3.87011	3.81697	-0.88387	3.93738	1.96328	0.234177
10.5333	-0.225204	-0.299854	-0.566262	1.0718	0.236093	1.7582	-0.301766	-0.188608	0.443536	0.270721	2.82777	1.81651	3.88989	3.71687	-0.869	3.87539	2.03024	0.240156
10.5667	-0.195066	-0.365477	-0.608631	1.12218	0.316716	1.7644	-0.342022	-0.158588	0.431966	0.272768	3.25416	2.2865	3.9116	3.84542	-0.84436	3.80655	2.116	0.249627
10.6	-0.163147	-0.419457	-0.649563	1.15174	0.236156	1.76897	-0.277367	-0.141455	0.290933	0.26512	3.64233	2.63569	3.93875	4.19581	-0.81084	3.74078	2.20389	0.256459
10.6333	-0.139523	-0.447319	-0.685538	1.16811	0.0596157	1.7653	-0.135443	-0.134363	0.0613098	0.25014	3.94198	2.7774	3.97292	4.70375	-0.77159	3.68757	2.27732	0.255137
10.6667	-0.133165	-0.450369	-0.70629	1.17361	-0.144087	1.75169	0.0304341	-0.133913	-0.161186	0.227365	4.15154	2.71311	4.01173	5.24995	-0.73105	3.65084	2.32509	0.243339
10.7	-0.146664	-0.439744	-0.699575	1.1628	-0.320941	1.73095	0.167398	-0.137474	-0.282414	0.193465	4.29424	2.51939	4.04821	5.68407	-0.69348	3.62938	2.34329	0.222775
10.7333	-0.172604	-0.42642	-0.662796	1.1294	-0.439871	1.70967	0.244058	-0.142012	-0.275647	0.146035	4.39484	2.30088	4.07366	5.87497	-0.66174	3.62046	2.33428	0.197554
10.7667	-0.193413	-0.416406	-0.609185	1.07367	-0.497349	1.70187	0.26335	-0.144053	-0.218057	0.0891622	4.46951	2.14092	4.08245	5.76744	-0.6371	3.62052	2.30437	0.171986
10.8	-0.18786	-0.412303	-0.561048	1.00384	-0.522053	1.73309	0.267599	-0.140738	-0.254564	0.0325076	4.52718	2.07615	4.07516	5.411	-0.6201	3.6248	2.26206	0.149343
10.8333	-0.143729	-0.416239	-0.537897	0.930976	-0.570038	1.83294	0.325762	-0.130197	-0.500334	-0.015992	4.57417	2.10018	4.05826	4.93794	-0.61184	3.63057	2.21656	0.131326
10.8667	-0.0669919	-0.43043	-0.550713	0.862779	-0.699926	2.01446	0.494309	-0.112269	-0.960245	-0.0540474	4.61604	2.18318	4.04041	4.49945	-0.61468	3.64042	2.17624	0.117855
10.9	0.022229	-0.454657	-0.60051	0.80382	-0.935069	2.25589	0.772978	-0.0905114	-1.52026	-0.0827568	4.65677	2.29075	4.02698	4.19731	-0.63113	3.65985	2.14648	0.107426
10.9333	0.101981	-0.48288	-0.676708	0.760268	-1.23477	2.5014	1.09031	-0.0725906	-1.99985	-0.104679	4.69721	2.39329	4.01733	4.05044	-0.66122	3.6906	2.12829	0.098394
10.9667	0.156307	-0.503407	-0.760175	0.739769	-1.49698	2.68298	1.3304	-0.0662958	-2.23566	-0.124222	4.73449	2.467	4.00711	4.01039	-0.69983	3.72696	2.11849	0.090632
11	0.177551	-0.504573	-0.831551	0.746352	-1.59896	2.75269	1.39001	-0.0739974	-2.16236	-0.146799	4.7625	2.49051	3.99183	4.00784	-0.73624	3.75871	2.11192	0.085785
11.0333	0.170131	-0.481578	-0.876079	0.778101	-1.45726	2.70602	1.2396	-0.0908571	-1.8406	-0.177275	4.77341	2.44208	3.96834	3.99632	-0.75733	3.77684	2.10423	0.085433
11.0667	0.151196	-0.43785	-0.884707	0.827565	-1.07375	2.58082	0.945955	-0.107692	-1.40844	-0.21953	4.76024	2.3024	3.93604	3.96879	-0.75334	3.7781	2.0936	0.089106
11.1	0.14003	-0.381035	-0.858869	0.881795	-0.539755	2.43387	0.634573	-0.115198	-0.995937	-0.274573	4.7198	2.06778	3.89898	3.94579	-0.72313	3.76764	2.08064	0.093974
11.1333	0.145408	-0.320242	-0.814718	0.925706	0.00305878	2.31086	0.419107	-0.10793	-0.669471	-0.337251	4.65449	1.77092	3.86445	3.95135	-0.67543	3.75805	2.06712	0.095983
11.1667	0.164147	-0.266421	-0.776396	0.948888	0.418958	2.22647	0.345404	-0.0877126	-0.435227	-0.396563	4.57197	1.49424	3.83833	3.99505	-0.62474	3.76143	2.05468	0.091596
11.2	0.187117	-0.231067	-0.761993	0.948548	0.62289	2.16593	0.380365	-0.0632453	-0.275178	-0.440597	4.48287	1.35516	3.82302	4.0684	-0.58412	3.77929	2.04419	0.079393
11.2333	0.204096	-0.222677	-0.7742	0.928067	0.602643	2.10565	0.449059	-0.0442879	-0.168625	-0.462366	4.39762	1.45562	3.81897	4.15255	-0.55892	3.80181	2.03572	0.060532
11.2667	0.206675	-0.244729	-0.798333	0.897104	0.414569	2.03401	0.491625	-0.0354554	-0.0877067	-0.46383	4.32423	1.81606	3.82557	4.22874	-0.54537	3.81776	2.02861	0.03793
11.3	0.189351	-0.294851	-0.806405	0.871896	0.151243	1.9563	0.495312	-0.0350572	0.00186808	-0.455811	4.26749	2.33653	3.84102	4.28513	-0.53429	3.82381	2.02144	0.014899
11.3333	0.149487	-0.363776	-0.771078	0.870278	-0.102971	1.887	0.482812	-0.0385652	0.117627	-0.452117	4.22958	2.82134	3.86441	4.31806	-0.5171	3.82554	2.01215	-0.00613
11.3667	0.088971	-0.437429	-0.684866	0.902963	-0.301331	1.84056	0.479264	-0.0428575	0.243046	-0.460706	4.21107	3.06587	3.89852	4.32998	-0.49031	3.83256	1.99864	-0.02406
11.4	0.0153974	-0.504045	-0.566538	0.96756	-0.437901	1.82545	0.489851	-0.0478496	0.341071	-0.477982	4.21146	2.95993	3.94886	4.32692	-0.45627	3.85178	1.97974	-0.03829
11.4333	-0.0610202	-0.561133	-0.447917	1.04923	-0.531931	1.84185	0.498845	-0.0550272	0.380828	-0.49057	4.22919	2.54488	4.01895	4.317	-0.42079	3.88281	1.956	-0.04819
11.4667	-0.13159	-0.615189	-0.35616	1.12694	-0.604501	1.88303	0.481836	-0.0656261	0.354191	-0.483585	4.26169	1.98779	4.10559	4.30897	-0.38988	3.91899	1.92978	-0.05394
11.5	-0.190443	-0.67386	-0.304427	1.18174	-0.660546	1.93837	0.419645	-0.0802114	0.281777	-0.44931	4.30571	1.48841	4.19792	4.30958	-0.36765	3.95195	1.90434	-0.0574
11.5333	-0.234621	-0.73829	-0.289353	1.20412	-0.689562	1.99601	0.306728	-0.0983604	0.206001	-0.391216	4.35787	1.17691	4.28028	4.32006	-0.35575	3.97511	1.88238	-0.06132
11.5667	-0.263562	-0.802505	-0.29423	1.19793	-0.683571	2.04628	0.15177	-0.118163	0.164423	-0.32333	4.41497	1.06289	4.33756	4.33432	-0.35387	3.98595	1.86492	-0.06785
11.6	-0.275897	-0.858364	-0.300695	1.17697	-0.653188	2.08468	-0.026313	-0.13713	0.160793	-0.265415	4.47401	1.05894	4.36114	4.34089	-0.36025	3.9873	1.85116	-0.07796
11.6333	-0.265841	-0.900658	-0.302385	1.15672	-0.625148	2.11002	-0.20021	-0.15386	0.16387	-0.23429	4.53204	1.05408	4.35277	4.32874	-0.37206	3.98608	1.83949	-0.09084
11.6667	-0.224312	-0.928842	-0.307977	1.14888	-0.624421	2.12111	-0.33287	-0.16815	0.13567	-0.236622	4.58637	0.985848	4.32325	4.29338	-0.38578	3.98888	1.82902	-0.10344
11.7	-0.144975	-0.944857	-0.331483	1.16089	-0.65787	2.11859	-0.382556	-0.179873	0.0588896	-0.267957	4.63531	0.868463	4.28655	4.23971	-0.39791	3.9981	1.82046	-0.11147
11.7333	-0.0310009	-0.949911	-0.378756	1.1947	-0.71177	2.10859	-0.32238	-0.188417	-0.0622542	-0.315293	4.67915	0.767958	4.25343	4.17971	-0.40582	4.01155	1.81586	-0.11236
11.7667	0.102506	-0.943374	-0.439525	1.24338	-0.761576	2.10035	-0.164178	-0.192388	-0.222542	-0.360302	4.72084	0.747497	4.22868	4.12688	-0.40836	4.02538	1.81735	-0.10734
11.8	0.233148	-0.924116	-0.491113	1.29194	-0.784886	2.09965	0.0376305	-0.189212	-0.432533	-0.385032	4.76544	0.820139	4.21287	4.09077	-0.40556	4.03752	1.82574	-0.10045
11.8333	0.338058	-0.893918	-0.514434	1.32462	-0.770322	2.10537	0.214552	-0.175227	-0.71316	-0.378926	4.81823	0.938947	4.20563	4.07458	-0.39781	4.04982	1.83989	-0.09595
11.8667	0.39689	-0.860274	-0.510272	1.33347	-0.719859	2.11042	0.325819	-0.144767	-1.06896	-0.342129	4.88222	1.03187	4.20676	4.07597	-0.38495	4.06813	1.85703	-0.09631
11.9	0.394849	-0.833046	-0.498714	1.32288	-0.645801	2.10518	0.379084	-0.0887968	-1.46046	-0.284183	4.95651	1.06152	4.21502	4.08937	-0.36603	4.09866	1.87364	-0.10092
11.9333	0.329364	-0.816875	-0.501132	1.30693	-0.564664	2.08286	0.416946	0.000753126	-1.80375	-0.220604	5.03644	1.07086	4.22609	4.10797	-0.33948	4.1415	1.88619	-0.10649
11.9667	0.213263	-0.808143	-0.52285	1.30031	-0.489992	2.04458	0.486527	0.121688	-2.00406	-0.16756	5.11498	1.17723	4.23203	4.12506	-0.30328	4.18722	1.89179	-0.10929
12	0.0707634	-0.798268	-0.551567	1.30992	-0.427176	1.99889	0.613925	0.259076	-1.9983	-0.134975	5.18428	1.50548	4.22401	4.13572	-0.25498	4.22198	1.88887	-0.10749
12.0333	-0.0675693	-0.778581	-0.569946	1.33322	-0.372694	1.95583	0.793073	0.392671	-1.78119	-0.122358	5.23691	2.09347	4.19679	4.13929	-0.19204	4.23818	1.87834	-0.10201
12.0667	-0.168608	-0.744752	-0.56997	1.36222	-0.316849	1.9222	0.99257	0.50443	-1.40982	-0.120679	5.26746	2.83181	4.1511	4.14134	-0.11293	4.24142	1.86453	-0.09596
12.1	-0.202964	-0.699841	-0.558729	1.38829	-0.24934	1.90232	1.17825	0.583017	-0.984895	-0.11807	5.27525	3.48796	4.09226	4.15289	-0.01885	4.24675	1.85498	-0.09312
12.1333	-0.153743	-0.654122	-0.55299	1.40552	-0.168462	1.90034	1.33384	0.628349	-0.608331	-0.105962	5.26739	3.81344	4.02767	4.1861	0.084996	4.26721	1.85841	-0.0959
12.1667	-0.0234021	-0.621665	-0.565502	1.41165	-0.089825	1.91958	1.45974	0.651134	-0.339023	-0.0840069	5.2595	3.67585	3.96407	4.24831	0.189894	4.30504	1.88161	-0.10431
12.2	0.164693	-0.615268	-0.592491	1.40583	-0.0454644	1.95954	1.55557	0.664009	-0.176666	-0.0614363	5.27215	3.13472	3.90458	4.33784	0.286282	4.3517	1.92674	-0.11682
12.2333	0.371723	-0.641558	-0.615834	1.38624	-0.0699763	2.01384	1.61256	0.674047	-0.0793268	-0.0526931	5.32351	2.41215	3.8484	4.44448	0.367558	4.39378	1.99063	-0.13165
12.2667	0.555162	-0.697915	-0.620154	1.35345	-0.180834	2.07047	1.62494	0.684197	0.00106379	-0.0687366	5.42187	1.77599	3.79408	4.55417	0.432943	4.41989	2.06612	-0.1471
12.3	0.681104	-0.772239	-0.606188	1.31958	-0.362807	2.11332	1.60635	0.697041	0.0864144	-0.10865	5.56228	1.40822	3.74248	4.65535	0.487111	4.42526	2.14451	-0.16141
12.3333	0.731795	-0.846529	-0.586218	1.31223	-0.564968	2.12605	1.5932	0.713671	0.165868	-0.157677	5.7289	1.33541	3.69516	4.74298	0.535972	4.41166	2.21776	-0.17275
12.3667	0.709602	-0.903841	-0.569365	1.3623	-0.718324	2.09874	1.62271	0.731153	0.220997	-0.194912	5.9015	1.45099	3.65099	4.81833	0.580823	4.38285	2.27974	-0.17884
12.4	0.63631	-0.934118	-0.553298	1.48177	-0.770464	2.03292	1.69567	0.744002	0.255373	-0.205406	6.06207	1.59845	3.60615	4.88528	0.614973	4.34085	2.32664	-0.17694
12.4333	0.54186	-0.934954	-0.527324	1.65172	-0.713523	1.94132	1.76337	0.74812	0.294122	-0.187717	6.19864	1.65413	3.55885	4.94587	0.625993	4.28784	2.35725	-0.1657
12.4667	0.448311	-0.909273	-0.480761	1.82968	-0.584023	1.84367	1.75809	0.743622	0.356118	-0.153639	6.30545	1.56639	3.51426	4.99828	0.603203	4.23096	2.373	-0.14717
12.5	0.363641	-0.86316	-0.411606	1.96583	-0.440139	1.76114	1.63623	0.735419	0.433919	-0.120885	6.38113	1.35087	3.48547	5.03784	0.54606	4.18239	2.37766	-0.12661
12.5333	0.287371	-0.804309	-0.332339	2.01968	-0.335724	1.70819	1.4034	0.730072	0.499803	-0.100103	6.42689	1.06958	3.48941	5.05998	0.467764	4.15258	2.37596	-0.11011
12.5667	0.219564	-0.741361	-0.266411	1.97868	-0.302376	1.68484	1.11924	0.728943	0.523716	-0.0851799	6.4458	0.814997	3.53846	5.06283	0.390951	4.14223	2.37172	-0.10225
12.6	0.167616	-0.684123	-0.233717	1.86843	-0.344342	1.67682	0.875299	0.724054	0.490574	-0.0616983	6.44288	0.695754	3.63164	5.04815	0.337319	4.14096	2.3664	-0.10464
12.6333	0.147182	-0.643235	-0.236899	1.73818	-0.445856	1.66575	0.745195	0.703096	0.414323	-0.0322093	6.4252	0.807422	3.75219	5.02088	0.317115	4.13402	2.35928	-0.1156
12.6667	0.174294	-0.628288	-0.261191	1.63152	-0.580839	1.64198	0.74355	0.65968	0.33519	-0.031611	6.4015	1.18619	3.87516	4.98792	0.324833	4.11109	2.34909	-0.13138
12.7	0.251293	-0.643784	-0.285134	1.5677	-0.718006	1.61081	0.83139	0.599034	0.292287	-0.108421	6.38092	1.77029	3.9801	4.95691	0.343679	4.07082	2.33607	-0.14831
12.7333	0.357114	-0.684429	-0.292673	1.54177	-0.825975	1.58645	0.954761	0.535537	0.296208	-0.281179	6.37078	2.4042	4.05919	4.93489	0.355826	4.02016	2.32299	-0.16416
12.7667	0.453226	-0.734569	-0.282855	1.53489	-0.881223	1.57828	1.07368	0.484191	0.330748	-0.505546	6.37373	2.89899	4.11644	4.92717	0.351961	3.97013	2.31414	-0.17792
12.8	0.502305	-0.773636	-0.271445	1.52724	-0.875538	1.58219	1.16411	0.449748	0.376523	-0.682747	6.38602	3.1222	4.16056	4.93665	0.334649	3.92906	2.31292	-0.18943
12.8333	0.484695	-0.784273	-0.277477	1.50801	-0.820752	1.58415	1.21104	0.422902	0.425465	-0.712415	6.39866	3.06415	4.19769	4.96382	0.314502	3.89843	2.31943	-0.19898
12.8667	0.405144	-0.760543	-0.304921	1.47786	-0.745836	1.57116	1.20782	0.389985	0.473812	-0.558947	6.40213	2.83761	4.22787	5.00681	0.302649	3.87618	2.32974	-0.20605
12.9	0.289824	-0.713155	-0.339938	1.44404	-0.681749	1.541	1.15712	0.345081	0.510896	-0.282192	6.39271	2.60976	4.24676	5.05995	0.304558	3.86363	2.33747	-0.20799
12.9333	0.171262	-0.665052	-0.365581	1.41312	-0.64392	1.50488	1.07021	0.292169	0.521739	-0.00473851	6.37602	2.50985	4.24984	5.11087	0.318501	3.86698	2.33691	-0.20021
12.9667	0.0682213	-0.636852	-0.376898	1.38773	-0.628196	1.4806	0.966314	0.241723	0.49875	0.162135	6.36478	2.56916	4.23474	5.13874	0.338616	3.89218	2.3258	-0.1785
13	-0.0195547	-0.633155	-0.383937	1.36956	-0.620809	1.48094	0.86727	0.206291	0.447212	0.180597	6.37113	2.72302	4.20057	5.11794	0.359883	3.93944	2.3061	-0.14222
13.0333	-0.096616	-0.639624	-0.40296	1.36218	-0.610387	1.50665	0.786654	0.192444	0.380522	0.095865	6.39804	2.86221	4.14783	5.02944	0.381645	4.00273	2.28239	-0.09622
13.0667	-0.157475	-0.630371	-0.442994	1.36828	-0.594063	1.54758	0.72455	0.195754	0.311979	-0.00779408	6.43593	2.89347	4.08015	4.87531	0.407541	4.07412	2.25914	-0.04973
13.1	-0.188011	-0.580314	-0.497368	1.38448	-0.577524	1.58882	0.672691	0.206291	0.249308	-0.0681766	6.46719	2.77437	4.00486	4.6868	0.442044	4.14794	2.23876	-0.01279
13.1333	-0.174979	-0.47749	-0.546683	1.40043	-0.571078	1.61803	0.623262	0.216216	0.194453	-0.0773689	6.476	2.51427	3.93046	4.517	0.485912	4.22127	2.22148	0.007612
13.1667	-0.114033	-0.329826	-0.570798	1.40302	-0.583041	1.63117	0.57496	0.220436	0.147648	-0.0675824	6.45708	2.15586	3.86286	4.41861	0.53369	4.29186	2.20602	0.009817
13.2	-0.0168611	-0.161864	-0.561715	1.38359	-0.61277	1.63303	0.533812	0.214305	0.111187	-0.0726005	6.41845	1.75622	3.8035	4.41786	0.575116	4.35653	2.18974	-0.00229
13.2333	0.0874484	-0.00306788	-0.530655	1.34327	-0.648934	1.6321	0.508726	0.193405	0.0895458	-0.0997817	6.37894	1.3752	3.75089	4.50058	0.599816	4.41091	2.16785	-0.02165
13.2667	0.165996	0.123211	-0.504551	1.29107	-0.676671	1.63491	0.504834	0.155352	0.0863958	-0.129796	6.36503	1.06794	3.7044	4.61975	0.602518	4.45034	2.13464	-0.04159
13.3	0.201768	0.20253	-0.511075	1.23661	-0.688264	1.6439	0.518503	0.102581	0.10043	-0.136173	6.40893	0.875765	3.66669	4.72049	0.585686	4.47218	2.08971	-0.05778
13.3333	0.198977	0.227484	-0.562032	1.18737	-0.68834	1.65705	0.537984	0.0429236	0.123001	-0.104903	6.54405	0.815786	3.64238	4.76719	0.558238	4.47764	2.04775	-0.06788
13.3667	0.17215	0.198693	-0.64745	1.15127	-0.691751	1.66893	0.550884	-0.0140258	0.140891	-0.0408402	6.79178	0.875957	3.63366	4.75682	0.531568	4.4703	2.04406	-0.0714
13.4	0.13473	0.12728	-0.739205	1.13462	-0.716281	1.67456	0.550964	-0.0608476	0.143454	0.0380674	7.14126	1.0222	3.63537	4.71294	0.515431	4.4524	2.12587	-0.07016
13.4333	0.0951565	0.0337012	-0.798324	1.13538	-0.771188	1.67339	0.538093	-0.0937566	0.129175	0.110502	7.53465	1.21641	3.63419	4.66683	0.515553	4.42381	2.32782	-0.06742
13.4667	0.0577124	-0.0562671	-0.789603	1.14232	-0.848384	1.66859	0.517557	-0.112659	0.106768	0.159583	7.87395	1.43517	3.61523	4.63938	0.53293	4.38535	2.64311	-0.06556
13.5	0.0261142	-0.116872	-0.70177	1.14231	-0.925946	1.66315	0.501073	-0.119104	0.0891395	0.177139	8.05353	1.67588	3.57153	4.63366	0.563735	4.34181	3.01068	-0.06501
13.5333	0.00568346	-0.130961	-0.555487	1.12821	-0.981845	1.65745	0.501236	-0.112901	0.084572	0.165172	8.00461	1.9443	3.50738	4.63985	0.599453	4.29961	3.33193	-0.06489
13.5667	-0.000874991	-0.0986534	-0.389159	1.10384	-1.00567	1.6502	0.523267	-0.0924359	0.092382	0.13562	7.7268	2.23044	3.4333	4.6463	0.628085	4.26103	3.51245	-0.06383
13.6	0.00142956	-0.0376945	-0.236715	1.08489	-1.0006	1.64054	0.566062	-0.0596217	0.104945	0.10678	7.28772	2.49074	3.35858	4.64858	0.637351	4.22188	3.50603	-0.06048
13.6333	0.00311585	0.0261334	-0.11738	1.09193	-0.977543	1.62984	0.627347	-0.0235355	0.113025	0.0945191	6.7917	2.65313	3.28828	4.65139	0.619134	4.17576	3.33485	-0.05481
13.6667	-0.0016586	0.0708072	-0.0407824	1.13611	-0.948679	1.62166	0.702695	0.00192544	0.112087	0.103754	6.33708	2.64788	3.22569	4.66373	0.572898	4.11993	3.07433	-0.04906
13.7	-0.011983	0.0850777	-0.0131331	1.20886	-0.924329	1.61874	0.783487	0.00484698	0.105549	0.128617	5.98573	2.44912	3.17498	4.69152	0.506355	4.05749	2.8133	-0.04643
13.7333	-0.0234116	0.0694988	-0.0326552	1.28669	-0.911341	1.62	0.861044	-0.0184338	0.100504	0.160158	5.75739	2.10121	3.14029	4.73251	0.433856	3.99527	2.61434	-0.048
13.7667	-0.0326855	0.0331885	-0.0830401	1.34695	-0.912203	1.62261	0.934115	-0.0616937	0.100224	0.193751	5.64414	1.70867	3.12275	4.77647	0.374249	3.93911	2.4959	-0.05157
13.8	-0.0402419	-0.0110908	-0.139859	1.37927	-0.925698	1.62648	1.01331	-0.112212	0.102046	0.231669	5.62982	1.38975	3.11888	4.80997	0.34886	3.88958	2.44116	-0.0534
13.8333	-0.0486881	-0.0508992	-0.184298	1.38541	-0.946634	1.63431	1.11556	-0.156327	0.100536	0.278447	5.70096	1.21733	3.12126	4.82251	0.378306	3.84212	2.42171	-0.0508
13.8667	-0.059218	-0.0762471	-0.209247	1.37302	-0.964787	1.64812	1.24827	-0.184762	0.0910689	0.330853	5.8463	1.18323	3.12062	4.8106	0.476541	3.79155	2.41812	-0.04372
13.9	-0.070547	-0.0809061	-0.219565	1.35032	-0.968031	1.66724	1.39782	-0.196392	0.0732004	0.373837	6.05095	1.21069	3.10894	4.77791	0.643105	3.73719	2.42653	-0.03519
13.9333	-0.0810679	-0.0636582	-0.231145	1.32304	-0.948634	1.68767	1.5351	-0.197529	0.0525509	0.389922	6.29256	1.21097	3.08243	4.73213	0.858275	3.68525	2.45204	-0.03055
13.9667	-0.0915085	-0.0288191	-0.258869	1.29325	-0.906629	1.70182	1.63191	-0.196082	0.0375461	0.372552	6.54267	1.14911	3.04324	4.68117	1.08689	3.64654	2.49737	-0.03453
14	-0.105775	0.0144533	-0.296841	1.26287	-0.849434	1.70105	1.67585	-0.196451	0.033479	0.330655	6.77167	1.07496	2.99913	4.63053	1.29245	3.63035	2.55556	-0.04854
14.0333	-0.127803	0.0539651	-0.318849	1.23904	-0.788825	1.68056	1.67712	-0.199894	0.0402436	0.283303	6.95404	1.0954	2.96091	4.5827	1.45564	3.63912	2.61069	-0.07041
14.0667	-0.155698	0.0783022	-0.305396	1.23113	-0.734821	1.64176	1.66196	-0.207235	0.0539172	0.249287	7.07187	1.30233	2.9389	4.53748	1.5854	3.6681	2.64512	-0.09632
14.1	-0.179647	0.0821601	-0.264055	1.23791	-0.690674	1.59046	1.65435	-0.219233	0.0687585	0.236613	7.11676	1.7016	2.94044	4.49254	1.71301	3.70878	2.64859	-0.12219
14.1333	-0.186973	0.0691487	-0.220729	1.24029	-0.652883	1.53447	1.6613	-0.23493	0.0795498	0.239233	7.09062	2.19066	2.96817	4.44424	1.86946	3.75222	2.62363	-0.14419
14.1667	-0.170589	0.0496915	-0.198346	1.21043	-0.612869	1.48244	1.67474	-0.250632	0.0841693	0.244975	7.00636	2.60223	3.01896	4.38917	2.05953	3.79138	2.58437	-0.15927
14.2	-0.134143	0.0361004	-0.203916	1.12933	-0.559651	1.44284	1.68408	-0.260626	0.083622	0.247114	6.88763	2.78937	3.08443	4.32578	2.25022	3.82301	2.54921	-0.16591
14.2333	-0.0888119	0.037036	-0.225661	0.998853	-0.486946	1.42161	1.68522	-0.259106	0.0796651	0.247831	6.76547	2.70054	3.15359	4.25489	2.38321	3.84742	2.53173	-0.16446
14.2667	-0.0445164	0.052873	-0.239928	0.844129	-0.399281	1.41975	1.68185	-0.2426	0.0739198	0.252641	6.66986	2.40027	3.21614	4.1793	2.40495	3.86476	2.53513	-0.15733
14.3	-0.00505503	0.0749223	-0.229135	0.708148	-0.30983	1.43287	1.68363	-0.211677	0.0690824	0.264859	6.61797	2.02651	3.26448	4.10506	2.29619	3.87183	2.55284	-0.149
14.3333	0.0299103	0.0906799	-0.196581	0.635214	-0.233644	1.45175	1.70269	-0.170192	0.0682775	0.284965	6.60525	1.71501	3.2942	4.0467	2.08304	3.86318	2.5742	-0.14462
14.3667	0.0615039	0.0927055	-0.160963	0.644334	-0.181029	1.46279	1.74494	-0.122946	0.0716726	0.311543	6.60647	1.53782	3.30398	4.0331	1.8237	3.83543	2.59123	-0.14695
14.4	0.0893633	0.0847278	-0.138251	0.712163	-0.15134	1.45169	1.80032	-0.0750026	0.0748809	0.341176	6.58837	1.48744	3.29597	4.10536	1.58029	3.79125	2.60213	-0.15447
14.4333	0.110346	0.0816181	-0.132308	0.783959	-0.132526	1.41228	1.84362	-0.0319182	0.0713775	0.368861	6.5275	1.50492	3.27612	4.29863	1.39288	3.74111	2.6102	-0.16325
14.4667	0.120594	0.106516	-0.138365	0.803821	-0.110033	1.35465	1.84967	0.00201046	0.0564764	0.389912	6.42238	1.52439	3.25181	4.61224	1.2695	3.70017	2.61916	-0.17045
14.5	0.119203	0.185628	-0.148244	0.741497	-0.0763679	1.30504	1.81239	0.025439	0.0315856	0.402135	6.29284	1.5046	3.22679	4.98664	1.19394	3.67989	2.62861	-0.17643
14.5333	0.108078	0.335458	-0.152563	0.603859	-0.0331871	1.29361	1.7539	0.039077	0.00695269	0.406629	6.16791	1.43603	3.19854	5.30986	1.14271	3.67988	2.63253	-0.18435
14.5667	0.0898521	0.545992	-0.141523	0.42958	0.0118341	1.3343	1.71674	0.0447036	-0.00230399	0.406217	6.07092	1.33161	3.16184	5.4608	1.09898	3.68704	2.62229	-0.19763
14.6	0.0682832	0.774464	-0.104018	0.268596	0.0499538	1.41178	1.74097	0.0450228	0.0143003	0.402733	6.01039	1.21543	3.11483	5.3708	1.05702	3.68338	2.59244	-0.21645
14.6333	0.0478461	0.95792	-0.0290396	0.155477	0.0764323	1.48962	1.83573	0.0421334	0.0570824	0.395997	5.98047	1.11597	3.06106	5.06668	1.01848	3.65722	2.54573	-0.23646
14.6667	0.0302838	1.03896	0.0851449	0.0948619	0.0921646	1.53337	1.96301	0.0361161	0.117597	0.385037	5.96766	1.06121	3.00748	4.66488	0.985865	3.6092	2.49372	-0.25118
14.7	0.0138472	0.99174	0.222082	0.0699957	0.101496	1.52899	2.05177	0.0263689	0.182414	0.369647	5.95802	1.07065	2.96155	4.31569	0.958389	3.54887	2.45223	-0.25626
14.7333	-0.00332573	0.834587	0.35078	0.0625508	0.109844	1.48792	2.04059	0.0138132	0.238917	0.351156	5.94129	1.14533	2.92858	4.12931	0.932041	3.48697	2.43365	-0.25193
14.7667	-0.0221432	0.621643	0.438405	0.0633364	0.121783	1.43882	1.92116	0.00136073	0.28216	0.332386	5.91213	1.26302	2.90934	4.1278	0.903653	3.43099	2.44092	-0.24242
14.8	-0.0448448	0.417084	0.462144	0.0710761	0.138809	1.40865	1.74863	-0.00786269	0.315782	0.316565	5.87089	1.38424	2.90023	4.24904	0.876491	3.38596	2.46645	-0.23293
14.8333	-0.0742298	0.266621	0.417295	0.08892	0.158967	1.40572	1.60747	-0.0134342	0.346576	0.305419	5.82468	1.4676	2.89664	4.39542	0.863318	3.3579	2.49648	-0.22656
14.8667	-0.108561	0.183655	0.319084	0.120302	0.178981	1.42073	1.55672	-0.0174775	0.380057	0.298237	5.78693	1.48573	2.89596	4.49284	0.882567	3.35625	2.51805	-0.22345
14.9	-0.13897	0.155071	0.19775	0.163067	0.196164	1.44266	1.59685	-0.0196535	0.418526	0.29303	5.77353	1.43369	2.89827	4.52421	0.946671	3.39158	2.52452	-0.22282
14.9333	-0.153755	0.156491	0.0922093	0.209593	0.209625	1.47011	1.67841	-0.0143606	0.459626	0.28842	5.79608	1.32781	2.90556	4.52246	1.04803	3.46821	2.5169	-0.22494
14.9667	-0.145636	0.165679	0.0406248	0.25498	0.221475	1.50636	1.73659	0.00437982	0.497759	0.284676	5.85585	1.1994	2.92062	4.53498	1.15302	3.57797	2.50069	-0.23096
15	-0.115469	0.169109	0.0621513	0.300645	0.235707	1.54798	1.72692	0.0363606	0.528147	0.283864	5.94232	1.08766	2.94583	4.58601	1.21228	3.70142	2.48067	-0.24122
15.0333	-0.0712049	0.16105	0.142055	0.34802	0.253996	1.58272	1.64782	0.073884	0.549055	0.288818	6.03739	1.03278	2.98208	4.66069	1.18539	3.81701	2.45696	-0.25368
15.0667	-0.0251518	0.139968	0.240185	0.394598	0.272966	1.59799	1.53724	0.104351	0.561982	0.300619	6.1226	1.06767	3.02636	4.71809	1.06656	3.91139	2.42609	-0.26373
15.1	0.0103075	0.107	0.316118	0.438054	0.28608	1.58935	1.44214	0.114444	0.571645	0.316457	6.18527	1.20874	3.07	4.72317	0.894233	3.98273	2.38804	-0.26656
15.1333	0.0296207	0.0643039	0.347034	0.478681	0.288233	1.56353	1.38688	0.0967283	0.583691	0.330138	6.22077	1.44969	3.10203	4.67628	0.735815	4.03643	2.35578	-0.26082
15.1667	0.0377662	0.0123577	0.334446	0.516522	0.279965	1.5355	1.36705	0.0556223	0.59988	0.335117	6.23086	1.76152	3.11594	4.62003	0.654893	4.07797	2.35897	-0.24968
15.2	0.0446998	-0.0485367	0.303991	0.550819	0.268895	1.51951	1.36325	0.00603897	0.616156	0.327985	6.22063	2.09753	3.11326	4.61583	0.680202	4.10719	2.4346	-0.23869
15.2333	0.056183	-0.113873	0.286301	0.582491	0.266495	1.51908	1.35373	-0.0352014	0.626677	0.309472	6.1961	2.39925	3.10109	4.70204	0.794539	4.11613	2.60501	-0.23248
15.2667	0.0707751	-0.175521	0.286661	0.612547	0.281924	1.52519	1.31882	-0.0574788	0.629285	0.281145	6.16316	2.60248	3.08674	4.85979	0.948425	4.09375	2.85514	-0.23278
15.3	0.0840759	-0.225801	0.283685	0.637029	0.317932	1.52397	1.24315	-0.0594325	0.626959	0.241285	6.12668	2.64774	3.07362	5.01103	1.08762	4.03556	3.12587	-0.23828
15.3333	0.0943047	-0.25862	0.261804	0.646926	0.371105	1.50676	1.12056	-0.0482308	0.625227	0.185841	6.08945	2.49924	3.0604	5.05382	1.17698	3.94885	3.33306	-0.24646
15.3667	0.103969	-0.270474	0.231152	0.636157	0.434283	1.47555	0.959338	-0.0361332	0.628108	0.113911	6.05116	2.16816	3.04267	4.91544	1.20883	3.84933	3.40529	-0.25569
15.4	0.117644	-0.264027	0.214796	0.609789	0.498835	1.44132	0.783394	-0.0345331	0.634086	0.0321353	6.00887	1.72495	3.01579	4.5912	1.19637	3.75382	3.31933	-0.26537
15.4333	0.138661	-0.247511	0.230074	0.582349	0.556016	1.41718	0.624872	-0.0473228	0.634397	-0.0449114	5.95914	1.285	2.97784	4.14664	1.16092	3.67336	3.11147	-0.27438
15.4667	0.165105	-0.228405	0.280192	0.567177	0.597546	1.41167	0.508901	-0.067311	0.617099	-0.099151	5.90088	0.966262	2.93087	3.68464	1.12223	3.60853	2.85799	-0.28035
15.5	0.187299	-0.210698	0.351851	0.567964	0.617715	1.42523	0.443225	-0.0801511	0.575058	-0.11768	5.83671	0.838541	2.87928	3.30018	1.09478	3.55103	2.63727	-0.28098
15.5333	0.19245	-0.19834	0.421957	0.578816	0.617636	1.44993	0.425905	-0.0752067	0.5094	-0.0995665	5.77213	0.893756	2.82777	3.04833	1.08747	3.49201	2.49665	-0.276
15.5667	0.174717	-0.196661	0.470897	0.590419	0.606583	1.47342	0.461909	-0.053945	0.425581	-0.0551408	5.71289	1.05579	2.78142	2.93753	1.10362	3.42928	2.44102	-0.26822
15.6	0.141088	-0.208617	0.487439	0.598168	0.597043	1.48608	0.564318	-0.0278592	0.329319	-0.000699289	5.66213	1.22325	2.74614	2.94219	1.14045	3.36702	2.44441	-0.26225
15.6333	0.108422	-0.231646	0.465816	0.606382	0.597919	1.48573	0.734494	-0.00995985	0.227053	0.0469555	5.6192	1.31789	2.72652	3.01996	1.18955	3.31031	2.47158	-0.26135
15.6667	0.0947817	-0.258802	0.405893	0.62386	0.610695	1.47609	0.943397	-0.00824497	0.128688	0.0759578	5.58049	1.31123	2.72204	3.12396	1.23936	3.26103	2.49476	-0.26466
15.7	0.110442	-0.282356	0.313172	0.6565	0.629626	1.46217	1.1374	-0.0229827	0.0498104	0.0828728	5.54171	1.22054	2.7265	3.20989	1.27864	3.21728	2.49917	-0.26804
15.7333	0.153033	-0.297319	0.196684	0.705291	0.646364	1.44781	1.26835	-0.0469273	0.0096312	0.0710085	5.50019	1.08583	2.73204	3.24269	1.29923	3.1751	2.48045	-0.2677
15.7667	0.208502	-0.303273	0.0727427	0.767342	0.656177	1.43583	1.32466	-0.0695998	0.0226867	0.0461143	5.4558	0.947052	2.73296	3.20386	1.29742	3.13062	2.44053	-0.26323
15.8	0.257839	-0.304025	-0.0332069	0.835888	0.659014	1.42777	1.33542	-0.0834164	0.0901925	0.0146585	5.40998	0.83277	2.72661	3.09593	1.27459	3.08254	2.3856	-0.25794
15.8333	0.287524	-0.305042	-0.100387	0.901839	0.653972	1.42288	1.3408	-0.0859063	0.197654	-0.0156512	5.36364	0.758659	2.71286	2.93987	1.2374	3.03338	2.32502	-0.25651
15.8667	0.295843	-0.30882	-0.126304	0.956837	0.633767	1.41903	1.35392	-0.0775696	0.319692	-0.0374517	5.31529	0.728434	2.69355	2.76683	1.19721	2.98798	2.26899	-0.26137
15.9	0.289015	-0.31203	-0.117679	0.994827	0.586545	1.41461	1.34584	-0.060579	0.430701	-0.0477308	5.26102	0.733448	2.67121	2.60901	1.16745	2.95003	2.22496	-0.27101
15.9333	0.274161	-0.309197	-0.0744545	1.01363	0.506636	1.4089	1.26553	-0.0399507	0.515039	-0.0494643	5.19686	0.753699	2.6478	2.49361	1.15902	2.92024	2.19484	-0.2817
15.9667	0.257804	-0.298952	0.00675767	1.01593	0.406287	1.4018	1.08534	-0.0233542	0.568009	-0.0492028	5.12238	0.764484	2.6248	2.43842	1.17577	2.89714	2.17498	-0.29067
16	0.24585	-0.284929	0.120381	1.006	0.315785	1.39438	0.840772	-0.0173821	0.590242	-0.0545193	5.04315	0.747934	2.60331	2.44593	1.21278	2.87855	2.1585	-0.29814
16.0333	0.240602	-0.271947	0.25118	0.986158	0.269701	1.38816	0.625665	-0.0230901	0.58556	-0.0723307	4.96985	0.702856	2.58321	2.49689	1.25883	2.86196	2.13818	-0.30653
16.0667	0.240744	-0.262525	0.377764	0.958734	0.287679	1.38219	0.540739	-0.0348824	0.563297	-0.10497	4.91383	0.645865	2.56234	2.55158	1.30174	2.84472	2.10847	-0.31759
16.1	0.246206	-0.254715	0.472396	0.929054	0.358793	1.37263	0.634787	-0.0438377	0.538594	-0.146202	4.88144	0.602596	2.53752	2.56691	1.33319	2.82483	2.06628	-0.32977
16.1333	0.259577	-0.242493	0.507839	0.904684	0.441325	1.35714	0.877241	-0.0432894	0.526532	-0.18353	4.87037	0.59472	2.50683	2.52677	1.35085	2.80189	2.01131	-0.33888
16.1667	0.281246	-0.22163	0.472989	0.892911	0.486098	1.33865	1.17689	-0.0334035	0.530054	-0.205806	4.87059	0.630709	2.47169	2.46709	1.35722	2.77766	1.94637	-0.34144
16.2	0.305956	-0.197728	0.383071	0.895756	0.468274	1.32361	1.43105	-0.0217934	0.529961	-0.209106	4.86902	0.70435	2.43697	2.47194	1.35727	2.75594	1.87711	-0.33687
16.2333	0.325161	-0.187383	0.274162	0.90265	0.400739	1.31734	1.56792	-0.0186829	0.491614	-0.197845	4.85511	0.798999	2.40807	2.63108	1.35645	2.74121	1.81069	-0.32743
16.2667	0.330982	-0.208786	0.184262	0.891112	0.321612	1.32097	1.56239	-0.0292027	0.389809	-0.181314	4.82428	0.892972	2.38712	2.97758	1.35962	2.73698	1.75331	-0.31737
16.3	0.318782	-0.268876	0.134962	0.842162	0.269505	1.33025	1.43651	-0.049137	0.2337	-0.166285	4.77805	0.96367	2.3715	3.44584	1.37014	2.74422	1.70791	-0.31171
16.3333	0.289971	-0.357958	0.127233	0.75711	0.262932	1.33678	1.25131	-0.0679118	0.0731708	-0.151874	4.7222	0.991742	2.35512	3.88424	1.38848	2.75976	1.67337	-0.31407
16.3667	0.253278	-0.455324	0.14848	0.657084	0.293521	1.33309	1.08126	-0.0755856	-0.0199647	-0.133161	4.66483	0.967181	2.33191	4.12381	1.41116	2.77608	1.64575	-0.32505
16.4	0.220455	-0.540005	0.181571	0.566769	0.334899	1.31823	0.977692	-0.0681692	0.0108889	-0.109255	4.61482	0.896007	2.30036	4.06569	1.43136	2.78469	1.62079	-0.34291
16.4333	0.198769	-0.599772	0.214105	0.499777	0.36155	1.29799	0.948388	-0.0495809	0.174232	-0.0868063	4.57997	0.802583	2.26524	3.73431	1.44204	2.7813	1.59605	-0.36505
16.4667	0.186637	-0.635571	0.24423	0.45558	0.36489	1.2803	0.968334	-0.0304842	0.425761	-0.0758398	4.56401	0.723245	2.23365	3.26293	1.4401	2.76857	1.57151	-0.38826
16.5	0.175267	-0.660062	0.276779	0.425183	0.353801	1.27044	1.00735	-0.0228104	0.693871	-0.080616	4.5637	0.692448	2.20931	2.82116	1.4291	2.7544	1.54849	-0.40863
16.5333	0.155346	-0.689648	0.315348	0.399967	0.341238	1.26882	1.05238	-0.03205	0.916652	-0.0939108	4.56837	0.728481	2.19111	2.52993	1.4181	2.7471	1.52805	-0.42288
16.5667	0.124732	-0.733672	0.359521	0.378517	0.332805	1.27118	1.11121	-0.0542584	1.0679	-0.102498	4.56342	0.82689	2.17618	2.41385	1.41664	2.75086	1.50992	-0.43038
16.6	0.0907781	-0.789709	0.405531	0.366901	0.327099	1.27028	1.194	-0.0803058	1.15902	-0.0980823	4.53681	0.964725	2.16336	2.41253	1.42865	2.76417	1.49246	-0.43328
16.6333	0.0644085	-0.850011	0.447451	0.372372	0.321628	1.25821	1.28858	-0.102061	1.22067	-0.0818719	4.48471	1.11178	2.15401	2.43416	1.44928	2.78087	1.47344	-0.43489
16.6667	0.0507429	-0.91043	0.480058	0.3951	0.315955	1.22975	1.35583	-0.116048	1.27984	-0.062152	4.41309	1.24164	2.14966	2.41246	1.46743	2.79324	1.45084	-0.43742
16.7	0.0444005	-0.970588	0.50079	0.424048	0.311339	1.18556	1.34991	-0.124132	1.3464	-0.0496481	4.33427	1.3375	2.14932	2.3337	1.47294	2.79565	1.42336	-0.44031
16.7333	0.0329492	-1.02885	0.510039	0.442029	0.308143	1.13275	1.24771	-0.130485	1.41417	-0.0508325	4.26093	1.39261	2.14923	2.22574	1.46427	2.78683	1.39058	-0.44024
16.7667	0.00488487	-1.08171	0.512922	0.438011	0.303408	1.08187	1.07243	-0.136263	1.47113	-0.0622478	4.20119	1.40853	2.14517	2.12434	1.45132	2.76956	1.35306	-0.43382
16.8	-0.043158	-1.12659	0.518445	0.417286	0.293123	1.04286	0.890069	-0.137952	1.50898	-0.0729547	4.15696	1.39361	2.13542	2.04194	1.45099	2.74894	1.31241	-0.42029
16.8333	-0.10292	-1.16249	0.532106	0.403009	0.27746	1.02187	0.767786	-0.131342	1.52782	-0.0735583	4.1256	1.3613	2.12228	1.95872	1.47768	2.73105	1.27124	-0.40215
16.8667	-0.157619	-1.18865	0.550814	0.428332	0.261651	1.01867	0.728489	-0.115764	1.53645	-0.061589	4.10278	1.32674	2.11032	1.84091	1.53469	2.7221	1.23256	-0.38382
16.9	-0.192647	-1.20472	0.568111	0.519879	0.252224	1.02585	0.745034	-0.0954733	1.54812	-0.0391444	4.08457	1.30151	2.10269	1.67513	1.61162	2.72628	1.19875	-0.36984
16.9333	-0.205436	-1.21195	0.582785	0.680616	0.254067	1.03316	0.769818	-0.079044	1.57292	-0.00932448	4.06802	1.28926	2.09911	1.49573	1.68943	2.74276	1.17043	-0.36245
16.9667	-0.20242	-1.21254	0.60067	0.886595	0.268813	1.0355	0.76788	-0.0756703	1.61209	0.0229447	4.05083	1.28515	2.09793	1.38307	1.74968	2.76554	1.14603	-0.35986
17	-0.186815	-1.20799	0.630128	1.09884	0.293198	1.03667	0.734238	-0.0892523	1.65814	0.048863	4.03087	1.27965	2.09918	1.42641	1.78242	2.78722	1.12246	-0.35753
17.0333	-0.155024	-1.19982	0.676452	1.2773	0.321007	1.04503	0.689412	-0.116068	1.69956	0.0583249	4.00618	1.26428	2.10538	1.66895	1.78853	2.80232	1.09634	-0.35188
17.0667	-0.105738	-1.19131	0.735879	1.39116	0.349351	1.06616	0.658472	-0.14755	1.72644	0.0468126	3.97535	1.23546	2.11954	2.06903	1.7762	2.80783	1.06534	-0.34284
17.1	-0.0466164	-1.18636	0.792954	1.42814	0.381736	1.09825	0.652071	-0.173837	1.73422	0.01979	3.93816	1.19516	2.14246	2.50655	1.75457	2.80278	1.02882	-0.33347
17.1333	0.00863391	-1.18686	0.829115	1.39738	0.424249	1.13087	0.663224	-0.187108	1.72398	-0.0104728	3.89601	1.14895	2.17114	2.83621	1.72896	2.78764	0.987567	-0.32822
17.1667	0.0446794	-1.19128	0.836355	1.32105	0.480753	1.14818	0.67644	-0.18575	1.69775	-0.0322686	3.85188	1.10372	2.19971	2.95838	1.69994	2.76329	0.943144	-0.33122
17.2	0.0487524	-1.19468	0.819732	1.22376	0.550749	1.13803	0.679622	-0.175983	1.65328	-0.0394993	3.80965	1.06612	2.22188	2.86564	1.66592	2.73143	0.897159	-0.3441
17.2333	0.0196068	-1.1906	0.788628	1.13013	0.628324	1.10063	0.671875	-0.16782	1.5839	-0.033036	3.77305	1.04157	2.23338	2.63827	1.62664	2.69658	0.850972	-0.36411
17.2667	-0.0267173	-1.17419	0.749525	1.06348	0.703731	1.0484	0.661743	-0.168016	1.48246	-0.019972	3.74454	1.03306	2.23355	2.39524	1.58513	2.66582	0.805812	-0.38527
17.3	-0.0671505	-1.1431	0.704936	1.03673	0.768346	0.997899	0.656118	-0.175285	1.34592	-0.0103963	3.72479	1.03988	2.22558	2.23409	1.54715	2.64443	0.763133	-0.40192
17.3333	-0.0905367	-1.09638	0.656488	1.04396	0.81763	0.960985	0.650432	-0.181441	1.18055	-0.012012	3.71264	1.0572	2.21443	2.19469	1.51922	2.63188	0.724827	-0.41111
17.3667	-0.104263	-1.03597	0.609887	1.06617	0.850207	0.939782	0.631862	-0.177869	1.00677	-0.0262713	3.70559	1.0776	2.20478	2.26032	1.50653	2.6226	0.692953	-0.41254
17.4	-0.12328	-0.969953	0.575325	1.08686	0.867592	0.927285	0.594309	-0.162124	0.857237	-0.048934	3.70035	1.09432	2.20032	2.38355	1.51179	2.60975	0.668934	-0.40796
17.4333	-0.156544	-0.911402	0.559099	1.10055	0.874524	0.913265	0.551841	-0.139892	0.764947	-0.0733292	3.69335	1.10439	2.20313	2.51364	1.53482	2.58821	0.652545	-0.40081
17.4667	-0.202737	-0.871435	0.554792	1.10756	0.876156	0.892207	0.537912	-0.121217	0.747112	-0.092907	3.68131	1.1099	2.21249	2.61143	1.57265	2.55523	0.641363	-0.39502
17.5	-0.252257	-0.852354	0.545667	1.10572	0.87502	0.869511	0.588066	-0.112719	0.795325	-0.102507	3.66162	1.11649	2.2254	2.65409	1.6198	2.50968	0.631316	-0.39364
17.5333	-0.29099	-0.847167	0.516916	1.08932	0.871797	0.861093	0.716044	-0.111603	0.877701	-0.0998729	3.63272	1.13048	2.2384	2.63928	1.66898	2.45168	0.618339	-0.3984
17.5667	-0.30784	-0.846217	0.46648	1.05354	0.866615	0.883204	0.898997	-0.108321	0.952767	-0.0874357	3.59429	1.15633	2.24892	2.59122	1.71211	2.38405	0.600353	-0.40972
17.6	-0.303731	-0.844251	0.407541	0.999659	0.858538	0.938726	1.08178	-0.0963005	0.989923	-0.0720907	3.54762	1.19554	2.25548	2.56014	1.74167	2.31443	0.578369	-0.42619
17.6333	-0.292246	-0.841087	0.361695	0.940182	0.84623	1.01172	1.2001	-0.0787869	0.984532	-0.0616054	3.49582	1.24639	2.25733	2.60485	1.7519	2.25441	0.555941	-0.44435
17.6667	-0.289022	-0.838166	0.344724	0.899025	0.829585	1.07428	1.21251	-0.0668205	0.9566	-0.0601929	3.44385	1.30374	2.25406	2.76087	1.73958	2.21418	0.537293	-0.46004
17.7	-0.299081	-0.836565	0.354777	0.899686	0.809412	1.10098	1.12111	-0.0715789	0.935472	-0.0673765	3.39768	1.35903	2.24578	3.01205	1.70458	2.19668	0.525248	-0.47025
17.7333	-0.312852	-0.835718	0.374887	0.947589	0.786779	1.08368	0.965716	-0.0978336	0.942213	-0.0807521	3.36282	1.40162	2.23314	3.287	1.65009	2.19669	0.520173	-0.47386
17.7667	-0.316496	-0.832579	0.387754	1.02255	0.763804	1.03838	0.799266	-0.142465	0.978717	-0.0995412	3.3425	1.42196	2.21584	3.4875	1.58262	2.20501	0.520266	-0.47211
17.8	-0.310113	-0.825102	0.389276	1.08823	0.743399	0.996816	0.666726	-0.197143	1.02857	-0.125498	3.33663	1.41564	2.19238	3.53419	1.5112	2.21433	0.522663	-0.46862
17.8333	-0.312655	-0.816505	0.391329	1.11275	0.726972	0.985837	0.598835	-0.25144	1.06946	-0.159471	3.34191	1.38603	2.16232	3.40301	1.44533	2.22251	0.52452	-0.46816
17.8667	-0.342168	-0.812169	0.412233	1.08785	0.712802	1.00921	0.614896	-0.294514	1.08755	-0.19619	3.35301	1.34357	2.12867	3.13138	1.39205	2.23207	0.523619	-0.47425
17.9	-0.393162	-0.813171	0.460934	1.03148	0.69631	1.04637	0.720738	-0.31716	1.08283	-0.22341	3.36406	1.30203	2.09741	2.79351	1.3534	2.24695	0.518632	-0.48784
17.9333	-0.439977	-0.817086	0.52864	0.971046	0.671435	1.06724	0.896533	-0.315309	1.06458	-0.227364	3.36984	1.27387	2.07484	2.46259	1.32607	2.26883	0.509363	-0.50776
17.9667	-0.461152	-0.824022	0.595732	0.924596	0.633547	1.05058	1.09003	-0.29235	1.04457	-0.199993	3.36653	1.26699	2.06518	2.18284	1.30429	2.29496	0.496992	-0.53158
18	-0.456455	-0.837942	0.644339	0.895329	0.583587	0.995712	1.23207	-0.258297	1.03269	-0.14419	3.35229	1.28377	2.06912	1.96391	1.28443	2.31881	0.483943	-0.55629
18.0333	-0.443089	-0.862454	0.665146	0.876224	0.529961	0.922351	1.26514	-0.22671	1.03432	-0.0749105	3.32761	1.3215	2.08306	1.79444	1.26849	2.33272	0.473014	-0.57907
18.0667	-0.437155	-0.897306	0.660188	0.857966	0.485305	0.857441	1.16569	-0.20948	1.04872	-0.012443	3.29539	1.37305	2.09923	1.66079	1.26348	2.33072	0.465968	-0.59825
18.1	-0.434675	-0.937906	0.642423	0.838854	0.459742	0.8183	0.954579	-0.210722	1.06977	0.0304224	3.26015	1.42779	2.10896	1.55801	1.27656	2.31155	0.462405	-0.61301
18.1333	-0.411475	-0.976938	0.626682	0.82951	0.455225	0.805367	0.692602	-0.225511	1.08892	0.0558562	3.2266	1.47393	2.10713	1.48947	1.30861	2.28103	0.459746	-0.62225
18.1667	-0.346528	-1.00806	0.618964	0.843354	0.464616	0.806878	0.45475	-0.245191	1.09893	0.0750072	3.19808	1.50255	2.09349	1.45999	1.35078	2.24994	0.454471	-0.62474
18.2	-0.246035	-1.03005	0.615936	0.879983	0.475836	0.808292	0.295798	-0.262608	1.0965	0.0950363	3.17575	1.51195	2.07088	1.46943	1.38679	2.22703	0.443891	-0.62074
18.2333	-0.144075	-1.04625	0.61005	0.920171	0.478004	0.80123	0.231587	-0.273308	1.08253	0.112376	3.15888	1.5092	2.04389	1.51059	1.40029	2.2127	0.427364	-0.61315
18.2667	-0.0778396	-1.05814	0.593409	0.938726	0.465596	0.789484	0.24347	-0.275123	1.0604	0.117495	3.1457	1.50712	2.01807	1.57124	1.38321	2.19788	0.406409	-0.60608
18.3	-0.0573893	-1.06173	0.56367	0.922257	0.439193	0.78842	0.294504	-0.267682	1.03441	0.103983	3.13425	1.51752	1.9976	1.6381	1.33994	2.16876	0.383922	-0.60206
18.3333	-0.0592832	-1.05298	0.527602	0.877515	0.404283	0.81543	0.34554	-0.251909	1.00856	0.0726075	3.12279	1.5448	1.98337	1.70034	1.28484	2.11551	0.363218	-0.6006
18.3667	-0.051713	-1.03447	0.493963	0.827132	0.36921	0.875796	0.366844	-0.23023	0.98549	0.0306455	3.11008	1.58386	1.97436	1.75158	1.23432	2.04012	0.347326	-0.59902
18.4	-0.0232881	-1.01492	0.464919	0.796561	0.341702	0.954784	0.345048	-0.206308	0.966266	-0.00974671	3.09557	1.62375	1.97002	1.78955	1.19855	1.95632	0.338471	-0.59428
18.4333	0.0130111	-1.00468	0.438489	0.800026	0.324736	1.02324	0.284607	-0.183435	0.951071	-0.0367748	3.07966	1.65468	1.97024	1.81434	1.17765	1.8808	0.337469	-0.58516
18.4667	0.0390071	-1.01098	0.415017	0.835434	0.314714	1.0519	0.201946	-0.16341	0.937244	-0.0471482	3.06364	1.67394	1.97352	1.82628	1.16419	1.82343	0.343055	-0.57378
18.5	0.0504868	-1.03284	0.396575	0.890866	0.303431	1.02488	0.113785	-0.146744	0.913398	-0.0471109	3.0489	1.68702	1.97623	1.82519	1.15007	1.78433	0.351697	-0.56484
18.5333	0.0558173	-1.06001	0.383637	0.954685	0.282429	0.947574	0.0275051	-0.133309	0.85602	-0.0442267	3.03597	1.70338	1.97387	1.81156	1.13288	1.75848	0.358462	-0.5624
18.5667	0.0567943	-1.07891	0.375841	1.02031	0.247608	0.845355	-0.0575982	-0.123434	0.737535	-0.0410352	3.02381	1.72988	1.96334	1.78909	1.11771	1.74181	0.358893	-0.56723
18.6	0.0385125	-1.08102	0.37289	1.08395	0.201926	0.750213	-0.141298	-0.118803	0.543987	-0.0365128	3.01007	1.76601	1.94426	1.7667	1.11369	1.73373	0.350988	-0.57694
18.6333	-0.0129598	-1.06747	0.371813	1.14144	0.15404	0.683695	-0.220311	-0.121367	0.288173	-0.0300488	2.99208	1.80394	1.91921	1.75743	1.12761	1.73559	0.336074	-0.58788
18.6667	-0.0859587	-1.04728	0.365825	1.18911	0.112981	0.649718	-0.294954	-0.13119	0.0088038	-0.0234868	2.96794	1.83333	1.89322	1.77308	1.15905	1.74804	0.317902	-0.59693
18.7	-0.149091	-1.03003	0.34932	1.22446	0.0823602	0.639846	-0.367933	-0.146163	-0.240187	-0.0216825	2.93713	1.84757	1.87182	1.81635	1.19982	1.76961	0.300444	-0.60272
18.7333	-0.181892	-1.02016	0.323784	1.24369	0.058735	0.642136	-0.433012	-0.163534	-0.405119	-0.0315845	2.90064	1.84778	1.85817	1.87554	1.2378	1.79757	0.285755	-0.60562
18.7667	-0.186035	-1.01825	0.295923	1.24237	0.035406	0.646647	-0.473345	-0.181373	-0.451878	-0.0587531	2.86105	1.84192	1.85256	1.92651	1.26265	1.8295	0.273202	-0.60654
18.8	-0.168666	-1.02403	0.268925	1.2206	0.00754984	0.64821	-0.474543	-0.200049	-0.380807	-0.102962	2.82271	1.83996	1.85418	1.94278	1.26999	1.86408	0.260453	-0.60588
18.8333	-0.133791	-1.03619	0.238583	1.1835	-0.0263125	0.648088	-0.435947	-0.223314	-0.22483	-0.156779	2.79142	1.84809	1.86177	1.90874	1.26201	1.90015	0.245435	-0.60401
18.8667	-0.0913288	-1.05316	0.199758	1.13792	-0.0659738	0.652793	-0.3717	-0.256387	-0.0329012	-0.208171	2.77318	1.86559	1.87279	1.82816	1.24507	1.93457	0.227927	-0.60177
18.9	-0.0583548	-1.07513	0.153862	1.09346	-0.110025	0.668827	-0.305774	-0.301481	0.147761	-0.244665	2.77154	1.88587	1.88406	1.7224	1.22631	1.96147	0.209846	-0.5999
18.9333	-0.0472473	-1.10166	0.108806	1.06368	-0.154631	0.696121	-0.263106	-0.35496	0.284254	-0.257387	2.78512	1.90043	1.89329	1.61916	1.21121	1.97496	0.194238	-0.59852
18.9667	-0.0591758	-1.12726	0.0739741	1.05894	-0.193948	0.725358	-0.257706	-0.407745	0.365152	-0.244328	2.80699	1.90295	1.8995	1.53866	1.20291	1.973	0.183733	-0.59722
19	-0.0870971	-1.14252	0.0549157	1.07716	-0.223176	0.741961	-0.283061	-0.448306	0.399151	-0.211276	2.8271	1.89138	1.90299	1.48556	1.20238	1.9587	0.179406	-0.59541
19.0333	-0.117754	-1.1402	0.0494946	1.1038	-0.241549	0.73358	-0.313036	-0.468119	0.405252	-0.169706	2.83696	1.86746	1.90568	1.45046	1.2086	1.93803	0.180599	-0.59222
19.0667	-0.133523	-1.11997	0.0468902	1.11979	-0.252053	0.696126	-0.315248	-0.466215	0.401969	-0.132832	2.834	1.83494	1.90993	1.41892	1.21873	1.91618	0.185658	-0.58679
19.1	-0.123706	-1.08842	0.0312487	1.11072	-0.257615	0.636956	-0.266432	-0.447935	0.401783	-0.110935	2.82268	1.7981	1.91674	1.38128	1.22874	1.89538	0.193011	-0.57862
19.1333	-0.0965285	-1.05544	-0.00767967	1.0747	-0.257715	0.573212	-0.159747	-0.419946	0.411269	-0.107309	2.81189	1.76097	1.92502	1.33734	1.23515	1.87591	0.201921	-0.56794
19.1667	-0.0711742	-1.03023	-0.0613649	1.02445	-0.249135	0.523291	-0.00605965	-0.38708	0.434361	-0.117781	2.81015	1.72698	1.9319	1.29425	1.23693	1.85873	0.212424	-0.55589
19.2	-0.0565188	-1.01909	-0.102448	0.978851	-0.229111	0.497635	0.167605	-0.351825	0.473725	-0.135053	2.82165	1.69792	1.93314	1.2602	1.23641	1.84629	0.224522	-0.54446
19.2333	-0.0453537	-1.02406	-0.104006	0.950706	-0.197548	0.497068	0.3253	-0.315361	0.526819	-0.154131	2.84521	1.67253	1.92479	1.23877	1.23809	1.84144	0.237215	-0.53566
19.2667	-0.0286202	-1.04243	-0.0593349	0.941192	-0.158425	0.516142	0.434895	-0.279384	0.581865	-0.174435	2.87569	1.64639	1.90626	1.22701	1.24586	1.84537	0.248125	-0.5311
19.3	-0.00735633	-1.06896	0.0164013	0.941457	-0.120727	0.545474	0.480066	-0.246139	0.621977	-0.198554	2.9064	1.61507	1.88206	1.21763	1.26029	1.8554	0.254083	-0.53204
19.3333	0.0110971	-1.09832	0.096563	0.93867	-0.0960812	0.574606	0.464393	-0.216098	0.635677	-0.229309	2.93098	1.58013	1.86039	1.20306	1.27786	1.86528	0.252395	-0.53891
19.3667	0.0246349	-1.12561	0.152433	0.925187	-0.0925505	0.596676	0.405033	-0.186526	0.624005	-0.266178	2.94441	1.55392	1.84966	1.17881	1.29236	1.86914	0.242049	-0.5507
19.4	0.0381053	-1.14714	0.163379	0.90355	-0.110353	0.610175	0.323538	-0.152416	0.599208	-0.303749	2.94371	1.55766	1.85459	1.14461	1.29749	1.86646	0.224197	-0.56531
19.4333	0.0504438	-1.16296	0.129363	0.880787	-0.143975	0.616548	0.243381	-0.108966	0.577092	-0.334322	2.92861	1.61036	1.87369	1.10334	1.28895	1.86335	0.201814	-0.58019
19.4667	0.0479798	-1.17774	0.0721837	0.859217	-0.186448	0.617831	0.188383	-0.0552283	0.567123	-0.351667	2.90196	1.71356	1.89989	1.05908	1.26537	1.86869	0.178876	-0.59272
19.5	0.0209288	-1.1982	0.0188503	0.835883	-0.230011	0.616066	0.171579	0.00358349	0.566322	-0.351258	2.86916	1.84191	1.9239	1.01545	1.22864	1.88882	0.159555	-0.60121
19.5333	-0.0162767	-1.22861	-0.0162713	0.810063	-0.265624	0.613827	0.185036	0.0595272	0.563136	-0.327982	2.83639	1.94829	1.93855	0.975111	1.18394	1.92505	0.147552	-0.60602
19.5667	-0.0311548	-1.26643	-0.0348034	0.787638	-0.286393	0.615229	0.207234	0.10881	0.549279	-0.277051	2.80847	1.98298	1.9413	0.940228	1.13962	1.97404	0.145455	-0.60909
19.6	-0.00375384	-1.30219	-0.0479431	0.776429	-0.292038	0.625008	0.220121	0.153346	0.528486	-0.199301	2.78747	1.91659	1.93366	0.913422	1.10597	2.02886	0.15401	-0.61226
19.6333	0.0482523	-1.32403	-0.0695653	0.778517	-0.288018	0.644904	0.218446	0.195356	0.514085	-0.104516	2.77271	1.7534	1.91932	0.898188	1.09252	2.08133	0.171573	-0.61654
19.6667	0.0761062	-1.32261	-0.108396	0.787745	-0.280301	0.67072	0.209899	0.233478	0.51862	-0.00900474	2.76189	1.52788	1.90321	0.898162	1.10474	2.12579	0.194247	-0.62233
19.7	0.0398188	-1.29518	-0.160405	0.792785	-0.271805	0.692472	0.209541	0.264312	0.544863	0.0691031	2.75245	1.28803	1.89028	0.915327	1.14182	2.16145	0.217005	-0.62948
19.7333	-0.0516349	-1.25029	-0.210484	0.782098	-0.262746	0.698283	0.225918	0.284533	0.584571	0.115039	2.7424	1.07693	1.88316	0.948148	1.19719	2.19111	0.235431	-0.63758
19.7667	-0.144628	-1.2072	-0.244426	0.750196	-0.252372	0.682169	0.244729	0.291891	0.625067	0.123293	2.7304	0.921488	1.88101	0.990888	1.2613	2.2178	0.247203	-0.64641
19.8	-0.190324	-1.18555	-0.258772	0.702834	-0.239875	0.650122	0.229298	0.287458	0.658058	0.0998257	2.71569	0.830356	1.88035	1.03472	1.32505	2.24208	0.252469	-0.65561
19.8333	-0.186573	-1.19446	-0.260979	0.654684	-0.225375	0.616765	0.146761	0.276969	0.683301	0.0579533	2.69803	0.796007	1.87719	1.07005	1.382	2.26174	0.252953	-0.66385
19.8667	-0.169897	-1.23004	-0.26427	0.620113	-0.211523	0.594948	-0.000145912	0.267872	0.704525	0.0123564	2.67769	0.796647	1.86956	1.0889	1.42937	2.27314	0.250477	-0.66892
19.9	-0.172076	-1.27935	-0.281338	0.607007	-0.203287	0.588373	-0.165574	0.264296	0.722694	-0.0258712	2.65535	0.799272	1.85886	1.08629	1.46888	2.27337	0.245898	-0.66892
19.9333	-0.189011	-1.32666	-0.317107	0.618075	-0.20543	0.592152	-0.284085	0.264314	0.733935	-0.0534376	2.63158	0.768761	1.84876	1.06086	1.50803	2.26267	0.239012	-0.66338
19.9667	-0.190749	-1.361	-0.364235	0.652783	-0.220915	0.598222	-0.307141	0.261482	0.733914	-0.0753513	2.60636	0.683877	1.84292	1.01506	1.56011	2.24614	0.229195	-0.65382
20	-0.159419	-1.38181	-0.407221	0.705022	-0.25085	0.600456	-0.229881	0.249116	0.723183	-0.0993755	2.57908	0.552398	1.84328	0.955522	1.64002	2.23166	0.216104	-0.64331
20.0333	-0.115947	-1.39754	-0.433164	0.761573	-0.293399	0.596681	-0.0924227	0.22327	0.707875	-0.129307	2.54905	0.413341	1.84934	0.892495	1.7558	2.22437	0.200004	-0.63514
20.0667	-0.104504	-1.41776	-0.439257	0.807207	-0.342475	0.587981	0.0469897	0.183194	0.696115	-0.163214	2.5166	0.320411	1.85791	0.83701	1.89995	2.22342	0.181795	-0.63172
20.1	-0.145317	-1.44635	-0.43263	0.833294	-0.389563	0.577026	0.148196	0.132368	0.693136	-0.196571	2.48374	0.31394	1.8637	0.795693	2.04725	2.22419	0.163134	-0.63407
20.1333	-0.206719	-1.48137	-0.426659	0.842424	-0.427869	0.566592	0.204384	0.0796075	0.696905	-0.226703	2.45392	0.398097	1.86143	0.765712	2.16281	2.22266	0.146701	-0.6411
20.1667	-0.229022	-1.51907	-0.435519	0.846701	-0.454575	0.55883	0.227922	0.0355427	0.697722	-0.255906	2.4311	0.537675	1.84895	0.734166	2.2173	2.21742	0.136149	-0.6492
20.2	-0.17531	-1.55573	-0.466428	0.862329	-0.470114	0.555377	0.229098	0.00574239	0.684471	-0.291058	2.41849	0.675765	1.82898	0.684434	2.20096	2.20906	0.135203	-0.65377
20.2333	-0.0627559	-1.58694	-0.514386	0.901995	-0.476884	0.557311	0.206438	-0.012537	0.652136	-0.338488	2.41759	0.760329	1.80866	0.607193	2.12774	2.1985	0.145906	-0.65173
20.2667	0.0509204	-1.60797	-0.564688	0.967185	-0.47829	0.563557	0.148875	-0.0276566	0.603046	-0.397185	2.4281	0.763996	1.79723	0.509314	2.02687	2.18627	0.166917	-0.64317
20.3	0.115871	-1.61616	-0.601074	1.04678	-0.477997	0.569419	0.050739	-0.0484982	0.543653	-0.456943	2.44828	0.68858	1.80125	0.413957	1.92724	2.17332	0.193085	-0.63134
20.3333	0.127846	-1.61196	-0.613364	1.12472	-0.480033	0.568845	-0.0680615	-0.0799695	0.482971	-0.503905	2.47575	0.556974	1.82029	0.350494	1.84417	2.1613	0.216983	-0.6215
20.3667	0.118245	-1.59783	-0.601199	1.1893	-0.488773	0.559164	-0.164916	-0.12028	0.432051	-0.528116	2.508	0.401294	1.84798	0.33974	1.77587	2.15142	0.231831	-0.61844
20.4	0.115575	-1.57772	-0.573732	1.23632	-0.507059	0.543413	-0.207601	-0.161192	0.400538	-0.527075	2.54264	0.254057	1.87774	0.383332	1.70981	2.14274	0.234266	-0.62371
20.4333	0.123483	-1.55791	-0.545799	1.26762	-0.533895	0.528922	-0.201234	-0.191927	0.391473	-0.505139	2.57728	0.14318	1.9072	0.463601	1.63328	2.13192	0.225311	-0.63506
20.4667	0.130461	-1.54569	-0.530893	1.2882	-0.564536	0.523564	-0.180909	-0.205272	0.399488	-0.470937	2.60947	0.08819	1.93873	0.553427	1.54086	2.11518	0.208995	-0.64876
20.5	0.130729	-1.545	-0.532911	1.30148	-0.592917	0.531033	-0.184591	-0.202042	0.414212	-0.433751	2.63681	0.096317	1.97635	0.629521	1.43572	2.09131	0.189539	-0.6617
20.5333	0.128491	-1.55317	-0.541995	1.30607	-0.614503	0.548414	-0.231679	-0.189886	0.425553	-0.400255	2.65731	0.160259	2.02037	0.681267	1.32636	2.06299	0.168948	-0.67184
20.5667	0.121863	-1.563	-0.539067	1.29876	-0.628507	0.568189	-0.314929	-0.176821	0.427821	-0.373462	2.66956	0.260121	2.06449	0.711191	1.22257	2.03515	0.146435	-0.67795
20.6	0.0937296	-1.56868	-0.506773	1.27997	-0.638315	0.58172	-0.40403	-0.16556	0.422191	-0.353854	2.6728	0.369466	2.09871	0.728974	1.13285	2.01185	0.119814	-0.67939
20.6333	0.0292321	-1.5696	-0.439206	1.25363	-0.648916	0.582019	-0.460537	-0.154124	0.415969	-0.341006	2.66694	0.46254	2.1153	0.744352	1.06339	1.99375	0.087687	-0.67558
20.6667	-0.05976	-1.56919	-0.343786	1.2233	-0.662975	0.566975	-0.459749	-0.140707	0.417643	-0.334798	2.6526	0.519559	2.11247	0.76307	1.0172	1.97823	0.05092	-0.66632
20.7	-0.134482	-1.57251	-0.234575	1.19108	-0.679351	0.54101	-0.403972	-0.126925	0.431385	-0.335897	2.63125	0.529302	2.09373	0.786171	0.993036	1.96262	0.012599	-0.65294
20.7333	-0.155792	-1.58457	-0.123141	1.15986	-0.694938	0.511586	-0.314729	-0.117521	0.455418	-0.34446	2.60525	0.490204	2.06535	0.810405	0.984773	1.94751	-0.02324	-0.63855
20.7667	-0.11566	-1.60694	-0.0144816	1.13462	-0.707069	0.483735	-0.215534	-0.118003	0.484026	-0.357645	2.57762	0.410822	2.03473	0.828348	0.982935	1.93548	-0.05316	-0.62642
20.8	-0.0491572	-1.63494	0.0900232	1.12085	-0.714639	0.458796	-0.12365	-0.131034	0.510239	-0.369346	2.55127	0.308611	2.0092	0.829219	0.978712	1.92743	-0.07535	-0.61856
20.8333	-0.0104385	-1.66019	0.18765	1.12092	-0.718208	0.43697	-0.048856	-0.153808	0.528272	-0.373619	2.52785	0.205438	1.99366	0.802025	0.968735	1.92184	-0.08974	-0.61576
20.8667	-0.0260516	-1.6761	0.273713	1.13033	-0.719272	0.418752	0.00775829	-0.17995	0.536376	-0.368931	2.50686	0.120309	1.98909	0.740636	0.957369	1.91674	-0.0975	-0.61806
20.9	-0.0718568	-1.6807	0.344482	1.13713	-0.718621	0.404029	0.0499714	-0.204998	0.538469	-0.359914	2.4857	0.062631	1.99331	0.647982	0.954095	1.91091	-0.10049	-0.62512
20.9333	-0.0999647	-1.67628	0.398108	1.12732	-0.714779	0.391814	0.0792728	-0.23013	0.542097	-0.354968	2.46115	0.029997	2.00162	0.536885	0.966674	1.90387	-0.10079	-0.63638
20.9667	-0.0863052	-1.66752	0.433008	1.09514	-0.704065	0.381621	0.0955406	-0.260839	0.55429	-0.359809	2.43142	0.011813	2.00695	0.427918	0.994144	1.89592	-0.10037	-0.65095
21	-0.0505073	-1.65927	0.447332	1.05117	-0.682588	0.374117	0.102511	-0.301186	0.578251	-0.370939	2.39757	-0.00383	2.00298	0.346512	1.02483	1.88777	-0.10064	-0.66718
21.0333	-0.0319168	-1.65609	0.440995	1.01881	-0.648723	0.370433	0.105213	-0.347978	0.610466	-0.375676	2.36336	-0.02443	1.98866	0.320285	1.04208	1.88007	-0.10181	-0.68246
21.0667	-0.0495532	-1.6615	0.419053	1.01821	-0.604518	0.372041	0.101915	-0.39063	0.639341	-0.360169	2.33362	-0.05149	1.9692	0.374978	1.03529	1.87406	-0.10269	-0.69399
21.1	-0.0873031	-1.67274	0.393035	1.05079	-0.555984	0.381212	0.0839778	-0.416914	0.6503	-0.319256	2.31233	-0.08274	1.95229	0.527021	1.00948	1.87228	-0.10123	-0.70043
21.1333	-0.115084	-1.67808	0.376553	1.09846	-0.512049	0.399841	0.0453301	-0.419011	0.636459	-0.26107	2.30133	-0.11574	1.94319	0.773994	0.986032	1.87689	-0.0959	-0.70295
21.1667	-0.120912	-1.66467	0.375793	1.13661	-0.481303	0.426154	-0.0075813	-0.396338	0.604934	-0.203593	2.30017	-0.15018	1.94179	1.08862	0.99212	1.88699	-0.0869	-0.70414
21.2	-0.122475	-1.62827	0.38138	1.14791	-0.468357	0.452699	-0.0518558	-0.354788	0.572313	-0.165221	2.30635	-0.18778	1.94266	1.42248	1.04417	1.89799	-0.07664	-0.70564
21.2333	-0.145012	-1.57335	0.370718	1.12888	-0.472874	0.469443	-0.0554346	-0.302646	0.553994	-0.156115	2.31571	-0.23035	1.93872	1.72036	1.13549	1.90366	-0.0687	-0.70657
21.2667	-0.187404	-1.50909	0.323939	1.08987	-0.490292	0.470309	0.000719893	-0.246026	0.555851	-0.176373	2.32283	-0.27752	1.92667	1.93923	1.23654	1.89934	-0.06621	-0.70354
21.3	-0.217033	-1.44819	0.242659	1.04956	-0.512427	0.45718	0.100191	-0.1874	0.572534	-0.219505	2.32227	-0.32578	1.90962	2.06179	1.30808	1.8844	-0.0703	-0.6924
21.3333	-0.199049	-1.40359	0.153512	1.02412	-0.529616	0.438563	0.19657	-0.127084	0.592392	-0.276373	2.31075	-0.36932	1.89445	2.09779	1.31949	1.86278	-0.07975	-0.67112
21.3667	-0.125608	-1.38224	0.0906776	1.01713	-0.534183	0.424682	0.248193	-0.0658081	0.606416	-0.338716	2.2895	-0.40255	1.88664	2.07382	1.26155	1.84028	-0.09182	-0.64223
21.4	-0.0200593	-1.38358	0.0712332	1.01855	-0.521945	0.421532	0.247973	-0.00720193	0.615518	-0.401985	2.26485	-0.42273	1.88658	2.01931	1.1473	1.82073	-0.10378	-0.6126
21.4333	0.0829672	-1.40312	0.0825709	1.01444	-0.492344	0.427005	0.22514	0.0414913	0.629157	-0.464827	2.24617	-0.43136	1.88893	1.95686	1.00199	1.805	-0.11402	-0.59011
21.4667	0.164209	-1.43438	0.0911375	1.00013	-0.449276	0.432685	0.226256	0.0719857	0.653607	-0.525763	2.24156	-0.43299	1.88584	1.89944	0.849764	1.79291	-0.12241	-0.57962
21.5	0.224795	-1.46831	0.0661179	0.985513	-0.400257	0.431106	0.285076	0.0797492	0.677897	-0.581087	2.25388	-0.43221	1.87252	1.85171	0.704686	1.78403	-0.12973	-0.58116
21.5333	0.263756	-1.49364	-0.00117559	0.985419	-0.353292	0.422556	0.39207	0.0672983	0.669838	-0.625387	2.27938	-0.43035	1.85028	1.81154	0.570634	1.77682	-0.13682	-0.59082
21.5667	0.263322	-1.49964	-0.0970286	1.00253	-0.31499	0.415172	0.49153	0.0429171	0.58813	-0.653484	2.30967	-0.42431	1.82398	1.77104	0.448222	1.76916	-0.14408	-0.60366
21.6	0.207228	-1.48183	-0.199033	1.02127	-0.289731	0.418745	0.519899	0.0161401	0.403753	-0.663204	2.33556	-0.40881	1.79785	1.71887	0.342984	1.7603	-0.15136	-0.61615
21.6333	0.108252	-1.44727	-0.28952	1.01913	-0.278638	0.438045	0.454013	-0.00598236	0.116863	-0.657812	2.35042	-0.38084	1.77426	1.64476	0.268447	1.75132	-0.15832	-0.62659
21.6667	0.0109517	-1.4125	-0.36122	0.98303	-0.282311	0.46969	0.32672	-0.0207466	-0.23927	-0.64576	2.35157	-0.34353	1.75437	1.54433	0.24141	1.74407	-0.16477	-0.63385
21.7	-0.0341427	-1.39424	-0.413891	0.918334	-0.30642	0.503838	0.204003	-0.0316359	-0.607042	-0.636986	2.33974	-0.30654	1.73817	1.42129	0.2719	1.74081	-0.17082	-0.63685
21.7333	-0.00692717	-1.40091	-0.446629	0.848021	-0.359475	0.530587	0.149954	-0.048675	-0.922293	-0.637898	2.31753	-0.28259	1.72495	1.28606	0.354104	1.74325	-0.17687	-0.63501
21.7667	0.0614604	-1.42962	-0.455939	0.801852	-0.440515	0.546333	0.200524	-0.0830014	-1.13488	-0.647917	2.28831	-0.28203	1.71539	1.1526	0.464534	1.74987	-0.18342	-0.62878
21.8	0.108651	-1.46693	-0.442651	0.798577	-0.531059	0.553744	0.348377	-0.13828	-1.22316	-0.659746	2.25563	-0.30863	1.71229	1.03556	0.569509	1.7549	-0.19104	-0.61959
21.8333	0.0929085	-1.49398	-0.418957	0.833246	-0.602426	0.55692	0.542804	-0.207802	-1.1966	-0.664119	2.22288	-0.35875	1.71807	0.94798	0.638212	1.75181	-0.20025	-0.60966
21.8667	0.0261952	-1.49698	-0.405633	0.882611	-0.631615	0.558633	0.714693	-0.278611	-1.08786	-0.656154	2.19305	-0.42351	1.73192	0.898247	0.654104	1.73758	-0.2114	-0.60143
21.9	-0.0440393	-1.47617	-0.418438	0.924984	-0.612876	0.561224	0.818021	-0.33642	-0.939418	-0.638091	2.16828	-0.49225	1.75009	0.885736	0.61898	1.71464	-0.22446	-0.59664
21.9333	-0.0792901	-1.44401	-0.454916	0.954265	-0.559973	0.567661	0.856362	-0.370086	-0.790691	-0.616712	2.14954	-0.55518	1.76796	0.897386	0.549203	1.68951	-0.2388	-0.59525
21.9667	-0.0788956	-1.41374	-0.49594	0.97561	-0.499539	0.581022	0.870761	-0.377195	-0.66885	-0.598663	2.13666	-0.60484	1.78187	0.909416	0.46837	1.6691	-0.25317	-0.59579
22	-0.0762965	-1.3904	-0.520908	0.993411	-0.457261	0.603023	0.900185	-0.365628	-0.584538	-0.587201	2.12855	-0.63703	1.79045	0.896464	0.401013	1.65662	-0.26596	-0.59718
22.0333	-0.107253	-1.36999	-0.521591	1.00752	-0.443758	0.632478	0.951969	-0.346797	-0.533627	-0.581794	2.12347	-0.65194	1.79542	0.845024	0.368296	1.65012	-0.27558	-0.5999
22.0667	-0.174641	-1.3435	-0.506121	1.01676	-0.451228	0.664629	1.00389	-0.327024	-0.504317	-0.580097	2.11936	-0.65483	1.80007	0.763084	0.383642	1.64482	-0.28079	-0.6051
22.1	-0.244909	-1.30327	-0.494277	1.02031	-0.464355	0.692156	1.02388	-0.305769	-0.48549	-0.580482	2.11413	-0.65459	1.80634	0.678351	0.447161	1.63713	-0.281	-0.61319
22.1333	-0.280246	-1.25101	-0.50502	1.01742	-0.474195	0.708215	0.991533	-0.279887	-0.472699	-0.583433	2.10592	-0.6595	1.81287	0.624065	0.541809	1.62707	-0.27623	-0.62379
22.1667	-0.270038	-1.20022	-0.541436	1.00994	-0.48119	0.710707	0.918108	-0.24757	-0.469419	-0.591053	2.09341	-0.67184	1.81602	0.620117	0.636521	1.61742	-0.26683	-0.63622
22.2	-0.231631	-1.16791	-0.585513	1.00341	-0.488343	0.704693	0.845044	-0.209753	-0.481713	-0.604614	2.076	-0.68513	1.81248	0.661206	0.69835	1.61109	-0.25323	-0.64918
22.2333	-0.186147	-1.16281	-0.608524	1.00226	-0.496084	0.70007	0.806376	-0.170811	-0.509605	-0.621897	2.05398	-0.68684	1.80156	0.719819	0.708703	1.60917	-0.23586	-0.66067
22.2667	-0.13697	-1.18124	-0.588823	1.00572	-0.502571	0.705581	0.791252	-0.139117	-0.542725	-0.637437	2.02855	-0.66587	1.78603	0.762256	0.673847	1.61029	-0.21549	-0.6688
22.3	-0.0755059	-1.21223	-0.524504	1.00965	-0.504705	0.723839	0.752521	-0.125579	-0.562877	-0.646004	2.00172	-0.62052	1.77128	0.767552	0.62187	1.61108	-0.19392	-0.67235
22.3333	-0.00925987	-1.24531	-0.433701	1.01059	-0.498936	0.751332	0.650864	-0.139012	-0.550539	-0.645666	1.97586	-0.56146	1.76284	0.737725	0.586698	1.60805	-0.17431	-0.6704
22.3667	0.024465	-1.27525	-0.344765	1.00666	-0.484045	0.782348	0.488866	-0.180991	-0.493532	-0.638149	1.95319	-0.50746	1.76291	0.693911	0.588708	1.59991	-0.16065	-0.66238
22.4	-0.0156255	-1.30179	-0.283749	0.995866	-0.463283	0.81172	0.310387	-0.244357	-0.395297	-0.62773	1.93515	-0.47601	1.76894	0.662154	0.624098	1.58838	-0.15638	-0.64934
22.4333	-0.130839	-1.32647	-0.263602	0.975677	-0.442335	0.834796	0.172775	-0.315745	-0.275463	-0.61928	1.92215	-0.4746	1.77549	0.658544	0.669418	1.57705	-0.16264	-0.63451
22.4667	-0.26543	-1.34968	-0.279679	0.946277	-0.425673	0.847949	0.114404	-0.379889	-0.159207	-0.614845	1.91376	-0.49767	1.77729	0.682453	0.697655	1.56993	-0.17728	-0.62181
22.5	-0.337417	-1.36939	-0.316982	0.913423	-0.41551	0.850206	0.13832	-0.424805	-0.0643248	-0.611453	1.90925	-0.53081	1.77189	0.720387	0.695012	1.56967	-0.19545	-0.61396
22.5333	-0.296353	-1.38196	-0.361917	0.885941	-0.412678	0.843414	0.218655	-0.446428	0.00107171	-0.603596	1.9081	-0.55891	1.7607	0.756095	0.668198	1.57514	-0.21155	-0.61218
22.5667	-0.163796	-1.38548	-0.404539	0.870171	-0.416838	0.831361	0.320013	-0.448851	0.0284328	-0.587939	1.91011	-0.57328	1.74722	0.779769	0.639339	1.58127	-0.22144	-0.61651
22.6	-0.020693	-1.38297	-0.43372	0.866541	-0.426476	0.819681	0.414354	-0.4391	-0.000557236	-0.565039	1.91503	-0.5738	1.7338	0.791377	0.633722	1.58295	-0.2238	-0.62599
22.6333	0.0527698	-1.38008	-0.438904	0.869038	-0.440087	0.815075	0.487847	-0.421732	-0.107321	-0.538096	1.92196	-0.56614	1.72064	0.79806	0.668687	1.57929	-0.21998	-0.63886
22.6667	0.0338088	-1.37857	-0.418689	0.867905	-0.456937	0.821635	0.539799	-0.398315	-0.294909	-0.511338	1.92894	-0.55665	1.7079	0.809101	0.748889	1.57373	-0.21289	-0.6532
22.7	-0.0372361	-1.37512	-0.384132	0.857171	-0.475218	0.836308	0.578295	-0.370149	-0.529813	-0.488288	1.93331	-0.54862	1.69748	0.832089	0.867515	1.57083	-0.20572	-0.66706
22.7333	-0.0996546	-1.36739	-0.353098	0.842104	-0.489974	0.848639	0.615132	-0.340016	-0.743935	-0.471001	1.93265	-0.5416	1.69239	0.871336	1.0098	1.57368	-0.20123	-0.67784
22.7667	-0.122083	-1.3598	-0.342444	0.836602	-0.494997	0.846688	0.660358	-0.312205	-0.860319	-0.461601	1.92599	-0.53351	1.69474	0.927215	1.15618	1.58268	-0.20127	-0.68261
22.8	-0.115964	-1.36402	-0.360948	0.850844	-0.487077	0.82495	0.716217	-0.291785	-0.831529	-0.463266	1.91447	-0.52353	1.70399	0.995088	1.28524	1.59561	-0.20632	-0.67949
22.8333	-0.102931	-1.39321	-0.403776	0.882246	-0.466861	0.788633	0.772735	-0.28293	-0.666712	-0.478055	1.901	-0.51369	1.71629	1.06448	1.37816	1.60945	-0.21496	-0.66882
22.8667	-0.0772663	-1.45074	-0.455349	0.917848	-0.436206	0.751886	0.809588	-0.286855	-0.4265	-0.504063	1.88875	-0.50839	1.72571	1.12066	1.42437	1.62274	-0.22395	-0.65286
22.9	-0.0119919	-1.52131	-0.501773	0.943766	-0.396993	0.730612	0.807775	-0.301123	-0.188989	-0.534553	1.87953	-0.51233	1.72691	1.14974	1.42604	1.63623	-0.22923	-0.63492
22.9333	0.101621	-1.57417	-0.540057	0.954706	-0.352252	0.73257	0.767558	-0.32058	-0.0109823	-0.559573	1.87287	-0.52816	1.71729	1.14568	1.39767	1.65082	-0.22784	-0.61887
22.9667	0.231299	-1.57835	-0.57425	0.958268	-0.306194	0.750769	0.718607	-0.339161	0.0915324	-0.570609	1.8665	-0.55525	1.69703	1.1148	1.35994	1.66571	-0.21948	-0.60824
23	0.3181	-1.52022	-0.605233	0.969794	-0.262978	0.766736	0.708225	-0.352859	0.136089	-0.566024	1.85775	-0.59018	1.66863	1.07405	1.33101	1.67874	-0.20689	-0.6049
23.0333	0.313243	-1.41328	-0.627094	1.00077	-0.226527	0.763096	0.772651	-0.362503	0.151424	-0.552136	1.84511	-0.62834	1.63678	1.04296	1.32007	1.68856	-0.19443	-0.6085
23.0667	0.216242	-1.29331	-0.632682	1.05114	-0.200735	0.735737	0.914435	-0.372543	0.159346	-0.538799	1.82886	-0.66586	1.60748	1.03374	1.3263	1.69594	-0.1859	-0.61706
23.1	0.084475	-1.19921	-0.620432	1.11104	-0.187692	0.695658	1.10079	-0.386769	0.16936	-0.533229	1.81079	-0.70066	1.58621	1.04539	1.34222	1.70326	-0.18266	-0.62782
23.1333	-0.00530167	-1.15228	-0.596526	1.16756	-0.184785	0.65993	1.27881	-0.40605	0.180772	-0.535806	1.79324	-0.73214	1.5762	1.06541	1.35808	1.71263	-0.1834	-0.638
23.1667	-0.0151686	-1.14994	-0.571808	1.21163	-0.184707	0.639179	1.40056	-0.428338	0.185641	-0.540991	1.7783	-0.76011	1.57677	1.07733	1.36478	1.7245	-0.18547	-0.64576
23.2	0.0273003	-1.17575	-0.555251	1.24332	-0.180149	0.630103	1.45069	-0.449087	0.172617	-0.54337	1.76731	-0.78385	1.58248	1.06899	1.35563	1.73809	-0.1868	-0.65081
23.2333	0.0534198	-1.21238	-0.549392	1.27265	-0.169514	0.618821	1.45507	-0.464334	0.133353	-0.542382	1.7609	-0.8018	1.58542	1.03715	1.32846	1.75298	-0.18731	-0.65375
23.2667	0.00766035	-1.24776	-0.551065	1.31239	-0.158676	0.593813	1.45624	-0.474869	0.069232	-0.540854	1.75932	-0.81183	1.57987	0.986748	1.28823	1.77001	-0.18876	-0.6552
23.3	-0.10879	-1.27497	-0.553096	1.36789	-0.15773	0.557025	1.48053	-0.48518	-0.00577478	-0.541129	1.76265	-0.81135	1.56493	0.927297	1.24769	1.79079	-0.1934	-0.65554
23.3333	-0.239124	-1.29034	-0.545188	1.43354	-0.175296	0.522238	1.52945	-0.498508	-0.0687128	-0.543387	1.77087	-0.79732	1.54375	0.868946	1.22385	1.81603	-0.20233	-0.65531
23.3667	-0.314127	-1.29295	-0.518057	1.49777	-0.213112	0.503965	1.58696	-0.514851	-0.0968943	-0.545694	1.78356	-0.76663	1.52164	0.820193	1.23068	1.84438	-0.21451	-0.65541
23.4	-0.299574	-1.28593	-0.469113	1.55001	-0.263462	0.508087	1.62449	-0.532573	-0.078412	-0.545478	1.7995	-0.71748	1.50358	0.787409	1.27173	1.87283	-0.22722	-0.65736
23.4333	-0.214342	-1.27707	-0.404653	1.58483	-0.312128	0.529496	1.61489	-0.55041	-0.0184402	-0.542194	1.81655	-0.65129	1.4911	0.775421	1.33758	1.89856	-0.23756	-0.66294
23.4667	-0.113602	-1.27558	-0.338703	1.60276	-0.346309	0.556174	1.55319	-0.568989	0.0626116	-0.537935	1.83185	-0.57385	1.4811	0.788168	1.4099	1.92058	-0.24414	-0.6729
23.5	-0.0496486	-1.28651	-0.288179	1.60869	-0.362169	0.577159	1.4557	-0.591151	0.138956	-0.534683	1.8427	-0.49473	1.46849	0.828448	1.47005	1.94018	-0.24784	-0.68581
23.5333	-0.0350991	-1.3077	-0.264594	1.60876	-0.366962	0.58818	1.33968	-0.620013	0.191145	-0.532289	1.84745	-0.42499	1.44975	0.896158	1.50699	1.95942	-0.25119	-0.69853
23.5667	-0.0392696	-1.33143	-0.268912	1.60782	-0.374868	0.59032	1.21403	-0.655814	0.211973	-0.530012	1.84615	-0.37429	1.42415	0.985507	1.52019	1.97908	-0.25653	-0.70781
23.6	-0.0241501	-1.34817	-0.292248	1.6085	-0.398776	0.585604	1.08267	-0.694535	0.204904	-0.528823	1.84041	-0.3488	1.39364	1.08317	1.51692	1.99821	-0.26434	-0.71175
23.6333	0.0151617	-1.35059	-0.31874	1.6116	-0.443093	0.575727	0.944299	-0.730526	0.178743	-0.530509	1.83242	-0.35031	1.36325	1.17009	1.50648	2.01586	-0.27258	-0.7107
23.6667	0.0471972	-1.33743	-0.331656	1.61617	-0.501842	0.564153	0.793685	-0.760675	0.142088	-0.533524	1.82382	-0.37627	1.34034	1.22818	1.49548	2.03281	-0.2777	-0.70729
23.7	0.0393706	-1.31464	-0.322881	1.62119	-0.560912	0.558031	0.633484	-0.785093	0.0989379	-0.529859	1.81496	-0.42009	1.33117	1.24946	1.48634	2.05119	-0.27649	-0.70506
23.7333	-0.00649561	-1.29122	-0.298041	1.62721	-0.602858	0.566508	0.483255	-0.805078	0.0465331	-0.5075	1.80509	-0.4718	1.33795	1.24242	1.47886	2.07233	-0.26769	-0.70624
23.7667	-0.0537983	-1.27303	-0.273811	1.63416	-0.614655	0.594673	0.372067	-0.82226	-0.0224368	-0.45825	1.79325	-0.51997	1.35844	1.22995	1.47272	2.09518	-0.2525	-0.71056
23.8	-0.0640025	-1.26076	-0.271661	1.63834	-0.594162	0.638202	0.32176	-0.83779	-0.112873	-0.384584	1.77898	-0.5552	1.3865	1.23845	1.46912	2.11735	-0.23387	-0.7157
23.8333	-0.0297604	-1.25222	-0.309252	1.63474	-0.549747	0.684428	0.335015	-0.850414	-0.22149	-0.299327	1.76271	-0.57398	1.41308	1.28359	1.47068	2.13699	-0.21507	-0.71874
23.8667	0.0210956	-1.24353	-0.389203	1.62153	-0.495148	0.718374	0.393347	-0.857138	-0.338141	-0.219724	1.74566	-0.58062	1.42908	1.3615	1.48015	2.15286	-0.19862	-0.71754
23.9	0.0519369	-1.2297	-0.492768	1.60129	-0.444462	0.729217	0.464989	-0.856532	-0.450306	-0.163237	1.72984	-0.58535	1.42941	1.45117	1.4987	2.1641	-0.18576	-0.71155
23.9333	0.0494749	-1.2094	-0.587905	1.58063	-0.408593	0.715395	0.520974	-0.849368	-0.544898	-0.148357	1.71812	-0.59916	1.41548	1.52657	1.52495	2.17093	-0.17677	-0.7018
23.9667	0.031245	-1.18967	-0.648236	1.5685	-0.393364	0.686258	0.551122	-0.836028	-0.610407	-0.195536	1.71399	-0.62832	1.39485	1.57085	1.55552	2.17468	-0.17159	-0.69014
24	0.0198327	-1.18217	-0.667682	1.57084	-0.398762	0.657292	0.566426	-0.815359	-0.642059	-0.320207	1.72032	-0.67184	1.3772	1.584	1.5873	2.17625	-0.17027	-0.67883
24.0333	0.0115936	-1.19443	-0.661064	1.58577	-0.418434	0.640699	0.583142	-0.786038	-0.644686	-0.51542	1.73734	-0.72281	1.36864	1.58027	1.62044	2.17566	-0.17292	-0.67019
24.0667	-0.0216858	-1.22588	-0.653346	1.60483	-0.441122	0.638174	0.604967	-0.748062	-0.629021	-0.735041	1.76104	-0.77208	1.36845	1.57814	1.65982	2.17245	-0.17916	-0.66597
24.1	-0.0965649	-1.26918	-0.665264	1.61855	-0.455034	0.641169	0.622665	-0.704602	-0.603818	-0.898062	1.7833	-0.81188	1.37093	1.59005	1.71263	2.16517	-0.18742	-0.66654
24.1333	-0.188328	-1.31313	-0.70282	1.62221	-0.452664	0.637315	0.625571	-0.663682	-0.569529	-0.924479	1.79449	-0.83762	1.36959	1.61757	1.78235	2.1503	-0.1947	-0.67086
24.1667	-0.243061	-1.34647	-0.755751	1.61947	-0.434594	0.617284	0.609358	-0.635298	-0.519543	-0.786581	1.7872	-0.84787	1.36048	1.65362	1.8625	2.12376	-0.19725	-0.67674
24.2	-0.221763	-1.36247	-0.804896	1.61994	-0.41151	0.577904	0.578999	-0.624924	-0.450306	-0.53794	1.75923	-0.84355	1.34391	1.68847	1.93508	2.08458	-0.19208	-0.68103
24.2333	-0.135176	-1.36125	-0.833122	1.63108	-0.400766	0.521664	0.546474	-0.630584	-0.372118	-0.289863	1.71407	-0.82711	1.3247	1.71535	1.97641	2.03703	-0.1784	-0.68029
24.2667	-0.0360893	-1.34843	-0.832625	1.65242	-0.41739	0.455261	0.519565	-0.644521	-0.310318	-0.146438	1.65891	-0.80213	1.30968	1.73254	1.96772	1.98855	-0.15835	-0.67256
24.3	0.0247903	-1.33126	-0.80534	1.67619	-0.466763	0.388198	0.494293	-0.65524	-0.295282	-0.146589	1.60162	-0.77299	1.30328	1.74193	1.90468	1.94554	-0.13647	-0.65885
24.3333	0.0379817	-1.31427	-0.759284	1.69212	-0.542911	0.32972	0.463907	-0.650812	-0.345901	-0.251628	1.54838	-0.74464	1.30478	1.74612	1.80009	1.91107	-0.11852	-0.64248
24.3667	0.0345973	-1.29732	-0.704811	1.69429	-0.629591	0.284238	0.432754	-0.625022	-0.454357	-0.377535	1.50282	-0.7222	1.30979	1.74626	1.67866	1.88543	-0.11022	-0.62723
24.4	0.051398	-1.27754	-0.652898	1.686	-0.704236	0.248785	0.418131	-0.580915	-0.585408	-0.446717	1.46629	-0.71008	1.31455	1.74165	1.56767	1.86726	-0.11627	-0.61615
24.4333	0.0965549	-1.25285	-0.614593	1.67657	-0.747088	0.214435	0.439333	-0.527176	-0.695239	-0.428018	1.4382	-0.71066	1.31778	1.73089	1.48887	1.85425	-0.13955	-0.61148
24.4667	0.146559	-1.2246	-0.598282	1.67197	-0.751082	0.170926	0.501602	-0.472047	-0.754267	-0.341349	1.41631	-0.7228	1.31945	1.71339	1.45445	1.84411	-0.18043	-0.61442
24.5	0.172878	-1.1982	-0.60608	1.67021	-0.725482	0.114246	0.585821	-0.421593	-0.75631	-0.230515	1.39738	-0.74123	1.32047	1.69007	1.46647	1.83479	-0.23629	-0.62431
24.5333	0.167473	-1.18075	-0.634555	1.66722	-0.691926	0.0548177	0.654948	-0.381254	-0.713794	-0.132909	1.37878	-0.75774	1.32333	1.6633	1.51736	1.82385	-0.30175	-0.63871
24.5667	0.143541	-1.1767	-0.677766	1.66574	-0.674841	0.0185036	0.675429	-0.355503	-0.646745	-0.0683695	1.36054	-0.76406	1.33021	1.63649	1.5908	1.80824	-0.3698	-0.65452
24.6	0.121099	-1.18489	-0.728298	1.6755	-0.689306	0.0343048	0.63851	-0.345514	-0.571936	-0.0443338	1.3463	-0.755	1.34021	1.61396	1.66451	1.78525	-0.43344	-0.6691
24.6333	0.120595	-1.19955	-0.779123	1.70486	-0.733063	0.114865	0.565334	-0.348529	-0.499002	-0.0617688	1.34197	-0.7303	1.34991	1.60082	1.71634	1.75439	-0.48728	-0.68036
24.6667	0.167763	-1.21436	-0.826098	1.75247	-0.788957	0.24509	0.489458	-0.359906	-0.434759	-0.115064	1.35254	-0.69445	1.35626	1.60198	1.73218	1.71901	-0.52837	-0.68655
24.7	0.289473	-1.22578	-0.865317	1.8039	-0.836493	0.388118	0.4319	-0.375319	-0.387284	-0.191763	1.37884	-0.65526	1.35755	1.61985	1.71153	1.68569	-0.55619	-0.68699
24.7333	0.489013	-1.23305	-0.88958	1.83551	-0.863884	0.504321	0.39464	-0.391133	-0.364454	-0.276141	1.41643	-0.62233	1.35301	1.65149	1.66678	1.66123	-0.57212	-0.68281
24.7667	0.723992	-1.23588	-0.892832	1.82873	-0.872446	0.571592	0.372363	-0.403835	-0.371301	-0.352391	1.45701	-0.60556	1.34315	1.68742	1.61626	1.64905	-0.57891	-0.67644
24.8	0.915902	-1.23285	-0.877332	1.78567	-0.872487	0.595514	0.357487	-0.410236	-0.407952	-0.405908	1.4914	-0.61316	1.33008	1.71393	1.57542	1.64685	-0.58018	-0.67051
24.8333	0.987245	-1.22296	-0.853975	1.72817	-0.875382	0.603018	0.333634	-0.408133	-0.465792	-0.426043	1.51241	-0.64881	1.31704	1.71878	1.55114	1.64741	-0.57951	-0.66767
24.8667	0.904122	-1.20799	-0.837658	1.67968	-0.886403	0.623016	0.277481	-0.396694	-0.527062	-0.409098	1.51628	-0.70898	1.30766	1.69751	1.54156	1.64269	-0.57947	-0.67047
24.9	0.704118	-1.19183	-0.841095	1.6495	-0.902652	0.666141	0.173804	-0.377114	-0.573311	-0.359038	1.50278	-0.78271	1.30475	1.65628	1.5394	1.62862	-0.58071	-0.6805
24.9333	0.483563	-1.1783	-0.866766	1.6326	-0.918822	0.715261	0.0275018	-0.353369	-0.59496	-0.288097	1.47458	-0.85477	1.30889	1.60888	1.53571	1.60778	-0.58207	-0.69732
24.9667	0.338231	-1.17115	-0.90328	1.61973	-0.934528	0.731483	-0.135717	-0.330528	-0.593075	-0.216223	1.43642	-0.91151	1.31844	1.56879	1.52217	1.58834	-0.58163	-0.71878
25	0.30219	-1.17446	-0.933157	1.60564	-0.952762	0.673739	-0.276548	-0.309462	-0.57601	-0.163909	1.3944	-0.9461	1.33135	1.54111	1.49256	1.57866	-0.57812	-0.74212
25.0333	0.33827	-1.18997	-0.94564	1.59097	-0.971618	0.523975	-0.357299	-0.283562	-0.554997	-0.141356	1.35542	-0.96031	1.34599	1.51966	1.44481	1.58107	-0.57177	-0.76462
25.0667	0.381607	-1.21378	-0.942446	1.58023	-0.981678	0.305092	-0.362098	-0.244008	-0.538623	-0.144429	1.32652	-0.96179	1.36057	1.49161	1.38313	1.59072	-0.56408	-0.78415
25.1	0.391612	-1.23628	-0.933711	1.57688	-0.971732	0.0798323	-0.305072	-0.189236	-0.529632	-0.160086	1.31417	-0.95885	1.37309	1.44722	1.31822	1.60018	-0.55702	-0.79983
25.1333	0.371467	-1.2463	-0.929625	1.57851	-0.935046	-0.0725112	-0.214056	-0.128208	-0.52673	-0.174349	1.32334	-0.95617	1.38143	1.38825	1.26433	1.6048	-0.55216	-0.81212
25.1667	0.349828	-1.23734	-0.933169	1.57923	-0.872806	-0.0917132	-0.104412	-0.0758198	-0.526637	-0.177541	1.35659	-0.9537	1.38341	1.32947	1.23356	1.605	-0.55027	-0.82225
25.2	0.347416	-1.21088	-0.937189	1.57784	-0.795301	0.035149	0.0280783	-0.0453769	-0.524116	-0.166317	1.41337	-0.94864	1.37755	1.29179	1.23051	1.60568	-0.55124	-0.83087
25.2333	0.355692	-1.17452	-0.927028	1.5798	-0.718561	0.269272	0.187024	-0.0414416	-0.51432	-0.142799	1.48989	-0.93875	1.36548	1.29106	1.25071	1.6138	-0.55402	-0.83709
25.2667	0.344202	-1.13777	-0.88699	1.58969	-0.656776	0.540975	0.351758	-0.0570499	-0.497501	-0.111974	1.57994	-0.92444	1.35297	1.32944	1.28414	1.63413	-0.55656	-0.83861
25.3	0.29138	-1.10763	-0.807804	1.6047	-0.616447	0.783081	0.476784	-0.0790029	-0.480633	-0.0796692	1.67658	-0.90874	1.3471	1.39446	1.32197	1.6659	-0.55596	-0.83359
25.3333	0.209652	-1.0843	-0.691071	1.61654	-0.596291	0.95778	0.513858	-0.0974701	-0.47378	-0.0517094	1.77394	-0.89526	1.35152	1.46645	1.36212	1.7034	-0.54938	-0.82248
25.3667	0.138735	-1.06071	-0.547785	1.61751	-0.591216	1.0623	0.43904	-0.111163	-0.482849	-0.0329394	1.8685	-0.8856	1.36441	1.52952	1.40987	1.74042	-0.53565	-0.8081
25.4	0.114515	-1.02929	-0.39568	1.60475	-0.595702	1.11426	0.271578	-0.124139	-0.501669	-0.025705	1.95938	-0.87793	1.37936	1.57949	1.47277	1.77409	-0.51661	-0.79419
25.4333	0.14253	-0.98997	-0.260219	1.58266	-0.603228	1.13229	0.0745338	-0.138867	-0.50936	-0.0288617	2.04843	-0.86782	1.3879	1.62394	1.55316	1.80499	-0.49716	-0.78356
25.4667	0.195318	-0.949738	-0.171557	1.56264	-0.604316	1.12666	-0.0692877	-0.153375	-0.479823	-0.0384489	2.14025	-0.85129	1.38354	1.67479	1.6434	1.83467	-0.48338	-0.77684
25.5	0.234587	-0.915077	-0.150236	1.55653	-0.58858	1.10152	-0.0980438	-0.16475	-0.402116	-0.0498303	2.24175	-0.82836	1.36557	1.73861	1.72716	1.86415	-0.47962	-0.77287
25.5333	0.242432	-0.886755	-0.192138	1.56745	-0.549994	1.06036	-0.00759374	-0.173733	-0.296058	-0.059692	2.35988	-0.80458	1.33907	1.81091	1.78604	1.89372	-0.48619	-0.77067
25.5667	0.23368	-0.861529	-0.268236	1.5877	-0.489904	1.00776	0.141522	-0.184718	-0.204561	-0.0664842	2.49759	-0.78903	1.31116	1.87817	1.80752	1.92237	-0.49917	-0.77063
25.6	0.237036	-0.834505	-0.339843	1.60525	-0.415972	0.947827	0.260061	-0.201928	-0.164782	-0.069678	2.64985	-0.78946	1.28688	1.92606	1.78964	1.94823	-0.51234	-0.77391
25.6333	0.266331	-0.797869	-0.378203	1.61082	-0.338868	0.883341	0.283975	-0.226033	-0.182725	-0.069265	2.80308	-0.80714	1.26721	1.94859	1.74053	1.97136	-0.51995	-0.78128
25.6667	0.309817	-0.742306	-0.37796	1.60178	-0.268182	0.816312	0.205072	-0.25312	-0.232252	-0.0660159	2.93922	-0.83512	1.25079	1.95229	1.67405	1.99481	-0.51879	-0.79218
25.7	0.341357	-0.664728	-0.357914	1.58278	-0.209742	0.749007	0.0667557	-0.276556	-0.275563	-0.0614238	3.0429	-0.86125	1.23718	1.95291	1.60496	2.02134	-0.50869	-0.80399
25.7333	0.338146	-0.573611	-0.347664	1.56256	-0.167235	0.685351	-0.0649606	-0.292128	-0.286206	-0.055617	3.10787	-0.87474	1.22796	1.96699	1.54569	2.04953	-0.49179	-0.81217
25.7667	0.29188	-0.486599	-0.368155	1.54866	-0.146142	0.631913	-0.142565	-0.302536	-0.259479	-0.0439279	3.13869	-0.87229	1.22507	2.00367	1.50464	2.07384	-0.47154	-0.81223
25.8	0.211364	-0.425874	-0.418948	1.54427	-0.153129	0.595214	-0.165648	-0.315679	-0.207587	-0.0176136	3.14661	-0.85986	1.22923	2.06118	1.48453	2.08772	-0.45193	-0.80197
25.8333	0.118303	-0.412326	-0.479232	1.54818	-0.189522	0.576152	-0.172559	-0.338146	-0.14562	0.0274173	3.14237	-0.84873	1.24006	2.12858	1.48053	2.08656	-0.43681	-0.78229
25.8667	0.0366015	-0.455691	-0.520932	1.55601	-0.246425	0.568658	-0.198988	-0.370699	-0.0793138	0.0815123	3.1304	-0.84811	1.25657	2.19032	1.48008	2.07002	-0.42907	-0.75658
25.9	-0.0207992	-0.547916	-0.524787	1.56077	-0.306551	0.564945	-0.236456	-0.409107	-0.00580283	0.124183	3.1078	-0.859	1.27794	2.23027	1.46727	2.04322	-0.42965	-0.72971
25.9333	-0.0584018	-0.667213	-0.487564	1.55402	-0.350554	0.560637	-0.22948	-0.447736	0.0724882	0.13762	3.0679	-0.87333	1.30432	2.23457	1.43144	2.01458	-0.43698	-0.70651
25.9667	-0.0915255	-0.787494	-0.41784	1.53016	-0.365764	0.55551	-0.11898	-0.481802	0.135942	0.116564	3.00521	-0.87892	1.33635	2.19419	1.37537	1.99086	-0.44758	-0.68986
26	-0.130646	-0.886613	-0.330104	1.49175	-0.354037	0.552398	0.105185	-0.507728	0.153414	0.0676622	2.91873	-0.86719	1.37284	2.10781	1.31696	1.97336	-0.45767	-0.67992
26.0333	-0.16965	-0.952665	-0.243476	1.44975	-0.330437	0.55552	0.38402	-0.52379	0.10282	0.00340739	2.81242	-0.83874	1.40875	1.98406	1.28151	1.95882	-0.46505	-0.67578
26.0667	-0.188015	-0.985158	-0.178093	1.41763	-0.310641	0.567713	0.611298	-0.530402	-0.0116141	-0.0652674	2.69391	-0.80322	1.43703	1.84056	1.2882	1.94285	-0.46994	-0.67716
26.1	-0.165432	-0.989404	-0.144648	1.40449	-0.29842	0.58909	0.683828	-0.527951	-0.158447	-0.135577	2.57305	-0.7737	1.45356	1.69893	1.3388	1.92251	-0.47435	-0.68417
26.1333	-0.0992728	-0.97069	-0.138265	1.41024	-0.28501	0.618698	0.556087	-0.51492	-0.292527	-0.212471	2.46048	-0.75893	1.46028	1.57734	1.41608	1.89733	-0.48029	-0.69612
26.1667	-0.012414	-0.933887	-0.145093	1.42462	-0.260315	0.656933	0.268713	-0.4898	-0.374712	-0.299861	2.36628	-0.75859	1.46402	1.48462	1.49249	1.86934	-0.48802	-0.71126
26.2	0.0595295	-0.886187	-0.152547	1.43326	-0.225865	0.706153	-0.0705839	-0.453961	-0.38989	-0.393177	2.29831	-0.76403	1.4723	1.41923	1.54387	1.84204	-0.49555	-0.72734
26.2333	0.0981495	-0.838248	-0.154442	1.42726	-0.198186	0.767845	-0.345646	-0.412266	-0.354476	-0.48157	2.26094	-0.76398	1.4891	1.37324	1.55957	1.81811	-0.49981	-0.74201
26.2667	0.123377	-0.802219	-0.152947	1.40772	-0.199251	0.837146	-0.49239	-0.372941	-0.307484	-0.556097	2.25422	-0.75119	1.51265	1.33817	1.54426	1.79764	-0.49875	-0.75332
26.3	0.179525	-0.788503	-0.156596	1.38327	-0.241342	0.900841	-0.521566	-0.346196	-0.289403	-0.614535	2.27406	-0.72606	1.53673	1.30908	1.51206	1.77861	-0.49296	-0.76028
26.3333	0.29426	-0.802922	-0.170913	1.36463	-0.317373	0.943557	-0.494081	-0.338844	-0.322252	-0.659175	2.31309	-0.69553	1.55448	1.28524	1.4783	1.7587	-0.48585	-0.76284
26.3667	0.448938	-0.844107	-0.188431	1.359	-0.402801	0.956928	-0.473611	-0.349425	-0.402282	-0.691931	2.36169	-0.66867	1.56225	1.26901	1.45394	1.73681	-0.48201	-0.76107
26.4	0.587313	-0.903129	-0.190744	1.36732	-0.46686	0.942612	-0.490808	-0.371094	-0.506374	-0.712635	2.40939	-0.65224	1.56102	1.26485	1.444	1.71399	-0.48482	-0.75489
26.4333	0.652615	-0.967893	-0.164944	1.38652	-0.486166	0.907875	-0.535839	-0.398681	-0.605457	-0.722115	2.44676	-0.64855	1.5545	1.27873	1.44828	1.69361	-0.49472	-0.74496
26.4667	0.621281	-1.02918	-0.119723	1.4124	-0.454565	0.859496	-0.574001	-0.431509	-0.676871	-0.725328	2.46801	-0.65565	1.54619	1.31645	1.46208	1.67987	-0.50911	-0.73307
26.5	0.511007	-1.08382	-0.0828175	1.43995	-0.384385	0.80044	-0.571828	-0.472109	-0.710689	-0.728103	2.4734	-0.66856	1.5385	1.37988	1.47682	1.67506	-0.52389	-0.7209
26.5333	0.364871	-1.13485	-0.0807035	1.46434	-0.297812	0.730834	-0.520464	-0.523455	-0.710429	-0.730343	2.46947	-0.68025	1.53373	1.46288	1.48192	1.67738	-0.53543	-0.70816
26.5667	0.226706	-1.18889	-0.119547	1.48347	-0.215402	0.652573	-0.440141	-0.582985	-0.690159	-0.725605	2.46572	-0.68265	1.53462	1.55017	1.46893	1.68083	-0.54195	-0.6927
26.6	0.12177	-1.25037	-0.180965	1.4989	-0.150437	0.572434	-0.36273	-0.637445	-0.66873	-0.707267	2.46895	-0.66869	1.54321	1.62164	1.43612	1.67829	-0.54372	-0.67296
26.6333	0.0540416	-1.31718	-0.232806	1.51421	-0.109137	0.499222	-0.31312	-0.668089	-0.663696	-0.673393	2.47848	-0.63567	1.55898	1.66109	1.39046	1.66561	-0.54224	-0.65008
26.6667	0.0233104	-1.38171	-0.248624	1.53273	-0.0918632	0.439421	-0.30176	-0.664271	-0.685352	-0.62837	2.48571	-0.58826	1.57836	1.66443	1.34505	1.64366	-0.5395	-0.62768
26.7	0.0450763	-1.43539	-0.223187	1.55577	-0.0937605	0.398029	-0.315216	-0.631338	-0.728504	-0.581699	2.47842	-0.53837	1.59595	1.64231	1.31315	1.6174	-0.53737	-0.61026
26.7333	0.147217	-1.47233	-0.171288	1.58228	-0.105889	0.382357	-0.307519	-0.586186	-0.769674	-0.543359	2.44694	-0.50064	1.60676	1.61513	1.30208	1.59284	-0.53731	-0.60148
26.7667	0.339649	-1.49034	-0.113051	1.61022	-0.118341	0.401732	-0.218473	-0.547651	-0.780448	-0.521956	2.3886	-0.48526	1.60867	1.60348	1.31073	1.57461	-0.53988	-0.60253
26.8	0.586225	-1.48887	-0.0625448	1.63846	-0.125951	0.46147	-0.0156478	-0.52957	-0.748368	-0.529357	2.30836	-0.49232	1.60297	1.6195	1.33138	1.56528	-0.54425	-0.61153
26.8333	0.813282	-1.46478	-0.0276575	1.66741	-0.132588	0.556255	0.274592	-0.536797	-0.686706	-0.58137	2.21663	-0.51154	1.59211	1.6638	1.3541	1.56541	-0.54798	-0.62515
26.8667	0.954343	-1.40969	-0.0134731	1.69699	-0.147836	0.668756	0.567081	-0.563604	-0.627834	-0.684901	2.12639	-0.52814	1.57772	1.7282	1.37091	1.57269	-0.54781	-0.64064
26.9	0.990889	-1.31396	-0.0228654	1.72239	-0.177089	0.774662	0.75118	-0.597517	-0.60687	-0.818753	2.05077	-0.53128	1.56165	1.80138	1.37758	1.58172	-0.54128	-0.6563
26.9333	0.953114	-1.1781	-0.0561827	1.73358	-0.213988	0.852094	0.74817	-0.628156	-0.643921	-0.926601	2.00105	-0.51988	1.54714	1.8736	1.37301	1.58577	-0.52826	-0.67042
26.9667	0.886968	-1.02185	-0.110547	1.72145	-0.242596	0.89214	0.558321	-0.653258	-0.732922	-0.936708	1.98427	-0.50228	1.53754	1.93857	1.35733	1.57974	-0.51145	-0.68121
27	0.819267	-0.879494	-0.178631	1.68413	-0.248211	0.90343	0.261715	-0.676435	-0.843968	-0.802804	2.00081	-0.49058	1.5344	1.99253	1.33045	1.56275	-0.49525	-0.68781
27.0333	0.740333	-0.784643	-0.250328	1.62762	-0.228307	0.90435	-0.0259458	-0.701856	-0.93983	-0.538659	2.04331	-0.49361	1.53706	2.03236	1.29194	1.5388	-0.48363	-0.69125
27.0667	0.610546	-0.757091	-0.317624	1.56359	-0.195062	0.907657	-0.211646	-0.732656	-0.99491	-0.219683	2.09861	-0.51289	1.54316	2.05439	1.24262	1.51486	-0.47828	-0.69457
27.1	0.395173	-0.797331	-0.377473	1.50622	-0.168227	0.910477	-0.263563	-0.770888	-1.00255	0.0515568	2.15226	-0.54307	1.54956	2.05523	1.18665	1.49727	-0.47802	-0.7018
27.1333	0.109363	-0.887404	-0.42965	1.46653	-0.163572	0.897446	-0.21035	-0.815056	-0.972409	0.195468	2.19384	-0.57495	1.55373	2.03461	1.13255	1.4886	-0.47974	-0.71552
27.1667	-0.170122	-0.997241	-0.473293	1.4481	-0.183813	0.853345	-0.110087	-0.858934	-0.925636	0.192074	2.21979	-0.59842	1.55471	1.99883	1.09157	1.48692	-0.48	-0.73464
27.2	-0.344958	-1.09581	-0.507071	1.44856	-0.218225	0.774618	-0.0170822	-0.89595	-0.885026	0.0836319	2.23273	-0.60416	1.55217	1.96204	1.0735	1.48758	-0.47634	-0.75492
27.2333	-0.354522	-1.16255	-0.531296	1.4629	-0.251941	0.672309	0.0354709	-0.924924	-0.861903	-0.0554514	2.23795	-0.58553	1.54461	1.94293	1.08192	1.48613	-0.46785	-0.77164
27.2667	-0.209926	-1.19231	-0.547269	1.48372	-0.276766	0.567379	0.0377873	-0.9505	-0.853653	-0.159075	2.23983	-0.54195	1.52978	1.95713	1.1117	1.47995	-0.45486	-0.78184
27.3	0.0139589	-1.19144	-0.555379	1.50164	-0.293504	0.481642	-0.0017631	-0.9786	-0.853615	-0.195408	2.24021	-0.48287	1.5073	2.00878	1.1505	1.46782	-0.43838	-0.78501
27.3333	0.216505	-1.17082	-0.555629	1.50917	-0.305304	0.42769	-0.0613435	-1.01214	-0.858269	-0.169403	2.23903	-0.42808	1.48026	2.0867	1.18351	1.44919	-0.4197	-0.78279
27.3667	0.316341	-1.14144	-0.548638	1.50396	-0.311138	0.405146	-0.10757	-1.04949	-0.866128	-0.109008	2.23624	-0.4007	1.45401	2.16861	1.19846	1.42544	-0.40022	-0.77777
27.4	0.285319	-1.11131	-0.535476	1.48704	-0.306868	0.406789	-0.102731	-1.08501	-0.876042	-0.0468139	2.23319	-0.41376	1.43383	2.23184	1.18883	1.40152	-0.38171	-0.77195
27.4333	0.158231	-1.08187	-0.518807	1.45968	-0.290276	0.426527	-0.0210576	-1.11199	-0.886506	-0.00588779	2.23276	-0.45811	1.42319	2.26454	1.15451	1.38445	-0.36664	-0.7662
27.4667	0.00786546	-1.04826	-0.504189	1.42401	-0.262274	0.460554	0.135918	-1.1271	-0.892229	0.00600549	2.23794	-0.50095	1.42283	2.27046	1.10146	1.37921	-0.3582	-0.76151
27.5	-0.105022	-1.00496	-0.497983	1.38482	-0.225463	0.502952	0.334555	-1.13274	-0.883008	-0.00536341	2.24993	-0.49909	1.43012	2.26445	1.04117	1.38591	-0.35962	-0.75984
27.5333	-0.170702	-0.951291	-0.505019	1.34763	-0.184594	0.542486	0.517	-1.13397	-0.851671	-0.0269789	2.26677	-0.42075	1.43934	2.26156	0.989134	1.40034	-0.37271	-0.76297
27.5667	-0.226502	-0.892444	-0.52935	1.31607	-0.146399	0.566113	0.622407	-1.13311	-0.803267	-0.0473213	2.28365	-0.26306	1.44316	2.26692	0.961375	1.41551	-0.39651	-0.77068
27.6	-0.314606	-0.838264	-0.573272	1.29253	-0.116563	0.56864	0.614988	-1.12872	-0.751688	-0.06352	2.29494	-0.05437	1.43588	2.27291	0.968807	1.42391	-0.42684	-0.78058
27.6333	-0.439849	-0.802004	-0.632655	1.27826	-0.0979493	0.559324	0.501728	-1.11945	-0.706207	-0.0804009	2.29688	0.159518	1.41724	2.26476	1.01223	1.42118	-0.45729	-0.78949
27.6667	-0.564662	-0.797792	-0.69631	1.26992	-0.0917593	0.557124	0.327663	-1.10706	-0.664469	-0.101499	2.2894	0.336099	1.39301	2.23062	1.08112	1.4088	-0.48122	-0.79523
27.7	-0.642361	-0.834654	-0.752914	1.25943	-0.0979914	0.578036	0.152812	-1.09592	-0.61884	-0.122165	2.27603	0.451742	1.37127	2.16934	1.15757	1.39263	-0.49374	-0.79764
27.7333	-0.655158	-0.909389	-0.797941	1.24195	-0.113433	0.624354	0.0240484	-1.09096	-0.566747	-0.13281	2.26184	0.50526	1.35747	2.09151	1.22356	1.37872	-0.49277	-0.79874
27.7667	-0.624916	-1.00435	-0.834236	1.22279	-0.130799	0.682329	-0.0441987	-1.09492	-0.514804	-0.12768	2.25082	0.51128	1.35141	2.0141	1.2674	1.37039	-0.47903	-0.80171
27.8	-0.592407	-1.09307	-0.867868	1.21365	-0.14265	0.729571	-0.0686252	-1.1065	-0.475581	-0.109113	2.24424	0.49062	1.34724	1.95255	1.28609	1.36746	-0.45548	-0.80858
27.8333	-0.584395	-1.1514	-0.90247	1.22278	-0.147002	0.748031	-0.0728485	-1.12145	-0.460431	-0.0849511	2.24082	0.463508	1.33749	1.91514	1.28287	1.36657	-0.42666	-0.8183
27.8667	-0.595117	-1.16867	-0.934958	1.24945	-0.148479	0.734321	-0.0586828	-1.13502	-0.4722	-0.0635936	2.23859	0.446319	1.3195	1.90166	1.26244	1.36283	-0.39797	-0.82733
27.9	-0.596896	-1.15217	-0.956582	1.28448	-0.155318	0.70128	-0.00135467	-1.14375	-0.502256	-0.0492666	2.23687	0.449242	1.29864	1.90574	1.2271	1.35268	-0.37443	-0.83227
27.9333	-0.569245	-1.12064	-0.957854	1.3135	-0.175651	0.670601	0.124643	-1.14717	-0.535148	-0.0395588	2.23721	0.473463	1.28456	1.91805	1.17644	1.33604	-0.35902	-0.83229
27.9667	-0.519846	-1.09225	-0.931513	1.32281	-0.212263	0.661083	0.313062	-1.14774	-0.558461	-0.0286463	2.24258	0.509672	1.28388	1.92872	1.11016	1.31608	-0.35121	-0.82929
28	-0.478339	-1.07661	-0.875215	1.3067	-0.257259	0.679489	0.515664	-1.14836	-0.568673	-0.0139047	2.25538	0.540726	1.29556	1.92888	1.03192	1.29747	-0.34694	-0.82631
28.0333	-0.466961	-1.07388	-0.79751	1.27119	-0.29397	0.719117	0.663419	-1.15158	-0.565962	0.00139336	2.27572	0.548642	1.31241	1.91189	0.951173	1.2847	-0.3405	-0.8253
28.0667	-0.473789	-1.07836	-0.718601	1.23133	-0.307388	0.765467	0.704888	-1.16108	-0.544669	0.0111679	2.30085	0.522413	1.32681	1.87486	0.881317	1.2804	-0.32727	-0.82602
28.1	-0.455557	-1.08388	-0.65906	1.20497	-0.294004	0.804447	0.637208	-1.18005	-0.494441	0.0114212	2.326	0.462116	1.3359	1.81951	0.834619	1.28391	-0.30593	-0.8263
28.1333	-0.371309	-1.087	-0.62838	1.20615	-0.263417	0.828597	0.510785	-1.20737	-0.413095	0.00312081	2.346	0.377434	1.34159	1.75162	0.816663	1.29129	-0.27874	-0.82309
28.1667	-0.217834	-1.08526	-0.624964	1.24052	-0.232796	0.837886	0.402472	-1.23825	-0.314242	-0.00969377	2.3566	0.28241	1.3471	1.67883	0.823512	1.29655	-0.25004	-0.81386
28.2	-0.0352173	-1.07409	-0.640672	1.3042	-0.218795	0.834294	0.371314	-1.2686	-0.221307	-0.0252765	2.35521	0.19002	1.35402	1.60786	0.843504	1.29345	-0.22407	-0.79816
28.2333	0.119825	-1.04887	-0.663087	1.38472	-0.230055	0.81586	0.426112	-1.29714	-0.157706	-0.0456891	2.34114	0.109202	1.36106	1.5429	0.862813	1.27814	-0.20349	-0.77802
28.2667	0.207504	-1.01097	-0.681477	1.46232	-0.263646	0.778333	0.52571	-1.32398	-0.138506	-0.0711494	2.31561	0.044714	1.36473	1.48575	0.87157	1.25199	-0.18908	-0.75653
28.3	0.221794	-0.970809	-0.695221	1.51396	-0.308821	0.723191	0.607862	-1.34838	-0.162407	-0.0943567	2.2817	-0.00156	1.36308	1.43741	0.867134	1.22185	-0.18042	-0.73647
28.3333	0.184806	-0.94375	-0.711429	1.52173	-0.35521	0.661972	0.625822	-1.36794	-0.212238	-0.101961	2.24396	-0.02942	1.35931	1.39949	0.853145	1.1966	-0.17688	-0.72045
28.3667	0.12589	-0.941058	-0.732967	1.48098	-0.397282	0.612566	0.570815	-1.37943	-0.267865	-0.0820239	2.20709	-0.03992	1.35982	1.37465	0.835649	1.18267	-0.17816	-0.71128
28.4	0.0608287	-0.962426	-0.754086	1.40217	-0.432968	0.591813	0.468416	-1.38034	-0.317425	-0.0328509	2.17429	-0.03555	1.36915	1.36586	0.819099	1.18079	-0.18414	-0.71089
28.4333	-0.0122264	-0.995667	-0.766272	1.30517	-0.46193	0.607977	0.35394	-1.37047	-0.355919	0.0318952	2.1458	-0.02068	1.38776	1.37556	0.804657	1.18556	-0.19416	-0.71869
28.4667	-0.0975869	-1.02379	-0.7623	1.21016	-0.485448	0.655319	0.246749	-1.3529	-0.378103	0.088049	2.11908	-0.00164	1.41251	1.40522	0.791517	1.18959	-0.20643	-0.73144
28.5	-0.185	-1.03473	-0.736979	1.1311	-0.504873	0.715501	0.142528	-1.33335	-0.376941	0.115432	2.09054	0.014386	1.43766	1.45496	0.780064	1.18884	-0.21785	-0.74475
28.5333	-0.251037	-1.02647	-0.689248	1.07392	-0.51941	0.766621	0.0265493	-1.31672	-0.349419	0.11029	2.05809	0.022471	1.45777	1.52323	0.774471	1.18401	-0.22496	-0.75459
28.5667	-0.278596	-1.00408	-0.622873	1.03799	-0.526212	0.792713	-0.104327	-1.30272	-0.301269	0.0850814	2.02271	0.024172	1.47133	1.60615	0.782528	1.17844	-0.22536	-0.75834
28.6	-0.273343	-0.974133	-0.544808	1.02025	-0.52148	0.787585	-0.229782	-1.28528	-0.24365	0.0579772	1.98812	0.029947	1.48044	1.69745	0.812087	1.17626	-0.21921	-0.7562
28.6333	-0.260733	-0.941682	-0.464337	1.01889	-0.501057	0.75389	-0.318653	-1.25765	-0.18693	0.04191	1.95849	0.056561	1.48785	1.78909	0.865837	1.18077	-0.20947	-0.7517
28.6667	-0.268239	-0.909748	-0.390725	1.03195	-0.46198	0.700348	-0.357459	-1.21841	-0.139607	0.0402688	1.93594	0.119089	1.49524	1.87297	0.937691	1.19217	-0.20071	-0.74977
28.7	-0.307322	-0.881087	-0.328623	1.05384	-0.404901	0.638513	-0.364502	-1.17296	-0.109335	0.0503519	1.91913	0.221508	1.50281	1.94277	1.0135	1.20781	-0.19689	-0.75368
28.7333	-0.366877	-0.860595	-0.277375	1.07675	-0.335385	0.580085	-0.373434	-1.1295	-0.100719	0.069515	1.90407	0.351814	1.50881	1.99533	1.0762	1.22547	-0.19946	-0.76377
28.7667	-0.422986	-0.852113	-0.234998	1.0951	-0.262996	0.534854	-0.402798	-1.09344	-0.113722	0.0970113	1.88638	0.484985	1.51015	2.0309	1.11263	1.24537	-0.20686	-0.77827
28.8	-0.457926	-0.850853	-0.200476	1.10636	-0.19769	0.509098	-0.43697	-1.0637	-0.145543	0.130276	1.86381	0.591931	1.50425	2.0522	1.11828	1.26909	-0.21564	-0.79413
28.8333	-0.472083	-0.842653	-0.173526	1.10918	-0.145206	0.505446	-0.432883	-1.03232	-0.190203	0.161214	1.83729	0.649191	1.49069	2.06302	1.09765	1.29719	-0.22237	-0.80802
28.8667	-0.477446	-0.81416	-0.154949	1.1029	-0.105308	0.523645	-0.351716	-0.988616	-0.235115	0.178474	1.81011	0.644828	1.47176	2.06713	1.06082	1.32838	-0.22513	-0.81805
28.9	-0.477313	-0.764906	-0.145118	1.08713	-0.073797	0.560036	-0.193494	-0.926725	-0.263448	0.176112	1.78577	0.579365	1.45167	2.06765	1.01886	1.36104	-0.22386	-0.82483
28.9333	-0.451553	-0.710946	-0.139635	1.06143	-0.0456827	0.606562	-0.00504872	-0.850868	-0.263228	0.161451	1.76595	0.463559	1.43493	2.06663	0.980645	1.39434	-0.21993	-0.83052
28.9667	-0.365545	-0.676941	-0.129484	1.02856	-0.0179403	0.652212	0.14633	-0.773695	-0.232392	0.153251	1.7498	0.315325	1.42522	2.06449	0.951788	1.42742	-0.21544	-0.8374
29	-0.200172	-0.681515	-0.108314	0.997527	0.00852424	0.686201	0.214769	-0.70938	-0.17594	0.169999	1.73482	0.156704	1.42468	2.05992	0.934628	1.45802	-0.21277	-0.84706
29.0333	0.020738	-0.7259	-0.0770923	0.980169	0.02937	0.698971	0.203246	-0.666594	-0.102149	0.217104	1.71865	0.01067	1.43273	2.0503	0.92832	1.48322	-0.21414	-0.85938
29.0667	0.23025	-0.793512	-0.0403762	0.982566	0.0402887	0.679962	0.155026	-0.645022	-0.0200999	0.281921	1.70063	-0.10237	1.44515	2.03286	0.928922	1.50106	-0.22097	-0.87187
29.1	0.349896	-0.860266	-0.00230793	0.998984	0.0401955	0.617999	0.118883	-0.63677	0.0649106	0.340583	1.68209	-0.16787	1.4546	2.00591	0.930379	1.51099	-0.23301	-0.88074
29.1333	0.331553	-0.908512	0.0316106	1.01397	0.0311952	0.510205	0.121167	-0.631518	0.15521	0.373199	1.66525	-0.17935	1.45238	1.96942	0.92684	1.51355	-0.24783	-0.88316
29.1667	0.182374	-0.93483	0.0529368	1.01249	0.0162848	0.373188	0.161961	-0.621743	0.257211	0.375762	1.65138	-0.13933	1.43108	1.92489	0.915426	1.51043	-0.26144	-0.8787
29.2	-0.0390471	-0.946507	0.0533722	0.990265	-0.00297605	0.241889	0.227406	-0.604682	0.37166	0.358857	1.63953	-0.05931	1.38854	1.87489	0.897671	1.50411	-0.27015	-0.86972
29.2333	-0.253256	-0.951646	0.0283204	0.955656	-0.0273818	0.153883	0.305129	-0.581117	0.486285	0.33657	1.62663	0.041391	1.33108	1.82241	0.878297	1.4966	-0.27271	-0.86063
29.2667	-0.403088	-0.953045	-0.0214603	0.92269	-0.0585521	0.133237	0.390449	-0.553363	0.578141	0.316757	1.6091	0.138629	1.27227	1.77048	0.861609	1.48878	-0.27135	-0.85571
29.3	-0.480568	-0.950279	-0.0882522	0.902381	-0.0958911	0.183968	0.478193	-0.524085	0.626339	0.298324	1.58493	0.208808	1.22682	1.72195	0.847677	1.48109	-0.27068	-0.85703
29.3333	-0.51687	-0.945156	-0.157622	0.897155	-0.135009	0.29071	0.553626	-0.495767	0.628072	0.274705	1.555	0.235422	1.20385	1.67927	0.831496	1.47443	-0.27467	-0.8636
29.3667	-0.548893	-0.943303	-0.213867	0.899815	-0.169322	0.424256	0.596773	-0.469987	0.605819	0.240602	1.52284	0.213836	1.20293	1.6442	0.807148	1.4695	-0.28365	-0.872
29.4	-0.593843	-0.950333	-0.248138	0.898372	-0.193725	0.552889	0.594074	-0.446556	0.597518	0.196475	1.49297	0.151604	1.2143	1.61763	0.775501	1.46473	-0.29334	-0.87802
29.4333	-0.645824	-0.966828	-0.262681	0.885425	-0.207184	0.653811	0.548423	-0.423536	0.634866	0.146818	1.46904	0.064205	1.22429	1.59972	0.750256	1.45537	-0.29667	-0.87871
29.4667	-0.687179	-0.98605	-0.267691	0.864463	-0.211235	0.71573	0.488341	-0.398503	0.725315	0.0961811	1.45265	-0.03105	1.22379	1.59056	0.756494	1.43639	-0.28738	-0.8732
29.5	-0.703905	-0.994916	-0.273887	0.846125	-0.206089	0.734842	0.466822	-0.370444	0.849418	0.0483795	1.44328	-0.11952	1.2129	1.59073	0.820038	1.40737	-0.26315	-0.86205
29.5333	-0.69619	-0.978535	-0.28673	0.838303	-0.190017	0.714113	0.534246	-0.34184	0.973	0.00795578	1.43901	-0.19097	1.19806	1.60105	0.952566	1.37343	-0.22654	-0.84672
29.5667	-0.676523	-0.928782	-0.304393	0.840848	-0.162871	0.665344	0.699951	-0.319191	1.06547	-0.0189414	1.43732	-0.23981	1.18568	1.62121	1.14162	1.34138	-0.18369	-0.82917
29.6	-0.657762	-0.852364	-0.319239	0.848187	-0.127923	0.605697	0.921206	-0.309233	1.1137	-0.0256162	1.43553	-0.26571	1.17742	1.64802	1.35252	1.31568	-0.14195	-0.81136
29.6333	-0.643262	-0.770219	-0.32284	0.854119	-0.0895812	0.550609	1.1302	-0.312643	1.12365	-0.00843964	1.4313	-0.27423	1.16953	1.67462	1.54171	1.29732	-0.10786	-0.79497
29.6667	-0.627423	-0.707085	-0.311035	0.855457	-0.0511877	0.510851	1.26901	-0.322028	1.11107	0.0299605	1.42325	-0.27437	1.15572	1.69192	1.67398	1.28462	-0.08601	-0.78204
29.7	-0.6046	-0.679162	-0.285281	0.854242	-0.015437	0.492261	1.30814	-0.327041	1.09173	0.0819804	1.41171	-0.27135	1.13217	1.69187	1.73421	1.2752	-0.07861	-0.77499
29.7333	-0.577823	-0.686552	-0.252069	0.855718	0.0144896	0.493518	1.25242	-0.322071	1.07817	0.138642	1.39891	-0.25766	1.10091	1.67084	1.72813	1.26794	-0.08516	-0.77555
29.7667	-0.558825	-0.71215	-0.220762	0.862915	0.0344464	0.505444	1.13682	-0.310287	1.07986	0.191151	1.38803	-0.21021	1.06935	1.63126	1.67422	1.26298	-0.1024	-0.78398
29.8	-0.558469	-0.729556	-0.198233	0.874603	0.0401682	0.516335	1.00663	-0.300458	1.10175	0.231256	1.38119	-0.10019	1.0458	1.58083	1.59305	1.26004	-0.12488	-0.79893
29.8333	-0.575872	-0.719833	-0.185764	0.888106	0.0301842	0.518617	0.895837	-0.2988	1.14227	0.253021	1.37755	0.086513	1.03443	1.53009	1.50047	1.25783	-0.14657	-0.81723
29.8667	-0.595849	-0.685269	-0.18277	0.901944	0.00839409	0.510608	0.826165	-0.303831	1.19194	0.255856	1.37301	0.330103	1.03403	1.48994	1.40638	1.25521	-0.16278	-0.83403
29.9	-0.597731	-0.646679	-0.190246	0.916716	-0.0170289	0.495972	0.81873	-0.30881	1.23302	0.24704	1.36227	0.574127	1.04098	1.46966	1.31692	1.25231	-0.17158	-0.84447
29.9333	-0.570465	-0.627237	-0.208034	0.935125	-0.0375853	0.483454	0.892353	-0.307614	1.24325	0.240352	1.34217	0.745349	1.05235	1.47515	1.23673	1.25037	-0.17395	-0.84563
29.9667	-0.523432	-0.637931	-0.23194	0.960047	-0.0488174	0.482574	1.04679	-0.298514	1.20476	0.248677	1.31436	0.78778	1.0662	1.50693	1.16958	1.25076	-0.17306	-0.83746
30	-0.483564	-0.673748	-0.256087	0.99205	-0.0529457	0.496689	1.25149	-0.284449	1.11171	0.275365	1.28532	0.691297	1.08061	1.55862	1.11765	1.25303	-0.17338	-0.82281
30.0333	-0.478385	-0.719352	-0.275639	1.02931	-0.0562271	0.522368	1.45177	-0.269756	0.970698	0.312121	1.26339	0.496708	1.09385	1.6175	1.08014	1.2542	-0.17998	-0.80644
