# Supplementary material for: Induction of a torpor-like hypothermic and hypometabolic state in rodents by ultrasound
Source: Nat Metab. 2023 May 25;5(5):789–803. doi: 10.1038/s42255-023-00804-z (PMC10229429; doi:10.1038/s42255-023-00804-z)
Supplement: Source Data Fig. 7 — Statistical Source Data. [file 42255_2023_804_MOESM9_ESM.xlsx]

## Sheet: Fig7.B
	Fos+ cells (%)
Brain region	US+					US-
DMH	5.429	4.23	5.5	5.22	9.5	0.308	0	0.17	0.145
ARC	5.7	2.17	3.6	4.28	6.5	0.8547	0	0	0
LH	1.18	2.34	1.8	4.185	3.3	0.14	0	0.175	0.035
VMH	1.5	0.325	2.18	0.08	0.615	0	0	0	2.25
TU	0.85	2.11	1.14	0.16	1.1	0	0	0.7	0.25
P value (US+ vs. US-)
DMH	0.0007892
ARC	0.00203259
LH	0.00473658
VMH	0.587796
TU	0.0661659

## Sheet: Fig7. D
time (s)	zscore	zscore	zscore	zscore	zscore
0.0333333	0.622957	-0.114357	-0.1716	-0.67968	-0.971293
0.0666667	0.641528	-0.117827	-0.142875	-0.708163	-0.972422
0.1	0.645015	-0.108674	-0.120856	-0.736262	-0.964575
0.133333	0.634943	-0.0922478	-0.102057	-0.761917	-0.947185
0.166667	0.619101	-0.0720063	-0.083056	-0.782809	-0.922375
0.2	0.607201	-0.0490795	-0.0621548	-0.79671	-0.894523
0.233333	0.605868	-0.0238188	-0.0395905	-0.802052	-0.868345
0.266667	0.616172	0.00227283	-0.0165828	-0.797985	-0.846698
0.3	0.635098	0.0262712	0.00577067	-0.784291	-0.829615
0.333333	0.659706	0.0453417	0.0269862	-0.76168	-0.815257
0.366667	0.690228	0.0583002	0.0468025	-0.732259	-0.802018
0.4	0.729008	0.0660425	0.0645473	-0.699531	-0.790178
0.433333	0.776394	0.0710652	0.0788315	-0.66749	-0.781955
0.466667	0.827736	0.0758332	0.0880672	-0.639327	-0.780252
0.5	0.874353	0.0805425	0.0918883	-0.61631	-0.78713
0.533333	0.907603	0.0825602	0.0920855	-0.597569	-0.802753
0.566667	0.922986	0.0788607	0.0915072	-0.581125	-0.825347
0.6	0.92171	0.0691668	0.0915312	-0.565863	-0.852217
0.633333	0.908656	0.056779	0.0905812	-0.553032	-0.881038
0.666667	0.888058	0.0466715	0.0850193	-0.545817	-0.910433
0.7	0.860572	0.0424548	0.0715178	-0.547527	-0.93972
0.733333	0.824222	0.0441112	0.049344	-0.559911	-0.967885
0.766667	0.777812	0.0478477	0.0214338	-0.582464	-0.991867
0.8	0.723596	0.0483607	-0.0062055	-0.612455	-1.00554
0.833333	0.667221	0.0423272	-0.0267258	-0.645506	-1.00113
0.866667	0.614722	0.0311307	-0.0352913	-0.676583	-0.972813
0.9	0.568601	0.0206808	-0.0313322	-0.701029	-0.919298
0.933333	0.526502	0.0176217	-0.019037	-0.715558	-0.843695
0.966667	0.483502	0.0246347	-0.00580283	-0.719144	-0.751642
1	0.435683	0.0388027	0.000720833	-0.713333	-0.649702
1.03333	0.382411	0.0539533	-0.00451	-0.701634	-0.54448
1.06667	0.326579	0.064348	-0.022484	-0.688336	-0.442429
1.1	0.272648	0.0676087	-0.05063	-0.677188	-0.350293
1.13333	0.223441	0.0657833	-0.0847117	-0.670193	-0.275118
1.16667	0.17805	0.063643	-0.121002	-0.667081	-0.222672
1.2	0.133139	0.0650415	-0.157499	-0.66607	-0.195095
1.23333	0.0865787	0.070181	-0.193464	-0.665358	-0.190246
1.26667	0.0399077	0.07556	-0.228057	-0.664106	-0.203481
1.3	-0.00231183	0.0759902	-0.259602	-0.662236	-0.230236
1.33333	-0.0352315	0.0670417	-0.28599	-0.659397	-0.26769
1.36667	-0.0564318	0.0470412	-0.305495	-0.654255	-0.314788
1.4	-0.067397	0.0181295	-0.316996	-0.64513	-0.370725
1.43333	-0.0730545	-0.0142377	-0.319152	-0.63149	-0.433069
1.46667	-0.079815	-0.0436225	-0.309595	-0.615034	-0.497242
1.5	-0.0931393	-0.0656593	-0.285964	-0.59943	-0.557753
1.53333	-0.115877	-0.0799585	-0.24882	-0.588989	-0.610134
1.56667	-0.147832	-0.0896735	-0.203834	-0.586751	-0.652414
1.6	-0.18623	-0.099228	-0.160594	-0.593261	-0.685557
1.63333	-0.226622	-0.111469	-0.128421	-0.606913	-0.712464
1.66667	-0.263894	-0.125898	-0.11185	-0.625418	-0.736221
1.7	-0.293401	-0.13922	-0.108595	-0.646753	-0.758696
1.73333	-0.312553	-0.148114	-0.111077	-0.668974	-0.780114
1.76667	-0.322369	-0.151907	-0.110704	-0.689647	-0.79941
1.8	-0.327355	-0.153075	-0.102449	-0.705878	-0.81477
1.83333	-0.332848	-0.155567	-0.0869448	-0.714912	-0.82388
1.86667	-0.341537	-0.162304	-0.0690143	-0.714907	-0.824272
1.9	-0.351434	-0.172966	-0.0543292	-0.705481	-0.814242
1.93333	-0.356547	-0.183586	-0.0467488	-0.688091	-0.793809
1.96667	-0.349893	-0.189312	-0.047452	-0.666095	-0.764803
2	-0.327478	-0.188219	-0.0554877	-0.64416	-0.729924
2.03333	-0.291127	-0.182054	-0.0688348	-0.626833	-0.691828
2.06667	-0.248254	-0.17382	-0.0852978	-0.616488	-0.652651
2.1	-0.208338	-0.165844	-0.103132	-0.612233	-0.613745
2.13333	-0.178665	-0.15908	-0.121007	-0.610918	-0.57557
2.16667	-0.162304	-0.152522	-0.137271	-0.60967	-0.537976
2.2	-0.158903	-0.144193	-0.149349	-0.607741	-0.500813
2.23333	-0.166579	-0.133806	-0.154556	-0.606264	-0.46455
2.26667	-0.182716	-0.12395	-0.151891	-0.606166	-0.430528
2.3	-0.2033	-0.118307	-0.143154	-0.605825	-0.400617
2.33333	-0.222259	-0.119054	-0.132101	-0.600693	-0.376226
2.36667	-0.23251	-0.12591	-0.12205	-0.586082	-0.356845
2.4	-0.228452	-0.137152	-0.113492	-0.561332	-0.339406
2.43333	-0.20794	-0.151102	-0.103312	-0.531432	-0.31956
2.46667	-0.172298	-0.166676	-0.0860812	-0.504492	-0.294476
2.5	-0.124767	-0.183221	-0.0567302	-0.486985	-0.264814
2.53333	-0.0685987	-0.200169	-0.013325	-0.480078	-0.234032
2.56667	-0.00599383	-0.216556	0.0414273	-0.479424	-0.205779
2.6	0.061163	-0.230788	0.101117	-0.478554	-0.181618
2.63333	0.128951	-0.24115	0.158796	-0.473343	-0.160532
2.66667	0.190003	-0.247028	0.210237	-0.464329	-0.140469
2.7	0.235246	-0.25014	0.255101	-0.45558	-0.12076
2.73333	0.257993	-0.254292	0.295838	-0.45176	-0.103622
2.76667	0.257664	-0.263176	0.335549	-0.455491	-0.0935755
2.8	0.240852	-0.277975	0.375978	-0.466521	-0.0953862
2.83333	0.218629	-0.296785	0.416242	-0.48274	-0.111909
2.86667	0.201225	-0.31618	0.453105	-0.501893	-0.142793
2.9	0.193288	-0.333539	0.482947	-0.522724	-0.184276
2.93333	0.192549	-0.348343	0.504101	-0.545118	-0.230193
2.96667	0.191968	-0.361526	0.517929	-0.569672	-0.273769
3	0.183771	-0.373361	0.527901	-0.59718	-0.309371
3.03333	0.163281	-0.38175	0.537315	-0.627976	-0.333649
3.06667	0.130646	-0.382751	0.546941	-0.661181	-0.345886
3.1	0.0898602	-0.373174	0.554076	-0.694191	-0.347395
3.13333	0.0463897	-0.352787	0.553763	-0.723101	-0.340225
3.16667	0.00523617	-0.324729	0.541931	-0.744072	-0.326304
3.2	-0.0299518	-0.294267	0.519332	-0.754893	-0.308014
3.23333	-0.0572185	-0.266436	0.493532	-0.7559	-0.289156
3.26667	-0.076684	-0.244115	0.476365	-0.749793	-0.274275
3.3	-0.0907153	-0.228133	0.477522	-0.740357	-0.266754
3.33333	-0.103095	-0.218411	0.498558	-0.730825	-0.267586
3.36667	-0.117262	-0.21458	0.531232	-0.723161	-0.27566
3.4	-0.134643	-0.216289	0.561205	-0.718602	-0.28867
3.43333	-0.153512	-0.223499	0.575036	-0.718298	-0.304014
3.46667	-0.16883	-0.236124	0.566411	-0.723162	-0.319595
3.5	-0.173957	-0.253413	0.538043	-0.733145	-0.334097
3.53333	-0.164044	-0.274039	0.498898	-0.746884	-0.346398
3.56667	-0.138853	-0.296457	0.459012	-0.761911	-0.355185
3.6	-0.102872	-0.31917	0.424951	-0.775329	-0.359588
3.63333	-0.0630242	-0.341212	0.398083	-0.784648	-0.360105
3.66667	-0.0255832	-0.362313	0.376088	-0.788539	-0.358431
3.7	0.00559883	-0.382574	0.355855	-0.786941	-0.356158
3.73333	0.0288513	-0.402472	0.335247	-0.780543	-0.35368
3.76667	0.0431052	-0.42272	0.313108	-0.770289	-0.350446
3.8	0.0464808	-0.443532	0.288369	-0.757293	-0.346224
3.83333	0.0364005	-0.464575	0.259046	-0.743022	-0.342153
3.86667	0.0118743	-0.485655	0.222351	-0.729174	-0.340417
3.9	-0.0237137	-0.506489	0.176806	-0.717487	-0.342963
3.93333	-0.0625438	-0.525914	0.12477	-0.709584	-0.350378
3.96667	-0.0959567	-0.542019	0.0724377	-0.706841	-0.361279
4	-0.118734	-0.55298	0.026874	-0.709893	-0.372292
4.03333	-0.130772	-0.557619	-0.00770267	-0.718013	-0.379017
4.06667	-0.136082	-0.555703	-0.0317413	-0.729098	-0.377614
4.1	-0.14071	-0.548687	-0.0486828	-0.740596	-0.365725
4.13333	-0.150371	-0.540318	-0.06065	-0.750721	-0.342814
4.16667	-0.168435	-0.535515	-0.0650353	-0.759135	-0.310927
4.2	-0.195254	-0.537587	-0.0556483	-0.766637	-0.275278
4.23333	-0.228778	-0.546162	-0.0277325	-0.774195	-0.243041
4.26667	-0.265368	-0.557527	0.0175108	-0.781815	-0.220639
4.3	-0.300301	-0.566564	0.07225	-0.787844	-0.211614
4.33333	-0.328707	-0.56919	0.124969	-0.789481	-0.216544
4.36667	-0.347121	-0.564209	0.164908	-0.784513	-0.234286
4.4	-0.354841	-0.553361	0.185767	-0.773104	-0.263204
4.43333	-0.353942	-0.539159	0.18681	-0.75816	-0.301544
4.46667	-0.347657	-0.522062	0.171196	-0.744257	-0.346806
4.5	-0.338397	-0.499888	0.143584	-0.735881	-0.394597
4.53333	-0.326771	-0.470556	0.108831	-0.735901	-0.4385
4.56667	-0.312153	-0.435279	0.0718692	-0.744753	-0.472197
4.6	-0.29392	-0.398377	0.0372842	-0.760602	-0.492492
4.63333	-0.272529	-0.364399	0.00778233	-0.780056	-0.500525
4.66667	-0.250063	-0.335745	-0.0171552	-0.798821	-0.500504
4.7	-0.229951	-0.31181	-0.0405403	-0.812395	-0.497026
4.73333	-0.215443	-0.289487	-0.0653338	-0.817313	-0.492601
4.76667	-0.207551	-0.265693	-0.0919467	-0.81267	-0.48722
4.8	-0.203875	-0.240785	-0.117286	-0.800819	-0.479984
4.83333	-0.198957	-0.218948	-0.135658	-0.786026	-0.470693
4.86667	-0.186274	-0.20413	-0.141284	-0.771703	-0.45985
4.9	-0.161432	-0.196019	-0.131367	-0.758378	-0.447916
4.93333	-0.124874	-0.190248	-0.107979	-0.744151	-0.434663
4.96667	-0.081573	-0.181584	-0.0775763	-0.727058	-0.419144
5	-0.0374302	-0.166748	-0.0480795	-0.707462	-0.400832
5.03333	0.0044945	-0.145918	-0.0251627	-0.688723	-0.381182
5.06667	0.0444598	-0.122479	-0.0100802	-0.675253	-0.363535
5.1	0.0832727	-0.100941	-0.000185333	-0.66906	-0.350809
5.13333	0.119175	-0.0847663	0.0086045	-0.667625	-0.34283
5.16667	0.147028	-0.0760692	0.0190093	-0.66524	-0.335679
5.2	0.16063	-0.0758098	0.0306757	-0.656652	-0.323764
5.23333	0.156726	-0.0828578	0.040905	-0.640192	-0.303415
5.26667	0.137505	-0.0937707	0.0474462	-0.618495	-0.27572
5.3	0.109531	-0.105325	0.0514135	-0.597165	-0.246721
5.33333	0.0802242	-0.1173	0.058055	-0.582341	-0.22469
5.36667	0.0548135	-0.132339	0.0746902	-0.577799	-0.216258
5.4	0.0355915	-0.153878	0.106863	-0.582127	-0.223564
5.43333	0.0229348	-0.184075	0.155195	-0.587511	-0.243553
5.46667	0.0161863	-0.221654	0.215329	-0.581885	-0.269109
5.5	0.0132715	-0.261035	0.280852	-0.55445	-0.291575
5.53333	0.00999383	-0.29539	0.346642	-0.50157	-0.304127
5.56667	0.000914333	-0.321308	0.410281	-0.429569	-0.304666
5.6	-0.0177388	-0.339954	0.471308	-0.352795	-0.29643
5.63333	-0.0451948	-0.354353	0.529472	-0.287811	-0.285913
5.66667	-0.0757988	-0.366391	0.583402	-0.24648	-0.27943
5.7	-0.101855	-0.375625	0.630667	-0.231836	-0.279904
5.73333	-0.117916	-0.380344	0.669221	-0.238993	-0.285358
5.76667	-0.123621	-0.37994	0.698972	-0.259571	-0.290407
5.8	-0.123327	-0.37666	0.721705	-0.285804	-0.290275
5.83333	-0.122907	-0.375031	0.739225	-0.312321	-0.284304
5.86667	-0.125808	-0.378931	0.751613	-0.336135	-0.276153
5.9	-0.130792	-0.388296	0.757378	-0.356154	-0.271024
5.93333	-0.133043	-0.398703	0.75498	-0.372576	-0.27247
5.96667	-0.127672	-0.404065	0.744096	-0.385965	-0.280993
6	-0.11258	-0.400137	0.726041	-0.39593	-0.294715
6.03333	-0.0889597	-0.386618	0.703635	-0.400121	-0.31128
6.06667	-0.0603438	-0.36687	0.680907	-0.394738	-0.329541
6.1	-0.031717	-0.34562	0.662612	-0.376873	-0.349838
6.13333	-0.00851	-0.326728	0.653277	-0.347129	-0.372569
6.16667	0.0054175	-0.312508	0.655795	-0.310304	-0.396586
6.2	0.0106212	-0.304463	0.67033	-0.273599	-0.419116
6.23333	0.0138062	-0.304207	0.694196	-0.243056	-0.437292
6.26667	0.0262348	-0.312731	0.722831	-0.220278	-0.449995
6.3	0.0584872	-0.328135	0.751439	-0.201931	-0.458859
6.33333	0.114567	-0.344586	0.776739	-0.182644	-0.467399
6.36667	0.189341	-0.354524	0.797719	-0.158791	-0.478326
6.4	0.271099	-0.353209	0.814666	-0.130438	-0.490275
6.43333	0.347656	-0.34235	0.827642	-0.100997	-0.496165
6.46667	0.412296	-0.328937	0.836039	-0.0756245	-0.484831
6.5	0.46562	-0.319241	0.839353	-0.0589252	-0.445458
6.53333	0.512041	-0.313781	0.837985	-0.0527605	-0.372964
6.56667	0.554308	-0.308024	0.83337	-0.0552457	-0.271514
6.6	0.590807	-0.297185	0.8278	-0.0615138	-0.153651
6.63333	0.617197	-0.280615	0.824006	-0.0658007	-0.0349418
6.66667	0.630334	-0.262771	0.824199	-0.0636665	0.0724083
6.7	0.631141	-0.249647	0.82883	-0.0533975	0.163075
6.73333	0.624658	-0.243033	0.836371	-0.0364048	0.237826
6.76667	0.617657	-0.238248	0.844454	-0.0167782	0.29988
6.8	0.615112	-0.228231	0.851503	0.000227167	0.35096
6.83333	0.617188	-0.209619	0.85823	0.010447	0.38965
6.86667	0.619053	-0.18482	0.868586	0.0123993	0.412743
6.9	0.613891	-0.159497	0.888904	0.00757317	0.417925
6.93333	0.596558	-0.138565	0.924782	0.000117	0.405411
6.96667	0.565685	-0.122931	0.977834	-0.00392183	0.377769
7	0.524093	-0.108749	1.04506	0.00131417	0.339088
7.03333	0.477513	-0.090451	1.12081	0.0185267	0.29455
7.06667	0.431486	-0.064948	1.19918	0.0453512	0.25035
7.1	0.388283	-0.0326093	1.27504	0.0749607	0.213233
7.13333	0.346312	0.00435983	1.34421	0.0988575	0.189628
7.16667	0.302159	0.042378	1.40399	0.110631	0.18472
7.2	0.253109	0.0764388	1.45384	0.108874	0.20151
7.23333	0.19861	0.102493	1.4952	0.0975075	0.239756
7.26667	0.140536	0.120535	1.5308	0.0833042	0.295548
7.3	0.0824258	0.134346	1.56396	0.0722117	0.362319
7.33333	0.027885	0.14818	1.59739	0.0666732	0.432959
7.36667	-0.0208685	0.163701	1.63149	0.0653422	0.501784
7.4	-0.0629685	0.178579	1.66394	0.0650528	0.565698
7.43333	-0.0977117	0.187106	1.69129	0.0633683	0.624129
7.46667	-0.12379	0.183187	1.71056	0.0599922	0.67747
7.5	-0.139837	0.16421	1.7193	0.0562873	0.725093
7.53333	-0.146032	0.13282	1.71503	0.0536388	0.764647
7.56667	-0.14566	0.095404	1.69552	0.0517197	0.793335
7.6	-0.145023	0.058745	1.66032	0.0478235	0.810077
7.63333	-0.150862	0.0272878	1.61251	0.0378552	0.816693
7.66667	-0.166632	0.00245083	1.55925	0.018442	0.817079
7.7	-0.19026	-0.0168458	1.50992	-0.011073	0.815045
7.73333	-0.215054	-0.0335708	1.47227	-0.047821	0.812453
7.76667	-0.233585	-0.0514015	1.44935	-0.0862667	0.808711
7.8	-0.242297	-0.0723457	1.43969	-0.120278	0.802116
7.83333	-0.243609	-0.0949037	1.44026	-0.14517	0.792369
7.86667	-0.243832	-0.114919	1.44978	-0.158771	0.782313
7.9	-0.248729	-0.128308	1.46996	-0.161727	0.777452
7.93333	-0.260069	-0.13349	1.50395	-0.157391	0.783606
7.96667	-0.275045	-0.132293	1.55256	-0.151013	0.804109
8	-0.288286	-0.128944	1.6112	-0.148134	0.837829
8.03333	-0.295258	-0.127176	1.67029	-0.152765	0.87888
8.06667	-0.295004	-0.127127	1.71896	-0.166191	0.918568
8.1	-0.289972	-0.124868	1.74911	-0.1864	0.949187
8.13333	-0.282957	-0.115553	1.75722	-0.208287	0.967477
8.16667	-0.274328	-0.0976982	1.7437	-0.225379	0.975264
8.2	-0.262322	-0.0749277	1.711	-0.23286	0.977384
8.23333	-0.245142	-0.054103	1.66194	-0.229984	0.979237
8.26667	-0.222019	-0.0419905	1.59913	-0.220149	0.985605
8.3	-0.192886	-0.0428833	1.52531	-0.208945	1.0004
8.33333	-0.158394	-0.0577178	1.44356	-0.201372	1.02651
8.36667	-0.120281	-0.0844255	1.35772	-0.199489	1.06549
8.4	-0.0810433	-0.11908	1.27244	-0.201815	1.11684
8.43333	-0.0432168	-0.157278	1.19281	-0.205163	1.17672
8.46667	-0.0094375	-0.194811	1.1235	-0.206892	1.23738
8.5	0.0171663	-0.227539	1.06804	-0.20537	1.28933
8.53333	0.033552	-0.251206	1.02756	-0.198863	1.32581
8.56667	0.0382073	-0.261838	0.999489	-0.184849	1.34587
8.6	0.0321065	-0.256449	0.977885	-0.160569	1.35365
8.63333	0.018351	-0.234204	0.95583	-0.124378	1.35486
8.66667	0.00105767	-0.198037	0.928669	-0.077059	1.35327
8.7	-0.0156252	-0.154947	0.895917	-0.0222437	1.34911
8.73333	-0.0281143	-0.113601	0.860663	0.0347798	1.33962
8.76667	-0.0338735	-0.0809533	0.82695	0.0894742	1.32137
8.8	-0.0314415	-0.0603117	0.796914	0.139651	1.29263
8.83333	-0.0198243	-0.0509555	0.769747	0.184515	1.25411
8.86667	0.001697	-0.0488385	0.743169	0.222272	1.20765
8.9	0.0323702	-0.0490863	0.71598	0.24938	1.15498
8.93333	0.0684183	-0.049654	0.689432	0.262774	1.09823
8.96667	0.102931	-0.0529123	0.666264	0.262925	1.04144
9	0.128331	-0.063139	0.648158	0.255053	0.991153
9.03333	0.140804	-0.0827563	0.633802	0.24738	0.954624
9.06667	0.143628	-0.111177	0.619291	0.247135	0.936548
9.1	0.146062	-0.145707	0.600669	0.256678	0.935984
9.13333	0.158047	-0.182146	0.576581	0.272474	0.94562
9.16667	0.184548	-0.215494	0.549088	0.287813	0.954519
9.2	0.223324	-0.241753	0.522556	0.297283	0.953655
9.23333	0.26696	-0.259135	0.502078	0.300032	0.941176
9.26667	0.307395	-0.267367	0.492274	0.299884	0.923677
9.3	0.340177	-0.266749	0.496105	0.302765	0.912137
9.33333	0.365534	-0.258476	0.513611	0.313004	0.915016
9.36667	0.385494	-0.245468	0.541189	0.330584	0.932932
9.4	0.400284	-0.232546	0.571932	0.351081	0.958043
9.43333	0.40814	-0.225166	0.597339	0.368416	0.978019
9.46667	0.408109	-0.22646	0.610115	0.378006	0.982299
9.5	0.401977	-0.234603	0.606818	0.378167	0.967882
9.53333	0.393483	-0.243178	0.588966	0.370011	0.941921
9.56667	0.386144	-0.244814	0.561804	0.356646	0.919043
9.6	0.381084	-0.235758	0.531042	0.341695	0.914221
9.63333	0.376173	-0.218252	0.499536	0.327597	0.935518
9.66667	0.367722	-0.198813	0.466498	0.314849	0.980896
9.7	0.354051	-0.183875	0.430055	0.302626	1.03972
9.73333	0.337481	-0.17654	0.391037	0.289933	1.09722
9.76667	0.322708	-0.176104	0.354802	0.276538	1.14007
9.8	0.313339	-0.179457	0.329306	0.263083	1.16084
9.83333	0.309695	-0.183522	0.320659	0.250429	1.15939
9.86667	0.308728	-0.187227	0.329284	0.239103	1.14131
9.9	0.305759	-0.190982	0.349232	0.229452	1.11542
9.93333	0.29695	-0.194793	0.371061	0.221984	1.09179
9.96667	0.281007	-0.197648	0.386468	0.217554	1.07962
10	0.259275	-0.197437	0.391707	0.217229	1.08435
10.0333	0.234337	-0.190336	0.38775	0.221742	1.1052
10.0667	0.208168	-0.171838	0.377663	0.230436	1.13536
10.1	0.18116	-0.140409	0.363608	0.240561	1.16494
10.1333	0.152609	-0.10068	0.345662	0.247838	1.1856
10.1667	0.12199	-0.0630747	0.322817	0.248244	1.19508
10.2	0.0901203	-0.0395145	0.294442	0.240012	1.19883
10.2333	0.0601433	-0.0372188	0.260805	0.224622	1.20709
10.2667	0.0378	-0.0541812	0.222928	0.20591	1.22877
10.3	0.0299585	-0.0791818	0.183001	0.188138	1.26643
10.3333	0.0415435	-0.0970498	0.145424	0.174818	1.31525
10.3667	0.0727282	-0.0971462	0.117145	0.168642	1.3661
10.4	0.118614	-0.0794102	0.106273	0.171402	1.40988
10.4333	0.171664	-0.0529582	0.119325	0.183379	1.44062
10.4667	0.225227	-0.0294055	0.158508	0.202739	1.4564
10.5	0.276479	-0.0172535	0.220456	0.225323	1.45809
10.5333	0.327304	-0.0192868	0.297405	0.245019	1.44753
10.5667	0.381973	-0.031805	0.380223	0.255103	1.42694
10.6	0.442772	-0.0462355	0.461292	0.250615	1.40014
10.6333	0.507222	-0.0534433	0.535485	0.230439	1.37313
10.6667	0.569211	-0.047959	0.599359	0.197555	1.35203
10.7	0.622371	-0.0294785	0.649889	0.157296	1.3398
10.7333	0.662739	-0.0014505	0.68417	0.114792	1.33459
10.7667	0.689362	0.0317017	0.700465	0.0732138	1.33072
10.8	0.703299	0.06662	0.699594	0.0338067	1.32163
10.8333	0.706268	0.101019	0.685107	-0.00244	1.304
10.8667	0.700261	0.132238	0.661876	-0.0328308	1.28076
10.9	0.688401	0.156097	0.634085	-0.0521708	1.26046
10.9333	0.675627	0.167884	0.603829	-0.0541968	1.25264
10.9667	0.667414	0.165824	0.571078	-0.0347788	1.26205
11	0.666833	0.154303	0.535235	0.00481533	1.2854
11.0333	0.672275	0.143637	0.497285	0.0567702	1.31236
11.0667	0.677806	0.145843	0.460548	0.108825	1.32971
11.1	0.676049	0.16832	0.429508	0.148674	1.32641
11.1333	0.661912	0.208426	0.407939	0.168579	1.29805
11.1667	0.634925	0.252843	0.397383	0.167959	1.24864
11.2	0.599001	0.283457	0.396138	0.152532	1.18813
11.2333	0.560144	0.28634	0.399425	0.130366	1.12714
11.2667	0.52379	0.257947	0.401274	0.107565	1.07234
11.3	0.493197	0.205692	0.396945	0.0861823	1.02456
11.3333	0.469012	0.143769	0.384449	0.0649365	0.979769
11.3667	0.449467	0.08644	0.364909	0.0415465	0.93222
11.4	0.431226	0.0418532	0.341853	0.0151685	0.878262
11.4333	0.410939	0.00993583	0.319453	-0.012439	0.818589
11.4667	0.38678	-0.0142078	0.300881	-0.0375952	0.757267
11.5	0.358947	-0.0341888	0.288015	-0.056699	0.698512
11.5333	0.328718	-0.048811	0.282034	-0.0682743	0.644087
11.5667	0.297077	-0.0536512	0.28362	-0.0737373	0.593131
11.6	0.26469	-0.0454733	0.292537	-0.0762777	0.544227
11.6333	0.233404	-0.025742	0.307306	-0.078515	0.498169
11.6667	0.207004	-0.0014785	0.325547	-0.0806653	0.459439
11.7	0.189997	0.016949	0.344671	-0.0807247	0.434855
11.7333	0.185535	0.0203032	0.362366	-0.0762017	0.429828
11.7667	0.193573	0.00478883	0.376727	-0.0656032	0.445264
11.8	0.210008	-0.0261293	0.386204	-0.0484487	0.47769
11.8333	0.228157	-0.0631053	0.389363	-0.0245253	0.521854
11.8667	0.24258	-0.0946065	0.38506	0.00644667	0.572874
11.9	0.252111	-0.111239	0.373862	0.0444498	0.626488
11.9333	0.259275	-0.108841	0.359322	0.0880658	0.678121
11.9667	0.267516	-0.089308	0.346877	0.133071	0.722226
12	0.279388	-0.0591473	0.340687	0.172463	0.752623
12.0333	0.295996	-0.0270903	0.341179	0.199178	0.764097
12.0667	0.316682	-0.00205033	0.345006	0.20995	0.754896
12.1	0.339622	0.00865233	0.346989	0.207161	0.728451
12.1333	0.363392	0.00139933	0.343017	0.19717	0.692309
12.1667	0.387601	-0.0223383	0.332168	0.186597	0.654838
12.2	0.411801	-0.0567687	0.316428	0.178906	0.622506
12.2333	0.434472	-0.0941573	0.298305	0.172846	0.599497
12.2667	0.45324	-0.127512	0.278847	0.163343	0.588384
12.3	0.465399	-0.152792	0.257712	0.144483	0.589892
12.3333	0.46812	-0.169532	0.234535	0.113407	0.601741
12.3667	0.459186	-0.179461	0.209983	0.0729842	0.618
12.4	0.438334	-0.184519	0.185809	0.031616	0.629883
12.4333	0.4078	-0.18586	0.164185	-5.4e-05	0.628032
12.4667	0.371395	-0.184055	0.146959	-0.0139407	0.605817
12.5	0.333231	-0.179718	0.135563	-0.00846583	0.562306
12.5333	0.297033	-0.173655	0.1314	0.0106083	0.502969
12.5667	0.26572	-0.166021	0.135978	0.0333007	0.437543
12.6	0.240857	-0.155305	0.150096	0.0506805	0.376393
12.6333	0.221957	-0.138329	0.172597	0.0588947	0.327273
12.6667	0.206209	-0.111718	0.199911	0.0595815	0.293481
12.7	0.189383	-0.0740737	0.226964	0.0569592	0.273943
12.7333	0.167723	-0.0270942	0.24864	0.0542853	0.265114
12.7667	0.139263	0.025129	0.26062	0.0522907	0.263688
12.8	0.103994	0.0773513	0.259894	0.0500752	0.26837
12.8333	0.0636642	0.12419	0.245445	0.0469977	0.279676
12.8667	0.0218487	0.161809	0.218714	0.0436777	0.298134
12.9	-0.0160835	0.189873	0.18346	0.0414115	0.322404
12.9333	-0.0435673	0.211331	0.145351	0.0410313	0.348677
12.9667	-0.0543858	0.229419	0.110687	0.0424638	0.371813
13	-0.0448845	0.244698	0.083658	0.0452172	0.387416
13.0333	-0.0158255	0.254686	0.0637493	0.049061	0.393597
13.0667	0.0271258	0.255875	0.0460245	0.0540608	0.391481
13.1	0.0748968	0.246686	0.0244338	0.0598593	0.384246
13.1333	0.118372	0.229949	-0.004376	0.0649857	0.375607
13.1667	0.152121	0.212718	-0.0390555	0.0670913	0.368888
13.2	0.176179	0.202699	-0.0744163	0.0639935	0.366669
13.2333	0.195049	0.204209	-0.104498	0.0544902	0.370082
13.2667	0.215052	0.216885	-0.125826	0.0381538	0.378138
13.3	0.241493	0.236907	-0.138861	0.0146485	0.388394
13.3333	0.276417	0.258785	-0.147157	-0.0162213	0.398605
13.3667	0.317471	0.277155	-0.15496	-0.0532307	0.407798
13.4	0.358578	0.288196	-0.165013	-0.0920612	0.416323
13.4333	0.392333	0.290023	-0.178146	-0.124897	0.425295
13.4667	0.413034	0.282768	-0.194353	-0.14276	0.435276
13.5	0.419118	0.269716	-0.213469	-0.140102	0.444774
13.5333	0.413939	0.258012	-0.234745	-0.118432	0.450472
13.5667	0.40455	0.256115	-0.256349	-0.0860712	0.44969
13.6	0.399253	0.26912	-0.275575	-0.0540355	0.442752
13.6333	0.405171	0.296117	-0.28957	-0.0308298	0.432955
13.6667	0.426311	0.331043	-0.296188	-0.0190672	0.424832
13.7	0.46237	0.36566	-0.295047	-0.0160013	0.4226
13.7333	0.508938	0.393263	-0.288185	-0.0171193	0.429103
13.7667	0.559065	0.411807	-0.279361	-0.0198713	0.444954
13.8	0.605664	0.424164	-0.272362	-0.0247858	0.468642
13.8333	0.644101	0.435361	-0.269926	-0.0337735	0.497965
13.8667	0.673824	0.449267	-0.274083	-0.0474645	0.531294
13.9	0.697684	0.46635	-0.286464	-0.0640682	0.567176
13.9333	0.719432	0.483088	-0.307468	-0.0806898	0.603073
13.9667	0.741912	0.494183	-0.33517	-0.0958627	0.634876
14	0.767572	0.496472	-0.365306	-0.110906	0.657717
14.0333	0.799549	0.49077	-0.392355	-0.128773	0.667728
14.0667	0.840691	0.480512	-0.411108	-0.15116	0.664186
14.1	0.891013	0.469414	-0.418443	-0.176227	0.650633
14.1333	0.946111	0.45929	-0.414729	-0.198619	0.633651
14.1667	0.997865	0.448614	-0.403655	-0.212133	0.619822
14.2	1.03716	0.433536	-0.390133	-0.213668	0.612959
14.2333	1.0578	0.411246	-0.377706	-0.205869	0.613353
14.2667	1.05988	0.382689	-0.36729	-0.196264	0.619215
14.3	1.0496	0.35277	-0.357285	-0.193196	0.628664
14.3333	1.03508	0.328508	-0.344612	-0.201249	0.640347
14.3667	1.02116	0.315765	-0.326211	-0.218995	0.652459
14.4	1.00731	0.31598	-0.300634	-0.240418	0.661397
14.4333	0.989474	0.325601	-0.269058	-0.258883	0.661811
14.4667	0.96386	0.338906	-0.23503	-0.270783	0.64893
14.5	0.930233	0.350891	-0.202792	-0.276688	0.621959
14.5333	0.892929	0.357888	-0.175347	-0.280041	0.585358
14.5667	0.858574	0.357268	-0.153817	-0.284777	0.54648
14.6	0.832268	0.34743	-0.138453	-0.293355	0.511406
14.6333	0.815244	0.327798	-0.130132	-0.30619	0.481882
14.6667	0.804956	0.299409	-0.131133	-0.322319	0.454754
14.7	0.79635	0.266315	-0.144354	-0.340402	0.423675
14.7333	0.783829	0.236215	-0.170959	-0.359224	0.382347
14.7667	0.763792	0.218592	-0.208261	-0.377732	0.327836
14.8	0.736073	0.220543	-0.249904	-0.394997	0.261821
14.8333	0.703108	0.24295	-0.289037	-0.410247	0.189416
14.8667	0.66854	0.280027	-0.321919	-0.422677	0.117107
14.9	0.637098	0.322271	-0.348887	-0.431053	0.0510915
14.9333	0.614561	0.360203	-0.372034	-0.433684	-0.00412467
14.9667	0.606415	0.387031	-0.391738	-0.429246	-0.0467463
15	0.61613	0.399786	-0.404824	-0.417926	-0.07773
15.0333	0.644097	0.399532	-0.406117	-0.401959	-0.10002
15.0667	0.687079	0.390876	-0.392367	-0.385013	-0.117615
15.1	0.738089	0.379929	-0.365509	-0.370814	-0.134555
15.1333	0.787667	0.371468	-0.33273	-0.361727	-0.15347
15.1667	0.827305	0.367727	-0.303318	-0.358198	-0.17411
15.2	0.853478	0.368849	-0.284208	-0.359164	-0.193347
15.2333	0.869205	0.373281	-0.276987	-0.362808	-0.207215
15.2667	0.881684	0.378534	-0.27824	-0.366824	-0.2135
15.3	0.897435	0.383163	-0.282803	-0.36807	-0.212902
15.3333	0.917798	0.388161	-0.287063	-0.362553	-0.208326
15.3667	0.937909	0.395876	-0.289765	-0.346969	-0.203101
15.4	0.950265	0.407831	-0.290518	-0.321316	-0.199133
15.4333	0.950048	0.423961	-0.287912	-0.290128	-0.196187
15.4667	0.937879	0.443213	-0.278892	-0.260439	-0.193087
15.5	0.918528	0.463554	-0.26001	-0.237579	-0.189475
15.5333	0.897208	0.481472	-0.230055	-0.221809	-0.186052
15.5667	0.876003	0.493024	-0.192072	-0.208312	-0.18308
15.6	0.852787	0.496566	-0.152832	-0.190462	-0.17928
15.6333	0.823459	0.494164	-0.120014	-0.16374	-0.172382
15.6667	0.785617	0.490105	-0.0991862	-0.127166	-0.160656
15.7	0.740556	0.488486	-0.0922282	-0.0813872	-0.144253
15.7333	0.69248	0.491862	-0.0975578	-0.0260725	-0.125723
15.7667	0.646461	0.500653	-0.111691	0.0401342	-0.109362
15.8	0.60691	0.513071	-0.131096	0.116636	-0.0994307
15.8333	0.576822	0.526768	-0.153136	0.197792	-0.0985348
15.8667	0.557154	0.540976	-0.175562	0.272792	-0.107589
15.9	0.546091	0.556387	-0.195402	0.32913	-0.126785
15.9333	0.539042	0.573187	-0.208777	0.357774	-0.156192
15.9667	0.530225	0.58991	-0.212337	0.356817	-0.195283
16	0.515116	0.603944	-0.204946	0.331141	-0.24205
16.0333	0.492094	0.613036	-0.187983	0.288918	-0.292523
16.0667	0.462473	0.616751	-0.16462	0.237794	-0.340907
16.1	0.429359	0.616235	-0.139072	0.18292	-0.380387
16.1333	0.396011	0.612137	-0.115588	0.127161	-0.405056
16.1667	0.364443	0.60319	-0.0968463	0.0725837	-0.412723
16.2	0.335066	0.587266	-0.0830258	0.0219945	-0.40661
16.2333	0.307179	0.56362	-0.0724025	-0.0209157	-0.394046
16.2667	0.279479	0.534166	-0.0624205	-0.053123	-0.382675
16.3	0.250455	0.502993	-0.0506262	-0.0744802	-0.376648
16.3333	0.218637	0.474736	-0.0360703	-0.0887785	-0.375116
16.3667	0.182857	0.452665	-0.0207308	-0.102583	-0.37343
16.4	0.142789	0.436897	-0.00907217	-0.121865	-0.365807
16.4333	0.0996628	0.423887	-0.00553133	-0.148107	-0.348276
16.4667	0.0561718	0.408763	-0.0121622	-0.176566	-0.321116
16.5	0.015466	0.389141	-0.0282833	-0.198786	-0.289278
16.5333	-0.019846	0.3668	-0.0518648	-0.208105	-0.260265
16.5667	-0.0482415	0.346167	-0.0811592	-0.20393	-0.241303
16.6	-0.0697108	0.3314	-0.115263	-0.191762	-0.237749
16.6333	-0.0857672	0.323819	-0.153089	-0.179765	-0.252292
16.6667	-0.0987758	0.321165	-0.191746	-0.174373	-0.283986
16.7	-0.111024	0.31941	-0.226075	-0.177447	-0.327893
16.7333	-0.123775	0.316039	-0.250244	-0.186494	-0.376371
16.7667	-0.136753	0.312535	-0.260573	-0.197779	-0.421632
16.8	-0.148789	0.313888	-0.257844	-0.209544	-0.458069
16.8333	-0.159117	0.325042	-0.247109	-0.222774	-0.48334
16.8667	-0.167929	0.347089	-0.234592	-0.239596	-0.498304
16.9	-0.175463	0.376076	-0.223725	-0.26135	-0.505967
16.9333	-0.180688	0.404942	-0.213543	-0.287586	-0.509593
16.9667	-0.180919	0.427023	-0.200534	-0.316308	-0.51074
17	-0.172432	0.438903	-0.182148	-0.345226	-0.508653
17.0333	-0.151673	0.441076	-0.159586	-0.372769	-0.501587
17.0667	-0.117033	0.436467	-0.138177	-0.397682	-0.488721
17.1	-0.0706192	0.428132	-0.12488	-0.417523	-0.471155
17.1333	-0.0181932	0.417714	-0.124264	-0.427946	-0.451415
17.1667	0.0329848	0.40582	-0.135615	-0.423996	-0.43213
17.2	0.0764765	0.393448	-0.153252	-0.402953	-0.41499
17.2333	0.107707	0.382158	-0.169877	-0.366729	-0.400627
17.2667	0.124321	0.372874	-0.180502	-0.322161	-0.389183
17.3	0.126387	0.365339	-0.18433	-0.278593	-0.381038
17.3333	0.115955	0.358758	-0.184025	-0.243871	-0.377113
17.3667	0.0961603	0.352214	-0.183497	-0.220957	-0.378433
17.4	0.070566	0.345119	-0.185565	-0.207233	-0.385302
17.4333	0.0426962	0.338634	-0.190579	-0.196954	-0.396528
17.4667	0.0154527	0.336394	-0.196604	-0.185056	-0.409222
17.5	-0.0092845	0.342617	-0.201176	-0.169609	-0.419405
17.5333	-0.0306562	0.359098	-0.203096	-0.151493	-0.423004
17.5667	-0.0486902	0.383396	-0.202941	-0.13265	-0.416772
17.6	-0.0639073	0.409247	-0.202455	-0.114892	-0.399437
17.6333	-0.0768167	0.429321	-0.203757	-0.0997798	-0.372945
17.6667	-0.0880328	0.439001	-0.208643	-0.0888298	-0.342615
17.7	-0.0987552	0.4389	-0.218019	-0.0836297	-0.315531
17.7333	-0.110269	0.43508	-0.232032	-0.0854192	-0.297733
17.7667	-0.12269	0.436559	-0.250783	-0.0940763	-0.291386
17.8	-0.134764	0.449922	-0.274554	-0.107434	-0.293317
17.8333	-0.14527	0.473909	-0.303093	-0.122157	-0.296283
17.8667	-0.15415	0.498654	-0.334974	-0.13573	-0.292617
17.9	-0.161802	0.510679	-0.36776	-0.147722	-0.27805
17.9333	-0.167478	0.500212	-0.398823	-0.159297	-0.253371
17.9667	-0.168687	0.466497	-0.425808	-0.171671	-0.22338
18	-0.162281	0.418857	-0.446678	-0.184814	-0.193958
18.0333	-0.146634	0.373117	-0.460025	-0.197338	-0.169071
18.0667	-0.123732	0.344102	-0.465696	-0.207545	-0.149237
18.1	-0.0992867	0.338023	-0.46526	-0.214994	-0.131985
18.1333	-0.0803455	0.349936	-0.461849	-0.221022	-0.113726
18.1667	-0.0720187	0.367872	-0.459292	-0.227285	-0.0920837
18.2	-0.0754847	0.379841	-0.460709	-0.23369	-0.0674168
18.2333	-0.0878618	0.379205	-0.466958	-0.238226	-0.0429355
18.2667	-0.103833	0.366334	-0.476077	-0.238811	-0.023658
18.3	-0.118242	0.346786	-0.484703	-0.23526	-0.0148417
18.3333	-0.127824	0.327588	-0.490699	-0.229909	-0.0203197
18.3667	-0.131085	0.314069	-0.494506	-0.226859	-0.0411627
18.4	-0.127835	0.308898	-0.498462	-0.230032	-0.0752382
18.4333	-0.119765	0.312922	-0.505179	-0.240605	-0.117631
18.4667	-0.110951	0.326244	-0.516133	-0.255596	-0.161749
18.5	-0.106621	0.348078	-0.530838	-0.269046	-0.200881
18.5333	-0.110771	0.375634	-0.546962	-0.27529	-0.2296
18.5667	-0.124245	0.403918	-0.561432	-0.271951	-0.244615
18.6	-0.144177	0.427356	-0.571769	-0.261226	-0.245363
18.6333	-0.164997	0.441726	-0.576823	-0.249062	-0.234245
18.6667	-0.180655	0.445189	-0.576676	-0.242489	-0.2155
18.7	-0.187119	0.438475	-0.572117	-0.245916	-0.192793
18.7333	-0.183958	0.423959	-0.564111	-0.258622	-0.167574
18.7667	-0.174146	0.404209	-0.553513	-0.275245	-0.139815
18.8	-0.161782	0.381236	-0.541021	-0.289188	-0.109986
18.8333	-0.149351	0.356882	-0.527604	-0.296724	-0.0802115
18.8667	-0.136841	0.33358	-0.515296	-0.29905	-0.0535017
18.9	-0.123171	0.314536	-0.507233	-0.300844	-0.0313962
18.9333	-0.108101	0.302745	-0.506127	-0.30666	-0.0115005
18.9667	-0.0930985	0.299187	-0.512142	-0.318141	0.0127233
19	-0.0809715	0.301663	-0.521851	-0.333458	0.0487893
19.0333	-0.0746448	0.305634	-0.529262	-0.348498	0.100456
19.0667	-0.0757002	0.306761	-0.528562	-0.358661	0.164676
19.1	-0.0836147	0.303415	-0.517232	-0.360528	0.232483
19.1333	-0.096047	0.297368	-0.497487	-0.352897	0.293573
19.1667	-0.109507	0.292003	-0.474991	-0.337138	0.341341
19.2	-0.11981	0.289565	-0.455466	-0.31686	0.374417
19.2333	-0.122976	0.289663	-0.441305	-0.296736	0.394245
19.2667	-0.116775	0.290029	-0.430329	-0.280623	0.401859
19.3	-0.101731	0.288631	-0.417555	-0.27007	0.396371
19.3333	-0.0805705	0.285485	-0.398425	-0.264164	0.375588
19.3667	-0.0570813	0.282501	-0.370986	-0.261102	0.338484
19.4	-0.0351413	0.281043	-0.33624	-0.260323	0.288016
19.4333	-0.0174758	0.279927	-0.297545	-0.26346	0.231586
19.4667	-0.00469867	0.276461	-0.259424	-0.272952	0.178102
19.5	0.00409333	0.26933	-0.225784	-0.289181	0.133972
19.5333	0.00980683	0.260308	-0.198683	-0.308802	0.101003
19.5667	0.0126702	0.253281	-0.178729	-0.326111	0.0772483
19.6	0.0126425	0.251698	-0.166129	-0.336593	0.0600265
19.6333	0.00991467	0.256671	-0.160627	-0.339841	0.0494265
19.6667	0.00518083	0.266886	-0.160746	-0.339683	0.0497365
19.7	-0.000123	0.279819	-0.163843	-0.341497	0.0669723
19.7333	-0.0037115	0.293241	-0.16691	-0.348668	0.103893
19.7667	-0.00298683	0.30603	-0.166995	-0.360756	0.156343
19.8	0.00386733	0.317664	-0.161382	-0.374439	0.213491
19.8333	0.0168938	0.326851	-0.148571	-0.386232	0.261526
19.8667	0.0340088	0.331154	-0.129851	-0.394901	0.288645
19.9	0.0518368	0.328495	-0.109359	-0.402286	0.289231
19.9333	0.0674868	0.319109	-0.0919152	-0.412023	0.265497
19.9667	0.0799568	0.305909	-0.0807023	-0.427138	0.225886
20	0.0900157	0.293307	-0.0763918	-0.448115	0.181367
20.0333	0.0989025	0.285393	-0.0771227	-0.472684	0.141739
20.0667	0.106673	0.284117	-0.0789187	-0.496964	0.113397
20.1	0.111174	0.288056	-0.0774935	-0.517029	0.0984445
20.1333	0.108468	0.292712	-0.071066	-0.530256	0.0947637
20.1667	0.0946183	0.292361	-0.06167	-0.53603	0.0972817
20.2	0.06779	0.282766	-0.053636	-0.535817	0.100238
20.2333	0.0297448	0.263105	-0.0507392	-0.532865	0.099667
20.2667	-0.0141212	0.235592	-0.0541153	-0.531537	0.095271
20.3	-0.0571485	0.203188	-0.061446	-0.536022	0.0912142
20.3333	-0.0951568	0.168123	-0.0676177	-0.548646	0.0950275
20.3667	-0.128508	0.132389	-0.0671195	-0.56888	0.114273
20.4	-0.160516	0.0987102	-0.0572073	-0.593653	0.151995
20.4333	-0.193595	0.0704187	-0.0396002	-0.618802	0.203549
20.4667	-0.22616	0.0506675	-0.0196697	-0.640716	0.257062
20.5	-0.251922	0.0412137	-0.00369183	-0.657375	0.297666
20.5333	-0.262008	0.0415073	0.00422967	-0.668687	0.313457
20.5667	-0.249167	0.04983	0.003794	-0.67631	0.300336
20.6	-0.212075	0.0658502	-0.0019745	-0.682883	0.263173
20.6333	-0.156869	0.091327	-0.00867783	-0.690893	0.212516
20.6667	-0.0948357	0.127916	-0.0126997	-0.70155	0.15888
20.7	-0.0380133	0.174088	-0.0125998	-0.714253	0.108548
20.7333	0.00446117	0.223596	-0.00885217	-0.726831	0.0634902
20.7667	0.0280833	0.267688	-0.00252733	-0.73634	0.024193
20.8	0.0331753	0.300384	0.00551317	-0.740355	-0.00782133
20.8333	0.0241532	0.322001	0.0141463	-0.738258	-0.029183
20.8667	0.00807083	0.337707	0.0212298	-0.731624	-0.0353133
20.9	-0.00733083	0.353752	0.0236228	-0.722839	-0.0224862
20.9333	-0.0158273	0.37458	0.0180465	-0.712893	0.00943467
20.9667	-0.0144428	0.401058	0.00241567	-0.700546	0.0559205
21	-0.0038735	0.43047	-0.0228663	-0.683758	0.109533
21.0333	0.0125055	0.458806	-0.0543793	-0.662114	0.162573
21.0667	0.030043	0.482696	-0.086492	-0.638366	0.208689
21.1	0.0440502	0.498655	-0.113322	-0.618132	0.243566
21.1333	0.0508663	0.501921	-0.130889	-0.607862	0.265151
21.1667	0.0485322	0.488261	-0.138389	-0.611867	0.273435
21.2	0.0366608	0.457859	-0.138061	-0.630228	0.270148
21.2333	0.016337	0.4173	-0.134079	-0.658917	0.258452
21.2667	-0.00944883	0.377579	-0.131063	-0.691908	0.242146
21.3	-0.035825	0.349447	-0.132251	-0.723696	0.22443
21.3333	-0.0574318	0.338661	-0.137776	-0.75098	0.206917
21.3667	-0.0701352	0.343567	-0.144404	-0.772894	0.189411
21.4	-0.0719427	0.356378	-0.147345	-0.790227	0.170665
21.4333	-0.063489	0.367424	-0.143115	-0.804311	0.149852
21.4667	-0.0482072	0.369972	-0.131804	-0.816218	0.127555
21.5	-0.0315502	0.362859	-0.117441	-0.826472	0.105372
21.5333	-0.0189522	0.349281	-0.106265	-0.83513	0.0847663
21.5667	-0.0131305	0.333572	-0.10395	-0.841814	0.0659627
21.6	-0.0120355	0.318888	-0.113378	-0.845595	0.0474152
21.6333	-0.0091825	0.306401	-0.133936	-0.845104	0.0261825
21.6667	0.00327867	0.2956	-0.162265	-0.839201	-0.000633667
21.7	0.0306963	0.28576	-0.193802	-0.827786	-0.0343038
21.7333	0.0735523	0.277557	-0.224277	-0.811916	-0.0736233
21.7667	0.127373	0.273211	-0.25055	-0.792849	-0.114966
21.8	0.184565	0.274788	-0.270635	-0.771005	-0.1532
21.8333	0.23742	0.282231	-0.283498	-0.745843	-0.18335
21.8667	0.280687	0.293148	-0.289324	-0.716659	-0.20216
21.9	0.312145	0.304657	-0.289865	-0.68348	-0.208688
21.9333	0.33137	0.315123	-0.287944	-0.64775	-0.204047
21.9667	0.338456	0.324699	-0.285997	-0.612267	-0.190639
22	0.333816	0.334923	-0.284938	-0.579906	-0.171155
22.0333	0.318582	0.347298	-0.284289	-0.551988	-0.148229
22.0667	0.295072	0.361369	-0.283347	-0.528092	-0.125195
22.1	0.267023	0.3744	-0.282206	-0.507356	-0.106735
22.1333	0.238939	0.382876	-0.282005	-0.48977	-0.0981598
22.1667	0.214426	0.38388	-0.284198	-0.476427	-0.103558
22.2	0.194488	0.375682	-0.289358	-0.468822	-0.123734
22.2333	0.176974	0.35819	-0.296508	-0.467747	-0.154809
22.2667	0.15747	0.333135	-0.303562	-0.472544	-0.188652
22.3	0.131406	0.303694	-0.308556	-0.481257	-0.215742
22.3333	0.0965108	0.273748	-0.310805	-0.491487	-0.229473
22.3667	0.054104	0.246564	-0.31136	-0.50132	-0.229496
22.4	0.00793333	0.223406	-0.312448	-0.509707	-0.221851
22.4333	-0.0385153	0.203866	-0.316215	-0.516382	-0.215755
22.4667	-0.0838323	0.187938	-0.323635	-0.521662	-0.2193
22.5	-0.12803	0.177131	-0.334079	-0.526257	-0.236322
22.5333	-0.170338	0.17297	-0.345453	-0.531058	-0.265348
22.5667	-0.207823	0.174444	-0.354783	-0.536829	-0.300633
22.6	-0.236156	0.176563	-0.359286	-0.543906	-0.33476
22.6333	-0.252052	0.171528	-0.357412	-0.551952	-0.361511
22.6667	-0.256008	0.152659	-0.349372	-0.559895	-0.37756
22.7	-0.253463	0.118154	-0.337028	-0.566407	-0.382811
22.7333	-0.252775	0.0715618	-0.322748	-0.570821	-0.379656
22.7667	-0.260554	0.0196352	-0.30795	-0.573911	-0.371067
22.8	-0.277473	-0.0305065	-0.29266	-0.577744	-0.357967
22.8333	-0.297488	-0.0737767	-0.276655	-0.584626	-0.337914
22.8667	-0.31095	-0.107809	-0.26085	-0.595795	-0.306776
22.9	-0.309474	-0.131894	-0.247623	-0.610677	-0.262431
22.9333	-0.289229	-0.146418	-0.2399	-0.627165	-0.207895
22.9667	-0.251081	-0.153695	-0.239534	-0.6427	-0.151417
23	-0.199205	-0.158242	-0.245676	-0.655212	-0.103701
23.0333	-0.140211	-0.164968	-0.254236	-0.663216	-0.073958
23.0667	-0.0824358	-0.176654	-0.259091	-0.665618	-0.0665603
23.1	-0.0346723	-0.1929	-0.254537	-0.661948	-0.0794237
23.1333	-0.0043735	-0.211102	-0.237641	-0.653069	-0.104792
23.1667	0.004354	-0.22815	-0.209322	-0.641682	-0.132004
23.2	-0.00765733	-0.241595	-0.173716	-0.63193	-0.150917
23.2333	-0.0350163	-0.250312	-0.136257	-0.627478	-0.155053
23.2667	-0.0703585	-0.254704	-0.101693	-0.628525	-0.143923
23.3	-0.10709	-0.255808	-0.0734755	-0.630186	-0.123338
23.3333	-0.140446	-0.254001	-0.054563	-0.624691	-0.102362
23.3667	-0.167126	-0.249319	-0.0480458	-0.606357	-0.0885438
23.4	-0.184632	-0.242976	-0.0564288	-0.575742	-0.0847118
23.4333	-0.191332	-0.237094	-0.0800278	-0.540069	-0.0890863
23.4667	-0.187361	-0.23304	-0.115795	-0.509833	-0.0975103
23.5	-0.175398	-0.231282	-0.157681	-0.493407	-0.106395
23.5333	-0.160366	-0.232373	-0.198703	-0.492484	-0.114682
23.5667	-0.148025	-0.2368	-0.233791	-0.501281	-0.123147
23.6	-0.143352	-0.244146	-0.261622	-0.510166	-0.131985
23.6333	-0.14942	-0.253265	-0.284375	-0.511162	-0.139726
23.6667	-0.167166	-0.263474	-0.305711	-0.501673	-0.144686
23.7	-0.195938	-0.275311	-0.328513	-0.484462	-0.147176
23.7333	-0.23429	-0.289796	-0.353695	-0.464529	-0.149993
23.7667	-0.280435	-0.30734	-0.380086	-0.445235	-0.156817
23.8	-0.331943	-0.32766	-0.404754	-0.426277	-0.16973
23.8333	-0.384889	-0.34982	-0.423747	-0.404539	-0.187685
23.8667	-0.433268	-0.37211	-0.433569	-0.377002	-0.206864
23.9	-0.469516	-0.393269	-0.432969	-0.34373	-0.222618
23.9333	-0.486692	-0.413787	-0.423939	-0.308971	-0.231496
23.9667	-0.481552	-0.43503	-0.411145	-0.279706	-0.232078
24	-0.456599	-0.45772	-0.399886	-0.262486	-0.224457
24.0333	-0.41948	-0.481801	-0.393912	-0.260252	-0.20936
24.0667	-0.380099	-0.506574	-0.394179	-0.271043	-0.188069
24.1	-0.347239	-0.530428	-0.398863	-0.289149	-0.163527
24.1333	-0.326383	-0.551435	-0.404355	-0.30772	-0.141257
24.1667	-0.319039	-0.568651	-0.407089	-0.32136	-0.128578
24.2	-0.32311	-0.582648	-0.404923	-0.327807	-0.132053
24.2333	-0.333655	-0.595155	-0.397082	-0.328185	-0.154362
24.2667	-0.34372	-0.608467	-0.383451	-0.325532	-0.192103
24.3	-0.345689	-0.624466	-0.364762	-0.322485	-0.236303
24.3333	-0.33364	-0.642891	-0.343251	-0.319786	-0.275922
24.3667	-0.306062	-0.660133	-0.322513	-0.316121	-0.302366
24.4	-0.267024	-0.670767	-0.306414	-0.308702	-0.312556
24.4333	-0.224542	-0.67169	-0.297936	-0.294416	-0.309422
24.4667	-0.186788	-0.664781	-0.298611	-0.271571	-0.299982
24.5	-0.158447	-0.655357	-0.308388	-0.241262	-0.291875
24.5333	-0.139237	-0.648158	-0.325389	-0.207375	-0.290241
24.5667	-0.125231	-0.644638	-0.346005	-0.175246	-0.296664
24.6	-0.111784	-0.642815	-0.365892	-0.149736	-0.309922
24.6333	-0.0965542	-0.639446	-0.38108	-0.133522	-0.327208
24.6667	-0.0811492	-0.633355	-0.388271	-0.126263	-0.344857
24.7	-0.0705717	-0.627313	-0.384886	-0.125039	-0.358665
24.7333	-0.0706137	-0.626173	-0.369641	-0.125995	-0.36409
24.7667	-0.0847095	-0.6328	-0.343297	-0.12667	-0.357137
24.8	-0.112195	-0.645699	-0.309029	-0.127494	-0.33622
24.8333	-0.148646	-0.659859	-0.27217	-0.131075	-0.303709
24.8667	-0.18764	-0.669742	-0.238944	-0.140199	-0.265597
24.9	-0.222881	-0.672118	-0.214202	-0.156457	-0.229524
24.9333	-0.250241	-0.667015	-0.199588	-0.179918	-0.202391
24.9667	-0.269265	-0.65669	-0.19336	-0.209331	-0.188467
25	-0.283117	-0.644375	-0.191551	-0.24265	-0.188442
25.0333	-0.296717	-0.633649	-0.189555	-0.277989	-0.199643
25.0667	-0.314406	-0.627433	-0.183902	-0.314325	-0.217173
25.1	-0.338679	-0.626669	-0.173762	-0.351536	-0.235466
25.1333	-0.36978	-0.630194	-0.160998	-0.389951	-0.249805
25.1667	-0.405265	-0.63585	-0.148714	-0.429821	-0.257512
25.2	-0.439814	-0.641317	-0.140101	-0.470916	-0.258213
25.2333	-0.466712	-0.644357	-0.138163	-0.512459	-0.252974
25.2667	-0.480793	-0.643553	-0.145206	-0.553256	-0.24279
25.3	-0.480594	-0.639632	-0.161832	-0.5915	-0.227507
25.3333	-0.468547	-0.635551	-0.186536	-0.624362	-0.206088
25.3667	-0.450039	-0.634662	-0.216141	-0.648299	-0.178265
25.4	-0.431825	-0.638947	-0.246363	-0.660388	-0.146433
25.4333	-0.419343	-0.648743	-0.272263	-0.659978	-0.116474
25.4667	-0.414245	-0.662586	-0.289314	-0.649721	-0.0966717
25.5	-0.414334	-0.676926	-0.295126	-0.635304	-0.0947183
25.5333	-0.415844	-0.687719	-0.290936	-0.623425	-0.114316
25.5667	-0.415741	-0.693342	-0.281639	-0.618498	-0.153781
25.6	-0.412097	-0.695277	-0.273756	-0.620119	-0.207382
25.6333	-0.403414	-0.695889	-0.272382	-0.623312	-0.267527
25.6667	-0.388756	-0.696305	-0.278982	-0.621803	-0.326116
25.7	-0.36863	-0.696181	-0.291471	-0.612159	-0.375542
25.7333	-0.345138	-0.694428	-0.306149	-0.595942	-0.410118
25.7667	-0.321057	-0.690104	-0.32006	-0.578626	-0.427495
25.8	-0.29864	-0.683183	-0.332336	-0.566488	-0.429344
25.8333	-0.278582	-0.674645	-0.34388	-0.563676	-0.420854
25.8667	-0.259824	-0.665813	-0.355699	-0.570965	-0.408939
25.9	-0.241253	-0.657426	-0.367476	-0.586301	-0.399607
25.9333	-0.224166	-0.649664	-0.377962	-0.606587	-0.395963
25.9667	-0.21237	-0.643385	-0.386711	-0.62939	-0.397778
26	-0.209381	-0.64079	-0.394985	-0.653559	-0.402313
26.0333	-0.215418	-0.644024	-0.405092	-0.678706	-0.406028
26.0667	-0.226661	-0.65353	-0.419219	-0.704624	-0.406728
26.1	-0.237131	-0.667916	-0.438537	-0.731165	-0.404879
26.1333	-0.24198	-0.68446	-0.462507	-0.758119	-0.403209
26.1667	-0.240495	-0.700147	-0.488791	-0.784585	-0.405307
26.2	-0.236447	-0.713706	-0.514332	-0.808507	-0.414208
26.2333	-0.235519	-0.726637	-0.536822	-0.827163	-0.431034
26.2667	-0.241998	-0.741387	-0.555274	-0.838407	-0.45391
26.3	-0.257108	-0.758506	-0.569533	-0.841963	-0.478441
26.3333	-0.278973	-0.775317	-0.579276	-0.839917	-0.500003
26.3667	-0.303148	-0.786928	-0.583387	-0.836066	-0.516281
26.4	-0.323647	-0.788805	-0.580213	-0.834584	-0.528052
26.4333	-0.334838	-0.779291	-0.568653	-0.838551	-0.537821
26.4667	-0.333815	-0.760555	-0.54934	-0.848979	-0.547677
26.5	-0.321948	-0.737778	-0.525205	-0.864715	-0.557731
26.5333	-0.304827	-0.71701	-0.500979	-0.883309	-0.566007
26.5667	-0.290764	-0.702307	-0.48151	-0.902169	-0.569441
26.6	-0.288181	-0.693929	-0.469552	-0.919224	-0.565445
26.6333	-0.302493	-0.68933	-0.464583	-0.933278	-0.553243
26.6667	-0.333724	-0.685862	-0.463759	-0.944373	-0.534365
26.7	-0.376091	-0.682198	-0.464226	-0.953861	-0.51206
26.7333	-0.419837	-0.677296	-0.46499	-0.963411	-0.489795
26.7667	-0.454632	-0.669292	-0.467276	-0.973598	-0.469784
26.8	-0.473184	-0.656444	-0.473524	-0.9832	-0.452415
26.8333	-0.473512	-0.638584	-0.485598	-0.989923	-0.436925
26.8667	-0.459029	-0.617558	-0.503205	-0.991972	-0.422798
26.9	-0.436641	-0.597217	-0.523741	-0.989367	-0.410846
26.9333	-0.413818	-0.582504	-0.543718	-0.983813	-0.403303
26.9667	-0.396118	-0.576809	-0.560421	-0.977268	-0.403009
27	-0.38603	-0.57969	-0.572713	-0.970254	-0.411878
27.0333	-0.38302	-0.587124	-0.580986	-0.961046	-0.429286
27.0667	-0.384432	-0.593965	-0.586462	-0.946488	-0.451431
27.1	-0.387274	-0.596872	-0.59	-0.924074	-0.472488
27.1333	-0.390072	-0.595898	-0.591262	-0.894044	-0.487151
27.1667	-0.393606	-0.593567	-0.588897	-0.859999	-0.492811
27.2	-0.400115	-0.592242	-0.581584	-0.827494	-0.489944
27.2333	-0.411286	-0.592072	-0.569326	-0.801344	-0.480652
27.2667	-0.425594	-0.591154	-0.554203	-0.783074	-0.466493
27.3	-0.436776	-0.587458	-0.540021	-0.770127	-0.447288
27.3333	-0.435434	-0.580224	-0.530985	-0.757639	-0.421923
27.3667	-0.413596	-0.569697	-0.530067	-0.741821	-0.390267
27.4	-0.369329	-0.55633	-0.53781	-0.722593	-0.354601
27.4333	-0.308469	-0.540902	-0.552303	-0.703733	-0.31965
27.4667	-0.242541	-0.52479	-0.570451	-0.690687	-0.290919
27.5	-0.184181	-0.509553	-0.589654	-0.687527	-0.272264
27.5333	-0.142135	-0.496524	-0.608827	-0.694738	-0.26429
27.5667	-0.11776	-0.486979	-0.628466	-0.709138	-0.264499
27.6	-0.104615	-0.481683	-0.649922	-0.726112	-0.268734
27.6333	-0.0917568	-0.479601	-0.67434	-0.742537	-0.273057
27.6667	-0.0691288	-0.478305	-0.701834	-0.75813	-0.275087
27.7	-0.0323877	-0.47658	-0.731202	-0.773996	-0.274454
27.7333	0.0151975	-0.476044	-0.760014	-0.79003	-0.272621
27.7667	0.064545	-0.47977	-0.785168	-0.80381	-0.272501
27.8	0.105097	-0.489579	-0.804142	-0.811964	-0.277573
27.8333	0.129066	-0.503848	-0.815962	-0.812573	-0.290476
27.8667	0.133541	-0.517365	-0.820808	-0.806671	-0.311964
27.9	0.120411	-0.524255	-0.818756	-0.798019	-0.340888
27.9333	0.0949897	-0.521978	-0.809311	-0.791463	-0.374648
27.9667	0.064347	-0.512934	-0.792379	-0.790487	-0.409825
28	0.0361082	-0.502795	-0.769634	-0.794973	-0.443222
28.0333	0.0174408	-0.496808	-0.74492	-0.800598	-0.472778
28.0667	0.0134742	-0.496183	-0.723241	-0.800365	-0.497267
28.1	0.0251	-0.497503	-0.708673	-0.787301	-0.515358
28.1333	0.0475018	-0.495978	-0.7026	-0.757023	-0.525472
28.1667	0.0712925	-0.489451	-0.703339	-0.709641	-0.526512
28.2	0.0865227	-0.47933	-0.707479	-0.650266	-0.518537
28.2333	0.0869647	-0.468029	-0.711731	-0.587374	-0.502963
28.2667	0.0719923	-0.455936	-0.714027	-0.529593	-0.482239
28.3	0.0457557	-0.441155	-0.713512	-0.482869	-0.45893
28.3333	0.0146167	-0.421831	-0.709982	-0.449294	-0.435077
28.3667	-0.0159462	-0.398307	-0.703521	-0.427422	-0.412624
28.4	-0.0433308	-0.373233	-0.694511	-0.413459	-0.394272
28.4333	-0.0677752	-0.350133	-0.683916	-0.403017	-0.383192
28.4667	-0.0907957	-0.33206	-0.67327	-0.392959	-0.381006
28.5	-0.113314	-0.320966	-0.664368	-0.382398	-0.385559
28.5333	-0.134486	-0.317271	-0.658961	-0.372354	-0.390611
28.5667	-0.151971	-0.319867	-0.658485	-0.364464	-0.388482
28.6	-0.163615	-0.326701	-0.663927	-0.359417	-0.374497
28.6333	-0.169368	-0.335128	-0.675746	-0.355886	-0.350138
28.6667	-0.17205	-0.341967	-0.693631	-0.350791	-0.32199
28.7	-0.176472	-0.344575	-0.716231	-0.341266	-0.297286
28.7333	-0.18733	-0.342484	-0.741287	-0.32731	-0.279681
28.7667	-0.206803	-0.337263	-0.766141	-0.31301	-0.267923
28.8	-0.233135	-0.329769	-0.788191	-0.304919	-0.257677
28.8333	-0.261379	-0.317731	-0.805441	-0.308415	-0.244981
28.8667	-0.286083	-0.297221	-0.817029	-0.324707	-0.229051
28.9	-0.303964	-0.266622	-0.823441	-0.350505	-0.212266
28.9333	-0.315041	-0.228727	-0.826435	-0.380087	-0.197951
28.9667	-0.32192	-0.189519	-0.828647	-0.407949	-0.188406
29	-0.327855	-0.155341	-0.832747	-0.430524	-0.184745
29.0333	-0.33467	-0.130377	-0.840047	-0.446432	-0.187363
29.0667	-0.341795	-0.115642	-0.849366	-0.455919	-0.19596
29.1	-0.346926	-0.109688	-0.857014	-0.460398	-0.209574
29.1333	-0.347813	-0.110328	-0.858183	-0.462415	-0.227007
29.1667	-0.344129	-0.11599	-0.849083	-0.465435	-0.247121
29.2	-0.338008	-0.125523	-0.828569	-0.47308	-0.268883
29.2333	-0.332985	-0.13724	-0.798665	-0.487972	-0.291439
29.2667	-0.332632	-0.149207	-0.76402	-0.510651	-0.314074
29.3	-0.339625	-0.161	-0.730485	-0.539259	-0.335842
29.3333	-0.354644	-0.174404	-0.703191	-0.570478	-0.355401
29.3667	-0.37507	-0.191892	-0.685157	-0.601225	-0.371738
29.4	-0.395181	-0.214701	-0.676982	-0.629723	-0.385239
29.4333	-0.408658	-0.242289	-0.677241	-0.655216	-0.398004
29.4667	-0.411843	-0.273212	-0.683158	-0.676895	-0.412774
29.5	-0.405671	-0.306273	-0.691446	-0.693308	-0.431195
29.5333	-0.395353	-0.341118	-0.699303	-0.702748	-0.452873
29.5667	-0.38758	-0.37785	-0.705282	-0.704373	-0.476066
29.6	-0.385774	-0.416019	-0.709414	-0.699384	-0.499232
29.6333	-0.385752	-0.453808	-0.712173	-0.691372	-0.52214
29.6667	-0.375908	-0.48795	-0.713268	-0.685222	-0.546214
29.7	-0.343323	-0.51464	-0.711541	-0.684975	-0.57393
29.7333	-0.28163	-0.530882	-0.706095	-0.692047	-0.607248
29.7667	-0.194642	-0.535072	-0.697105	-0.704862	-0.645946
29.8	-0.0940213	-0.526985	-0.68534	-0.72005	-0.68711
29.8333	0.00654117	-0.508031	-0.671109	-0.734414	-0.725907
29.8667	0.097333	-0.48141	-0.653603	-0.746579	-0.756907
29.9	0.175859	-0.451361	-0.631025	-0.757406	-0.775644
29.9333	0.245329	-0.422067	-0.601688	-0.769138	-0.779969
29.9667	0.309421	-0.396834	-0.565761	-0.783883	-0.770535
30	0.367775	-0.377281	-0.526251	-0.802463	-0.750068
30.0333	0.415756	-0.362964	-0.487846	-0.824197	-0.722214
30.0667	0.447963	-0.352172	-0.454204	-0.847498	-0.690677
30.1	0.462334	-0.343259	-0.425673	-0.870781	-0.658937
30.1333	0.462074	-0.33552	-0.39943	-0.893034	-0.630171
30.1667	0.454268	-0.329618	-0.371865	-0.91381	-0.607081
30.2	0.44616	-0.32731	-0.341165	-0.933041	-0.591134
30.2333	0.441626	-0.330186	-0.308271	-0.950879	-0.581546
30.2667	0.440231	-0.338236	-0.275881	-0.967415	-0.575326
30.3	0.439581	-0.349551	-0.246536	-0.98215	-0.568972
30.3333	0.43922	-0.361369	-0.221167	-0.993628	-0.560642
30.3667	0.442655	-0.371722	-0.199064	-0.999597	-0.551233
30.4	0.455369	-0.38035	-0.178703	-0.997416	-0.54384
30.4333	0.480243	-0.388057	-0.15869	-0.984642	-0.541964
30.4667	0.514318	-0.395467	-0.138236	-0.959963	-0.547384
30.5	0.549568	-0.402682	-0.116765	-0.924215	-0.559195
30.5333	0.5768	-0.409555	-0.0934762	-0.880696	-0.574852
30.5667	0.589977	-0.415969	-0.0680862	-0.834561	-0.592306
30.6	0.58849	-0.421986	-0.0423122	-0.791755	-0.611448
30.6333	0.575828	-0.427609	-0.0201905	-0.757877	-0.63386
30.6667	0.555492	-0.432018	-0.00651567	-0.736962	-0.661083
30.7	0.527968	-0.43348	-0.00442217	-0.73034	-0.692272
30.7333	0.491519	-0.430568	-0.0135027	-0.736191	-0.722509
30.7667	0.445418	-0.423632	-0.0295628	-0.750139	-0.742886
30.8	0.39229	-0.415134	-0.0461622	-0.766616	-0.743031
30.8333	0.3377	-0.408643	-0.0570942	-0.780568	-0.715375
30.8667	0.287028	-0.407048	-0.0585397	-0.789111	-0.658942
30.9	0.241687	-0.411115	-0.0504905	-0.792436	-0.580063
30.9333	0.198276	-0.419675	-0.0368703	-0.793313	-0.489475
30.9667	0.151611	-0.431102	-0.0240362	-0.795238	-0.397953
31	0.0986955	-0.444282	-0.0182308	-0.800299	-0.313025
31.0333	0.0405057	-0.458454	-0.0235033	-0.807894	-0.238049
31.0667	-0.0187773	-0.472951	-0.0407823	-0.815092	-0.173643
31.1	-0.0743182	-0.486853	-0.0682183	-0.818569	-0.12016
31.1333	-0.123678	-0.498605	-0.102453	-0.816932	-0.0793898
31.1667	-0.168422	-0.506773	-0.140247	-0.811685	-0.054449

## Sheet: Fig7.E
peak amplitude				Mean zscore				Frequency (min-1)
Before US	During US	After US		Before US	During US	After US		Before US	During US	After US
0.386814	0.636407	0.218908		0.0629671	0.283066	-0.107884		0	1	0.5
-0.336344	0.00471796	-0.234344		-0.20258	-0.0167428	-0.190017		0	0	1.00925
0.443258	0.783934	-0.142961		0.0713644	0.483817	-0.324756		1.98675	1	0
-0.543048	0.155028	-0.395229		-0.674844	-0.0411404	-0.576908		0	0.997783	0.501114
0.269455	0.486369	-0.0187015		-0.00644473	0.147064	-0.330045		1.98675	3.98671	0
P value of peak amplitude				P value of mean zscore				P value of freqeuncy
before vs. during	0.012612			before vs. during	0.0235678			before vs. during	0.30124
before vs. after	0.303801			before vs. after	0.17434			before vs. after	0.582504

## Sheet: Fig7.G,H 
ΔTcore			ΔVO2
UCP KO	WT		UCP KO	WT
-1.26	-2.79		-0.53	-1.12
-0.76	-3.78		-0.97	-0.92
-0.97	-2.17		-0.67	-1.07
-2.37	-3.26		-0.49	-1.39
-1.7	-3.53		-1.1	-1.47
	-3.08			-1.67
p value of ΔTcore			p value of ΔVO2
0.00124863			0.0126502

## Sheet: Fig7. G
Time(min)	UCPKO	UCPKO	UCPKO	UCPKO	UCPKO		WT	WT	WT	WT	WT	WT
0	35.7	36	35.6	35.8	37.4		34.7	35.3	35	34.9	34.8	36.7
1	35.7488	36	35.6	35.8	37.4		34.7	35.3	34.9492	34.7477	34.8	36.7
2	35.7976	36	35.5985	35.8015	37.4		34.7	35.3	34.9	34.5954	34.8	36.7
3	35.8	36	35.5477	35.8523	37.4		34.6537	35.3	34.9	34.4431	34.8	36.6468
4	35.8	36	35.5	35.897	37.3522		34.6049	35.3	34.897	34.3	34.7775	36.6
5	35.8	36	35.5	35.8462	37.3		34.5561	35.3	34.8462	34.3	34.7469	36.6
6	35.8	36	35.4909	35.8046	37.3		34.5073	35.3	34.8	34.3	34.7163	36.6
7	35.7171	36	35.3893	35.8553	37.3		34.5829	35.3	34.8	34.3	34.7	36.6
8	35.6195	36	35.2878	35.9061	37.3		34.6805	35.3	34.8	34.3	34.7	36.6
9	35.6	36	35.1863	35.9569	37.3		34.739	35.222	34.8	34.3	34.7	36.6
10	35.6	36	35.1	36	37.3		34.7878	35.1244	34.8	34.3	34.7061	36.6
11	35.6	36	35.1	36	37.3		34.8	35.1732	34.8	34.3	34.7367	36.5717
12	35.6	36	35.0909	36.0091	37.3		34.8	35.2707	34.8	34.3	34.7674	36.5
13	35.6341	36	35.0401	36.0599	37.3		34.8341	35.3	34.8	34.3	34.798	36.5
14	35.6829	36	34.9893	36.1	37.3		34.8829	35.3	34.8	34.3107	34.8	36.5
15	35.7317	36.0317	34.9386	36.1	37.3		34.9	35.3	34.8	34.3614	34.8	36.5
16	35.7805	36.0805	34.8878	36.1	37.3		34.9	35.3	34.8	34.4122	34.8	36.4498
17	35.8293	36.1	34.8371	36.1	37.3		34.9	35.3	34.8	34.4629	34.8408	36.4
18	35.878	36.1	34.8	36.1	37.3		34.9	35.3	34.8137	34.5137	34.902	36.381
19	35.8732	36.1	34.8	36.1	37.3		34.8732	35.3	34.8645	34.5645	34.9633	36.3
20	35.8244	36.1	34.8	36.0848	37.3		34.8244	35.3	34.9	34.6152	35.0122	36.3
21	35.8	36.1	34.8	36.034	37.3		34.8	35.3244	34.9	34.666	35.0429	36.3
22	35.8	36.1	34.8	36	37.3		34.8	35.3732	34.8832	34.7168	35.0735	36.3
23	35.8	36.122	34.8	36	37.3		34.8	35.4	34.8325	34.7675	35.1082	36.2591
24	35.8	36.1707	34.7635	35.9635	37.3		34.8	35.4	34.8	34.8	35.1694	36.2
25	35.8195	36.2195	34.6619	35.8619	37.3		34.8	35.3805	34.8	34.8	35.2306	36.2
26	35.8683	36.2683	34.6	35.8	37.3		34.8	35.3317	34.8396	34.8396	35.2918	36.2
27	35.9171	36.3341	34.6	35.8	37.3		34.7829	35.3341	34.9411	34.9411	35.3	36.1215
28	35.9659	36.4317	34.6426	35.8	37.3		34.7341	35.4317	35.0213	35.0213	35.3	36.1
29	36.0146	36.5146	34.7442	35.8	37.3		34.6707	35.4854	35.0721	35.0721	35.3	36.0527
30	36.0634	36.5634	34.8	35.7772	37.3		34.5732	35.4366	35.1228	35.0543	35.2816	36
31	36.1	36.6	34.8	35.7264	37.3		34.4634	35.2902	35.1736	34.9528	35.251	36.016
32	36.1	36.6	34.8	35.7244	37.2174		34.3171	34.8512	35.0538	34.7294	35.2204	36.0983
33	36.1	36.6	34.8	35.7751	36.9217		34.1122	34.3829	34.7492	34.3741	35.0878	35.7608
34	36.1	36.6	34.8259	35.6706	36.5739		33.6732	33.7976	34.5741	34.0188	34.751	35.354
35	36.078	36.5927	34.8766	35.4168	36.313		33.278	33.2415	34.5234	33.6635	34.4143	34.8785
36	35.9317	36.5439	34.9	35.2178	36.1696		33.1317	32.8512	34.4178	33.3355	34.0857	34.4861
37	35.7854	36.4902	34.9	35.0655	36.0826		32.9805	32.4659	34.2655	33.031	33.8714	34.2553
38	35.639	36.3927	34.8711	34.8843	35.9913		32.7854	32.1244	34.1421	32.7843	33.6571	34.0797
39	35.4951	36.2976	34.8203	34.6812	35.8174		32.5927	31.7951	34.0406	32.5812	33.4429	33.8266
40	35.3976	36.2488	34.7695	34.5086	35.8		32.4463	31.6976	33.9086	32.3782	33.2775	33.5734
41	35.3	36.2	34.7188	34.3563	35.7348		32.3	31.6	33.7563	32.1751	33.1245	33.4401
42	35.2024	36.1512	34.636	34.268	35.7		32.2024	31.6	33.5721	32.0041	32.9714	33.3114
43	35.1049	36.1024	34.5345	34.2173	35.6609		32.1049	31.6	33.369	31.8518	32.802	33.1713
44	35.0537	36.0537	34.433	34.133	35.6		32.0537	31.6	33.233	31.7665	32.6184	33.1
45	35.0049	36.0049	34.3315	34.0315	35.6		32.0049	31.6	33.1315	31.7157	32.4347	33.1
46	34.9122	35.9561	34.265	33.9299	35.6		32	31.6439	32.9949	31.665	32.2755	33.1
47	34.8146	35.9073	34.2142	33.8284	35.6		32	31.6927	32.8426	31.6142	32.1837	33.1
48	34.8	35.8585	34.1635	33.7635	35.6		32.0415	31.7415	32.8	31.6	32.0918	33.1
49	34.8	35.8098	34.1127	33.7127	35.6609		32.0902	31.7902	32.8	31.6	32	33.135
50	34.761	35.761	34.0619	33.6619	35.7		32.1	31.839	32.7619	31.6381	31.9082	33.2194
51	34.7122	35.7122	34.0112	33.6112	35.7		32.1	31.8878	32.7112	31.6888	31.8163	33.3
52	34.6634	35.6634	34	33.5604	35.6783		32.1732	31.9732	32.7	31.7396	31.7245	33.3
53	34.6146	35.6146	34	33.5096	35.6087		32.2707	32.0707	32.7	31.7904	31.7	33.3726
54	34.6	35.6	33.9178	33.5	35.6957		32.3341	32.2707	32.7	31.8411	31.7	33.4
55	34.6	35.6	33.8162	33.5	35.7		32.3829	32.5146	32.7	31.8919	31.7	33.4827
56	34.6	35.5683	33.8	33.5	35.7		32.4317	32.6634	32.7426	31.9426	31.7143	33.6
57	34.6	35.5195	33.8	33.5	35.7565		32.4805	32.761	32.7934	31.9934	31.7449	33.6101
58	34.6	35.5	33.7558	33.5	35.7565		32.5293	32.8878	32.8442	32.0442	31.7755	33.6945
59	34.6	35.5	33.7051	33.5	35.7304		32.578	33.0341	32.8949	32.0949	31.8184	33.7789
60	34.6	35.4732	33.6543	33.5	35.8174		32.6268	33.1537	32.9457	32.1457	31.9102	33.8
61	34.6	35.4244	33.6036	33.5	35.9043		32.6756	33.2512	32.9964	32.1964	32.002	33.8477
62	34.6	35.4	33.6	33.5	35.9913		32.7244	33.3244	33	32.3416	32.0939	33.9
63	34.6	35.4	33.6	33.5	36.0783		32.7732	33.3732	33	32.4939	32.1857	33.9329
64	34.622	35.4	33.6	33.5	36.0348		32.8439	33.422	33.0487	32.5487	32.2775	34.1
65	34.6707	35.4	33.6	33.5	36.1043		32.9415	33.4707	33.0995	32.5995	32.3694	34.1
66	34.7	35.3805	33.6	33.5503	36.1609		33	33.539	33.1	32.7005	32.4816	34.2392
67	34.7	35.3317	33.6	33.6	36.0739		33	33.6366	33.101	32.801	32.6041	34.3
68	34.7171	35.3	33.6	33.6	36.013		33.0171	33.7171	33.1518	32.8518	32.7265	34.3
69	34.7659	35.3	33.6	33.6	36.1		33.0659	33.7659	33.1975	32.9025	32.8367	34.3228
70	34.8	35.3	33.6	33.6	36.187		33.1439	33.8293	33.1467	32.9533	32.9286	34.4
71	34.8	35.3	33.6	33.6	36.2739		33.2902	33.9268	33.1	33.0041	33.0204	34.4
72	34.7878	35.3122	33.6	33.6	36.3		33.4244	34	33.1	33.0548	33.1122	34.4
73	34.739	35.361	33.6	33.6	36.3		33.522	34	33.1	33.1056	33.2041	34.4
74	34.7098	35.4	33.6	33.6	36.3		33.6195	34.0098	33.1	33.1563	33.2959	34.4895
75	34.7585	35.4	33.5929	33.6	36.2783		33.7171	34.0585	33.1142	33.2071	33.3878	34.6
76	34.8	35.4	33.5421	33.6	36.2		33.8	34.1	33.2157	33.2579	33.4796	34.6
77	34.8	35.4	33.5086	33.6	36.2		33.8	34.1	33.3	33.3173	33.5714	34.6
78	34.8049	35.4049	33.5594	33.6	36.2		33.8	34.1049	33.3	33.4188	33.6633	34.6823
79	34.8537	35.4537	33.6	33.6102	36.2696		33.8	34.1537	33.3	33.5	33.7367	34.7667
80	34.8976	35.5	33.6	33.6609	36.3		33.7976	34.2024	33.3	33.5	33.798	34.8
81	34.8488	35.5	33.6	33.7	36.387		33.7488	34.2512	33.3117	33.5117	33.8592	34.8354
82	34.8	35.5	33.6	33.7	36.5		33.7	34.3	33.3624	33.5624	33.9204	34.9
83	34.8	35.5	33.6132	33.7132	36.4652		33.7	34.3	33.4132	33.6	33.9816	34.9
84	34.8	35.5	33.664	33.764	36.2957		33.7	34.3	33.464	33.6	34.0429	34.9
85	34.8	35.4537	33.7	33.8	36.2087		33.7	34.3	33.5	33.6294	34.102	34.973
86	34.8	35.4049	33.7	33.8	36.2783		33.7	34.3	33.5	33.731	34.1326	35.0574
87	34.8439	35.4439	33.7	33.8	36.3		33.7439	34.3	33.5	33.8	34.1633	35.1
88	34.8927	35.4927	33.7	33.8	36.3		33.7927	34.3	33.5	33.8	34.1939	35.1
89	34.8585	35.5	33.7	33.8178	36.3391		33.8	34.3	33.5178	33.8	34.2245	35.1211
90	34.8098	35.5	33.7	33.8685	36.4261		33.8	34.3	33.5685	33.8	34.2551	35.2899
91	34.8	35.5	33.6807	33.9	36.5		33.8	34.378	33.6	33.8193	34.2857	35.3
92	34.8	35.5	33.6299	33.9	36.5		33.8	34.4756	33.6	33.8701	34.3	35.3637
93	34.8366	35.5	33.6	33.9208	36.5		33.8366	34.5	33.6208	33.9208	34.3	35.4
94	34.8854	35.5	33.6	33.9716	36.5739		33.8854	34.5	33.6716	33.9716	34.3	35.4
95	34.8659	35.5341	33.6	34	36.6		33.9341	34.5	33.7223	34.0223	34.3082	35.4169
96	34.8171	35.5829	33.6	34	36.6		33.9829	34.5	33.7731	34.0731	34.3388	35.5
97	34.8	35.6	33.6	34	36.6		34	34.5	33.8	34.1239	34.3694	35.5
98	34.8	35.6	33.6	34	36.6		34	34.5	33.8	34.1746	34.4	35.43
99	34.8	35.6	33.803	34.0254	36.6		34.0585	34.5	33.8	34.2254	34.4	35.4
100	34.8	35.6	34.2091	34.0761	36.6		34.1561	34.5	33.8	34.2761	34.4	35.4
101	34.8268	35.6	34.1848	34.1	36.7652		34.2537	34.5268	33.8269	34.3	34.4	35.4
102	34.8756	35.6	33.7787	34.1	36.7304		34.3512	34.5756	33.8777	34.3	34.4674	35.4
103	34.9	35.5756	33.6	34.1	36.7565		34.4244	34.6	33.9284	34.3284	34.5592	35.4
104	34.9	35.5268	33.6	34.1	36.8		34.4732	34.6	33.9792	34.3792	34.651	35.4
105	34.922	35.5	33.5701	34.1299	36.8		34.522	34.578	34	34.4299	34.7143	35.4
106	34.9707	35.5	33.5193	34.1807	36.8		34.5707	34.5293	34	34.4807	34.7449	35.4451
107	35	35.5	33.5	34.2	36.8		34.6	34.2073	34.0315	34.5315	34.7755	35.5295
108	35	35.5	33.5	34.2	36.8		34.6	33.4756	34.0822	34.5822		35.6
109	35	35.5	33.533	34.233	36.8		34.5829	33.2732	34.067	34.633		35.6
110	35	35.5	33.5838	34.2838	36.8		34.5341	34.0537	34.0162	34.6838		35.6827
111	35	35.5	33.6	34.3	36.7478		34.5	34.6293	34	34.7		35.6329
112	35	35.5	33.6	34.3	36.7391		34.5	34.7268	34	34.7		35.6
113	35	35.5	33.6	34.3			34.5	34.8122	34	34.7		35.6
114	35	35.5	33.6	34.3			34.5	34.861	34	34.7		35.6
115	35.0098	35.5	33.6	34.3			34.4902	34.9098	34	34.7376		35.6046
116	35.0585	35.5	33.6	34.3			34.4415	34.9585	34	34.7883		35.689
117	35.1	35.5	33.6	34.3391			34.4073	34.9634	34	34.8		35.7
118	35.1	35.5	33.6	34.3898			34.4561	34.7195	34	34.8		35.7578
119	35.1	35.5	33.6812	34.4			34.5	34.4268	34	34.8406		35.7578
120	35.1	35.5	33.7827	34.4			34.5	33.6951	34	34.8914

## Sheet: Fig7. H
Time (min)	UCPKO	UCPKO	UCPKO	UCPKO	UCPKO		WT	WT	WT	WT	WT	WT
0	4.4289	4.02382	3.67488	4.46834	4.20035		3.62863	4.41793	3.59186	2.91718	3.98459	4.46318
1	4.39567	4.00567	3.67966	4.40347	4.31221		3.66191	4.47164	3.55686	2.89746	3.95324	4.21419
2	4.36244	3.98752	3.68445	4.34304	4.40384		3.69519	4.52535	3.52185	2.87989	3.94125	3.98882
3	4.33245	3.96113	3.66838	4.29149	4.45502		3.69979	4.53702	3.51798	2.86661	3.96794	3.81072
4	4.30246	3.93474	3.6523	4.21004	4.47611		3.70438	4.54868	3.51411	2.85131	3.97358	3.73073
5	4.266	3.93493	3.63779	4.11363	4.48215		3.68027	4.45021	3.5297	2.83501	3.96868	3.69979
6	4.22954	3.93513	3.62327	4.00568	4.48536		3.65616	4.35173	3.54529	2.82454	3.9381	3.7052
7	4.13024	3.92788	3.5886	3.90098	4.48791		3.76869	4.13653	3.5497	2.82023	3.91265	3.71561
8	4.03093	3.92064	3.55394	3.80279	4.48911		3.88122	3.92133	3.55411	2.82821	3.89748	3.73604
9	3.92361	3.9403	3.55657	3.73864	4.48514		3.97352	3.72666	3.48292	2.83703	3.91751	3.74794
10	3.8163	3.95997	3.5592	3.69151	4.47857		4.06581	3.53199	3.41172	2.84626	3.95515	3.75558
11	3.71144	3.92574	3.56444	3.59715	4.47317		4.08016	3.39038	3.38547	2.85136	4.02459	3.7489
12	3.60658	3.89152	3.56967	3.52198	4.48814		4.09451	3.24877	3.35922	2.86008	4.07625	3.75042
13	3.53252	3.89845	3.53534	3.48518	4.54385		4.12516	3.20533	3.4376	2.87602	4.09235	3.76832
14	3.45846	3.90538	3.501	3.44923	4.57765		4.15582	3.16189	3.51598	2.88379	4.07029	3.78606
15	3.41606	3.95111	3.51931	3.4137	4.60051		4.14182	3.14535	3.52802	2.88747	4.02915	3.80372
16	3.37366	3.99683	3.53763	3.42566	4.52396		4.12783	3.1288	3.54007	2.86814	3.9686	3.83028
17	3.32521	4.05649	3.55684	3.42594	4.44577		4.09605	3.0643	3.54116	2.86085	3.92012	3.85362
18	3.27676	4.11615	3.57606	3.40287	4.3643		4.06427	2.9998	3.54224	2.87762	3.89576	3.8705
19	3.28287	4.12656	3.56459	3.40246	4.25855		3.88085	2.98658	3.54534	2.89567	3.8624	3.85746
20	3.28898	4.13698	3.55313	3.41338	4.14065		3.69744	2.97336	3.54843	2.91436	3.82453	3.82945
21	3.2528	4.10839	3.55349	3.41444	4.10398		3.67087	3.02215	3.55384	3.01045	3.83075	3.86432
22	3.21662	4.07981	3.55386	3.40486	4.07833		3.6443	3.07093	3.55924	3.10691	3.81778	3.89628
23	3.23427	4.08758	3.64018	3.374	4.07473		3.63379	3.17054	3.56035	3.20414	3.7664	3.92241
24	3.25191	4.09534	3.7265	3.35272	4.00731		3.62328	3.27016	3.56147	3.29166	3.73545	3.92815
25	3.2466	4.22683	3.7679	3.33622	3.90798		3.57105	3.26656	3.53278	3.37433	3.71471	3.92369
26	3.24129	4.35832	3.80931	3.32186	3.79973		3.51883	3.26296	3.50409	3.37026	3.719	3.95284
27	3.22006	4.5084	3.90344	3.33347	3.72644		3.51263	3.24689	3.54933	3.35285	3.74676	3.98941
28	3.19884	4.65848	3.99757	3.39703	3.72308		3.50644	3.23082	3.59456	3.30873	3.82149	4.04078
29	3.16291	4.6966	4.02531	3.48691	3.68144		3.38907	3.19998	3.59927	3.29253	3.80619	4.12204
30	3.12697	4.73473	4.05306	3.58997	3.62066		3.27169	3.16913	3.60397	3.2903	3.74587	4.21822
31	3.12184	4.75734	4.11351	3.61875	3.63088		3.24485	3.17015	3.49742	3.26565	3.86056	4.06072
32	3.1167	4.77994	4.17397	3.60946	3.63766		3.21801	3.17117	3.39087	3.21065	3.91602	3.89024
33	3.05052	4.65481	4.18918	3.52402	3.63756		3.15203	3.08322	3.23202	3.09495	3.85303	3.69383
34	2.98433	4.52968	4.20438	3.43693	3.53246		3.08606	2.99527	3.07317	2.96142	3.71299	3.51496
35	2.92071	4.31828	4.08302	3.34902	3.37487		2.9729	2.84183	2.90708	2.81896	3.53442	3.34485
36	2.85709	4.10688	3.96166	3.24712	3.25459		2.85973	2.68839	2.74099	2.67734	3.31983	3.16771
37	2.8022	3.88679	3.82504	3.15007	3.13631		2.72079	2.57719	2.61227	2.55076	3.10776	2.98201
38	2.74731	3.66669	3.68843	3.06272	3.02203		2.58185	2.46599	2.48354	2.45425	2.90076	2.77919
39	2.77702	3.58518	3.63878	3.00127	2.93508		2.51008	2.4096	2.49474	2.36831	2.7337	2.62033
40	2.80673	3.50366	3.58913	2.95277	2.86178		2.4383	2.35322	2.50594	2.28766	2.58663	2.48345
41	2.81457	3.4625	3.63634	3.00304	2.82793		2.49125	2.33893	2.59967	2.20051	2.4828	2.36484
42	2.82241	3.42134	3.68355	3.02428	2.79682		2.54421	2.32463	2.6934	2.11502	2.3916	2.28596
43	2.80453	3.41533	3.66793	2.98743	2.77117		2.62647	2.44664	2.81113	2.03286	2.32565	2.28657
44	2.78665	3.40931	3.65232	2.95694	2.80068		2.70872	2.56865	2.92886	1.98162	2.29573	2.31242
45	2.75658	3.40937	3.61266	2.92963	2.85777		2.77582	2.79162	3.01977	1.94585	2.28383	2.3509
46	2.72651	3.40942	3.573	2.92643	2.8626		2.84292	3.0146	3.11068	1.92734	2.32768	2.42893
47	2.71434	3.39846	3.5071	2.92738	2.87455		2.91486	3.08643	3.18576	1.92299	2.38081	2.5052
48	2.70218	3.38751	3.44119	2.93662	2.90075		2.9868	3.15825	3.26084	1.94694	2.45251	2.57795
49	2.71579	3.37213	3.37359	2.93047	2.92215		3.05761	3.238	3.34757	2.00386	2.54602	2.6522
50	2.7294	3.35676	3.30599	2.91662	2.94116		3.12842	3.31775	3.4343	2.07727	2.65044	2.72722
51	2.7354	3.39478	3.2767	2.89503	2.93645		3.15952	3.45836	3.52797	2.14717	2.73776	2.80074
52	2.7414	3.4328	3.24742	2.88062	2.93833		3.19063	3.59898	3.62164	2.22562	2.82408	2.89127
53	2.75638	3.47776	3.23713	2.88055	2.95341		3.25154	3.65923	3.68936	2.32118	2.9084	3.01581
54	2.77136	3.52271	3.22684	2.87793	2.97246		3.31245	3.71948	3.75708	2.38132	2.99184	3.13756
55	2.76797	3.51791	3.21441	2.87403	2.99348		3.37916	3.75149	3.83488	2.42376	3.07483	3.2579
56	2.76457	3.5131	3.20198	2.86504	2.97926		3.44587	3.78351	3.91268	2.49979	3.12844	3.32276
57	2.76257	3.53151	3.17081	2.86972	2.976		3.46395	3.79274	4.06449	2.56591	3.20907	3.39415
58	2.76056	3.54991	3.13965	2.90173	2.99466		3.48204	3.80197	4.2163	2.61221	3.34374	3.47857
59	2.7963	3.54343	3.16203	2.92611	3.00581		3.48716	3.77451	4.26384	2.6428	3.44231	3.55839
60	2.83204	3.53694	3.1844	2.94668	3.0132		3.49229	3.74706	4.31137	2.66554	3.52283	3.63591
61	2.8985	3.56769	3.16217	2.94476	3.07969		3.54191	3.70484	4.3668	2.75412	3.55175	3.68889
62	2.96496	3.59845	3.13993	2.93536	3.12137		3.59154	3.66262	4.42224	2.82655	3.58584	3.73745
63	2.9726	3.61129	3.14056	2.911	3.11345		3.61293	3.53828	4.44258	2.86667	3.63028	3.77716
64	2.98023	3.62412	3.14119	2.9289	3.10246		3.63432	3.41393	4.46292	2.88951	3.65106	3.804
65	2.98285	3.65241	3.16936	2.96793	3.08992		3.69006	3.35349	4.46086	2.90372	3.66002	3.82439
66	2.98548	3.68071	3.19753	2.95624	3.09625		3.74579	3.29306	4.45879	2.95132	3.686	3.85277
67	2.99456	3.68095	3.18362	2.95458	3.1011		3.72855	3.21557	4.46598	2.98648	3.70941	3.87838
68	3.00364	3.68119	3.16971	2.97296	3.10296		3.71131	3.13808	4.47318	2.99674	3.72767	3.89847
69	3.00111	3.74082	3.15914	2.97546	3.11361		3.78491	3.11854	4.36204	2.95906	3.73998	3.94328
70	2.99858	3.80045	3.14857	2.97003	3.12865		3.85852	3.099	4.25091	2.89742	3.7493	4.00046
71	2.99058	3.87786	3.19773	3.00022	3.13715		3.91709	3.11214	4.17773	3.05082	3.75767	4.01056
72	2.98258	3.95528	3.24689	3.01479	3.14025		3.97566	3.12528	4.10454	3.20486	3.76675	4.01502
73	3.02433	4.00988	3.26638	2.99814	3.13254		3.94718	3.11321	3.96127	3.36017	3.77722	4.00818
74	3.06608	4.06449	3.28586	2.99821	3.12277		3.91871	3.10113	3.818	3.49591	3.79063	4.01353
75	3.05649	4.12213	3.28714	3.00664	3.11197		3.88092	3.11371	3.78685	3.62188	3.80551	4.02497
76	3.0469	4.17977	3.28842	3.01809	3.13425		3.84314	3.12628	3.75571	3.68675	3.81258	4.03212
77	3.02126	4.11135	3.2755	3.02891	3.14547		3.80921	3.13521	3.75886	3.73762	3.81348	4.04452
78	2.99562	4.04293	3.26257	3.03848	3.13458		3.77529	3.14414	3.762	3.76051	3.80205	4.0674
79	3.00224	3.99948	3.25532	3.05564	3.13485		3.72929	3.17205	3.70899	3.67648	3.79556	4.08124
80	3.00886	3.95602	3.24807	3.07659	3.14068		3.68329	3.19995	3.65597	3.53898	3.79154	4.09055
81	2.99913	3.91748	3.24484	3.11737	3.14322		3.66303	3.20982	3.62776	3.43667	3.78044	4.09216
82	2.9894	3.87894	3.2416	3.1442	3.14427		3.64277	3.21969	3.59956	3.35303	3.77292	4.09207
83	3.03788	3.83026	3.25712	3.14311	3.14235		3.66555	3.18933	3.5568	3.30678	3.77256	4.08861
84	3.08635	3.78159	3.27264	3.12369	3.15513		3.68833	3.15897	3.51405	3.24338	3.77126	4.07645
85	3.07827	3.7593	3.27386	3.09511	3.17526		3.67535	3.12986	3.51407	3.1714	3.76948	4.05995
86	3.07018	3.737	3.27508	3.10489	3.16546		3.66238	3.10074	3.51409	3.17007	3.76797	4.06356
87	3.04416	3.68707	3.28053	3.1055	3.17108		3.70584	3.1845	3.52787	3.16124	3.7764	4.05512
88	3.01813	3.63713	3.28598	3.08778	3.20751		3.74931	3.26825	3.54165	3.13741	3.80467	4.02258
89	3.02935	3.61339	3.30313	3.07792	3.22786		3.741	3.24683	3.52856	3.13186	3.8138	4.01278
90	3.04056	3.58965	3.32027	3.07199	3.24018		3.7327	3.22541	3.51547	3.13545	3.81336	4.01434
91	3.12196	3.56853	3.32773	3.07882	3.2352		3.73244	3.23012	3.50445	3.14438	3.80722	4.03056
92	3.20335	3.5474	3.33518	3.07882	3.23418		3.73218	3.23483	3.49343	3.14695	3.80505	4.04082
93	3.19782	3.52594	3.41821	3.06513	3.24109		3.71574	3.26979	3.47058	3.13684	3.81083	4.03915
94	3.19229	3.50448	3.50124	3.09564	3.25776		3.69931	3.30475	3.44773	3.13143	3.81246	4.06835
95	3.22279	3.51519	3.56632	3.14825	3.2793		3.71541	3.40414	3.43901	3.12838	3.81202	4.11298
96	3.25329	3.52591	3.63139	3.153	3.27716		3.73151	3.50352	3.43029	3.14383	3.83174	4.16823
97	3.2962	3.51035	3.66619	3.13512	3.28197		3.85795	3.5838	3.41734	3.15431	3.83765	4.19182
98	3.33911	3.49478	3.70099	3.072	3.30069		3.98439	3.66408	3.40438	3.15484	3.81591	4.15209
99	3.30971	3.48681	3.64458	3.04594	3.32241		4.03376	3.74513	3.40855	3.151	3.80637	4.14553
100	3.28031	3.47884	3.58816	3.03842	3.34563		4.08313	3.82617	3.41273	3.14498	3.80292	4.15556
101	3.24816	3.50063	3.54701	3.03001	3.34707		4.09303	3.83774	3.41289	3.13076	3.81643	4.16261
102	3.21601	3.52241	3.50586	3.03858	3.36719		4.10293	3.8493	3.41305	3.10741	3.82695	4.15741
103	3.18867	3.52396	3.45815	3.08109	3.42468		3.98767	3.93278	3.44294	3.06579	3.83149	4.12771
104	3.16133	3.52551	3.41045	3.09633	3.43061		3.8724	4.01626	3.47283	3.03845	3.80485	4.12648
105	3.09497	3.53755	3.38823	3.09794	3.41077		3.78242	3.8753	3.52865	3.01826	3.76263	4.13948
106	3.0286	3.5496	3.36601	3.10227	3.39877		3.69245	3.73434	3.58448	3.01004	3.76554	4.19142
107	3.03616	3.55566	3.38208	3.10157	3.38944		3.73286	3.56914	3.58448	3.00309	3.75588	4.21758
108	3.04371	3.56173	3.39816	3.09079	3.38542		3.77327	3.40394	3.58448	2.99872	3.72111	4.19221
