# Supplementary material for: Induction of a torpor-like hypothermic and hypometabolic state in rodents by ultrasound
Source: Nat Metab. 2023 May 25;5(5):789–803. doi: 10.1038/s42255-023-00804-z (PMC10229429; doi:10.1038/s42255-023-00804-z)
Supplement: Source Data Fig. 8 — Statistical Source Data. [file 42255_2023_804_MOESM10_ESM.xlsx]

## Sheet: Fig8. B
Time (min)	US- (Control)	US- (Control)	US- (Control)	US- (Control)		US+	US+	US+	US+	US+	US+	US+	US+	US+	US+	US+	US+
	F	F	F	F		F	F	F	F	F	F	F	F	M	M	M	M
0	35.9151	36.9863	36.4664	36.5617		36.9928	36.2874	36.8534	35.7069	37.3816	35.7077	34.8084	36.0648	35.2088	36.1618	35.5448	35.3692
0.16667	35.7737	37.0324	36.4857	36.4251		37.0084	36.5003	36.8288	35.5834	37.33	35.7421	34.7804	35.9155	35.2149	36.138	35.5507	35.2784
0.33333	35.788	36.6132	36.633	36.4169		37.0046	36.7867	36.75	35.5975	37.3247	35.7319	34.5598	35.8448	35.0309	36.1046	35.5237	35.0894
0.5	35.9518	36.3037	36.7639	36.506		36.978	37.1116	36.7414	35.6056	37.2464	35.6794	34.5796	35.8736	34.9073	36.037	35.5125	34.9579
0.66667	36.1281	35.9995	36.7602	36.6567		36.9107	37.1667	36.7677	35.5784	37.2036	35.6631	34.8411	35.8744	34.5362	36.0461	35.4883	34.8026
0.83333	36.2791	35.8289	36.6686	36.7893		36.8238	37.1972	36.7825	35.6217	37.163	35.6036	34.8462	35.723	34.2713	36.0224	35.4746	34.6803
1	36.4368	35.4834259259259*	36.4891	36.7476		36.8058	37.2067	36.7276	35.6262	37.154	35.5789	34.8903	35.746	33.9403	36.0207	35.4605	34.6139
1.16667	36.5881	35.2622592592593*	36.4675	36.8594		36.7736	37.2488	36.7042	35.7153	37.1605	35.5268	35.2024	35.8015	33.5789	36.0393	35.4573	34.6305
1.33333	36.7194	35.2930185185185*	36.2448	36.8829		36.7574	37.2292	36.746	35.7813	37.1281	35.5306	35.7036	35.7689	33.5628	36.0726	35.46	34.7241
1.5	36.6819	35.2033518518519*	36.1279	36.8101		36.7831	37.2349	36.7415	35.8006	37.0889	35.5215	35.7805	35.7201	33.7072	36.0973	35.4468	34.7382
1.66667	36.5697	35.1623148148148*	36.133	36.7986		36.8784	37.2868	36.6998	35.8182	37.0504	35.4624	35.9282	35.6019	33.8861	36.0401	35.4528	34.7582
1.83333	36.3081	35.1199259259259*	36.0679	36.6846		36.9787	37.2833	36.6579	35.868	37.0406	35.438	36.0435	35.7489	33.9288	35.9981	35.4352	34.7517
2	36.1084	35.0404259259259*	36.0757	36.7629		37.0034	37.2673	36.6101	35.8733	37.0474	35.4385	36.4984	35.7691	34.0833	35.9336	35.4208	34.7347
2.16667	35.9031	35.1403148148148*	36.0347	36.7382		37.0007	37.2804	36.582	35.9224	37.0222	35.4615	36.5912	35.6962	34.6624	35.858	35.4115	34.7418
2.33333	35.6887	35.1115*	36.0881	36.7842		36.9471	37.1965	36.5517	35.9461	37.0514	35.4516	36.4208	35.7827	35.1377	35.8343	35.3993	34.7423
2.5	35.6049	35.100037037037*	36.0531	36.9191		36.9172	37.1372	36.4951	36.0506	37.1225	35.4371	36.2641	35.7818	35.0493	35.8324	35.3788	34.7385
2.66667	35.5269	35.1271666666667*	35.9914	36.8248		36.8539	37.0595	36.4803	36.1641	37.1659	35.4152	36.1251	35.9457	35.4307	35.8421	35.3683	34.8532
2.83333	35.5177	35.1008703703704*	36.1513	36.7907		36.7979	37.0428	36.4455	36.2456	37.1419	35.491	36.0222	36.0108	35.9472	35.8757	35.3784	34.9191
3	35.4879	35.0705185185185*	36.1985	36.7014		36.8057	37.0698	36.4782	36.3307	37.2286	35.5267	35.7764	36.0546	36.3832	35.8559	35.3448	34.9518
3.16667	35.5777	34.724*	36.2409	36.7559		36.8121	37.0303	36.4799	36.37	36.9809	35.5085	35.6119	36.1282	36.4229	35.806	35.3248	34.9474
3.33333	35.5705	34.8593888888889*	36.2884	36.6314		36.8406	37.0996	36.4696	36.4555	37.0444	35.5309	35.5893	36.2249	36.0976	35.7431	35.2874	34.9288
3.5	35.5428	35.0787592592593*	36.3129	36.5524		36.8496	37.1595	36.4915	36.4369	36.9841	35.5819	35.6714	36.3419	36.25	35.6726	35.2693	34.9237
3.66667	35.4859	35.1996851851852*	36.3693	36.5121		36.8406	37.1885	36.4474	36.454	37.0122	35.6486	35.6386	36.3421	36.0865	35.6587	35.213	34.8088
3.83333	35.4509	35.5054074074074*	36.2645	36.3513		36.8419	37.1688	36.4247	36.4634	36.5088	35.5283	35.4532	36.3732	35.7322	35.631	35.1556	34.792
4	35.4323	35.8117	36.231	36.3837		36.8162	37.1058	36.3783	36.4737	36.4832	35.4303	35.4582	36.4804	35.2561	35.6166	35.1091	34.7516
4.16667	35.5206	35.6433	36.2133	36.1968		36.8496	37.0776	36.4298	36.4721	36.7413	35.4216	35.4394	36.6076	34.8851	35.6598	35.0767	34.762
4.33333	35.5404	35.7624	36.1897	36.2588		36.8743	36.9866	36.4566	36.4421	36.6759	35.3882	35.3752	36.4833	34.961	35.6696	35.0871	34.7908
4.5	35.5932	35.9179	36.1706	36.1899		36.8967	36.9126	36.4562	36.4204	36.6738	35.4076	35.2553	36.4597	35.2196	35.6737	35.0932	34.8167
4.66667	35.6895	36.0878	36.1294	36.2028		36.9422	36.8571	36.4965	36.2358	36.5613	35.0471	35.1269	36.4678	35.4243	35.6603	35.1494	34.86
4.83333	35.7982	36.1269	36.126	36.3857		37.0041	36.8157	36.5558	36.1889	36.9992	35.1509	35.2148	36.3515	35.2576	35.6209	35.2145	34.8267
5	35.8744	36.1256	36.1247	36.4363		37.0503	36.8286	36.5977	36.1894	36.9381	35.0771	35.1972	36.1038	35.6382	35.6395	35.2794	34.8452
5.16667	35.7619	36.6791	36.1252	36.5592		37.0363	36.7768	36.5705	36.2224	36.9049	34.8283	35.1875	35.928	36.1118	35.606	35.2958	34.8259
5.33333	35.7092	36.8398	36.1206	36.6486		37.0527	36.8344	36.5479	36.072	36.9038	34.6207	35.1851	35.8528	36.4192	35.5668	35.3191	34.8038
5.5	35.854	36.6925	35.8661	36.7236		37.0654	36.8554	36.5563	36.1246	36.9108	34.5958	35.1859	35.7171	36.4201	35.5916	35.3458	34.7651
5.66667	35.8811	36.4968	35.7791	36.7327		36.6932	36.8361	36.5055	36.2923	36.9866	34.6939	35.274	35.6131	36.4168	35.6029	35.3322	34.7498
5.83333	35.8828	36.423	35.6779	36.7913		36.6748	36.867	36.481	36.106	37.0968	34.4901	35.2377	35.4829	37.0534	35.6084	35.2791	34.7525
6	35.9364	36.4314	35.6304	36.7794		36.6688	36.8366	36.4894	36.1369	37.0984	34.5995	35.2771	35.5274	37.248	35.6377	35.2774	34.7168
6.16667	36.0014	36.3436	35.6509	36.6674		36.028	36.8643	36.4791	36.1208	37.1434	34.8152	35.2831	35.5162	37.2728	35.6779	35.2927	34.7332
6.33333	36.1276	36.273	35.6698	36.6169		35.991	36.8903	36.4788	36.2681	37.1698	34.8513	35.2031	35.5133	37.3283	35.7156	35.251	34.7317
6.5	36.0779	36.2787	35.9531	36.6361		35.9318	36.939	36.4504	36.1561	37.1711	34.7207	35.3239	35.5036	37.3991	35.7177	35.1912	34.7664
6.66667	35.9771	36.4499	36.0702	36.6597		36.2738	37.0032	36.4633	36.1435	37.1637	34.8397	35.3614	35.5233	37.4679	35.7095	35.1983	34.7486
6.83333	35.6245	36.4793	36.1725	36.6799		36.228	36.9925	36.4788	36.2969	37.1858	35.0228	35.4118	35.5361	37.4751	35.6794	35.2179	34.7253
7	35.6362	36.5472	36.2334	36.6367		36.1998	37.0144	36.4638	36.2973	37.2176	35.088	35.4324	35.5623	37.4151	35.6375	35.2265	34.6986
7.16667	35.5398	36.6269	36.2291	36.6409		36.8728	36.9847	36.4629	36.2207	37.2372	35.1417	35.5112	35.6113	37.3916	35.5905	35.23	34.6433
7.33333	35.4744	36.3153	36.2217	36.5412		36.9252	36.9275	36.4496	36.1446	37.2255	35.24	35.6188	35.6314	37.3455	35.5489	35.267	34.6274
7.5	35.3554	36.3833	36.2672	36.4533		37.0113	36.8441	36.4546	36.1418	37.2401	35.3456	35.5401	35.6475	37.3148	35.538	35.322	34.5673
7.66667	35.5046	36.4158	36.279	36.4159		37.0621	36.8049	36.4582	36.0583	37.2689	35.4529	35.536	35.6195	37.2894	35.5314	35.3406	34.5568
7.83333	35.9363	36.4489	36.3038	36.0104		37.103	36.8312	36.4467	36.0791	37.2924	35.4878	35.5664	35.6821	37.2454	35.5442	35.3547	34.5419
8	35.8776	36.4317	36.3148	36.1263		37.0867	36.8363	36.4368	36.0275	37.2883	35.4256	35.5019	35.6662	37.1853	35.5587	35.329	34.533
8.16667	35.9667	36.4195	36.3359	36.2574		37.0948	36.9126	36.4059	36.0894	37.3039	35.4201	35.4593	35.6588	37.1365	35.6033	35.3242	34.518
8.33333	36.0494	36.6933	36.3874	36.3033		37.1082	36.938	36.3728	36.2668	37.3064	35.5063	35.538	35.6693	37.1178	35.6439	35.3133	34.4666
8.5	36.1334	36.6946	36.3504	36.3912		37.096	36.992	36.348	36.3979	37.2836	35.7696	35.5572	35.6264	36.9524	35.6702	35.2974	34.4811
8.66667	36.1182	36.6679	36.3524	36.4486		37.0942	36.9978	36.3275	36.5504	37.2587	35.6026	35.5502	35.5779	36.7954	35.7089	35.2452	34.4308
8.83333	36.0996	36.6794	36.3498	36.8328		37.1283	36.9663	36.2956	36.677	37.2152	35.3611	35.604	35.5609	36.6405	35.7139	35.1718	34.3687
9	36.1531	36.6273	36.3746	36.791		37.1956	36.9687	36.2794	36.7527	37.2437	35.4902	35.7175	35.5569	36.5179	35.7355	35.1611	34.4434
9.16667	36.133	36.7075	36.3585	36.7689		37.1971	36.9106	36.2613	36.8	37.2654	35.5444	35.7735	35.5469	36.386	35.7225	35.1329	34.6013
9.33333	36.0897	36.8577	36.2952	36.774		37.1769	36.8416	36.2567	36.7581	37.2491	35.6518	35.7029	35.5536	36.2361	35.6952	35.0958	34.7863
9.5	36.1649	36.9771	36.2888	36.7291		37.1342	36.7839	36.2753	36.7992	37.2919	35.3966	35.7544	35.5991	36.2204	35.6787	35.0228	34.7339
9.66667	36.1753	37.1016	36.2641	36.69		37.1325	36.7299	36.2947	36.8433	37.326	35.3177	35.8022	35.6418	36.2137	35.6595	35.0581	35.0686
9.83333	36.2171	37.1866	36.2541	36.726		37.1098	36.6925	36.3015	36.8445	37.3663	35.4018	35.8431	35.6804	36.2661	35.6641	35.1226	35.2394
10	36.2428	37.2752	36.2138	36.6578		37.0626	36.6339	36.3385	36.7681	37.3545	35.2731	35.8448	35.7342	36.2725	35.6706	35.0517	35.2026
10.1667	36.2767	37.2162	36.2296	36.5805		37.0187	36.6279	36.3363	36.5594	37.3147	35.217	35.8362	35.8292	36.2833	35.6258	34.9882	35.1455
10.3333	36.3681	37.1789	36.2374	36.5492		37.0058	36.6628	36.3304	36.4314	37.3684	35.0862	35.8239	35.8615	36.392	35.6313	34.9598	34.9993
10.5	36.3532	37.1412	36.2171	36.6021		37.0177	36.6233	36.2932	36.3095	37.3661	34.9369	35.7678	35.7977	36.3626	35.5934	34.9885	35.0876
10.6667	36.3717	37.1319	36.2031	36.6515		37.0417	36.6359	36.2675	36.1431	37.4123	35.1423	35.7277	35.8164	36.3253	35.5728	34.926	34.8079
10.8333	36.3623	37.0693	36.2062	36.6075		37.0397	36.6901	36.2501	36.0452	37.4298	35.2029	35.6247	35.7655	36.2347	35.5631	34.8412	34.6754
11	36.3374	37.0478	36.1915	36.6624		37.0596	36.7052	36.1971	36.0498	37.4851	35.2001	35.5542	35.8097	36.1664	35.5251	34.8933	34.5699
11.1667	36.3575	37.0356	36.1661	36.6553		37.0861	36.7254	36.1774	36.2029	37.5475	35.1557	35.5051	35.7237	36.0561	35.5663	34.9651	34.4443
11.3333	36.3362	37.0366	36.1676	36.4253		37.084	36.7358	36.2253	36.218	37.5957	35.1781	35.4746	35.8162	35.8674	35.5875	34.9985	34.6634
11.5	36.3218	37.0407	36.1581	36.4113		37.0819	36.8296	36.2711	36.2896	37.6568	35.295	35.5119	36.038	35.8364	35.6454	35.0104	34.8518
11.6667	36.3669	36.9749	36.1665	36.3123		37.0716	36.8904	36.2969	36.3133	37.6558	35.3519	35.5567	36.159	35.7474	35.6782	35.0687	35.0709
11.8333	36.2468	37.0001	36.1714	36.3217		37.103	36.9138	36.3142	36.3738	37.6832	35.4114	35.5588	36.3054	35.6283	35.6903	35.1442	35.3284
12	36.2384	36.9874	36.1927	36.0995		37.1096	36.8715	36.3531	36.294	37.6608	35.4459	35.5721	36.1481	35.5771	35.637	35.1648	35.6311
12.1667	35.6657	37.0014	36.2095	36.1087		37.1285	36.8286	36.3645	36.2516	37.6131	35.496	35.5949	36.0465	35.5898	35.5929	35.1436	35.6644
12.3333	35.6161	37.0117	36.2139	36.161		37.1602	36.8729	36.3108	36.2556	37.6055	35.5215	35.5769	35.9224	35.781	35.554	35.1558	35.3849
12.5	35.5672	37.0238	36.2209	36.1533		37.2036	36.8321	36.2531	36.217	37.5887	35.5323	35.5707	35.7382	35.7199	35.5053	35.1817	35.1268
12.6667	35.4609	37.1233	36.2476	36.2834		37.2342	36.8368	36.2655	36.2422	37.5463	35.5037	35.5521	35.6	35.7128	35.4812	35.1513	35.1201
12.8333	35.5616	37.0738	36.2192	36.1915		37.1497	36.7523	36.2821	36.1468	37.3662	35.5014	35.5954	35.4966	35.8152	35.4403	35.1487	35.1217
13	35.4907	37.0554	36.2174	36.3959		37.1565	36.7494	36.2737	36.3076	37.226	35.5039	35.6994	35.5484	35.7661	35.6083	35.1601	35.1169
13.1667	35.9362	37.0699	36.1883	36.3716		37.1366	36.789	36.283	36.4531	37.1371	35.4159	35.6879	35.7146	35.7223	35.6321	35.1997	35.3536
13.3333	35.8841	36.9924	36.1516	36.4621		37.1797	36.7158	36.2953	36.5637	37.0318	35.4074	35.7683	35.7582	35.522	35.8299	35.1923	35.6072
13.5	35.8243	36.7426	36.1481	36.3547		36.9903	36.6883	36.3017	36.613	37.0057	35.412	35.7291	35.8477	35.4933	35.9201	35.1945	35.6591
13.6667	35.7424	36.7221	36.1211	36.1853		36.919	36.6477	36.2451	36.6443	36.9649	35.3864	35.6971	35.8489	35.4507	35.9628	35.2401	35.4073
13.8333	35.5986	36.8156	36.1176	36.2072		36.9818	36.6944	36.215	36.7251	37.0654	35.3569	35.7027	35.861	35.3767	36.0671	35.2436	35.1764
14	35.5511	36.8562	36.0916	36.2396		36.9888	36.7981	36.1808	36.7066	37.1428	35.3285	35.5866	35.903	35.2627	36.0267	35.2303	34.9502
14.1667	35.5085	36.8568	36.102	36.2521		37.0219	36.8319	36.1368	36.7101	37.2395	35.4051	35.5302	35.8927	35.0108	36.1035	35.2104	34.7069
14.3333	35.4479	36.8548	36.1441	36.424		36.8893	36.8097	36.1174	36.6588	37.3182	35.4198	35.475	35.8665	34.9559	36.0288	35.2199	34.4572
14.5	35.3728	37.0776	36.1633	36.4932		37.1009	36.8427	36.1045	36.7102	36.9794	35.4069	35.5027	35.771	34.8207	36.0359	35.2276	34.4002
14.6667	35.332	36.9999	36.1458	36.5585		37.1519	36.8468	36.0766	36.7106	37.0473	35.4371	35.5455	35.8274	34.7543	36.0729	35.1962	34.3557
14.8333	35.3099	36.3493	36.1526	36.6577		37.0382	36.8413	36.0261	36.7241	37.1085	35.4644	35.5445	35.8761	34.8665	36.0147	35.1657	34.3109
15	35.2777	36.1598	36.1691	36.5939		36.8162	36.8123	36.0197	36.7385	37.1776	35.4244	35.6024	35.9461	35.2553	35.999	35.1706	34.5081
15.1667	35.2385	35.9922	36.1764	36.5804		36.7665	36.7525	36.0221	36.7356	37.1064	35.3627	35.6989	35.9308	35.2574	35.9572	35.2191	34.6076
15.3333	35.2025	35.9844	36.1694	36.6029		36.8083	36.7613	35.9875	36.7991	37.0881	35.2919	35.7151	35.9365	35.0099	35.9261	35.2349	34.6491
15.5	35.1791	35.9622	36.1677	36.5416		36.8158	36.7789	35.9982	36.7331	37.4057	35.2312	35.7239	36.0252	35.0253	35.9498	35.2409	34.6583
15.6667	35.1575	35.9881	36.1805	36.5047		36.7915	36.7594	35.9863	36.7528	37.3591	35.2123	35.7595	36.0012	35.0323	35.9772	35.2537	34.6681
15.8333	35.128	36.5789	36.1955	36.4222		36.8979	36.7843	35.9955	36.7811	37.3328	35.1833	35.7005	35.9421	34.8399	36.105	35.2668	34.7337
16	35.1113	36.7745	36.237	36.4793		37.1071	36.8258	36.0042	36.8266	37.3052	35.0482	35.7127	35.7429	34.504	36.0974	35.2419	34.4653
16.1667	35.0911	36.9205	36.2592	36.5889		37.1461	36.8839	35.9856	36.8004	37.2851	34.9609	35.6706	35.6228	34.6654	36.1081	35.2022	34.2847
16.3333	35.0821	36.9424	36.2773	36.5377		37.0651	36.9785	35.9856	36.7841	37.2572	34.8644	35.6491	35.5443	34.8114	36.1977	35.1845	34.1973
16.5	35.077	36.983	36.2439	36.5404		37.0083	36.979	35.968	36.8082	37.2696	34.7695	35.6564	35.4082	34.8546	36.1148	35.163	34.1535
16.6667	35.0679	36.9122	36.2341	36.5847		36.9738	37.0099	35.9522	36.8092	37.2778	34.6417	35.6288	35.4114	34.8879	35.941	35.1535	34.1657
16.8333	35.0665	36.8333	36.1734	36.6376		36.9967	36.9864	35.9293	36.7789	37.2858	34.4717	35.6828	35.412	35.013	35.8353	35.1327	34.0793
17	35.0654	36.6989	36.1056	36.6591		37.0528	36.9358	35.8691	36.7204	37.2274	34.5227	35.6345	35.5201	35.1773	35.7361	35.1469	34.1005
17.1667	35.0735	36.6424	36.0378	36.6899		37.0403	36.8925	35.8703	36.7234	37.3595	34.5153	35.5926	35.5407	35.3317	35.6558	35.1412	34.1652
17.3333	35.0566	36.6442	35.9927	36.6242		37.1756	36.8464	35.6709	36.7191	37.3824	34.4944	35.6515	35.536	35.3685	35.3873	35.1501	34.3296
17.5	35.0751	36.6222	35.9969	36.0595		37.1714	36.832	35.6942	36.7459	37.3703	34.506	35.6627	35.6021	35.5624	35.3018	35.1597	34.329
17.6667	35.0806	36.6725	35.9861	36.1395		37.1728	36.7723	35.764	36.777	37.388	34.4721	35.6386	35.5995	35.5363	35.4247	35.161	34.3177
17.8333	35.0748	36.7209	36.0085	36.1545		37.1132	36.7654	35.8325	36.8294	37.3678	34.5476	35.6034	35.5806	35.5944	35.5675	35.1782	34.3349
18	35.1011	36.7765	36.0387	36.0771		37.0242	36.7957	35.8259	36.8508	37.327	34.5453	35.6337	35.5499	35.5287	35.7305	35.1659	34.336
18.1667	35.0941	36.7517	36.0623	35.9522		36.8872	36.8322	35.8315	36.8218	37.2442	34.5446	35.6911	35.6226	35.553	35.8071	35.1587	34.3178
18.3333	35.2218	36.6824	36.0403	35.9875		36.7568	36.9054	36.1273	36.7417	37.1851	34.6704	35.6822	35.7163	35.6007	35.8989	35.128	34.1681
18.5	35.2726	36.6309	36.0196	36.5574		36.7019	36.97	36.1742	36.6886	37.2109	34.8291	35.6848	35.7739	35.5092	36.0183	35.1113	34.1408
18.6667	35.3482	36.603	35.9924	36.5739		36.6844	37.0602	36.254	36.6597	37.1746	35.0295	35.734	35.7641	35.6079	36.0098	35.1041	34.133
18.8333	35.5893	36.5826	35.9764	36.2371		36.5672	37.1136	36.2506	36.5667	37.1901	35.1815	35.7963	35.7991	35.5212	35.8433	35.1197	34.1206
19	35.6044	36.5939	35.9506	36.14		36.6458	37.1033	36.4183	36.4716	37.3093	35.3516	35.8292	35.887	35.5573	35.7372	35.1269	34.1296
19.1667	35.6667	36.6235	35.9509	36.1237		36.7137	37.0867	36.531	36.4799	37.3354	35.552	35.8106	35.9178	35.374	35.6928	35.1685	34.0979
19.3333	35.7418	36.5999	35.9719	36.0443		36.7786	37.026	36.4632	36.5229	37.326	35.6139	35.8667	35.8837	35.2964	35.6911	35.2126	34.1112
19.5	35.8338	36.5771	35.9524	36.094		36.7404	36.9752	36.4928	36.5239	37.3306	35.6133	35.8631	35.9062	35.2051	35.6074	35.2035	34.261
19.6667	35.896	36.5708	35.9288	36.073		36.6761	36.9042	36.5079	36.5165	37.2962	35.6251	35.8522	35.9049	35.1376	35.5115	35.1823	34.336
19.8333	35.7321	36.4168	35.9306	36.3669		36.6193	36.7953	36.5975	36.4983	37.3168	35.6086	35.8351	36.0133	35.0451	35.5018	35.1617	34.4354
20	35.8028	36.4653	35.5796	36.5104		36.5363	36.8073	36.3184	36.5508	37.1587	35.5988	35.8174	36.0443	34.8872	35.48	35.2026	34.5369
20.1667	35.8707	36.4797	35.5752	36.5413		36.5482	36.8196	36.3905	36.4308	37.1514	35.5732	35.8581	36.1242	34.938	35.5538	35.2222	34.6497
20.3333	35.8083	36.5306	35.5632	36.5947		36.5467	36.8548	36.5356	36.3931	36.9204	35.5776	35.8977	36.1619	35.002	35.5649	35.2348	34.5824
20.5	35.8875	36.5607	35.5893	36.5976		36.6202	36.8401	36.3067	36.3113	36.8593	35.6027	35.8952	36.1419	35.0851	35.7255	35.2775	34.5765
20.6667	35.7077	36.546	35.6157	36.5377		36.6377	36.8405	36.3742	36.2965	36.8578	35.6028	35.8858	36.2504	35.0614	35.9397	35.2457	34.6885
20.8333	35.8532	36.7508	35.6341	36.5098		36.8232	36.8877	36.4143	36.3627	36.8445	35.5789	36.1133	36.1614	35.0026	36.0249	35.2937	34.7741
21	35.8978	36.74	35.9657	36.446		36.8288	36.8455	36.5248	36.3725	36.7241	35.5552	36.2976	36.0806	35.1058	36.0805	35.3023	34.7564
21.1667	36.0355	36.7714	35.9594	36.4635		36.8453	36.6784	36.4737	36.3311	36.6384	35.4735	36.447	36.0416	35.2498	35.9059	35.2459	34.7817
21.3333	36.0709	36.5976	35.9534	36.5153		36.8653	36.6252	36.4551	36.1969	36.7911	35.3577	36.5012	35.9625	35.3688	35.9739	35.1664	34.6
21.5	35.9842	36.478	35.963	36.5131		36.7968	36.6016	36.4592	35.8847	36.7879	35.2829	36.6586	35.8958	35.5313	35.9313	35.14	34.6
21.6667	36.2188	36.5476	35.9791	36.5019		36.7672	36.5939	36.4231	35.743	36.6635	35.2091	36.786	35.7563	35.5354	35.9376	35.2296	34.6
21.8333	36.2376	36.3254	35.9532	36.5161		36.6674	36.5511	36.4138	35.6527	36.3196	35.1066	36.6449	35.6737	35.5044	35.9739	35.204	34.6
22	36.3239	36.3164	35.9865	36.5424		36.6125	36.4841	36.2597	35.6489	36.2774	35.0604	36.3619	35.5413	35.8513	35.9454	35.1994	34.6
22.1667	36.3098	36.3036	36.0039	36.5138		36.477	36.5217	36.2187	35.755	36.1167	35.0503	36.1672	35.427	35.7431	36.1877	35.1063	34.6
22.3333	36.3893	36.5225	36.0257	36.5008		36.343	36.2983	36.0962	35.7233	36.0331	35.0841	35.734	35.371	35.5983	36.2547	35.064	34.6
22.5	36.5024	36.6144	36.032	36.4864		36.3486	36.2312	36.3658	36.0746	35.8812	35.0627	35.5506	35.2413	35.4476	36.2361	34.975	34.6
22.6667	36.6239	36.139	36.0431	36.5303		36.3353	36.1007	36.3466	35.9079	35.9159	35.0608	35.042	35.2281	35.5273	36.1986	34.8475	34.6
22.8333	36.6745	36.3284	36.0901	36.5323		36.2975	35.9733	36.2974	35.7497	36.1114	35.1186	34.8926	35.1922	35.6865	36.1915	34.8328	34.6
23	36.729	36.1324	36.0259	36.5011		35.9798	35.7729	36.603	35.5708	36.3731	35.0985	35.0637	35.1939	35.3348	36.2635	34.7699	34.6
23.1667	36.7829	36.0473	36.0277	36.5201		35.9137	35.7284	36.5873	35.4642	36.3803	35.105	34.9272	35.1288	35.343	36.2227	34.7712	34.6
23.3333	36.8419	35.9792	36.0065	36.5141		35.8204	35.7549	36.626	35.4569	36.3279	35.0471	35.2699	35.1195	35.4324	36.1641	34.7683	34.6
23.5	36.8772	36.1046	35.9842	36.5107		35.652	35.6755	36.5258	35.3146	36.4071	35.0535	35.2527	35.1565	35.5098	36.1824	34.7707	34.6
23.6667	36.853	36.2511	35.9792	36.5213		35.5803	35.7288	36.4166	35.401	36.3893	35.0292	35.4904	35.0392	35.4925	36.1215	34.8321	34.6
23.8333	36.8659	36.1904	35.9461	36.4684		35.5228	35.7625	36.3596	35.3231	36.2502	34.9729	35.3717	34.9469	35.439	36.0902	34.7821	34.6
24	36.8456	36.3396	35.9872	36.46		35.7485	35.8731	36.2242	35.2005	35.811	34.9348	35.2094	34.881	35.4216	36.0435	34.7751	34.5674
24.1667	36.8198	36.4797	35.9627	36.4146		35.7697	35.8634	36.1324	35.0669	35.9919	34.9165	35.3412	34.915	35.3562	35.962	34.7429	34.5904
24.3333	36.7875	36.5576	35.9578	36.2888		35.7957	35.8743	36.1082	35.0859	36.1681	34.9323	34.9908	35.0229	35.2811	35.9237	34.7093	34.6351
24.5	36.7619	36.3678	35.9713	36.2528		35.8267	35.8272	36.092	35.0496	36.052	34.8956	35.0176	35.1582	35.1726	35.8554	34.7202	34.6261
24.6667	36.7204	36.6279	35.9528	36.1826		35.7412	35.7061	36.0818	35.0386	36.0014	34.7994	35.0936	35.2861	35.161	35.8026	34.6494	34.4723
24.8333	36.6789	36.6866	35.965	36.1973		35.6249	35.6159	36.0291	35.1209	36.0535	34.754	35.2443	35.5359	35.1882	35.7488	34.5818	34.2581
25	36.6732	36.7744	35.9733	36.1756		35.3975	35.4257	36.0377	35.1837	36.2604	34.7225	35.0616	35.8054	35.189	35.732	34.4984	34.1258
25.1667	36.6185	36.7768	35.9687	36.1119		35.3512	35.3931	35.9797	35.206	36.0791	34.6812	34.8864	35.8748	35.2253	35.7553	34.5283	34.0917
25.3333	36.5073	36.7545	36.0008	36.1758		35.3006	35.4288	35.9207	35.1665	35.8051	34.6388	34.8566	35.6833	35.2642	35.7754	34.5313	33.9879
25.5	36.4596	36.8489	35.9971	36.185		35.1905	35.3556	36.4067	35.1291	35.703	34.6588	34.6391	35.5164	35.2094	35.7544	34.4943	34.0281
25.6667	36.4236	36.7742	36.0091	36.1631		35.1861	35.3422	36.2725	35.0085	35.5177	34.7231	34.4412	35.3908	35.3974	35.7992	34.4813	34.0196
25.8333	36.3513	36.632	35.9883	36.1614		35.2153	35.3109	36.1895	34.9857	35.3856	34.8674	34.2059	35.1954	35.3903	35.8185	34.4943	34.0798
26	36.2761	36.3318	35.9834	36.1565		35.3221	35.3136	36.182	34.948	35.2649	34.9183	34.1857	34.9644	35.8569	35.824	34.5159	33.9813
26.1667	36.2264	36.2591	35.9727	36.1848		35.3027	35.3156	36.2212	34.9724	35.1425	34.8844	34.0955	34.8107	35.8695	35.8199	34.5261	33.8937
26.3333	36.2159	36.1173	35.9444	36.1836		35.2788	35.0813	36.1927	34.8792	35.1464	34.8492	34.0745	34.8434	35.7742	35.7844	34.5513	33.9504
26.5	36.1464	36.0371	35.9439	36.0562		35.3084	34.9771	35.5372	34.9159	35.1297	34.7685	34.1601	34.825	36.1823	35.7366	34.5659	33.9005
26.6667	36.1991	36.2029	35.9719	36.0307		35.2774	34.9472	36.1106	35.0246	35.1728	34.7534	34.3971	34.8231	36.3703	35.6616	34.5781	33.8031
26.8333	36.2578	36.3528	36.0471	35.9672		35.2679	34.9241	36.0496	34.9879	35.1333	34.6222	34.6075	34.7665	36.5529	35.4847	34.535	33.5403
27	36.3369	36.6366	35.9154	35.8297		35.216	34.9283	36.013	34.9585	35.1436	34.6062	34.8572	34.7624	36.7263	35.4439	34.5189	33.6116
27.1667	36.4339	36.6567	35.7783	35.8087		35.0986	34.8083	35.9781	34.9821	35.1276	34.6301	35.1277	34.7029	36.9207	35.3809	34.5031	33.5676
27.3333	36.5442	36.7413	35.666	35.8388		35.0707	34.7981	35.9417	34.9834	35.1368	34.6196	35.4601	34.6463	36.924	35.374	34.4911	33.4466
27.5	36.6531	36.8211	35.6013	35.8791		34.9926	34.8525	36.0133	34.9455	35.0906	34.6403	35.5803	34.6205	37.1968	35.4184	34.4623	33.3451
27.6667	36.5349	36.7618	35.4963	35.8005		34.8735	34.825	35.4464	34.8429	35.0712	34.5594	35.5347	34.5663	37.0192	35.3176	34.4508	33.3284
27.8333	36.5002	36.7418	35.3531	35.7612		34.7425	34.8449	35.4773	34.7626	35.0983	34.5571	35.5034	34.5142	37.0006	35.4188	34.4762	33.6354
28	36.4101	36.7308	35.4246	35.8927		34.7453	34.8607	35.5193	34.7391	35.0718	34.5006	35.3101	34.4434	36.9746	35.3608	34.4767	33.6875
28.1667	36.3316	36.6861	35.5241	35.914		34.7893	34.8506	35.5665	34.6899	35.0506	34.5003	35.1795	34.411	37.1632	35.3518	34.4913	33.6876
28.3333	36.2909	36.7899	35.6268	35.9455		34.718	34.8818	35.615	34.7146	35.0151	34.5171	35.0546	34.3754	37.3975	35.3071	34.4367	33.6813
28.5	36.156	36.8377	35.6713	36.0474		34.67	34.8395	36.6115	34.6754	35.0646	34.5072	34.8962	34.3121	37.3698	35.2571	34.4325	33.9002
28.6667	36.2016	36.8182	35.7152	36.1476		34.7416	34.783	36.5756	34.7311	34.9944	34.5031	34.752	34.2591	37.5908	35.3002	34.464	33.8494
28.8333	36.0923	36.8297	35.7694	36.2147		34.8269	34.6707	36.5305	34.8143	34.9182	34.4031	34.6936	34.2591	37.6296	35.2423	34.5066	33.7631
29	36.0109	36.6663	35.7532	36.2371		34.7478	34.6157	36.4896	34.764	34.9102	34.2694	34.7932	34.2236	37.5841	35.2856	34.492	33.7429
29.1667	35.9306	36.6827	35.7175	36.3297		34.7132	34.5419	36.4461	34.713	34.8674	34.2191	34.8654	34.2409	37.5053	35.2831	34.5167	33.7967
29.3333	35.797	36.6084	35.6585	36.391		34.7402	34.4938	36.3862	34.6423	34.9139	34.2187	34.9951	34.2918	37.4851	35.3031	34.5703	33.8713
29.5	35.7234	36.5646	35.6371	36.4643		34.8282	34.4801	35.3257	34.6508	35.0992	34.1753	35.1465	34.3674	37.4177	35.1807	34.6478	33.601
29.6667	35.5872	36.6214	35.6161	36.4558		34.8044	34.4294	35.3583	34.6442	35.2778	34.1709	35.3101	34.5733	37.359	35.2004	34.6615	33.7415
29.8333	35.5271	36.6967	35.5947	36.4846		34.774	34.4103	35.3867	34.6428	35.5218	34.1867	35.4031	34.7524	37.5069	35.2404	34.6674	33.768
30	35.4815	36.8381	35.6288	36.4893		34.7726	34.4224	35.3448	34.7161	35.7504	34.2577	35.5584	35.0042	37.056	35.2036	34.704	33.5144
30.1667	35.3772	36.8566	35.5562	36.3562		34.4539	34.441	35.3811	34.7859	36.0234	34.188	35.6005	35.2066	36.7644	35.2076	34.6867	33.5322
30.3333	35.3468	36.8898	35.69	36.1606		33.9858	34.4631	35.4172	34.892	36.1541	34.1322	35.6114	35.3592	36.5864	35.1454	34.7201	33.4707
30.5	35.3264	36.9786	35.8118	36.021		33.6345	34.5556	35.524	34.9103	36.0456	34.0918	35.6199	35.4989	35.9817	35.284	34.6896	33.6118
30.6667	35.3085	37.0023	35.9491	35.9126		33.2954	34.5753	35.6108	34.9393	36.0267	34.0913	35.6219	35.5283	35.5504	35.2722	34.6757	33.6199
30.8333	35.2764	36.9625	36.0754	35.9939		33.2619	34.6134	35.7602	34.9508	35.9924	34.0329	35.6544	35.5416	35.1359	35.265	34.659	33.6089
31	35.2198	37.0471	36.2091	36.1196		33.1673	34.6239	35.8711	35.0351	35.8632	34.0005	35.4818	35.5439	34.9126	35.2871	34.6694	33.8805
31.1667	35.2157	37.0871	36.4361	36.3364		33.3303	34.6031	35.9321	35.0689	35.7984	34.0297	35.5318	35.5162	34.7878	35.3029	34.6565	33.8958
31.3333	35.1956	37.1026	36.4459	36.548		33.6764	34.6335	35.9947	35.1503	35.683	34.0408	35.5045	35.5441	34.7333	35.3657	34.6494	33.8321
31.5	35.1889	37.0586	36.421	36.6351		33.9014	34.5464	35.9864	35.2092	35.695	34.1814	35.4721	35.5537	34.6949	35.3265	34.6159	33.6751
31.6667	35.1759	37.0276	36.4074	36.8814		34.2397	34.66	35.8895	35.3043	35.7289	34.0869	35.5141	35.5434	34.6464	35.3703	34.5787	33.5547
31.8333	35.1722	36.9564	36.3522	36.8952		34.2308	34.6918	35.865	35.3582	35.6783	34.1688	35.489	35.5335	34.6386	35.3681	34.5573	33.4866
32	35.1786	36.8171	36.2996	36.7108		34.3278	34.7804	35.759	35.342	35.5853	34.2199	35.6636	35.4978	34.6377	35.3545	34.5164	33.446
32.1667	35.1973	36.739	36.2606	36.6137		34.4486	34.8829	35.6294	35.3946	35.6437	34.2991	35.6248	35.517	34.4416	35.366	34.5053	33.3241
32.3333	35.181	36.6522	36.253	36.4172		34.6657	34.9763	35.5513	35.423	35.7685	34.3513	35.62	35.4925	34.3959	35.3588	34.4893	33.3156
32.5	35.1749	36.5645	36.2236	36.4276		34.8444	35.0825	35.4941	35.4745	35.769	34.2536	35.6813	35.4513	34.296	35.3588	34.5154	33.3822
32.6667	35.1578	36.5353	36.1948	36.3384		34.9082	35.0531	35.511	35.5168	35.8262	34.3172	35.6822	35.4235	34.2422	35.3795	34.5773	33.4382
32.8333	35.1587	36.3434	36.2238	36.2514		34.9951	35.1054	35.426	35.6038	35.9572	34.325	35.6998	35.3604	34.1955	35.4088	34.6477	33.404
33	35.1673	36.2051	36.2357	36.3909		35.0808	35.1069	35.4511	35.719	36.1403	34.2996	35.6063	35.319	34.1223	35.4011	34.7088	33.3703
33.1667	35.1581	36.0993	36.2624	36.4761		35.1887	35.0672	35.4569	35.7408	36.0854	34.1413	35.655	35.2904	34.1625	35.3648	34.7223	33.3512
33.3333	35.1591	36.0549	36.2533	36.5011		35.1693	35.1257	35.4616	35.7743	36.1748	34.0147	35.7217	35.266	34.1715	35.3002	34.7647	33.3785
33.5	35.1404	36.1759	36.2764	36.4511		35.1292	35.1462	35.4794	35.812	36.2322	33.8431	35.6761	35.2968	34.2745	35.33	34.7677	33.3604
33.6667	35.118	36.0941	36.2701	36.3844		35.1986	35.1859	35.4959	35.8081	36.2789	33.7259	35.6884	35.3198	34.3352	35.2784	34.754	33.3532
33.8333	35.1169	36.3259	36.2537	36.4968		35.2855	35.238	35.5142	35.8287	36.2782	33.622	35.7081	35.3663	34.31	35.2461	34.6872	33.3116
34	35.095	36.5104	36.2197	36.428		35.3378	35.2607	35.5262	35.8395	36.3491	33.5126	35.7988	35.4477	34.3305	35.2216	34.6153	33.3382
34.1667	35.0632	36.6422	36.2044	36.3577		35.3736	35.3955	35.5677	35.8799	36.4071	33.5161	35.8296	35.5543	34.4221	35.177	34.5635	33.379
34.3333	35.0466	36.7027	36.171	36.4449		35.3641	35.3679	35.5892	35.9343	36.3561	33.569	35.8554	35.5777	34.4162	35.1965	34.4953	33.3324
34.5	35.0232	36.6082	36.1414	36.5129		35.3987	35.3852	35.5744	35.9482	36.378	33.7109	35.9062	35.6102	34.4693	35.187	34.4605	33.3168
34.6667	35.2223	36.6692	36.0975	36.5882		35.5093	35.4522	35.592	35.9279	36.4122	33.9882	35.8262	35.6249	34.5518	35.137	34.3927	33.2525
34.8333	35.2293	36.6442	36.0781	36.4414		35.5253	35.4523	35.5892	35.8928	36.3529	34.255	35.739	35.6409	34.6699	35.1103	34.3485	33.289
35	35.3816	36.6354	36.1041	36.4134		35.5887	35.5198	35.5611	35.843	36.2505	34.2998	35.6909	35.6636	34.7908	35.1146	34.3442	33.3117
35.1667	35.4824	36.6065	36.0985	36.3533		35.6562	35.5359	35.5417	35.8536	36.2768	34.2816	35.6495	35.6102	34.9035	35.0511	34.3667	33.3389
35.3333	35.5696	36.6229	36.1109	36.5097		35.7642	35.6003	35.5156	35.8211	36.3134	34.2231	35.5707	35.6309	34.9916	35.012	34.376	33.3948
35.5	35.6892	36.4315	36.1148	36.5575		35.8376	35.6572	35.509	35.7997	36.3174	34.1394	35.5683	35.6594	34.9953	34.9561	34.3995	33.4274
35.6667	35.5754	36.4335	36.1031	36.7169		35.7644	35.6863	35.5129	35.8555	36.3029	34.0669	35.5913	35.6713	34.9846	34.967	34.4303	33.4698
35.8333	35.6625	36.4203	36.0662	36.8551		35.7815	35.7168	35.516	35.9138	36.4312	33.7982	35.6342	35.7063	35.0108	34.9404	34.443	33.5112
36	35.6002	36.4246	36.0086	36.829		35.7709	35.6906	35.5375	35.9256	36.5552	33.9384	35.6361	35.6585	35.0283	34.9119	34.4833	33.4738
36.1667	35.6205	36.4238	35.9887	36.9526		35.7411	35.6341	35.536	35.8402	36.5806	34.1206	35.6568	35.6731	35.0387	34.9566	34.4894	33.5101
36.3333	35.5904	36.4254	35.9675	36.8155		35.7156	35.5107	35.5369	35.8033	36.557	34.1403	35.6138	35.686	35.1634	34.9517	34.4686	33.551
36.5	35.5369	36.5962	35.9497	36.8005		35.6951	35.3996	35.5459	35.7325	36.6391	34.2948	35.6451	35.6654	35.1815	34.925	34.455	33.5965
36.6667	35.5147	36.467	36.0018	36.7641		35.6755	35.2716	35.5338	35.6326	36.6719	34.17	35.6868	35.6708	35.3239	34.8984	34.4759	33.6491
36.8333	35.5105	36.365	36.0239	36.8354		35.6569	35.2411	35.5259	35.5449	36.5992	34.1789	35.7	35.6184	35.4345	34.9003	34.5299	33.6634
37	35.5104	36.2066	36.0306	37.0158		35.6427	35.2044	35.4892	35.5027	36.5377	34.0186	35.6506	35.6734	35.5516	34.8787	34.5791	33.6795
37.1667	35.4815	36.0467	36.0127	36.9694		35.6259	35.2103	35.4908	35.5069	36.5808	34.0216	35.631	35.6924	35.6786	34.8793	34.6276	33.6438
37.3333	35.4784	35.8602	35.9224	37.0397		35.5939	35.2058	35.513	35.6216	36.654	34.15	35.7043	35.7528	35.6766	34.8709	34.6965	33.7048
37.5	35.4776	35.8128	35.8015	37.0595		35.5617	35.2306	35.5087	35.5637	36.6297	34.1414	35.7086	35.7744	35.8047	34.906	34.7475	33.6977
37.6667	35.4861	35.8907	35.6538	36.9951		35.5509	35.2536	35.5081	35.5449	36.6348	34.2359	35.7461	35.8507	35.812	34.902	34.8115	33.7387
37.8333	35.4724	35.9061	35.5601	36.7743		35.5233	35.1977	35.5083	35.5319	36.6886	34.3714	35.7501	36.0063	35.8089	34.9148	34.8603	33.78
38	35.4269	35.9547	35.4809	36.6981		35.5625	35.1534	35.5399	35.5139	36.7936	34.5319	35.8544	36.0905	35.8235	34.9558	34.8382	33.8314
38.1667	35.4821	36.0182	35.386	36.6655		35.579	35.1066	35.5745	35.7052	36.7385	34.4819	35.8557	36.1554	35.7681	34.9574	34.8683	33.885
38.3333	35.508	36.0599	35.5186	36.6034		35.5869	35.1532	35.5868	35.4798	36.7306	34.4825	35.8606	36.2103	35.8298	34.9757	34.894	33.8019
38.5	35.4625	36.0185	35.5401	36.5228		35.6282	35.1676	35.6169	35.3638	36.7557	34.3772	35.8499	36.2905	35.8742	34.9764	34.8929	33.8052
38.6667	35.4385	35.9792	35.5439	36.5258		35.6478	35.1862	35.6257	35.2865	36.7689	34.4057	35.7945	36.2146	35.911	35.005	34.8911	33.7585
38.8333	35.4191	35.9804	35.551	36.7466		35.6687	35.2234	35.6305	35.1552	36.8032	34.3786	35.8245	36.1027	35.9143	34.9784	34.8946	33.7271
39	35.4502	35.9795	35.5089	36.7767		35.6454	35.2601	35.6079	35.0564	36.8563	34.3711	35.8071	36.0023	36.0044	34.9531	34.919	33.7174
39.1667	35.4216	35.9567	35.4965	36.8959		35.6217	35.2497	35.5613	34.676	36.9726	34.3415	35.8584	35.9794	36.0767	34.9848	34.9174	33.6928
39.3333	35.4448	36.0187	35.3396	36.9736		35.6174	35.2273	35.5551	34.6221	36.953	34.3667	35.8724	35.8947	36.0783	35.0209	34.9013	33.738
39.5	35.5476	35.9612	35.356	37.0489		35.5584	35.1995	35.5478	34.6791	36.9068	34.454	35.8031	35.8399	36.0878	35.0228	34.9311	33.7935
39.6667	35.6114	35.8641	35.4401	37.1219		35.5061	35.1427	35.5603	34.6464	36.8521	34.4486	35.7754	35.9045	36.0677	35.0229	34.9274	33.8574
39.8333	35.6406	35.764	35.459	37.0853		35.4738	35.1034	35.5793	34.586	36.8551	34.4949	35.7707	35.9705	36.0599	35.0796	34.9366	33.9275
40	35.6443	35.8319	35.4556	37.0503		35.4211	35.0942	35.6146	34.5319	36.7301	34.5119	35.6949	36.0589	36.0512	35.1216	34.9553	33.9914
40.1667	35.6132	35.9385	35.4311	36.7465		35.4182	35.0888	35.6761	34.6023	36.6523	34.5925	35.6392	36.0108	36.1283	35.1043	34.9758	34.0337
40.3333	35.5724	35.6368	35.4361	36.6085		35.4192	35.0771	35.6458	34.6228	36.6972	34.4026	35.6302	35.9917	36.1443	35.0444	34.9817	34.0596
40.5	35.5518	35.7824	35.5187	36.5871		35.4355	35.0839	35.663	34.6161	36.7769	34.4029	35.6262	35.9883	36.1773	35.0644	34.9836	34.1626
40.6667	35.5523	35.9843	35.5457	36.5314		35.4795	35.1305	35.6466	34.6169	36.8726	34.4118	35.7582	35.9654	36.2329	35.0706	35.0043	34.2199
40.8333	35.5131	36.0915	35.5651	36.159		35.5247	35.1199	35.6406	34.6437	36.8402	34.3778	35.7563	35.9553	36.3269	35.0624	35.0059	34.2455
41	35.578	36.0626	35.6805	36.1981		35.6252	35.1215	35.6274	34.6647	36.9238	34.3769	35.8584	35.8775	36.3508	35.0379	34.9908	34.2442
41.1667	35.6252	36.0021	35.7732	36.3589		35.7122	35.1255	35.6017	34.6361	36.9272	34.1724	35.8539	35.9027	36.3847	35.0326	34.9788	34.2604
41.3333	35.6924	36.3231	35.8313	36.4461		35.8228	35.1373	35.6198	34.5262	36.8711	34.1368	35.8826	35.923	36.3504	35.0969	35.0051	34.3245
41.5	35.74	36.2899	35.8065	36.4578		35.8831	35.1529	35.6073	34.5006	36.7961	34.1336	35.9253	35.8941	36.3315	35.0993	35.0423	34.2668
41.6667	35.7809	36.2355	35.6905	36.3546		35.9514	35.1662	35.6643	34.4883	36.7297	34.1078	35.8551	35.9444	36.3294	35.0924	35.0196	34.2485
41.8333	35.8889	36.2771	35.6303	36.6262		35.989	35.2076	35.675	34.4736	36.6391	34.1172	35.9152	35.9492	36.3133	35.0643	35.0264	34.2653
42	35.8511	36.2769	35.5445	36.5264		35.9827	35.2088	35.6867	34.4692	36.4931	34.0584	35.884	36.0039	36.2826	35.0967	35.0506	34.3077
42.1667	35.8874	36.3142	35.469	36.5596		35.9408	35.2459	35.6603	34.4482	36.4081	34.2289	35.9079	36.0076	36.2512	35.1241	35.0409	34.375
42.3333	35.9039	36.3321	35.4747	36.5559		35.9475	35.1982	35.6286	34.5033	36.356	34.4103	35.8919	35.9708	36.2987	35.0898	35.0392	34.4121
42.5	36.015	36.3344	35.4209	36.4857		36.0426	35.2321	35.6122	34.4926	36.248	34.4469	35.8826	36.0208	36.315	35.0903	35.0342	34.4611
42.6667	35.9781	36.3337	35.4629	36.5567		36.0047	35.234	35.5767	34.4973	36.1172	34.4554	35.9048	36.007	36.3221	35.1156	35.0509	34.5081
42.8333	36.0085	36.3311	35.5335	36.4275		36.0678	35.2412	35.5748	34.48	36.1258	34.4513	35.8899	35.9859	36.3458	35.1275	34.9992	34.5253
43	35.9977	36.3434	35.6177	36.4644		36.0924	35.2539	35.5672	34.5148	36.1116	34.5461	35.9032	35.9256	36.335	35.1106	34.9537	34.6148
43.1667	35.982	36.326	35.7327	36.5537		36.2274	35.2638	35.5741	34.557	36.2186	34.4974	35.9414	35.949	36.3069	35.1269	34.9388	34.655
43.3333	35.9626	36.307	35.7519	36.5762		36.2365	35.3605	35.5836	34.6252	36.2438	34.4601	35.9384	35.9378	36.3055	35.1617	34.9025	34.6442
43.5	35.8586	36.2567	35.8442	36.7404		36.18	35.3773	35.5702	34.7099	36.3078	34.4046	35.9941	35.917	36.2522	35.1801	34.8701	34.6326
43.6667	35.8959	36.229	35.9405	36.6977		36.2286	35.4306	35.5475	34.8712	36.3509	34.3955	35.9981	35.8879	36.2144	35.207	34.8342	34.633
43.8333	35.8497	36.1765	36.0095	36.8815		36.2331	35.4478	35.5318	35.0549	36.3262	34.4136	35.9527	35.8471	36.2046	35.2583	34.8664	34.5804
44	35.9055	36.146	36.0749	36.9799		36.2432	35.4355	35.5046	35.158	36.4413	34.3355	35.9773	35.8327	36.1868	35.3312	34.8842	34.5277
44.1667	35.9156	36.1232	36.1222	37.0161		36.1842	35.4161	35.5032	35.2951	36.3796	34.3865	35.9186	35.7533	36.2222	35.3049	34.8798	34.461
44.3333	35.9238	36.0965	36.1507	37.02		36.1953	35.3829	35.5299	35.2494	36.4113	34.3833	35.8767	35.7745	36.2769	35.3062	34.8854	34.3895
44.5	35.9282	36.1255	36.1474	36.9554		36.2455	35.3469	35.5568	35.3049	36.3498	34.3569	35.8846	35.7796	36.3682	35.2974	34.8773	34.3464
44.6667	35.9683	36.14	35.9853	36.8987		36.2698	35.2912	35.5723	35.2218	36.1513	34.3226	35.8214	35.8089	36.4249	35.2532	34.87	34.3635
44.8333	35.9631	36.1751	35.8088	36.7949		36.2969	35.2808	35.5671	35.19	36.3219	34.1643	35.8639	35.874	36.4477	35.2073	34.8624	34.3706
45	35.9656	36.1827	35.6006	36.7757		36.3276	35.3146	35.575	35.2011	36.2402	34.193	35.8431	35.9129	36.513	35.1242	34.8489	34.3935
45.1667	35.9698	36.1922	35.4019	36.7896		36.3211	35.349	35.5765	35.1792	36.2559	34.1628	35.8686	35.9444	36.5232	35.0826	34.8692	34.4317
45.3333	35.952	36.1996	35.2382	36.8225		36.2734	35.3746	35.5555	35.3565	36.2698	34.154	35.9127	35.9537	36.5002	35.012	34.8697	34.4861
45.5	35.9302	36.1923	35.0884	36.8222		36.2933	35.3839	35.5114	35.4445	36.3789	34.2839	35.917	35.9328	36.4781	34.9574	34.8681	34.5243
45.6667	35.8558	36.1658	35.0837	36.9433		36.2895	35.4001	35.4784	35.5151	36.653	34.5616	35.9871	35.885	36.4787	34.9401	34.8575	34.5044
45.8333	35.8298	36.1306	35.0563	36.9306		36.2975	35.4441	35.4238	35.5389	36.5522	34.832	35.9284	35.8393	36.4723	34.9144	34.8306	34.5472
46	35.7901	36.1145	35.0679	36.9369		36.331	35.4551	35.4054	35.4675	36.6706	34.9677	35.9115	35.8217	36.4608	34.8651	34.845	34.4832
46.1667	35.7535	36.1179	35.0346	36.851		36.3635	35.4701	35.3878	35.4748	36.7185	35.1691	35.9556	35.7968	36.4078	34.8652	34.8382	34.4418
46.3333	35.8035	36.1126	34.9894	36.7998		36.3908	35.5115	35.3683	35.4329	36.697	35.368	35.9168	35.8194	36.4324	34.8543	34.8496	34.4207
46.5	35.79	36.1232	34.9304	36.7656		36.3544	35.528	35.3531	35.3961	36.7053	35.1686	35.8078	35.7264	36.4278	34.8732	34.8195	34.4196
46.6667	35.8134	36.1286	34.8906	36.8013		36.368	35.5809	35.3298	35.4232	36.6794	35.0121	35.8418	35.723	36.4356	34.8732	34.8424	34.4034
46.8333	35.795	36.1511	34.8968	37.0229		36.3188	35.5485	35.3741	35.3952	36.6632	35.0076	35.9363	35.7115	36.4435	34.8751	34.8622	34.4082
47	35.8068	36.1705	34.8529	36.9815		36.2738	35.5481	35.3752	35.5205	36.6177	35.0189	35.9499	35.6982	36.4358	34.8901	34.8322	34.4135
47.1667	35.817	36.1304	34.8576	36.9774		36.2524	35.5709	35.3657	35.5708	36.53	35.0221	35.9376	35.7307	36.463	34.8522	34.8237	34.4138
47.3333	35.7653	36.1158	34.8729	36.7356		36.2598	35.5505	35.3591	35.6674	36.4844	35.0353	36.0229	35.7244	36.4592	34.8572	34.8032	34.4146
47.5	35.7829	36.0916	34.9054	36.682		36.261	35.5795	35.3667	35.7694	36.4672	35.2311	36.1002	35.8209	36.4652	34.823	34.83	34.3933
47.6667	35.7791	36.1639	34.934	36.687		36.2583	35.5382	35.3867	35.8433	36.5019	35.3568	36.0981	35.8332	36.4679	34.7898	34.8157	34.4052
47.8333	35.794	36.1619	34.8905	36.5692		36.2668	35.5595	35.3486	35.9864	36.4274	35.4277	36.0666	35.8384	36.4638	34.7773	34.8	34.4552
48	35.7951	36.1366	34.932	36.6634		36.2923	35.6087	35.333	35.9628	36.4759	35.342	36.0918	35.8481	36.4634	34.8093	34.8351	34.4659
48.1667	35.7554	36.1784	34.9407	36.7237		36.2792	35.5884	35.3235	35.8339	36.5343	35.3791	36.0366	35.7598	36.4984	34.8802	34.8457	34.4875
48.3333	35.7272	36.1929	34.9644	36.9558		36.2877	35.5952	35.2881	35.8451	36.5854	35.3833	35.9871	35.7945	36.5044	34.902	34.866	34.5211
48.5	35.6899	36.2064	34.968	37.0939		36.2988	35.5855	35.2588	35.6184	36.5976	35.5633	35.9859	35.8	36.5276	34.9411	34.8803	34.5315
48.6667	35.6674	36.1737	34.9559	37.1508		36.2923	35.6366	35.2515	35.4844	36.5685	35.5345	35.9036	35.8121	36.5227	34.9592	34.8761	34.5198
48.8333	35.6466	36.1936	35.0518	37.234		36.3023	35.694	35.2728	35.4291	36.6702	35.5467	35.872	35.8334	36.5179	34.9534	34.8893	34.4933
49	35.6216	36.231	34.9998	37.054		36.2824	35.7157	35.2569	35.3996	36.6239	35.6485	35.8441	35.8569	36.5452	34.9869	34.858	34.525
49.1667	35.6221	36.218	35.0583	36.9729		36.3046	35.7373	35.2428	35.6224	36.5307	34.9283	35.8708	35.9217	36.5359	34.9951	34.8343	34.5721
49.3333	35.6711	36.2387	34.9845	36.973		36.2665	35.8173	35.2529	35.2538	36.491	34.9871	35.8251	35.9435	36.5404	35.01	34.825	34.5823
49.5	35.7091	36.2141	35.2017	36.5997		36.238	35.9	35.2883	35.4076	36.4679	34.8847	35.7777	35.9849	36.5356	34.9927	34.7659	34.6122
49.6667	35.7519	36.1901	35.4198	36.5403		36.2048	35.9061	35.2529	35.5592	36.4696	34.8747	35.7959	36.0312	36.5304	35.0278	34.7484	34.6532
49.8333	35.8118	36.1791	35.4847	36.4857		36.1733	35.8686	35.2461	35.4707	36.5094	34.133	35.8164	36.1069	36.5621	35.0617	34.7308	34.6659
50	35.8647	36.1849	35.6329	36.517		36.1351	35.8518	35.2834	35.5453	36.4776	34.1199	35.7779	36.1424	36.5422	35.009	34.7529	34.6871
50.1667	35.9304	36.1941	35.706	36.5169		36.0827	35.8754	35.3449	35.4975	36.6384	34.6819	35.7739	36.1343	36.5763	34.9907	34.7455	34.6813
50.3333	35.952	36.1672	35.8575	36.4676		36.0634	35.8166	35.3845	35.7303	36.6783	34.6796	35.8017	36.0609	36.5715	34.9778	34.7168	34.694
50.5	35.9724	36.2159	35.8231	36.3018		36.0487	35.8421	35.3987	35.6057	36.6676	34.7226	35.8742	36.031	36.5823	35.0227	34.7282	34.6914
50.6667	35.9837	36.2145	35.6726	36.2208		36.0491	35.8843	35.4138	35.3909	36.6055	34.7813	35.8197	36.0062	36.5621	35.0511	34.75	34.6787
50.8333	35.9697	36.1962	35.6344	36.2328		36.0248	35.9286	35.424	35.4359	36.5342	35.4765	35.8097	36.0389	36.4957	35.0805	34.7284	34.6701
51	35.9667	36.1631	35.5913	35.7979		36.0021	35.9121	35.4474	35.33	36.5882	35.1738	35.8496	36.177	36.5484	35.1493	34.7284	34.708
51.1667	35.9578	36.1148	35.4787	35.963		36.0024	35.9513	35.3799	35.2644	36.5261	35.2827	35.8395	36.3846	36.5588	35.1914	34.7379	34.7102
51.3333	35.9232	36.0972	35.455	35.6677		35.9954	36.0109	35.356	35.2853	36.2941	35.2069	35.8559	36.5481	36.586	35.2397	34.7468	34.7304
51.5	35.8766	36.0393	35.3262	35.8653		35.9575	36.0051	35.3298	35.3246	36.34	35.2143	35.8115	36.6889	36.5852	35.25	34.7557	34.7384
51.6667	35.8911	36.0465	35.3222	35.8456		35.9555	35.9785	35.3062	35.3228	36.4949	35.1056	35.848	36.7661	36.6746	35.2453	34.7432	34.765
51.8333	35.9122	36.1821	35.3124	35.8171		35.938	35.9696	35.2775	35.2425	36.5549	35.0504	35.8224	36.8039	36.7019	35.2514	34.7486	34.7769
52	35.8727	36.1862	35.3092	36.2854		35.9369	36.0857	35.2131	35.2024	36.7056	35.3572	35.8177	36.6487	36.6397	35.2333	34.6932	34.7168
52.1667	35.8349	36.2087	35.3522	36.0538		35.9462	36.2298	35.2491	35.1081	36.4455	35.293	35.796	36.5847	36.5818	35.2358	34.6569	34.6423
52.3333	35.8291	36.2604	35.3803	36.4284		35.9586	36.3635	35.2194	35.012	36.7554	35.0794	35.6526	36.5672	36.516	35.241	34.6231	34.5048
52.5	35.9073	36.308	35.3977	36.6564		36.0009	36.4455	35.1975	34.9055	36.8003	34.8306	35.5864	36.4985	36.4994	35.203	34.6105	34.5075
52.6667	35.9216	36.2969	35.4249	36.7031		36.0171	36.615	35.1931	34.8119	36.7997	34.6816	35.5375	36.5129	36.4591	35.2142	34.5849	34.5273
52.8333	35.9087	36.1546	35.4269	36.6943		36.0443	36.7513	35.1763	34.7999	36.8584	34.7827	35.4848	36.4583	36.5036	35.2382	34.5666	34.5589
53	35.9742	36.1239	35.4291	36.7498		36.0493	36.8001	35.222	34.8151	36.5356	34.7569	35.3917	36.5193	36.5111	35.2647	34.614	34.5967
53.1667	36.0456	36.135	35.4513	36.8034		36.0237	36.7087	35.1929	34.7027	36.8306	34.6428	35.3301	36.5429	36.527	35.2756	34.6595	34.6605
53.3333	36.0822	36.1681	35.4548	36.8516		36.0306	36.6687	35.2288	34.7999	36.7971	34.7579	35.45	36.5759	36.588	35.3312	34.6915	34.7609
53.5	36.0382	36.0849	35.4387	36.8759		35.973	36.5243	35.2269	34.8775	36.7686	34.8329	35.5069	36.6258	36.558	35.4004	34.7184	34.7747
53.6667	36.0037	36.0267	35.4321	36.841		35.93	36.3661	35.1931	35.009	36.698	34.8431	35.5548	36.5312	36.5685	35.4339	34.7661	34.7343
53.8333	35.973	35.9132	35.4192	36.759		35.9041	36.2213	35.1808	35.0306	36.6817	34.6223	35.5863	36.5426	36.5575	35.4412	34.8456	34.6965
54	35.9574	36.0008	35.4335	36.6664		35.8879	36.0745	35.0984	34.9535	36.9105	34.5768	35.6424	36.4689	36.6083	35.4261	34.869	34.6778
54.1667	35.9177	35.9298	35.4314	36.7642		35.8938	36.0079	35.0689	35.0619	36.9256	34.6792	35.6842	36.3415	36.6373	35.4587	34.8793	34.685
54.3333	35.9016	35.9291	35.4093	36.6564		35.8756	35.8712	35.0043	35.0316	36.9705	34.7	35.6502	36.1904	36.6163	35.4637	34.913	34.7032
54.5	35.9067	36.0933	35.3809	36.6143		35.9106	35.8568	34.9769	35.0956	37.017	34.7545	35.6239	36.0782	36.6581	35.4702	34.9239	34.6957
54.6667	35.8942	36.2384	35.3388	36.5994		35.9117	35.8627	34.9814	35.1357	37.0568	34.8223	35.6123	36.1051	36.5981	35.469	34.9716	34.703
54.8333	35.9282	36.3927	35.3679	36.4462		35.9087	35.8907	34.9581	35.2319	37.0447	34.8202	35.5741	36.0385	36.5766	35.4855	34.9748	34.7052
55	35.9275	36.3969	35.3533	36.4868		35.911	35.8759	34.9693	35.3521	37.0376	34.7365	35.5051	36.0674	36.5619	35.4958	34.992	34.6872
55.1667	35.9205	36.5551	35.3441	36.3533		35.9013	35.8529	34.9532	35.3771	37.0481	34.6454	35.3559	36.1129	36.5204	35.4744	35.0085	34.6641
55.3333	35.9175	36.5262	35.37	36.3519		35.8698	35.8453	34.9145	35.3336	37.0663	34.5838	35.3526	36.1001	36.5024	35.4633	35.0616	34.6442
55.5	35.9016	36.4979	35.3868	36.4151		35.8347	35.8639	34.9094	35.2467	37.0874	34.4932	35.3615	35.9716	36.4705	35.4667	35.1131	34.6507
55.6667	35.8832	36.4458	35.4131	36.4769		35.815	35.8197	34.9077	35.1476	37.1189	34.3393	35.3301	35.9589	36.4941	35.4632	35.1097	34.6203
55.8333	35.905	36.4727	35.3763	36.6237		35.7997	35.7637	34.8822	34.9087	37.1653	34.3188	35.3275	36.0124	36.4704	35.4689	35.1124	34.5767
56	35.9009	36.4846	35.3702	36.5532		35.8295	35.7519	34.8381	34.9108	37.1036	34.2209	35.3921	35.9836	36.4377	35.4768	35.0982	34.5722
56.1667	35.9429	36.4469	35.3557	36.5275		35.8576	35.8011	34.8106	34.9751	37.1046	34.156	35.5486	35.9791	36.4691	35.4796	35.0806	34.5955
56.3333	35.9515	36.4075	35.2873	36.5615		35.9149	35.8751	34.8369	34.9705	36.88	34.1161	35.5404	35.9696	36.4695	35.4374	35.0177	34.6231
56.5	35.994	36.3105	35.2436	36.3958		35.9848	35.9912	34.7905	35.1224	36.9054	34.1111	35.5168	36.0822	36.4988	35.4736	34.9166	34.6109
56.6667	36.0558	36.2984	35.1207	36.3461		36.032	36.1118	34.7683	35.2954	36.7571	34.1206	35.5214	36.0389	36.5078	35.5099	34.8558	34.6584
56.8333	36.0456	36.3113	35.0944	36.4829		36.0499	36.2408	34.7688	35.3431	36.6237	34.0569	35.5344	35.9743	36.5614	35.5029	34.826	34.742
57	36.0703	36.3513	35.1772	36.4844		36.0246	36.3236	34.7788	35.3934	36.6255	34.0526	35.5014	36.0852	36.6033	35.5635	34.7674	34.7067
57.1667	36.0521	36.3322	35.2687	36.5853		35.9547	36.3171	34.7992	35.1096	36.6281	33.971	35.4683	36.0436	36.633	35.5956	34.7389	34.6866
57.3333	36.0809	36.3603	35.4174	36.5206		35.9041	36.2597	34.7811	35.2446	36.8011	33.9381	35.4825	36.1185	36.666	35.6688	34.7008	34.6295
57.5	36.0812	36.4315	35.5672	36.6786		35.8283	36.1618	34.7759	35.2375	36.7408	33.7983	35.5129	36.1902	36.6962	35.6852	34.734	34.6073
57.6667	36.0463	36.4166	35.7375	36.3144		35.7949	36.0921	34.7548	35.1553	36.8667	33.7882	35.4717	36.2651	36.7443	35.6947	34.7125	34.5468
57.8333	36.042	36.3537	35.8489	36.2025		35.785	36.0112	34.7418	35.2328	36.9431	33.8055	35.4895	36.3821	36.7717	35.733	34.673	34.5035
58	36.0258	36.2575	35.8241	36.162		35.7764	35.9586	34.7783	35.2672	36.9829	33.7764	35.5377	36.3098	36.6387	35.7392	34.7011	34.5084
58.1667	36.0279	36.2386	35.8833	36.167		35.8173	35.9645	34.8191	35.3374	36.9241	34.0174	35.5624	36.2833	36.5956	35.7205	34.716	34.4715
58.3333	36.0028	36.2448	35.9026	36.1229		35.8134	35.9947	34.8478	35.2217	36.9409	34.1479	35.6001	36.1812	36.6176	35.7225	34.7272	34.5031
58.5	35.9953	36.2343	35.9169	36.0989		35.8183	36.0076	34.9127	35.3181	36.7884	34.394	35.628	36.1218	36.3062	35.7019	34.7548	34.4686
58.6667	35.9943	36.2575	35.9723	36.4841		35.8015	36.0441	35.0071	35.3896	36.0556	34.6082	35.7149	36.076	36.012	35.6995	34.7721	34.4847
58.8333	35.962	36.2936	36.0132	36.3637		35.7818	36.072	35.067	35.6059	35.6768	34.7729	35.7092	35.967	35.761	35.6582	34.8235	34.4688
59	35.9443	36.321	36.0698	36.1051		35.754	36.1416	35.0293	34.7313	35.6079	34.9479	35.6739	35.9045	35.6414	35.604	34.8371	34.4854
59.1667	35.9259	36.3316	36.0455	36.0401		35.7428	36.1923	34.9924	34.8369	35.5817	34.9771	35.7246	35.9403	35.3239	35.6316	34.8577	34.4841
59.3333	35.9172	36.3337	36.0289	35.8251		35.7253	36.2536	34.9734	35.0149	35.5275	35.0045	35.7262	36.015	34.9254	35.6288	34.8665	34.4764
59.5	35.8329	36.3161	35.8857	35.7675		35.754	36.3541	34.9646	34.9188	35.7006	34.9666	35.7065	35.9839	35.2926	35.5912	34.8278	34.5079
59.6667	35.7917	36.3146	35.8446	35.805		35.7867	36.3765	34.9058	34.9338	36.4453	35.0005	35.6374	35.9334	35.3597	35.5768	34.8514	34.5104
59.8333	35.8329	36.32	35.7312	36.0106		35.7816	36.3832	34.8582	34.7151	36.6457	35.0282	35.6866	35.9719	35.2641	35.5773	34.8378	34.49
60	35.8298	36.3075	35.6325	36.44		35.7989	36.4212	34.8428	35.4403	36.7566	35.0829	35.7006	36.0095	35.5557	35.6044	34.8278	34.4764
60.1667	35.8187	36.2881	35.4436	36.5744		35.7747	36.4574	34.8306	35.504	36.7763	35.0856	35.6997	36.0107	35.9054	35.6773	34.8129	34.4785
60.3333	35.7365	36.2755	35.3107	36.8563		35.7832	36.5531	34.8573	35.4108	36.7242	35.1008	35.6436	35.9395	36.1048	35.7313	34.8161	34.4927
60.5	35.7401	36.2745	35.3206	36.9491		35.7708	36.6032	34.865	35.3547	36.5907	35.1451	35.6294	35.9727	35.8739	35.7708	34.8302	34.4939
60.6667	35.757	36.2458	35.279	36.8958		35.7281	36.7137	34.8945	35.3594	36.522	35.125	35.6357	35.9959	35.9624	35.9107	34.8396	34.5185
60.8333	35.7521	36.2146	35.2702	36.8634		35.7025	36.8501	34.9051	35.4685	36.6445	35.1051	35.5776	35.9324	36.1408	36.1251	34.8468	34.5716
61	35.7736	36.1618	35.2537	36.8478		35.6643	36.9535	34.9372	35.5901	36.4139	35.0656	35.5861	35.938	35.9073	36.1991	34.9008	34.6058
61.1667	35.7939	36.1521	35.3297	36.7948		35.6052	36.9586	34.9162	35.6789	36.3055	35.0213	35.5509	35.9285	35.6818	36.1681	34.9389	34.6625
61.3333	35.8311	36.1398	35.322	36.7509		35.5658	37.0099	34.8734	35.7369	36.1913	34.9255	35.537	35.942	35.7204	36.1783	34.9639	34.6122
61.5	35.7861	36.1625	35.3302	36.714		35.5032	36.9945	34.8237	35.9156	36.0463	34.839	35.5034	35.8536	35.7598	36.3273	34.9857	34.6387
61.6667	35.7095	36.149	35.2524	36.7856		35.4573	36.8959	34.738	35.2506	35.7994	34.711	35.5054	35.8605	35.7846	36.23	34.9945	34.6286
61.8333	35.6401	36.1767	35.2555	36.7858		35.4596	36.7799	34.7311	35.2974	35.7416	34.6428	35.4903	35.9247	35.8004	36.133	35.0009	34.644
62	35.6037	36.1813	35.2455	36.7759		35.4373	36.7403	34.682	35.2315	35.8867	34.6278	35.5049	35.8908	35.8548	36.053	34.9522	34.6378
62.1667	35.5983	36.1829	35.2461	36.6781		35.4532	36.7132	34.7051	35.3016	35.8816	34.5984	35.4944	35.9123	35.8952	36.0683	34.9304	34.637
62.3333	35.6599	36.2059	35.2335	36.85		35.5095	36.6676	34.7182	35.1764	35.9411	34.6834	35.5563	35.9362	35.7566	36.087	34.9243	34.6701
62.5	35.5339	36.1746	35.1861	36.8937		35.5701	36.1168	34.761	35.0162	35.9927	34.8125	35.5408	35.9442	35.6386	35.9941	34.9382	34.6343
62.6667	35.5409	36.1945	35.1344	36.8827		35.6297	36.1125	34.8306	35.7612	36.0864	34.8641	35.513	35.932	35.5177	35.9015	34.9491	34.5964
62.8333	35.6366	36.1554	35.0644	36.9167		35.6765	36.1273	34.8842	35.8189	36.1352	34.907	35.524	35.8676	35.4323	35.909	34.9609	34.5427
63	35.6654	36.162	35.0135	36.8697		35.7219	36.0612	34.9625	35.8707	36.035	34.8986	35.4704	35.8542	35.3753	36.1234	34.9946	34.5587
63.1667	35.6236	36.1204	34.9051	36.8636		35.7981	36.0339	34.9848	35.6439	36.1342	34.9442	35.4589	35.709	35.3583	35.9567	34.9964	34.5573
63.3333	35.5507	36.0732	34.8676	36.7291		35.7672	35.9947	35.0216	35.7255	36.2375	34.9178	35.3579	35.6045	35.4144	35.8127	35.0125	34.5275
63.5	35.7175	36.0614	34.8447	36.69		35.7565	36.5211	35.0524	35.7609	36.1025	34.8699	35.3642	35.6623	35.4747	35.8886	34.9928	34.4537
63.6667	35.744	36.067	34.8351	36.6345		35.7407	36.5198	35.0331	35.688	36.1485	34.8976	35.3905	35.5332	35.4562	36.1063	34.9991	34.4852
63.8333	35.631	36.074	34.8203	36.6332		35.7233	36.5224	34.9826	35.729	36.2841	34.8186	35.4193	35.6201	35.4565	36.1431	35.0087	34.4959
64	35.549	36.0559	34.9963	36.5883		35.7403	36.4987	34.9624	35.7702	36.4471	34.8168	35.4598	35.6277	35.4437	35.9637	34.986	34.4709
64.1667	35.5255	36.0947	35.1136	36.575		35.7041	36.4704	34.9457	35.8535	36.4223	34.7447	35.4728	35.7869	35.4258	36.2359	35.005	34.4383
64.3333	35.5248	36.0768	35.1547	36.5956		35.7552	36.3482	34.9105	35.8595	36.4622	34.7066	35.5512	35.824	35.4789	36.3674	34.9905	34.4512
64.5	35.5542	36.0456	35.2135	36.5727		35.7652	36.2569	34.8665	35.8414	36.7764	34.6497	35.508	35.6103	35.5605	36.2437	34.9855	34.529
64.6667	35.6002	35.9791	35.3282	36.5142		35.7939	36.2377	34.8911	35.7667	36.8606	34.6077	35.4915	35.6913	35.8329	36.1182	34.9664	34.5368
64.8333	35.6424	35.9284	35.4071	36.5149		35.8307	36.1902	34.9071	35.6672	36.8033	34.6677	35.4454	35.4802	35.908	36.0555	34.9264	34.5246
65	35.6536	35.9187	35.2674	36.5906		35.8554	36.1347	34.9001	35.6028	36.7722	34.6776	35.4489		36.1103	36.0934	34.9448	34.465
65.1667	35.6546	35.8979	35.2363	36.6012		35.8878	36.1414	34.9161	35.58	36.8357	34.6998	35.4679		36.3051	36.087	34.9299	34.4611
65.3333	35.6454	35.8951	35.2509	36.6352		35.8928	36.1648	34.9297	35.5678	36.8486	34.6093	35.4079		36.4932	36.2124	34.9074	34.4489
65.5	35.6359	35.9076	35.3855	36.6572		35.9207	36.1724	34.9382	35.541	36.9146	34.5407	35.426		36.6102	36.3492	34.8467	34.4547
65.6667	35.5761	35.9274	35.3909	36.745		35.9285	36.2526	34.9514	35.5973	37.0205	34.5392	35.37		36.4554	36.4258	34.7821	34.4189
65.8333	35.6634	35.9536	35.5254	36.7124		35.91	36.3595	34.9709	35.5745	37.0465	34.539	35.403		36.6394	36.4622	34.78	34.4278
66	35.7783	35.9651	35.7229	36.6927		35.9079	36.4783	34.9949	35.5218	37.058	34.53	35.411		36.4998	36.5	34.6128	34.4864
66.1667	35.8937	35.9545	35.8996	36.7189		35.931	36.5292	34.9994	35.4831	37.0519	34.5251	35.4206		36.5429	36.4793	34.5492	34.4831
66.3333	35.9197	35.973	36.0944	36.7222		35.9146	36.6066	35.0457	35.475	37.0237	34.5619	35.4814		36.4575	36.351	34.5304	34.4977
66.5	35.946	35.9569	36.1387	36.6859		35.8919	36.6959	35.0444	35.4173	36.9471	34.6012	35.588		36.3682	36.287	34.5736	34.4947
66.6667	36.0276	36.0044	36.2678	36.6667		35.8837	36.7223	35.0388	35.3262	36.8716	34.6151	35.6983		36.3459	36.2726	34.6039	34.5086
66.8333	35.9764	36.0516	36.2834	36.6512		35.8851	36.7059	35.038	35.3195	36.8533	34.562	35.6656		36.2876	36.1537	34.6041	34.4709
67	35.8934	36.1031	36.2654	36.6376		35.8751	36.6541	35.0315	35.4528	36.839	34.5398	35.6537		36.3967	36.1125	34.7158	34.4325
67.1667	35.8227	36.195	36.2156	36.7011		35.8556	36.5933	35.0489	35.5592	36.8467	34.5612	35.6191		36.2908	36.0207	34.8019	34.4528
67.3333	35.8428	36.2545	36.0848	36.5566		35.8675	36.4984	35.0399	35.495	36.8572	34.6256	35.5218		36.3363	35.9368	34.8431	34.4803
67.5	35.8697	36.3073	36.0163	36.4527		35.853	36.4057	35.0694	35.3114	36.8974	34.6666	35.3992		36.3602	35.8786	34.8785	34.4891
67.6667	35.7974	36.3369	35.9718	36.3798		35.8746	36.2959	35.0868	35.3445	36.953	34.6635	35.3547		36.4601	35.7422	34.9408	34.5072
67.8333	35.7193	36.3726	35.9144	36.2761		35.8962	36.2368	35.0892	35.2618	36.8083	34.6783	35.3934		36.5575	35.7447	34.9628	34.5447
68	35.6032	36.2484	35.8694	36.2428		35.8992	36.2275	35.1873	35.1832	36.6666	34.698	35.3696		36.6281	35.6434	34.9391	34.6239
68.1667	35.503	36.1275	35.7642	36.2091		35.9329	36.3904	35.2567	35.006	36.6291	34.7047	35.403		36.7191	35.5327	34.8866	34.6387
68.3333	35.3922	35.9889	35.7478	36.3604		35.9185	36.4658	35.3008	35.0121	36.6417	34.6341	35.4804		36.7697	35.4887	34.8867	34.6564
68.5	35.2836	35.8708	35.742	36.404		35.9545	36.54	35.3506	35.1665	36.5442	34.6214	35.5609		36.8386	35.3904	34.8836	34.6566
68.6667	35.2191	35.8943	35.7379	36.384		35.9539	36.6031	35.4308	35.2886	36.4946	34.601	35.6019		36.8707	35.3612	34.8916	34.6697
68.8333	35.2342	35.914	35.6088	36.4111		35.9181	36.6286	35.5606	35.4502	36.6448	34.6506	35.6235		36.7961	35.2661	34.9279	34.6386
69	35.3358	35.6827	35.4037	36.4149		35.898	36.6495	35.576	35.551	36.8244	34.6334	35.692		36.7565	35.2731	35.0106	34.5864
69.1667	35.371	35.8647	35.2323	36.3533		35.8454	36.5104	35.6051	35.7721	36.8494	34.6518	35.6857		36.7378	35.2527	35.0579	34.5817
69.3333	35.436	36.0543	35.3062	36.1878		35.7939	36.4641	35.7201	35.8233	36.6539	34.7546	35.7126		36.7391	35.2413	35.0865	34.5607
69.5	35.4636	36.2716	35.3523	36.1261		35.7154	36.4209	35.7796	35.9384	36.5909	34.7774	35.6935		36.7528	35.2594	35.1076	34.6217
69.6667	35.542	36.1777	35.3761	36.2034		35.633	36.4766	35.813	35.901	36.4868	34.8234	35.6763		36.6882	35.2109	35.0438	34.6335
69.8333	35.5472	35.9646	35.5316	36.262		35.5892	36.4967	35.8961	35.9387	36.3238	34.7699	35.6619		36.6513	35.229	35.0017	34.6936
70	35.5505	36.0249	35.7464	36.2143		35.565	36.5535	36.0196	35.8848	36.1367	34.7794	35.5922		36.6156	35.2594	34.997	34.7607
70.1667	35.6362	35.8367	36.0082	36.3107		35.5157	36.6227	36.1237	35.7408	35.9736	34.7382	35.584		36.5748	35.2912	34.9263	34.8094
70.3333	35.6956	35.5292	36.0219	36.5191		35.5037	36.6804	36.1794	35.8654	35.9148	34.6938	35.577		36.4842	35.3245	34.9141	34.833
70.5	35.7886	35.5529	35.9932	36.4778		35.4929	36.7924	36.2355	35.7418	35.8583	34.7236	35.6073		36.4156	35.3571	34.9213	34.7568
70.6667	35.8277	35.7428	35.9774	36.4579		35.5164	36.8019	36.2509	35.8015	35.8135	34.6869	35.648		36.3983	35.4763	34.973	34.7273
70.8333	35.8635	35.9631	35.9648	36.3802		35.5323	36.9412	36.2263	35.73	35.7531	34.7239	35.6538		36.3995	35.5661	35.0313	34.6997
71	35.9326	36.3461	35.9523	36.5093		35.5552	36.9961	36.2031	35.5871	35.721	34.753	35.6622		36.399	35.5871	35.0671	34.6493
71.1667	35.8572	36.4829	35.84	36.4744		35.627	37.0487	36.176	35.6577	35.582	34.7459	35.6513		36.4219	35.6359	35.1877	34.6
71.3333	35.8081	36.7507	35.7079	36.4184		35.6702	37.1018	36.1474	35.5479	35.5062	34.7999	35.6625		36.4011	35.6282	35.2118	34.5659
71.5	35.8261	36.6196	35.5803	36.6273		35.7713	37.1254	36.153	35.6481	35.6111	34.7498	35.6121		36.33	35.6329	35.2332	34.5984
71.6667	35.7308	36.6075	35.451	36.6045		35.7729	37.1262	36.1845	35.4809	35.6004	34.6935	35.5935		36.3507	35.6225	35.2544	34.6193
71.8333	35.6635	36.5849	35.3333	36.6821		35.755	37.0314	36.1675	35.5232	35.647	34.6836	35.607		36.2903	35.6651	35.2277	34.6199
72	35.5496	36.6016	35.2135	36.5728		35.7015	37.0631	36.1301	35.7441	35.6693	34.6081	35.6302		36.1901	35.6772	35.23	34.6752
72.1667	35.5653	36.6231	35.2222	36.5557		35.651	37.0731	36.1104	35.7851	35.8533	34.5692	35.6429		36.0896	35.6913	35.2067	34.692
72.3333	35.5626	36.6389	35.2359	36.5363		35.6248	37.0585	36.0533	35.6802	35.9907	34.4709	35.6263		36.0358	35.7641	35.2315	34.7048
72.5	35.5354	36.692	35.2194	36.3923		35.5614	37.0206	36.0119	35.8078	35.808	34.4135	35.6832		36.0447	35.8008	35.2223	34.7267
72.6667	35.6215	36.5648	35.2221	36.3561		35.5565	37.0483	35.9876	35.8048	35.6503	34.3879	35.7138		35.9497	35.7685	35.2007	34.7086
72.8333	35.1808	36.562	35.1759	36.3322		35.5915	37.0554	35.9305	35.7993	35.4786	34.3508	35.7116		35.9407	35.6862	35.1901	34.7203
73	35.3521	36.5277	35.1744	36.3376		35.7155	36.9318	35.9138	35.753	35.3321	34.3529	35.7382		36.0498	35.6539	35.1912	34.684
73.1667	35.4718	36.5475		36.2961		35.8015	36.9337	35.898	35.8359	35.3427	34.3786	35.7099		36.1234	35.6332	35.2092	34.6788
73.3333	35.6491	36.5751		36.1671		35.8146	36.917	35.9177	36.0209	35.2911	34.4707	35.7348		36.1928	35.5962	35.1955	34.7373
73.5	35.5838	36.6027		36.0994		35.7977	36.8987	35.944	35.8305	35.3254	34.5691	35.7513		36.1947	35.5259	35.2173	34.7164
73.6667	35.4688	36.7438		36.0615		35.8494	36.839	35.9465	35.9731	35.4362	34.6761	35.74		36.2533	35.5478	35.2639	34.7259
73.8333	35.8243	36.7945		35.9764		35.9346	36.8548	35.9861	36.01	35.5468	34.7388	35.7187		36.2732	35.5613	35.3143	34.7656
74	35.5861	36.7829		35.8343		35.8587	36.7744	35.9894	35.9022	35.6168	34.7998	35.7213		36.1932	35.5525	35.3328	34.7553
74.1667	35.3269	36.8256	35.659	35.8391		35.8001	36.6702	35.9698	35.8851	35.4987	34.7441	35.75		36.169	35.5505	35.342	34.7226
74.3333	35.0628	36.8042	35.3989	35.7806		35.8257	36.3042	35.9514	35.946	35.4799	34.6506	35.7485		36.1767	35.5344	35.3704	34.6717
74.5	34.9835	36.9107	35.087	35.9219		35.8864	36.3676	35.9222	36.1583	35.4775	34.6573	35.7004		36.1697	35.5731	35.3543	34.6734
74.6667	34.9485	36.8421	34.9309	35.9748		35.88	36.4402	35.9173	36.2205	35.4616	34.5479	35.6816		36.173	35.6032	35.3225	34.6917
74.8333	34.9524	36.7671	34.8519	36.1076		35.8084	36.4813	35.9318	36.1265	35.4127	34.5942	35.6811		36.1728	35.6252	35.3039	34.6768
75	34.9697	36.7972	34.9864	36.2386		35.8385	36.6297	35.9382	36.0042	35.3513	34.5867	35.667		36.1909	35.6444	35.3118	34.7494
75.1667	35.0308	36.7588	35.1391	36.1525		35.8457	36.7233	35.9822	36.0626	35.2872	34.6905	35.7228		36.1569	35.6547	35.3254	34.8149
75.3333	35.0452	36.7504	35.3533	36.2675		35.8868	37.1428	35.9989	35.9753	35.3084	34.7669	35.7053		36.1199	35.7062	35.2106	34.8429
75.5	35.0021	36.637	35.6042	36.1981		35.9047	37.1182	36.0322	35.7817	35.3091	34.7056	35.751		36.1048	35.7454	35.2149	34.8545
75.6667	35.0243	36.5863	35.7436	36.1318		35.8864	37.0871	36.0469	35.5493	35.2553	34.8002	35.7825		36.152	35.8682	35.2016	34.8381
75.8333	35.007	36.6488	35.7831	36.0381		35.9197	36.9901	36.0296	35.3663	35.1843	34.7477	35.7834		36.227	36.0848	35.2171	34.8286
76	34.9651	36.6424	35.811	35.899		35.8911	36.928	36.0762	35.5133	35.1485	34.7497	35.7613		36.1665	36.2786	35.1918	34.774
76.1667	34.9146	36.6106	35.8443	35.8892		35.9008	36.7977	36.075	35.3124	35.2649	34.7132	35.7641		36.0663	36.5014	35.1356	34.7508
76.3333	34.8341	36.6292		35.8301		35.8018	36.713	36.1039	35.2886	35.2258	34.6622	35.8361		36.0116	36.6704	35.2265	34.7069
76.5	34.8226	36.6219		35.8253		35.7337	36.6385	36.1019	35.3444	35.1724	34.6555	35.8543		35.893	36.5511	35.2101	34.7187
76.6667	34.7721	36.687		35.8168		35.7007	36.5682	36.1009	35.4356	35.3936	34.6745	35.8054		35.7862	36.4636	35.2118	34.731
76.8333	34.7446	36.5624		35.7565		35.6765	36.693	36.1523	35.6298	35.7687	34.5838	35.8409		35.8	36.4501	35.1605	34.7793
77	34.7187	36.2652		35.8936		35.6628	36.7202	36.1448	35.5699	36.0352	34.5479	35.8056		35.9649	36.4605	35.1069	34.7689
77.1667	34.7456	36.2113		35.9835		35.6364	36.8168	36.1362	35.6197	35.9863	34.5451	35.8203		36.1718	36.1937	35.0973	34.7951
77.3333	34.7728	36.2219		36.0289		35.6857	36.8737	36.1142	35.565	35.8849	34.4508	35.7333		36.3466	36.0443	35.0562	34.9135
77.5	34.7674	35.7395		36.0176		35.6902	36.9256	36.0753	35.7222	35.9063	34.4784	35.6163		36.4602	36.2066	35.0406	34.8919
77.6667	34.7926	35.7225		36.0295		35.6991	36.9432	36.0619	35.6505	35.7652	34.4767	35.4894		36.4769	36.1631	34.9969	34.9085
77.8333	35.0279	35.8157		36.1727		35.6507	36.8497	36.0074	35.7875	35.4894	34.2213	35.4604		36.5451	36.0083	34.982	34.8683
78	35.1227	35.934		36.1434		35.6599	36.9328	36.04	35.812	35.2368	34.2715	35.4828		36.5821	35.8837	34.9678	34.864
78.1667	35.2261	36.0288		36.1732		35.6686	37.0726	36.0725	35.7971	35.1002	34.2917	35.3503		36.6039	36.0827	34.9211	34.8275
78.3333	35.3768	35.4787		36.133		35.6273	37.1606	36.0415	35.8611	35.2146	34.3752	35.3498		36.6112	36.1247	34.912	34.7302
78.5	35.5538	35.6306		36.093		35.6116	37.2049	36.0607	35.6717	35.2231	34.1882	35.4181		36.7378	36.0949	34.8857	34.7514
78.6667	35.7086	35.6124		36.26		35.5944	37.1544	36.0468	35.7743	35.2726	34.1674	35.5451		36.8902	36.089	34.9219	34.7368
78.8333	35.6492	35.4121		36.1989		35.5633	37.1816	36.0724	35.7612	35.3201	34.6233	35.5048		36.8262	36.0879	34.9201	34.7203
79	35.726	35.6336		36.2367		35.5351	37.1017	35.9434	35.9847	35.4499	34.7754	35.4014		36.7743	36.0578	34.9047	34.727
79.1667	35.7348	35.6136		36.2131		35.5044	37.013	35.9115	36.1784	35.6126	34.7544	35.3667		36.772	35.9634	34.8841	34.6952
79.3333	35.7725	36.1034		36.2953		35.4803	36.9311	35.9585	36.3505	35.6882	34.9069	35.3376		36.7699	35.9339	34.8892	34.6735
79.5	35.8007	36.3278		36.3038		35.5076	36.9139	35.9727	36.58	35.6359	35.1831	35.3076		36.8111	35.9043	34.8972	34.6473
79.6667	35.8155	36.2689		36.2636		35.5314	36.9293	35.996	36.6929	35.5086	35.2777	35.2439		36.8072	35.8919	34.8616	34.6247
79.8333	35.8667	36.3927		36.2466		35.5926	36.8768	35.9527	36.6973	35.4618	35.2506	35.2564		36.8146	35.9	34.8435	34.6203
80	35.8966	36.1654		36.1331		35.6187	36.8158	36.0211	36.7027	35.3243	34.994	35.3995		36.7794	35.8671	34.8709	34.5852
80.1667	35.8981	36.2255		36.1979		35.6428	36.7345	36.0386	36.6968	35.4485	35.0041	35.5119		36.7379	35.7708	34.8998	34.6088
80.3333	35.9165	36.2568		36.1674		35.6962	36.7282	36.0572	36.6773	35.5415	34.9585	35.573		36.6587	35.7084	34.9183	34.6421
80.5	35.8068	36.3737		36.2312		35.651	36.6558	36.0738	36.677	35.6661	34.882	35.6204		36.5705	35.7097	34.9017	34.6098
80.6667	35.7189	36.4401		36.1798		35.643	36.6727	36.1327	36.5133	35.9118	34.9505	35.7107		36.5012	35.731	34.9044	34.6175
80.8333	35.5786	36.5179		36.3911		35.6328	36.712	36.2289	36.2969	36.1013	34.8807	35.7762		36.4752	35.7052	34.8963	34.6222
81	35.4577	36.683		36.3149		35.6544	36.8087	36.2726	36.1168	36.1536	35.073	35.7912		36.4666	35.6963	34.8954	34.6603
81.1667	35.383	36.5975		36.2937		35.6394	36.859	36.2986	35.893	36.2049	35.208	35.8017		36.4434	35.6882	34.8802	34.6438
81.3333	35.2705	36.586		36.349		35.5971	36.7933	36.3064	35.6855	36.3431	35.0417	35.8008		36.4065	35.703	34.833	34.6461
81.5	35.283	36.5589		36.4697		35.6346	36.8488	36.3288	35.4932	36.5994	35.1872	35.7576		36.4095	35.7004	34.8025	34.6742
81.6667	35.3233	36.4945		36.5799		35.6366	36.8423	36.3086	35.2967	36.5121	35.2111	35.7604		36.4691	35.6812	34.8038	34.6763
81.8333	35.3864	36.5408		36.4147		35.5912	36.7803	36.3062	35.2391	36.6033	35.3407	35.7625		36.4155	35.6639	34.8317	34.6802
82	35.4573	36.5199		36.6503		35.4951	36.7266	36.2765	35.4022	36.7739	35.3953	35.7763		36.4549	35.6488	34.8208	34.6524
82.1667	35.5591	36.5749		36.6169		35.4246	36.6864	36.2461	35.5732	36.7214	35.4937	35.7754		36.4714	35.701	34.8287	34.6698
82.3333	35.6021	36.5809		36.66		35.4352	36.8514	36.2617	35.7352	36.4127	35.7826	35.7525		36.5471	35.7026	34.853	34.6352
82.5	35.7014	36.7043		36.6445		35.4074	36.9149	36.2753	35.7868	36.1568	35.7226	35.7509		36.5715	35.7033	34.8537	34.6613
82.6667	35.7661	36.6561		36.6114		35.3919	37.0583	36.2809	36.054	36.2705	35.7787	35.7706		36.5656	35.7133	34.8487	34.6716
82.8333	35.9194	36.6242		36.4603		35.4241	37.2189	36.2814	36.2002	36.1017	35.8458	35.7764		36.604	35.7223	34.8708	34.6737
83	35.9197	36.6713		36.3956		35.4801	37.3287	36.3244	36.0842	36.0896	35.8446	35.7156		36.5723	35.7137	34.8986	34.7305
83.1667	35.911	36.6706		36.4699		35.5237	37.4749	36.3702	35.8171	35.8832	35.8472	35.6334		36.6176	35.7174	34.9352	34.7848
83.3333	35.9561	36.657		36.406		35.5399	37.4175	36.3765	35.7839	35.8308	35.589	35.6064		36.5937	35.7095	34.9493	34.851
83.5	35.9627	36.5076		36.4604		35.6002	37.3738	36.3808	35.8655	35.6929	35.6919	35.6349		36.5305	35.68	34.9891	34.879
83.6667	35.9345	36.5992		36.4454		35.636	37.2814	36.4229	35.7541	35.4881	35.6165	35.6197		36.5022	35.6804	34.985	34.9373
83.8333	35.7965	36.5638		36.7109		35.6407	36.8586	36.4446	35.7319	35.4288	35.511	35.5177		36.4989	35.6576	34.9195	34.9631
84	35.7554	36.5119		36.8047		35.6437	36.7989	36.4417	35.7072	35.2319	35.6009	35.5271		36.5543	35.6653	34.8671	34.9356
84.1667	35.6909	36.4586		36.7029		35.6754	36.0073	36.4369	35.951	35.4469	35.6173	35.5638		36.5411	35.6621	34.7439	34.9163
84.3333	35.6114	36.4626		36.7366		35.6419		36.4246	35.9871	35.4731	35.9072	35.604		36.5687	35.6368	34.7001	34.858
84.5	35.4336	36.5079		36.6094		35.57		36.4046	36.0215	35.5535	35.907	35.6403		36.6206	35.6418	34.6984	34.8103
84.6667	35.321	36.5174		36.632		35.5848		36.3605	36.1138	35.4305	35.9989	35.6161		36.5444	35.6384	34.6437	34.7689
84.8333	35.213	36.5556		36.5348		35.6997		36.3408	36.1304	35.3212	36.1166	35.6821		36.4283	35.6294	34.7217	34.7219
85	35.1396	36.574		36.4875		35.7371		36.3171	36.2499	35.3547	36.0116	35.6925		36.3019	35.6396	34.7727	34.7093
85.1667	35.0992	36.5538		36.5436		35.7695		36.2638	36.0972	35.2249	35.9277	35.7149		36.1753	35.6349	34.8992	34.6927
85.3333	35.0463	36.5879		36.46		35.8126		36.2316	35.9591	35.3014	35.8423	35.6964		36.0445	35.6634	34.9061	34.6963
85.5	35.0463	36.6062		36.2747		35.9081		36.2154	35.6887	35.3257	35.814	35.6475		35.9445	35.6602	34.9049	34.6724
85.6667	35.0191	36.5826		36.1121		35.9019		36.1799	35.8365	35.4727	35.6629	35.6858		35.9232	35.6416	34.9278	34.6736
85.8333	34.9901	36.5403		36.091		35.8041		36.1484	35.8586	35.6583	35.5726	35.715		35.9159	35.6202	34.8664	34.6756
86	34.9872	36.5284		36.0476		35.8068		35.9916	35.7556	35.6548	35.5543	35.6939		35.9086	35.5936	34.8249	34.6835
86.1667	34.9553	36.5458		35.9481		35.783		35.8344	35.8645	35.8183	35.5498	35.7065		35.8912	35.5843	34.7694	34.709
86.3333	34.9608	36.5302		36.0171		35.8168		35.6745	35.9213	35.937	35.6026	35.7311		35.8502	35.5543	34.7612	34.7408
86.5	34.9393	36.5131		36.2419		35.799		35.5396	36.1851	36.1209	35.6232	35.7898		35.8135	35.5508	34.7278	34.7958
86.6667	34.9293	36.529		36.2712		35.8231		35.4499	36.1656	36.0984	35.7396	35.7727		35.8162	35.5367	34.7758	34.7745
86.8333	34.9428	36.5745		36.3093		35.8621		35.3096	36.2697	35.9767	35.8027	35.7779		35.812	35.5672	34.79	34.8156
87	34.957	36.5935		36.3616		35.8511		35.3176	36.4573	36.0261	35.7913	35.8255		35.7802	35.5343	34.8095	34.8092
87.1667	34.965	36.598		36.2945		35.8773		35.3042	36.2478	35.9566	35.8332	35.8273		35.7962	35.513	34.814	34.781
87.3333	34.9433	36.6163		36.2461		35.8555		35.3621	36.1624	35.8444	35.865	35.8		35.8281	35.4606	34.7966	34.7288
87.5	34.9637	36.617		36.2081		35.829		35.3191	36.1254	35.5935	35.5213	35.773		35.8505	35.4053	34.7983	34.6919
87.6667	35.0019	36.6587		36.2122		35.7792		35.2477	35.9215	35.8605	35.4527	35.813		35.8562	35.3453	34.7896	34.7114
87.8333	35.0097	36.6377		36.1644		35.7389		35.1911	35.9661	35.8762	35.4139	35.792		35.8738	35.2559	34.7743	34.7148
88	35.0307	36.6276		36.0571		35.7244		35.1541	35.8085	35.884	35.5003	35.7797		35.8814	35.2186	34.7867	34.7743
88.1667	35.0284	36.6098		36.1572		35.6544		35.1314	36.1191	35.7332	35.5081	35.7885		35.8657	35.2072	34.801	34.8171
88.3333	35.0259	36.5884		36.1796		35.6405		35.015	36.3683	35.7367	35.4725	35.8251		35.8985	35.2148	34.8175	34.8625
88.5	35.0274	36.599		36.2021		35.6197		34.9801	36.4066	35.7585	35.7986	35.8619		35.919	35.2397	34.8431	34.9333
88.6667	35.005	36.5429		36.3136		35.5818		34.9592	36.5473	35.622	35.8156	35.8296		35.9168	35.293	34.8498	34.9472
88.8333	35.0006	36.5453		36.3689		35.535		34.9251	36.4995	35.736	35.8857	35.8298		35.9494	35.3215	34.8984	34.9562
89	34.9736	36.5404		36.4692		35.509		34.8937	36.4734	35.8541	36.0346	35.8025		35.996	35.3504	34.8707	34.9656
89.1667	35.0609	36.5396		36.4912		35.5203		34.876	36.3408	36.0869	36.0049	35.7842		36.0195	35.3312	34.8663	34.9768
89.3333	35.2152	36.533		36.5103		35.5165		34.8483	36.1635	36.1559	35.8489	35.7899		36.0475	35.3082	34.8287	35.028
89.5	35.389	36.5234		36.5227		35.5204		34.8015	36.1023	36.4489	35.8184	35.7835		36.0577	35.2738	34.7863	35.0028
89.6667	35.5198	36.5334		36.1655		35.4884		34.7862	36.0906	36.5766	35.6808	35.8181		36.1015	35.2392	34.7224	35.0273
89.8333	35.7245	36.5076		36.0156		35.5262		34.7658	35.9849	36.4518	35.6514	35.8275		36.1466	35.2109	34.6948	35.0608
90	35.8913	36.4919		35.8137		35.5412		34.7553	36.1573	36.5191	35.5271	35.8756		36.1251	35.1798	34.6876	35.0472
90.1667	35.9687	36.5009		35.8356		35.5915		34.7589	36.2911	36.4048	35.4673	35.9306		36.122	35.1602	34.6915	35.0004
90.3333	35.9702			35.5855		35.6225		34.8036	36.34	36.402	35.7111	35.9516		36.0856	35.1655	34.7414	34.9518
90.5	35.9712			35.2753		35.6248		34.8659	36.2076	36.1727	35.8091	35.9137		36.0495	35.1524	34.7543	34.9776
90.6667	36.0779			35.0417		35.7109		34.883	36.2197	36.1257	35.98	35.88		36.0122	35.1277	34.798	34.9199
90.8333	36.0226			35.1458		35.7292		34.9154	36.2576	36.1366	35.9868	35.858		35.9366	35.0837	34.7959	34.8884
91	35.9868			35.1955		35.7129		34.9422	36.0825	35.947	35.9947	35.8479		35.9493	35.0894	34.8372	34.9022
91.1667	35.9292			35.1497		35.683		34.9666	35.8705	36.0933	36.0258	35.7908		35.9641	35.1136	34.855	34.923
91.3333	35.8658			35.3489		35.5906		34.9894	35.9664	36.0532	36.0206	35.7098		35.9481	35.075	34.8295	34.9992
91.5	35.912			35.4167		35.5617		34.9976	36.1549	35.9633	35.8969	35.7093		35.9578	35.0644	34.8544	34.9894
91.6667	35.8059			36.0747		35.5288		34.9718	36.2128	35.7715	35.8913	35.7048		36.0076	35.0222	34.857	35.0711
91.8333	35.8036			36.1996		35.4824		34.9344	36.3345	36.0148	35.727	35.7364		36.0678	35.0773	34.8282	35.0884
92	35.834			36.3362		35.4648		34.8772	36.5406	36.0103	35.4662	35.6898		36.1116	35.0535	34.7816	35.0421
92.1667	35.9046			36.3801		35.4372		34.8398	36.7579	35.8393	35.2313	35.695		36.1362	35.0092	34.7397	35.0763
92.3333	35.9613			36.513		35.4562		34.7884	36.7772	35.8665	34.927	35.6294		36.1789	35.021	34.7356	35.0218
92.5	35.8506			36.7194		35.4419		34.7289	36.8409	36.2895	34.7671	35.5905		36.1881	35.0345	34.7576	35.0318
92.6667	35.7992			36.5642		35.4549		34.7331	36.7512	36.4392	34.5962	35.5647		36.1462	35.0832	34.7802	35.0187
92.8333	35.7419			36.3995		35.5149		34.7697	36.7577	36.1816	34.4682	35.4547		36.125	35.0842	34.8075	35.0103
93	35.6677			36.4374		35.645		34.8322	36.6624	36.2892	34.4329	35.4916		36.0459	35.1299	34.7997	35.0505
93.1667	35.5939			36.3949		35.7496		34.8265	36.4362	36.5499	34.4708	35.54		35.9457	35.1398	34.8189	35.097
93.3333	35.5227			36.2934		35.8487		34.7996	36.4131	36.744	34.5546	35.6995		35.9711	35.1896	34.8275	35.0543
93.5	35.4951			36.2346		35.9186		34.8079	36.3274	36.6705	34.6166	35.8115		35.951	35.232	34.8187	34.986
93.6667	35.5091			36.3278		35.9883		34.7911	36.4743	36.4736	34.8305	35.8516		35.9495	35.2569	34.8491	34.8897
93.8333	35.5201			36.2433		36.0013		34.7329	36.3946	36.472	34.9559	35.9431		35.9381	35.2876	34.8621	34.7889
94	35.5138			36.0944		35.957		34.6467	36.4819	36.5002	35.1307	35.9431		35.9636	35.2926	34.8869	34.7342
94.1667	35.4714			36.0776		35.9187		34.6362	36.4544	36.4436	35.2133	35.9406		36.0445	35.2938	34.8925	34.5902
94.3333	35.4571			36.0869		35.9113		34.6329	36.2699	36.3165	35.4102	35.9306		35.9772	35.2548	34.9297	34.5536
94.5	35.4639			36.104		35.9361		34.6175	36.2461	36.1078	35.5689	35.9087		35.9812	35.2013	34.9317	34.4895
94.6667	35.4284			35.9895		35.9309		34.6245	36.1567	36.2176	35.4946	35.9614		35.9499	35.2042	34.885	34.4288
94.8333	35.4081			36.0246		35.9488		34.6797	36.2132	36.3451	35.583	35.9829		35.9275	35.1933	34.8663	34.3705
95	35.4179			36.0678		35.9508		34.7309	36.1701	36.2954	35.6026	35.9598		35.8847	35.1398	34.8526	34.2725
95.1667	35.4467			36.0939		35.9617		34.7645	36.2449	36.2506	35.7089	35.9589		35.8492	35.136	34.8572	34.2558
95.3333	35.4774			36.1035		35.9851		34.8001	36.1767	36.2506		36.0014		35.8761	35.1488		34.2909
95.5	35.4658			36.2169		36.0086		34.8332	36.2198	36.4151		35.9934		35.8831	35.157		34.3777
95.6667	35.4917			36.3174		35.9764		34.8227	36.2644	36.4193		35.9516		35.8839	35.1371		34.3787
95.8333	35.4504			36.4908		35.9638		34.8026	36.2261	36.3939		35.9736		35.8539	35.0994		34.4421
96	35.5353			36.6182		35.986		34.7971	36.2112	36.4456		35.9775		35.8284	35.1301		34.4654
96.1667	35.5942			36.6869		35.9996		34.7628	36.2922	36.3465		35.9946		35.7914	35.151		34.4898
96.3333	35.5909			36.7431		35.9702		34.721		36.3496		35.973		35.7558	35.1229		34.487
96.5	35.5467			36.6384		35.9224		34.6863		36.1789		35.9426		35.7263	35.1133		34.4656
96.6667	35.5548			36.5699		35.9205		34.6673		36.1358		35.8706		35.6879	35.0961		34.491
96.8333	35.6019			36.4348		35.9257		34.6497		36.2374		35.871		35.7012	35.0678		34.4623
97	35.5879			36.374		35.8628		34.6889		36.2893		35.8861		35.7394	35.0519		34.4576
97.1667	35.5786			36.3584		35.7678		34.7536		36.2145		35.8271		35.758	35.0133		34.4407
97.3333	35.5041			36.2515		35.6539		34.8046		36.2096		35.7536		35.7538	34.9817		34.3884
97.5	35.4862			36.2929		35.5556		34.8801		36.3322		35.7756		35.7621	34.9687		34.358
97.6667	35.4258			36.292		35.4393		34.9095		36.3776		35.8639		35.7868	34.9363		34.2996
97.8333	35.4837			36.2453		35.3129		34.9511		36.3722		35.8288		35.7613	34.9326		34.2978
98	35.5291			36.2518		35.276		34.9115		36.1751		35.8669		35.7372	34.8841		34.3175
98.1667	35.4677			36.2907		35.2674		34.8517		36.161		35.8818		35.7187	34.8898		34.3166
98.3333	35.6915			36.3233		35.3028		34.85		36.0502		35.9151		35.6943	34.957		34.2947
98.5	35.8541			36.3043		35.3882		34.8227		36.0087		35.8933		35.6724	34.9827		34.2978
98.6667	35.9944			36.2069		35.4393		34.8344		36.0851		35.8153		35.6455	35.0154		34.3665
98.8333	36.0486			36.3071		35.5847		34.8226		35.9048		35.7469		35.5897	35.0756		34.3988
99	36.0173			36.245		35.7434		34.7569		36.1547		35.7333		35.5501	35.1279		34.4012
99.1667	36.1221			36.1926		35.7046		34.7816		36.3112		35.6205		35.5014	35.1313		34.3866
99.3333	36.0591			36.2457		35.7433		34.8064		36.4801		35.5732		35.428	34.9779		34.4056
99.5	36.0685			36.2367		35.8416		34.7981		36.4838		35.5556		35.3939	34.9361		34.3702
99.6667	36.0438			36.0066		35.9871		34.817		36.5188		35.5739		35.3768	34.9295		34.3798
99.8333	36.0889			36.057		35.9829		34.8171		36.7555		35.6203		35.4225	34.9044		34.3569

## Sheet: Fig8C
ΔTcore (°C)
Sex	US-	US+
F	-0.123213	-1.59107
F	-0.516773	-1.88218
F	-0.0898867	-1.13579
M	-0.580402	-0.837598
M	-0.0057	-0.62671
M	-0.0959733	-1.88451
p value
0.00113429

## Sheet: Fig8. C(2)
time (min)	US-	US-	US-	US-	US-	US-		US+	US+	US+	US+	US+	US+
	F	F	F	M	M	M		F	F	F	M	M	M
0	36.9069	36.5	36.3564	37.0132	37.1474	36.797		35.8	36.7	36.9	36.9	35.5307	35.5
1	36.9004	36.5	36.3094	37.2634	37.1979	36.6298		35.8237	36.7	36.9	36.8763	35.6237	35.5
2	36.9044	36.5	36.258	37.406	37.1726	36.4739		35.9	36.7168	36.9	36.7832	35.7	35.5168
3	36.9055	36.5	36.2099	37.4832	37.1119	36.3296		35.9099	36.8	36.9	36.7	35.7197	35.6
4	36.8723	36.5	36.1926	37.5114	37.0926	36.2778		36	36.8059	36.9	36.7	35.9	35.5971
5	36.8166	36.5	36.1982	37.497	37.0982	36.2946		36	36.992	36.9	36.7	35.9	35.504
6	36.7954	36.5024	36.2024	37.521	37.1024	36.3049		36.0891	37	36.8109	36.7	35.9	35.5
7	36.8045	36.5072	36.2072	37.5772	37.1072	36.3144		36.1	37	36.8	36.6179	35.9	35.4179
8	36.7867	36.4836	36.1851	37.6048	37.0851	36.2703		36.1	37	36.8	36.6752	35.9	35.4
9	36.737	36.4222	36.1296	37.5963	37.0296	36.1593		36.1	37.0683	36.8	36.7	35.7635	35.4683
10	36.6847	36.4027	36.0941	37.611	36.9949	36.0906		36.1	37.1613	36.8	36.7	35.7	35.684
11	36.6248	36.4441	36.0881	37.6777	36.9953	36.0979		36.1	37.2	36.7456	36.7	35.7	35.7456
12	36.6011	36.5127	36.1047	37.6934	37	36.0959		36.1	37.2	36.7	36.7	35.7	35.7
13	36.6435	36.6173	36.1559	37.5803	37	36.0577		36.1405	37.2	36.7	36.7	35.7	35.6595
14	36.7017	36.7016	36.2008	37.5002	37	35.9974		36.2	37.2	36.7	36.7	35.7336	35.6
15	36.7487	36.6945	36.2064	37.5962	37	35.8968		36.2	37.1733	36.7	36.7	35.8267	35.6
16	36.7957	36.6943	36.2001	37.6989	37	35.8047		36.2	37.1197	36.6803	36.7	35.9	35.6
17	36.8427	36.8438	36.2	37.6373	37	35.786		36.2	37.2	36.5872	36.7256	35.9	35.6
18	36.8897	36.9967	36.2	37.5183	37	35.7991		36.2059	37.2	36.5	36.9	35.9	35.6059
19	36.941	36.8916	36.2043	37.4559	36.9957	35.7957		36.2989	37.2	36.5	36.9	35.9	35.6989
20	36.9895	36.6556	36.2057	37.4151	36.9943	35.7943		36.3	37.2	36.408	36.9	35.9	35.7
21	37.0074	36.5438	36.1668	37.3725	37.0267	35.8267		36.2149	37.2	36.4851	36.9851	35.9	35.7851
22	37.0019	36.5097	36.104	37.3289	37.0826	35.8826		36.1219	37.2781	36.5781	37	35.7437	35.5656
23	37	36.493	36.1332	37.2551	37.1047	35.9093		35.9576	37.2288	36.6	36.9288	35.5576	35.0728
24	37	36.4971	36.2496	37.152	37.0956	35.9101		35.7715	36.8787	36.4715	36.7072	35.5	34.7715
25	37.0014	36.5	36.3124	37.0707	37.1126	35.8845		35.5853	36.4707	36.2853	36.4853	35.5	34.528
26	37.0074	36.5	36.3077	37.0081	37.162	35.8232		35.3488	36.048	36.0992	36.3496	35.4496	34.3496
27	36.9913	36.4993	36.3	37.0103	37.2128	35.8031		35.0696	35.7565	35.9131	36.2565	35.4	34.2565
28	36.9378	36.4928	36.3	37.098	37.2598	35.8502		34.8269	35.6635	35.7635	36.2	35.4	34.1635
29	36.897	36.5041	36.2993	37.2182	37.3071	35.9071		34.6704	35.5704	35.7	36.1704	35.4	34.0704
30	36.8943	36.5548	36.2799	37.3759	37.3605	35.9605		34.6	35.4547	35.6773	36.0773	35.4	33.9547
31	36.9	36.6004	36.3013	37.5013	37.4004	36.0004		34.6	35.3	35.5843	35.9843	35.3843	33.7843
32	36.894	36.6065	36.4599	37.5255	37.4005	36.0065		34.6088	35.3	35.5088	35.9	35.2912	33.7264
33	36.8977	36.6001	36.5981	37.5027	37.3978	36.0001		34.7019	35.3037	35.6019	35.9	35.2	34.0037
34	36.9501	36.6	36.4913	37.4499	37.4399	36		34.7949	35.4899	35.6949	35.9	35.2	34.1899
35	37.0015	36.6	36.3147	37.3985	37.4927	36		34.888	35.676	35.788	35.9	35.288	34.288
36	36.9421	36.6041	36.3391	37.4621	37.5033	36		35.0621	35.7811	35.8	35.9	35.3811	34.3
37	36.8261	36.6059	36.4656	37.5798	37.4953	36		35.1741	35.8741	35.8	35.9741	35.4	34.3741
38	36.7853	36.5774	36.5341	37.5921	37.532	36		35.2672	35.9672	35.8672	36	35.4	34.4672
39	36.7959	36.5251	36.5721	37.5292	37.5954	36		35.3603	36.0603	35.9	36	35.4	34.5
40	36.8	36.4739	36.6431	37.4739	37.5642	36		35.4533	36.1	35.9	36	35.4	34.5533
41	36.8	36.4218	36.7462	37.4218	37.4379	36		35.5	36.1464	35.9	36	35.4	34.6
42	36.8	36.394	36.824	37.3926	37.4144	36		35.5395	36.2	35.9	36	35.4	34.6395
43	36.8	36.396	36.8689	37.3886	37.5288	36		35.6	36.2	35.9	36.0325	35.4325	34.7325
44	36.8006	36.4006	36.9126	37.4086	37.6099	36.0006		35.6256	36.2	35.9	36.1	35.5	34.8
45	36.8071	36.4071	36.9661	37.4683	37.6171	36.0071		35.7187	36.2187	35.8813	36.1	35.5	34.8
46	36.7967	36.3967	37.0026	37.4991	37.5968	35.9962		35.8	36.3117	35.8	36.1	35.5	34.8235
47	36.7529	36.3529	37.0059	37.4521	37.5595	35.9331		35.8	36.4048	35.8	36.1048	35.5	35
48	36.7	36.3	37	37.4	37.5	35.9		35.8	36.4979	35.8	36.1979	35.5	35
49	36.6471	36.2413	37.0117	37.3993	37.395	35.9918		35.8909	36.5	35.7091	36.2	35.5	35
50	36.6033	36.2007	37.0053	37.4025	37.3042	36.0955		35.9	36.5	35.7	36.116	35.5	35.084
51	36.5929	36.2317	36.9273	37.3612	37.3246	36.0804		35.9771	36.5	35.7	36.1771	35.5	35.1
52	36.5994	36.2914	36.8206	37.308	37.3908	36.0139		36	36.5	35.7	36.2	35.4299	35.1
53	36.596	36.3074	36.7536	37.2966	37.4114	35.961		36	36.5	35.7	36.2	35.4	35.1
54	36.594	36.3013	36.7106	37.3047	37.4074	35.9119		36.1125	36.4437	35.7	36.2	35.4	35.1
55	36.6247	36.3	36.6927	37.2753	37.3783	35.8537		36.2	36.4	35.7	36.2	35.4	35.1
56	36.6808	36.3	36.6978	37.2192	37.3261	35.8078		36.2424	36.4	35.7	36.2424	35.4	35.1848
57	36.7048	36.298	36.702	37.1932	37.2769	36.1624		36.3	36.3645	35.7	36.3	35.4355	35.3
58	36.6958	36.2927	36.7073	37.1969	37.2299	36.954		36.3285	36.3	35.7	36.3285	35.5	35.3
59	36.7124	36.3136	36.6876	37.2	37.1769	37.1272		36.4216	36.3	35.7	36.4	35.5	35.3
60	36.7674	36.3747	36.6326	37.2	37.099	36.4455		36.4853	36.3	35.6853	36.4	35.5	35.3147
61	36.8033	36.3982	36.5962	37.1994	37.1258	35.9479		36.4077	36.3	35.6	36.4	35.5	35.3923
62	36.791	36.3591	36.602	37.1929	37.3494	35.9459		36.5008	36.3	35.6008	36.4008	35.5	35.3008
63	36.806	36.2917	36.5971	37.2031	37.5032	35.9972		36.5939	36.3	35.6939	36.4939	35.5	35.3939
64	36.9119	36.1822	36.5473	37.2592	37.412	35.9538		36.6869	36.3	35.7	36.5869	35.5	35.4
65	36.9995	36.1005	36.5004	37.3	37.3005	35.9009		36.7	36.3	35.7	36.84	35.5	35.4
66	36.9739	36.1261	36.5048	37.2558	37.3376	35.8481		36.7	36.3	35.7	36.9	35.5	35.4731
67	36.9075	36.1925	36.5057	37.2013	37.3984	35.8039		36.7	36.3	35.6339	36.9661	35.4339	35.5
68	36.855	36.245	36.4244	37.221	37.3694	35.7928		36.7592	36.3	35.5408	37	35.4	35.5
69	36.8079	36.2921	36.3173	37.2809	37.3094	35.7993		36.7477	36.2477	35.4477	37	35.4523	35.5523
70	36.7888	36.3113	36.289	37.3648	37.3003	35.8		36.7	36.2	35.4453	36.9547	35.4547	35.6
71	36.7924	36.3076	36.3033	37.4672	37.311	35.8		36.7384	36.2	35.5	36.9384	35.4	35.6
72	36.8267	36.2791	36.2791	37.5326	37.2524	35.8		36.8	36.2	35.5315	36.9685	35.4	35.6
73	36.8869	36.2271	36.2271	37.5705	37.1402	35.8		36.849	36.1755	35.6245	36.9	35.4	35.6
74	36.8855	36.1759	36.1759	37.6416	37.0866	35.8		37	36.1	35.7	36.9	35.4	35.6
75	36.8152	36.1234	36.1234	37.7499	37.0934	35.8		37	36.1	35.7107	36.9	35.4	35.6
76	36.8176	36.0943	36.0943	37.8092	37.0956	35.8		37	36.1037	35.8	36.9	35.4	35.5963
77	36.9284	36.0957	36.0957	37.7938	37.0706	35.8		37	36.1968	35.8	36.9	35.4	35.5032
78	37.0078	36.1005	36.0991	37.8132	37.1259	35.8		37	36.2	35.8	36.9	35.4	35.5
79	37.0035	36.107	36.086	37.9181	37.3292	35.8		37	36.2	35.8	36.9829	35.4	35.5
80	37.0024	36.0976	36.1048	38.0037	37.5102	35.8001		37.076	36.276	35.8	37	35.476	35.5
81	37.0516	36.0484	36.2032	37.993	37.5759	35.8064		37.1	36.3	35.8	37.0691	35.5	35.5691
82	37.0991	36.0009	36.2982	37.9975	37.5992	35.8008		37.1	36.3	35.8	37.1	35.4379	35.6
83	37.1068	35.9932	36.3135	38.138	37.618	35.7503		37.1	36.3	35.7448	37.1	35.4	35.6
84	37.1003	35.9997	36.3006	38.2892	37.6068	35.7014		37.1483	36.2517	35.7	37.1	35.3035	35.6
85	37.1047	36	36.3	38.2943	37.5218	35.7295		37.2	36.2	35.7	37.0587	35.2	35.6
86	37.1051	36	36.3	38.222	37.4137	35.7898		37.1656	36.2	35.6656	37	35.2	35.6
87	37.0704	36.0074	36.3074	38.1222	37.4074	35.8111		37.1	36.2	35.6	36.9725	35.2274	35.6
88	37.0149	36.0127	36.3127	38.0091	37.4693	35.8079		37.1	36.2	35.6	36.9	35.3205	35.6
89	36.9928	35.9516	36.2543	38.0568	37.5448	35.7717		37.0864	36.2136	35.6	36.8864	35.4	35.6
90	36.9976	35.8349	36.142	38.2392	37.6392	35.7068		37	36.3	35.5934	36.8	35.4	35.6
91	36.9982	35.8034	36.0868	38.3051	37.7629	35.7247		37	36.3	35.5003	36.8	35.4	35.6
92	36.9926	35.8655	36.0932	38.2453	37.9239	35.8339		36.9072	36.3	35.5	36.7072	35.4	35.6
93	37.0119	35.9045	36.1	38.1846	38.0155	35.9209		36.9	36.3	35.5	36.7	35.4	35.6
94	37.0726	35.8971	36.1	38.1376	38.0059	35.9668		36.9789	36.3	35.5	36.7	35.3211	35.6
95	37.0987	35.9059	36.1004	38.0914	38.0063	36.0102		36.928	36.3	35.572	36.628	35.3	35.6
96	37.0612	35.958	36.1069	38.0575	38.0649	36.0703		36.9	36.3	35.6	36.6	35.365	35.6
97	36.9946	36.0015	36.0981	37.9928	38.0997	36.0997		36.9	36.3	35.6	36.6	35.4	35.6
98	36.8864	35.9999	36.0495	37.8485	38.0557	36.0557		36.9	36.3	35.5488	36.5488	35.4	35.6
99	36.8015	35.9988	36.0014	37.7053	38.0014	36.0014		36.9	36.3	35.5	36.5	35.4	35.6
100	36.8348	36.0431	36.0041	37.6364	37.9931	35.9822		36.8627	36.2627	35.5	36.5	35.4	35.6
