# Supplementary material for: Induction of a torpor-like hypothermic and hypometabolic state in rodents by ultrasound
Source: Nat Metab. 2023 May 25;5(5):789–803. doi: 10.1038/s42255-023-00804-z (PMC10229429; doi:10.1038/s42255-023-00804-z)
Supplement: Source Data Extended Data Fig. 2 — Statistical Source Data. [file 42255_2023_804_MOESM11_ESM.xlsx]

## Sheet: FigS2
Fig. S2A	Max delt_Tcore (C )					Max delt_VO2
	Male (US)	Male (Control)	Female (US)	Female (Control)		Male (US)	Male (Control)	Female (US)	Female (Control)
	-3.62408	-0.399478	-3.3583	-0.2		-1.26751	-0.448377	-1.87068	-1.2168
	-3.1	-0.205184	-3.8083	-0.20717		-1.28368	-0.471998	-1.87065	0.740936
	-3.5654	-0.605544	-3.3208	-0.28129		-1.68917	-0.0984462	-2.49763	0.324125
	-3.52604	-0.148654	-3.0383	0.014346		-1.01713	-0.263435	-1.20865	-0.0548414
	-4.35051	-0.0773725	-3.76951	-0.01575		-1.54158	-0.957662	-1.41113	-1.33423
	-2.35003	-0.191071	-2.10051	-0.20534
			-3.30051	-0.13769
				0
	p of male (us+ vs us-)	5.66789e-07				p of male (us+ vs us-)	0.00117928
	p of female (us+ vs us-)	1.24865e-09				p of female (us+ vs us-)	0.0145006
	p (male/us+ vs. female/us+)	0.61485				p (male/us+ vs. female/us+)	0.140318
Fig. S2C	Fig. S2C
	Onset of VO2 (min)	Onset of Tcore (min)
	3.83333	3.16667
	0.333333	3
	1.5	4.66667
	1.66667	1.83333
	0.166667	0.166667
	1	3.5
	0.166667	3.33333
	p value	0.0465704
	Fig. S2D		Fig.S2E: Rewarming time (min)
	Duration (min)		24 hr feedback controlled US	single stimulation
	44		25.3	21
	57.8333		17.6	31
	43.3333		13.2	26
	42.5		160.6	21
	65			34
	75.8333			56
	35.3333			48
			p value	0.465295
