# Supplementary material for: Induction of a torpor-like hypothermic and hypometabolic state in rodents by ultrasound
Source: Nat Metab. 2023 May 25;5(5):789–803. doi: 10.1038/s42255-023-00804-z (PMC10229429; doi:10.1038/s42255-023-00804-z)
Supplement: Source Data Extended Data Fig. 3 — Statistical Source Data. [file 42255_2023_804_MOESM12_ESM.xlsx]

## Sheet: Fig. S3
Max ΔTcore (°C)
Offtarget (Hippocampus)	POA	US-	Offtarget (Cortex)
-0.665895	-3.0801	-0.6	-1.51
-0.641348	-3.86104	-0.280098	0.0166667
-0.371293	-3.4	-0.489522	-0.163333
-0.307138	-3.05823	-0.717862	-0.816667
-0.440108	-3.77967	-0.250633
-0.266658	-2.17242	-0.379114
	-3.26159	-0.433263
		-0.509142
Dunnett's multiple comparisons test	Adjusted P Value
US- vs. Hippocampus	>0.9999
US- vs. POA	<0.0001
US- vs. Cortex	0.8776

## Sheet: Fig. S3(2)
Time (min)	hippocampus	hippocampus	hippocampus	hippocampus	hippocampus	hippocampus		POA	POA	POA	POA	POA	POA	POA		US-	US-	US-	US-	US-	US-	US-	US-		Cortex	Cortex	Cortex	Cortex
1	-0.05491	0.576323	0.138618	-0.499967	0.934662	0.43781		0.55429	0.00351617	-0.0921238	-0.631716	-0.0939024	0.0876481	-0.0123519		-0.1	-0.0535865	-0.580731	-0.145781	0.524824	0.0165963	0.615331	-0.0607595		0.46	-0.206667	0.353333	0.146667
2	-0.13749	0.658903	0.227418	-0.411167	0.940882	0.43781		0.55429	0.00351617	-0.0921238	-0.547328	-0.0939024	0.0368866	-0.164636		-0.1	-0.0535865	-0.580731	-0.145781	0.524824	-0.0365682	0.699719	-0.0607595		0.38	-0.166667	0.313333	0.146667
3	-0.24849	0.769903	0.244988	-0.415777	0.862232	0.4452		0.55429	0.00351617	-0.0921238	-0.46294	-0.0939024	-0.0123519	-0.31692		-0.1	-0.0535865	-0.511955	-0.145781	0.524824	-0.0834037	0.746554	-0.0607595		0.3	-0.126667	0.273333	0.146667
4	-0.14879	0.656443	0.234698	-0.211457	0.829212	0.38055		0.501125	0.00351617	-0.0921238	-0.378551	-0.0939024	-0.0123519	-0.469205		-0.153165	-0.106751	-0.480731	-0.145781	0.524824	-0.0834037	0.746554	-0.0168776		0.26	-0.126667	0.233333	0.166667
5	-0.04393	0.674923	0.283118	-0.153877	0.834662	0.33614		0.45429	0.00351617	-0.129677	-0.369269	-0.0939024	-0.0153976	-0.612352		-0.162447	-0.116034	-0.443179	-0.145781	0.524824	-0.0834037	0.746554	0.139241		0.26	-0.166667	0.193333	0.206667
6	-0.06112	0.664963	0.348948	-0.341447	0.834662	0.31135		0.45429	0.00351617	-0.170183	-0.409775	-0.0939024	-0.0661591	-0.612352		-0.1	-0.0535865	-0.380731	-0.145781	0.502883	-0.0834037	0.746554	0.139241		0.26	-0.206667	0.153333	0.246667
7	-0.04463	0.235823	0.341578	-0.389807	0.835982	0.23177		0.45429	-0.00281294	-0.0984529	-0.331716	-0.0939024	-0.112352	-0.612352		-0.0936709	-0.0535865	-0.374402	-0.15211	0.418495	-0.0834037	0.746554	0.139241		0.26	-0.206667	0.153333	0.246667
8	0.04452	0.176893	0.341708	-0.294747	0.831712	0.23781		0.45429	-0.0872011	-0.182841	-0.331716	-0.0939024	-0.112352	-0.612352		-0.0092827	-0.0535865	-0.290014	-0.236498	0.334107	-0.0834037	0.806048	0.139241		0.26	-0.206667	0.153333	0.246667
9	0.04238	0.179033	0.344708	-0.299887	0.742192	0.23781		0.45429	-0.171589	-0.117018	-0.25661	-0.0939024	-0.112352	-0.612352		7.11e-15	-0.0535865	-0.205626	-0.170675	0.324824	-0.0395218	0.890436	0.139241		0.26	-0.206667	0.153333	0.286667
10	0.04213	0.185663	0.256688	-0.218497	0.648182	0.24419		0.45429	-0.315471	-0.0921238	-0.231716	-0.171951	-0.112352	-0.612352		7.11e-15	-0.0535865	-0.299719	-0.205274	0.324824	0.0165963	0.946554	0.139241		0.26	-0.206667	0.153333	0.366667
11	0.04213	0.107973	0.238008	-0.122127	0.638502	0.1665		0.45429	-0.352602	-0.0921238	-0.231716	-0.269512	-0.112352	-0.612352		-0.0438819	-0.0535865	-0.380731	-0.245781	0.324824	0.00393811	0.921238	0.139241		0.26	-0.206667	0.153333	0.446667
12	0.04892	0.0736933	0.248368	-0.0914167	0.585402	0.13901		0.42602	-0.268214	-0.0921238	-0.203446	-0.220732	-0.112352	-0.612352		-0.07173	-0.0535865	-0.380731	-0.217511	0.296554	-0.0804501	0.752461	0.139241		0.18	-0.206667	0.153333	0.486667
13	-0.00336	0.0792833	0.201238	-0.0970067	0.492432	0.09747		0.35429	-0.183826	-0.0921238	-0.131716	-0.123171	-0.112352	-0.612352		7.11e-15	-0.0662447	-0.368073	-0.145781	0.224824	-0.164838	0.66512	0.220675		0.1	-0.206667	0.153333	0.526667
14	-0.03676	0.0792833	0.134238	-0.0970067	0.401962	0.03047		0.35429	-0.0994374	-0.0921238	-0.131716	-0.0939024	-0.112352	-0.612352		7.11e-15	-0.150633	-0.283685	-0.145781	0.224824	-0.183404	0.580731	0.239241		0.04	-0.206667	0.153333	0.506667
15	0.03685	0.0804833	0.141578	-0.0958067	0.330002	0.03781		0.35429	-0.0964838	-0.0921238	-0.0502813	-0.0939024	-0.112352	-0.601692		7.11e-15	-0.153586	-0.199297	-0.145781	0.224824	-0.183404	0.496343	0.239241		0	-0.206667	0.153333	0.426667
16	-0.06224	0.0767333	0.141578	-0.0995567	0.332292	0.0379		0.35429	-0.030661	-0.0921238	-0.0317159	-0.0939024	-0.112352	-0.550931		7.11e-15	-0.0877637	-0.246554	-0.145781	0.224824	-0.183404	0.446554	0.239241		-0.04	-0.206667	0.153333	0.346667
17	-0.14962	-0.0190967	0.141578	-0.195387	0.243232	0.04128		0.304079	0.00351617	-0.0921238	-0.0317159	-0.0939024	-0.112352	-0.500169		0.050211	-0.00337553	-0.23052	-0.145781	0.224824	-0.183404	0.446554	0.277215		-0.04	-0.206667	0.113333	0.266667
18	-0.25006	0.0614933	0.141578	-0.114797	0.155532	-0.05266		0.25429	0.00351617	-0.0921238	0.00288326	-0.0939024	-0.112352	-0.449408		0.1	0.0810127	-0.24993	-0.145781	0.224824	-0.183404	0.443179	0.439241		-0.04	-0.206667	0.0733333	0.186667
19	-0.19142	0.0830133	0.141578	-0.0932767	0.0681617	0.01167		0.235302	-0.0154712	-0.0921238	0.0682841	-0.0939024	-0.0986464	-0.398646		0.0810127	0.146414	-0.342757	-0.145781	0.224824	-0.183404	0.35879	0.439241		-0.1	-0.186667	0.0533333	0.126667
20	-0.15883	0.0792833	0.141578	-0.103697	-0.0259183	-0.01131		0.15429	-0.0998594	-0.0887482	0.0682841	-0.0939024	-0.0478849	-0.347885		0.00337553	0.149789	-0.180731	-0.145781	0.224824	-0.111252	0.274402	0.367089		-0.22	-0.146667	0.0533333	0.0866667
21	-0.11873	0.0792833	0.141578	-0.0528667	-0.0724583	-0.07431		0.15429	-0.184248	-0.00436006	0.0682841	-0.0939024	-0.0123519	-0.297124		0.0877637	0.234177	-0.180731	-0.145781	0.224824	-0.0268636	0.190014	0.339241		-0.34	-0.106667	0.0533333	0.0466667
22	-0.05058	0.0792833	0.141578	-0.0169167	-0.0653383	-0.03792		0.15429	-0.196484	0.00787623	0.140436	-0.0695122	-0.0123519	-0.246362		0.1	0.174262	-0.108579	-0.145781	0.0805204	0.0165963	0.146554	0.298312		-0.3	-0.106667	0.0533333	0.00666667
23	-0.05787	0.0803633	0.142658	-0.0912067	-0.0653383	0.04346		0.15429	-0.196484	0.00787623	0.168284	-0.0207317	-0.0291032	-0.195601		0.0434599	0.146414	-0.0241913	-0.0327004	-0.0317159	0.0165963	0.121238	0.239241		-0.26	-0.106667	0.0533333	-0.0333333
24	-0.05793	0.0774133	0.139708	0.00458333	-0.0653383	0.03787		0.113361	-0.114627	0.00787623	0.127356	0.00609756	-0.0798646	-0.144839		7.11e-15	0.105485	0.0192686	0.0132911	-0.0751758	0.0068917	0.0465541	0.229536		-0.22	-0.0866667	0.0533333	-0.0533333
25	-0.06167	-0.0149067	0.0473883	0.00338333	-0.0653383	0.04161		0.0542897	0.00351617	0.00787623	0.0429677	0.00609756	-0.112352	-0.112352		7.11e-15	0.0464135	0.0192686	-0.0204641	-0.0751758	-0.0774965	0.0465541	0.145148		-0.18	-0.0466667	0.0533333	-0.0533333
26	0.02509	-0.0292567	0.0397183	0.00299333	-0.0653383	-0.04515		0.0542897	0.00351617	0.00787623	-0.0317159	-0.0134146	-0.112352	-0.112352		7.11e-15	0.0464135	0.0192686	0.0348101	-0.0654712	-0.00492264	0.0465541	0.0607595		-0.14	-0.00666667	0.0533333	-0.0533333
27	0.04602	0.0557233	0.0489783	0.00299333	-0.0727383	-0.07348		0.0542897	0.00351617	0.00787623	-0.0317159	-0.0621951	-0.072758	-0.072758		7.11e-15	0.0464135	0.0192686	-0.133966	0.018917	0.0165963	0.0465541	-0.0236287		0.02	-0.00666667	0.0133333	-0.0133333
28	0.04872	0.0315133	-0.0120617	0.00299333	-0.0182883	-0.00855		-0.0241913	-0.0749648	0.00787623	0.0467651	-0.0597561	0.0287648	0.0287648		7.11e-15	-0.0320675	0.0192686	0.0111814	0.0248242	0.0165963	-0.000703235	-0.0607595		0.18	-0.00666667	-0.0266667	0.0266667
29	0.00418	-0.0278967	-0.0656017	0.00784333	0.0798017	0.04499		-0.0457103	-0.0336146	0.00787623	0.00541491	0.0378049	0.108968	0.108968		7.11e-15	-0.0535865	-0.0436006	0.0542194	0.0248242	0.0165963	-0.0534459	-0.0607595		0.16	0.0133333	-0.0466667	0.0466667
30	-0.06234	-0.0151767	-0.0584217	-0.0202067	0.141902	0.04058		-0.0929677	0.0980309	-0.0393812	-0.0317159	0.0914634	0.159729	0.159729		7.11e-15	-0.0535865	-0.033474	0.0542194	0.0720816	0.0326301	-0.0855134	-0.0607595		-0.04	0.0533333	-0.0466667	0.0466667
31	-0.06845	-0.0418767	-0.0574617	-0.101477	0.134662	0.02723		-0.14571	0.235162	-0.0921238	-0.0633615	0.0426829	0.210491	0.141963		-0.0316456	-0.0535865	-0.0123769	0.0542194	0.15647	0.115752	-0.253446	-0.0607595		-0.24	0.0933333	-0.0466667	0.0466667
32	-0.15902	-0.223027	-0.0596917	-0.0983067	0.134662	-0.06337		-0.129677	0.255415	-0.07609	-0.0996484	-0.103659	0.261252	0.0404399		-0.116034	-0.0535865	-0.0807314	0.0542194	0.192757	-0.0530239	-0.253446	-0.0607595		-0.36	0.133333	-0.0466667	0.0466667
33	-0.15834	-0.221647	-0.147762	-0.190457	0.134662	-0.06677		-0.047398	0.00140647	0.00745429	0.0674402	-0.542683	0.141455	-0.18291		-0.2	-0.0535865	-0.0811533	0.0546413	0.0248242	-0.152602	-0.184248	-0.0607595		-0.48	0.173333	-0.0466667	0.0466667
34	-0.15107	-0.207127	-0.242402	-0.192217	0.141462	0.02658		-0.384951	-0.420534	-0.0769339	-0.101336	-1.01098	-0.163113	-0.53824		-0.2	-0.0535865	-0.165541	0.13903	0.0248242	-0.0762307	-0.153446	-0.0607595		-0.64	0.213333	-0.0266667	0.00666667
35	-0.22576	-0.349117	-0.255092	-0.264897	0.0741517	-0.02603		-0.791702	-0.980872	-0.368917	-0.408509	-1.59634	-0.33824	-0.89357		-0.2	-0.0535865	-0.24993	0.154219	0.0248242	0.0165963	-0.153446	-0.0227848		-0.84	0.253333	0.0133333	-0.0733333
36	-0.25739	-0.485137	-0.317332	-0.303007	-0.0237583	-0.06819		-1.26723	-1.46442	-0.813643	-0.799648	-2.15244	-0.389002	-1.2489		-0.146414	-0.0535865	-0.280731	0.100633	0.0248242	0.0165963	-0.153446	0.0392405		-1.04	0.293333	0.0533333	-0.153333
37	-0.29464	-0.523267	-0.338272	-0.301697	-0.0678883	-0.0575		-1.65963	-1.81041	-1.24402	-1.10767	-2.54268	-0.494585	-1.57682		-0.1	-0.0915612	-0.242757	0.0542194	0.0248242	0.00984529	-0.153446	0.0392405		-1.16	0.293333	0.0533333	-0.233333
38	-0.36243	-0.542857	-0.209592	-0.277487	-0.0874783	-0.08171		-1.89044	-2.08594	-1.58158	-1.32117	-2.92805	-0.64687	-1.88139		-0.0776371	-0.131224	-0.180731	0.0542194	0.0248242	-0.0745429	-0.153446	0.0392405		-1.28	0.293333	0.0533333	-0.313333
39	-0.36675	-0.625917	-0.0391517	-0.183787	-0.170538	-0.17712		-2.06596	-2.42349	-1.91238	-1.64522	-3.26951	-0.77022	-2.12809		7.11e-15	-0.0603376	-0.180731	0.0542194	0.0383263	-0.0834037	-0.0779184	0.114768		-1.38	0.273333	0.0533333	-0.393333
40	-0.45932	-0.620727	0.0430283	-0.0947867	-0.165348	-0.2629		-2.31913	-2.76104	-2.16554	-1.81399	-3.59878	-0.871743	-2.33113		7.11e-15	-0.144726	-0.180731	0.0542194	0.207103	-0.0834037	-0.0534459	0.0793249		-1.46	0.233333	0.0533333	-0.473333
41	-0.5467	-0.625127	0.130408	0.0889133	-0.169748	-0.26274		-2.57229	-3.02307	-2.41871	-1.98277	-3.69634	-1.00372	-2.53418		7.11e-15	-0.153586	-0.180731	0.0542194	0.224824	-0.127707	-0.0534459	0.0835443		-1.54	0.193333	0.0533333	-0.553333
42	-0.64099	-0.546657	0.224698	0.107303	-0.0843783	-0.26219		-2.70563	-3.1564	-2.67187	-2.21146	-3.7939	-1.15601	-2.73723		-0.0599156	-0.213502	-0.300563	0.0542194	0.224824	-0.183404	-0.0534459	0.139241		-1.54	0.193333	0.0133333	-0.633333
43	-0.66208	-0.457127	0.231068	0.102993	-0.0611283	-0.26219		-2.83432	-3.28509	-2.88073	-2.42032	-3.7939	-1.34027	-2.90829		-0.144304	-0.253586	-0.292124	0.0542194	0.224824	-0.183404	-0.0534459	0.139241		-1.54	0.193333	-0.0266667	-0.713333
44	-0.65787	-0.369747	0.343998	0.102993	-0.0589683	-0.26219		-2.9744	-3.42518	-3.04951	-2.5891	-3.7939	-1.54332	-3.06058		-0.228692	-0.253586	-0.209423	-0.00316456	0.253516	-0.183404	-0.0534459	0.139241		-1.5	0.193333	-0.0466667	-0.753333
45	-0.65787	-0.277837	0.460688	0.102993	-0.0918683	-0.26219		-3.04571	-3.52264	-3.2052	-2.7448	-3.7939	-1.67936	-3.14585		-0.31308	-0.227426	-0.280731	-0.145781	0.311744	-0.183404	-0.0534459	0.221097		-1.42	0.193333	-0.0466667	-0.753333
46	-0.65787	-0.233287	0.418028	0.100533	-0.214608	-0.26711		-3.04571	-3.69142	-3.28959	-2.82918	-3.7939	-1.78088	-3.19662		-0.397468	-0.0586498	-0.280731	-0.145781	0.227356	-0.183404	-0.0534459	0.239241		-1.34	0.193333	-0.0466667	-0.753333
47	-0.65787	-0.143517	0.345538	0.111893	-0.374488	-0.24588		-3.04571	-3.77834	-3.37398	-2.83172	-3.75	-1.91743	-3.24738		-0.4	-0.0535865	-0.362588	-0.227637	0.224824	-0.183404	-0.0534459	0.239241		-1.3	0.153333	-0.0866667	-0.793333
48	-0.65787	0.579233	0.441818	0.203233	-0.365588	-0.06122		-3.04571	-3.86273	-3.39212	-2.96421	-3.70122	-2.06971	-3.29814		-0.466245	0.0126582	-0.248242	-0.37827	0.224824	-0.183404	-0.0534459	0.239241		-1.26	0.113333	-0.126667	-0.833333
49	-0.66256	-0.150737	0.442228	0.198953	-0.457238	0.1229		-3.04571	-3.89648	-3.39212	-3.03172	-3.65244	-2.11235	-3.31235		-0.5	0.0464135	-0.281997	-0.496414	0.224824	-0.202813	-0.0534459	0.239241		-1.24	0.0933333	-0.146667	-0.833333
50	-0.57793	-0.239167	0.441578	0.282933	-0.474648	0.14242		-3.01069	-3.89648	-3.39212	-3.03172	-3.60366	-2.11235	-3.31235		-0.5	0.0464135	-0.380731	-0.580802	0.224824	-0.283404	-0.0534459	0.235443		-1.24	0.0933333	-0.146667	-0.793333
51	-0.54617	-0.220717	0.441578	0.300043	-0.399768	0.13048		-2.9263	-3.89648	-3.37271	-3.01231	-3.55488	-2.15042	-3.27428		-0.5	0.0464135	-0.361322	-0.626371	0.224824	-0.283404	-0.0534459	0.151055		-1.24	0.0933333	-0.146667	-0.753333
52	-0.61412	-0.239467	0.441578	0.352993	-0.371588	0.18781		-2.84571	-3.89648	-3.28833	-2.92792	-3.5061	-2.20118	-3.22352		-0.5	0.0464135	-0.284529	-0.549578	0.224824	-0.283404	-0.0534459	-0.00590717		-1.2	0.0933333	-0.146667	-0.753333
53	-0.63078	-0.117447	0.445948	0.410323	-0.300868	0.24514		-2.84571	-3.89648	-3.20394	-2.84353	-3.42073	-2.21235	-3.17276		-0.5	0.0464135	-0.368917	-0.633966	0.224824	-0.283404	-0.0534459	-0.174684		-1.16	0.0933333	-0.146667	-0.753333
54	-0.54856	0.0956933	0.423828	0.402993	-0.140488	0.23781		-2.77314	-3.89648	-3.19212	-2.83172	-3.32317	-2.21235	-3.122		-0.572574	0.0464135	-0.380731	-0.645781	0.0796765	-0.324754	-0.0534459	-0.30211		-1.12	0.0933333	-0.126667	-0.753333
55	-0.56597	0.0974133	0.328798	0.402993	-0.0295583	0.23716		-2.74571	-3.78256	-3.13516	-2.77475	-3.12317	-2.21235	-3.07124		-0.6	0.0464135	-0.380731	-0.645781	-0.0890999	-0.383404	-0.0791842	-0.360759		-1.08	0.0933333	-0.0866667	-0.753333
56	-0.65762	0.279513	0.241828	0.402993	0.333192	0.23757		-2.66301	-3.69648	-3.05077	-2.73172	-2.87927	-2.21235	-3.02047		-0.6	0.0464135	-0.380731	-0.645781	-0.216526	-0.353024	-0.163572	-0.370886		-1.04	0.0933333	-0.0466667	-0.753333
57	-0.65862	-0.00734667	0.235878	0.398043	0.509932	0.3289		-2.54571	-3.67075	-2.96639	-2.70598	-2.73049	-2.16971	-2.96971		-0.6	0.0978903	-0.40647	-0.645781	-0.275176	-0.0998594	-0.247961	-0.455274		-1.04	0.0533333	-0.0466667	0.0466667
58	-0.65787	0.194433	0.320488	0.488993	0.697392	0.34027		-2.53558	-3.58636	-2.87187	-2.63172	-2.63293	-2.11895	-2.91895		-0.6	0.246414	-0.480731	-0.645781	-0.275176	-0.162307	-0.411252	-0.460759		-1.04	0.0133333	-0.0466667	0.0466667
59	-0.66516	0.421693	0.353398	0.443123	0.736442	0.33781		-2.4512	-3.50197	-2.70309	-2.63172	-2.5061	-2.06819	-2.86819		-0.6	0.246414	-0.480731	-0.645781	-0.275176	-0.183404	-0.390155	-0.460759		-1.02	-0.00666667	-0.0466667	0.0466667
60	-0.60909	0.498143	0.292798	0.402753	0.777322	0.34394		-2.36681	-3.41758	-2.53432	-2.63172	-2.35976	-2.01743	-2.81743		-0.6	0.246414	-0.480731	-0.724684	-0.196273	-0.183404	-0.305767	-0.460759		-0.98	-0.00666667	-0.0466667	0.0466667
61	-0.54629	0.441813	0.234218	0.365523	0.875282	0.30455		-2.34571	-3.33319	-2.36554	-2.63172	-2.24024	-1.96667	-2.76667		-0.6	0.119831	-0.480731	-0.682489	-0.175176	-0.183404	-0.221378	-0.460759		-0.94	-0.00666667	-0.0466667	0.0466667
62	-0.5769	0.393563	0.241578	0.312963	0.939412	0.2309		-2.29803	-3.2488	-2.24444	-2.58404	-2.14268	-1.91591	-2.71591		-0.647679	0.0464135	-0.480731	-0.645781	-0.175176	-0.183404	-0.153446	-0.477215		-0.9	-0.0466667	-0.0466667	0.00666667
63	-0.66172	0.476373	0.242128	0.415263	0.941422	0.23781		-2.24571	-3.16442	-2.09592	-2.49965	-2.06951	-1.91235	-2.57073		-0.7	0.110549	-0.480731	-0.645781	-0.175176	-0.183404	-0.152602	-0.559916		-0.86	-0.0866667	-0.0466667	-0.0733333
64	-0.65717	0.380053	0.242288	0.502953	1.03319	0.23781		-2.2128	-3.08003	-1.87567	-2.43172	-2.02073	-1.91235	-2.41844		-0.732911	0.246414	-0.480731	-0.645781	-0.175176	-0.183404	-0.0682138	-0.475527		-0.84	-0.126667	-0.0466667	-0.153333
65	-0.75333	0.373233	0.146118	0.413583	1.12578	0.23781		-2.04571	-2.99564	-1.79044	-2.43087	-1.97195	-1.86362	-2.36362		-0.9	0.24557	-0.480731	-0.645781	-0.175176	-0.183404	-0.0534459	-0.53038		-0.84	-0.166667	-0.0466667	-0.233333
66	-0.68262	0.457143	0.216828	0.414723	1.13727	0.23781		-2.04571	-2.91125	-1.62166	-2.34648	-1.92317	-1.81286	-2.31286		-0.9	0.161181	-0.480731	-0.645781	-0.175176	-0.237412	-0.0534459	-0.506751		-0.84	-0.206667	-0.0466667	-0.313333
67	-0.65318	0.476733	0.246268	0.276543	1.13466	0.22333		-1.90647	-2.75724	-1.45288	-2.33172	-1.85488	-1.81235	-2.21184		-0.9	0.0767932	-0.480731	-0.645781	-0.175176	-0.283404	-0.0918425	-0.460759		-0.8	-0.326667	-0.0466667	-0.393333
68	-0.65787	0.526853	0.241578	0.196023	1.13466	0.33295		-1.84571	-2.58847	-1.33812	-2.33172	-1.75732	-1.81134	-2.11134		-0.845992	0.0464135	-0.480731	-0.645781	-0.175176	-0.283404	-0.176231	-0.460759		-0.76	-0.446667	-0.0466667	-0.473333
69	-0.65787	0.590723	0.241578	0.166843	1.13466	0.45258		-1.84571	-2.49648	-1.21533	-2.29332	-1.67683	-1.76058	-2.06058		-0.8	0.0464135	-0.480731	-0.645781	-0.175176	-0.283404	-0.253446	-0.460759		-0.72	-0.526667	-0.00666667	-0.553333
70	-0.65586	0.561253	0.241578	0.114223	1.13667	0.43982		-1.82293	-2.4737	-1.06934	-2.23172	-1.62805	-1.71489	-2.00981		-0.8	0.0236287	-0.480731	-0.668565	-0.175176	-0.283404	-0.253446	-0.460759		-0.68	-0.566667	0.0733333	0.0466667
71	-0.66395	0.475643	0.241578	0.206633	1.12765	0.43126		-1.74571	-2.38931	-0.977778	-2.22454	-1.56463	-1.76565	-1.95905		-0.8	-0.0535865	-0.480731	-0.745781	-0.175176	-0.359353	-0.253446	-0.460759		-0.64	-0.606667	0.153333	0.0466667
72	-0.75541	0.480413	0.241578	0.201863	1.03481	0.33911		-1.74571	-2.30492	-0.809001	-2.14015	-1.46707	-1.81235	-1.90829		-0.8	-0.0535865	-0.480731	-0.745781	-0.175176	-0.383404	-0.132771	-0.460759		-0.6	-0.606667	0.0333333	0.0466667
73	-0.84825	0.389863	0.241578	0.292413	1.12311	0.34228		-1.74571	-2.22053	-0.716174	-2.05577	-1.3939	-1.81235	-1.85753		-0.724051	-0.129536	-0.556681	-0.745781	-0.175176	-0.428129	-0.0534459	-0.460759		-0.56	-0.606667	-0.0866667	0.0466667
74	-0.8534	0.383753	0.241578	0.305763	1.14467	0.26101		-1.74571	-2.13615	-0.631786	-2.03172	-1.3939	-1.81235	-1.80677		-0.7	-0.153586	-0.580731	-0.745781	-0.175176	-0.483404	-0.0534459	-0.460759		-0.54	-0.586667	-0.126667	0.0466667
75	-0.91991	0.317243	0.248758	0.310173	1.0798	0.23296		-1.65626	-2.05176	-0.592124	-2.03172	-1.38415	-1.81235	-1.75601		-0.7	-0.198312	-0.446554	-0.745781	-0.219902	-0.483404	-0.0534459	-0.460759		-0.54	-0.546667	-0.0866667	0.00666667
76	-0.9586	0.272693	0.195218	0.256633	0.987582	0.24368		-1.54571	-1.96737	-0.56301	-2.03172	-1.33537	-1.79814	-1.70525		-0.7	-0.253586	-0.368073	-0.745781	-0.246062	-0.483404	-0.0534459	-0.460759		-0.54	-0.506667	-0.0466667	-0.0733333
77	-0.98493	0.279283	0.138068	0.195593	0.904092	0.20686		-1.54571	-1.89648	-0.492124	-2.01821	-1.2939	-1.69662	-1.65448		-0.7	-0.253586	-0.567229	-0.745781	-0.175176	-0.483404	-0.0534459	-0.460759		-0.5	-0.506667	-0.00666667	-0.153333
78	-1.08158	0.281143	0.126408	0.202993	0.793922	0.13114		-1.54571	-1.89648	-0.492124	-1.93383	-1.2939	-1.61235	-1.59509		-0.7	-0.253586	-0.482841	-0.745781	-0.175176	-0.55007	-0.120113	-0.394093		-0.46	-0.506667	0.0333333	-0.233333
79	-1.16167	0.273863	0.0319683	0.202603	0.627452	0.13781		-1.46343	-1.73193	-0.409845	-1.93172	-1.28902	-1.61235	-1.49357		-0.7	-0.253586	-0.480731	-0.745781	-0.175176	-0.583404	-0.153446	-0.360759		-0.46	-0.506667	0.0733333	-0.313333
80	-1.15793	0.182743	-0.0566117	0.201403	0.636142	0.13781		-1.37904	-1.69648	-0.392124	-1.86505	-1.24024	-1.61235	-1.41235		-0.7	-0.253586	-0.414065	-0.879114	-0.175176	-0.583404	-0.118003	-0.148101		-0.5	-0.506667	0.113333	-0.393333
81	-1.15222	0.0896533	-0.0595017	0.297193	0.546112	0.14346		-1.34571	-1.64543	-0.341069	-1.88277	-1.19146	-1.61235	-1.41235		-0.7	-0.253586	-0.380731	-1.09895	-0.175176	-0.603235	-0.0534459	0.219409		-0.54	-0.506667	0.153333	-0.473333
82	-1.2263	0.105523	-0.0584217	0.230203	0.539022	0.06938		-1.31027	-1.5256	-0.292124	-1.89627	-1.14268	-1.60068	-1.40068		-0.735443	-0.28903	-0.380731	-1.28122	-0.175176	-0.683404	-0.0534459	0.130802		-0.54	-0.506667	0.313333	-0.553333
83	-1.32372	-0.171237	-0.0513017	0.205113	0.473812	-0.04228		-1.24571	-1.39648	-0.292124	-1.83172	-1.0939	-1.54992	-1.34992		-0.780169	-0.353586	-0.3609	-1.32595	-0.0958509	-0.683404	-0.0534459	-0.0379747		-0.54	-0.506667	0.473333	0.0466667
84	-1.36457	-0.302347	-0.109302	0.157843	0.427962	0.02141		-1.24571	-1.39648	-0.292124	-1.83172	-1.0939	-1.49915	-1.31235		-0.704219	-0.357806	-0.28917	-1.24156	0.224824	-0.756399	-0.0534459	-0.206751		-0.54	-0.506667	0.573333	0.0466667
85	-1.35787	-0.213307	-0.136012	0.0955833	0.438392	0.14889		-1.24571	-1.39648	-0.292124	-1.83172	-1.0939	-1.44839	-1.31235		-0.788608	-0.442194	-0.457947	-1.15717	0.224824	-0.783404	-0.0534459	-0.318143		-0.54	-0.506667	0.613333	0.0466667
86	-1.35787	-0.220717	-0.0518917	0.102993	0.416882	0.15215		-1.17271	-1.32349	-0.292124	-1.83172	-1.0939	-1.41235	-1.28291		-0.8	-0.672574	-0.407736	-1.14578	0.29782	-0.741632	-0.095218	-0.360759		-0.54	-0.506667	0.653333	0.0466667
87	-1.35787	-0.221657	-0.0584217	0.102683	0.336282	0.24637		-1.08833	-1.29648	-0.292124	-1.83172	-1.0939	-1.41235	-1.18139		-0.8	-0.524051	-0.380731	-1.14578	0.324824	-0.500281	-0.179606	-0.38692		-0.54	-0.506667	0.653333	0.0466667
88	-1.35787	-0.226717	-0.0584217	0.100993	0.432102	0.33544		-1.04571	-1.25471	-0.250352	-1.87349	-1.0939	-1.41235	-1.11235		-0.8	-0.353586	-0.338959	-1.14578	0.324824	0.0271449	-0.274543	-0.460759		-0.54	-0.506667	0.653333	0.00666667
89	-1.35787	0.0422733	-0.0584217	0.190653	0.435862	0.33901		-1.04571	-1.19648	-0.192124	-1.90556	-1.0939	-1.41235	-1.11235		-0.77384	-0.353586	-0.306892	-1.14578	0.324824	0.111533	-0.443319	-0.460759		-0.54	-0.486667	0.653333	-0.0733333
90	-1.35787	0.0812033	-0.0437517	0.206083	0.442002	0.33781		-1.02461	-1.19648	-0.192124	-1.83172	-1.0939	-1.39459	-1.11235		-0.7	-0.353586	-0.380731	-1.14578	0.335373	-0.0420534	-0.374121	-0.460759		-0.54	-0.446667	0.653333	-0.153333
91	-1.35787	0.124843	-0.177732	0.202993	0.367962	0.34486		-0.855837	-1.19648	-0.192124	-1.83172	-1.0939	-1.34382	-1.11235		-0.7	-0.353586	-0.380731	-1.14578	0.419761	-0.147117	-0.289733	-0.460759		-0.54	-0.406667	0.653333	-0.233333
92	-1.35228	0.273953	-0.272012	0.202993	0.360632	0.29387		-0.84571	-1.11716	-0.192124	-1.83172	-1.01585	-1.31235	-1.09306		-0.7	-0.353586	-0.380731	-1.14578	0.504149	-0.0872011	-0.205345	-0.460759		-0.54	-0.406667	0.693333	-0.313333
93	-1.39012	0.390523	-0.261992	0.202993	0.488732	0.23041		-0.781997	-1.03277	-0.192124	-1.83172	-0.918293	-1.31235	-1.0423		-0.7	-0.289873	-0.444444	-1.08207	0.524824	0.0165963	-0.153446	-0.493249		-0.54	-0.406667	0.733333	-0.393333
94	-1.45074	0.392803	-0.243322	0.202993	0.692732	0.2394		-0.74571	-1.04459	-0.192124	-1.83172	-0.893902	-1.29154	-0.99154		-0.7	-0.205485	-0.43263	-0.997679	0.621027	0.0165963	-0.136568	-0.543882		-0.52	-0.406667	0.753333	-0.473333
95	-1.35035	0.486803	-0.155292	0.202993	0.943552	0.23342		-0.74571	-1.09648	-0.192124	-1.83172	-0.893902	-1.24078	-0.940778		-0.732489	-0.121097	-0.380731	-0.913291	0.724824	0.0153305	-0.0534459	-0.462025		-0.48	-0.406667	0.753333	-0.553333
96	-1.26082	0.576333	-0.158282	0.202993	0.930282	0.1409		-0.728833	-1.07961	-0.175246	-1.83172	-0.893902	-1.19002	-0.890017		-0.8	-0.0704641	-0.380731	-0.828903	0.724824	-0.0690577	-0.0534459	-0.546414		-0.44	-0.406667	0.753333	-0.553333
97	-1.26259	0.580603	-0.158422	0.202993	1.10817	0.13649		-0.64571	-0.996484	-0.0921238	-1.83172	-0.893902	-1.13926	-0.839255		-0.8	-0.153586	-0.381997	-0.747046	0.717229	-0.0834037	-0.0534459	-0.490717		-0.44	-0.406667	0.753333	-0.553333
98	-1.1917	0.586653	-0.151052	0.202993	1.14115	0.13781		-0.64571	-0.996484	-0.0921238	-1.83172	-0.893902	-1.11235	-0.788494		-0.8	-0.153586	-0.466385	-0.831435	0.2109	-0.0834037	-0.107876	-0.460759		-0.44	-0.406667	0.753333	-0.153333
99	-1.09411	0.520823	-0.209912	0.202993	1.13466	0.14478		-0.715752	-0.996484	-0.0921238	-1.83172	-0.893902	-1.11235	-0.737733		-0.8	-0.223629	-0.620816	-0.775738	0.61512	-0.122222	-0.192264	-0.460759		-0.42	-0.406667	0.733333	-0.233333
100	-1.05643	0.477843	-0.308042	0.202993	1.13466	0.09508		-0.74571	-0.996484	-0.0921238	-1.83172	-0.893902	-1.11235	-0.686971		-0.85443	-0.199156	-0.680731	-0.745781	0.879255	-0.183404	-0.253446	-0.460759		-0.38	-0.406667	0.693333	-0.313333
