# Supplementary material for: Induction of a torpor-like hypothermic and hypometabolic state in rodents by ultrasound
Source: Nat Metab. 2023 May 25;5(5):789–803. doi: 10.1038/s42255-023-00804-z (PMC10229429; doi:10.1038/s42255-023-00804-z)
Supplement: Source Data Extended Data Fig. 4 — Statistical Source Data. [file 42255_2023_804_MOESM13_ESM.xlsx]

## Sheet: FigS4
Neurons (%)			Astrocytes (%)			Microglias (%)
US+	US-		US+	US-		US+	US-
57.77	58.72		9.448	7.16		4.39	8.48
58.3116	54.58		13.08	11.8		5.98	5.4
57.59	60.98		11.44	5.079		7.8	2.56
59.8	52.448		11.5	9.23		5.3485	2.65
53.39	47.846		5.9	6.87		5.25	3.4
p value(neurons)	0.36379		p value(Astrocytes)	0.220144		p value(microglia)	0.346788
