# Supplementary material for: Induction of a torpor-like hypothermic and hypometabolic state in rodents by ultrasound
Source: Nat Metab. 2023 May 25;5(5):789–803. doi: 10.1038/s42255-023-00804-z (PMC10229429; doi:10.1038/s42255-023-00804-z)
Supplement: Source Data Extended Data Fig. 5 — Statistical Source Data. [file 42255_2023_804_MOESM14_ESM.xlsx]

## Sheet: Fig. S5A
Time (min)	Ta = 30 C	Ta = 30 C	Ta = 30 C	Ta = 30 C		Ta = 22 C	Ta = 22 C	Ta = 22 C	Ta = 22 C		Ta = 6 C	Ta = 6 C	Ta = 6 C	Ta = 6 C
0	36.8	35.7	36.1	36.3		36.7	35.8	34.7	35.7		34	32.7	33.5	31.8
1	36.8	35.7	36.0653	36.2653		36.7	35.8	34.7	35.7844		34	32.7645	33.5	31.8
2	36.8	35.7	36.0306	36.2306		36.7	35.8	34.7	35.8688		34.0289	33.0314	33.5	31.8
3	36.7919	35.7	35.996	36.2		36.6468	35.8	34.7	35.9532		34.0934	33.5471	33.5	31.8
4	36.7225	35.7	35.9613	36.2		36.6	35.8	34.6624	35.9624		34.0422	33.0794	33.4422	31.8
5	36.6532	35.7	35.9266	36.2		36.6	35.8	34.6219	35.9219		34.0223	32.7223	33.4	31.8
6	36.5919	35.6919	35.9	36.1919		36.6	35.7937	34.6937	36		34.0868	32.7868	33.4	31.7362
7	36.5572	35.6572	35.9	36.1572		36.6	35.7093	34.6093	36		34.1512	32.7488	33.4	31.6423
8	36.5225	35.6225	35.9	36.1225		36.6	35.6249	34.6751	36.0751		34.2	32.7	33.4	31.6
9	36.4879	35.6	35.9	36.1		36.6	35.481	34.7	36.1		34.2	32.7	33.4	31.6
10	36.4532	35.6	35.9	36.1		36.6	35.4439	34.7	36.1		34.2446	32.7	33.4	31.6
11	36.4185	35.6	35.9	36.1		36.5717	35.5283	34.7	36.1283		34.3182	32.7	33.4091	31.6
12	36.4162	35.5838	35.9162	36.0838		36.5	35.6127	34.7	36.2		34.4471	32.7	33.4735	31.6
13	36.4509	35.5491	35.9509	36.0491		36.5	35.697	34.7	36.2		34.5	32.7	33.5	31.6
14	36.4855	35.5145	35.9855	36.0145		36.5	35.7	34.7	36.2814		34.5	32.7	33.4951	31.5846
15	36.5	35.5	35.9798	36.0202		36.5	35.7658	34.7	36.3		34.5	32.7	33.3661	31.5
16	36.5	35.5	35.9451	36.0549		36.4498	35.8	34.7	36.3		34.4686	32.7314	33.3	31.5
17	36.5	35.5	35.9104	36.0896		36.4	35.8	34.7	36.3346		34.4041	32.7959	33.3	31.5
18	36.4757	35.5243	35.8757	36.0757		36.381	35.781	34.7	36.4		34.4	32.8	33.3	31.5
19	36.441	35.559	35.841	36.041		36.3	35.6966	34.7034	36.4		34.4248	32.7504	33.3	31.5
20	36.4064	35.5936	35.8064	36.0064		36.3	35.6122	34.7878	36.4		34.4892	32.6215	33.3	31.5
21	36.4283	35.6283	35.8	36.0283		36.3	35.6	34.8	36.4722		34.5	32.6	33.4074	31.5
22	36.463	35.663	35.8	36.063		36.3	35.6	34.8	36.5		34.4818	32.6	33.5	31.3658
23	36.4977	35.6977	35.8	36.0977		36.2591	35.6819	34.8	36.4591		34.4174	32.6	33.5	31.3
24	36.4676	35.6676	35.8324	36.1		36.2	35.8	34.8	36.3747		34.3529	32.6	33.5	31.3
25	36.4329	35.6329	35.8671	36.1		36.2	35.8	34.8	36.3		34.3116	32.6116	33.4884	31.3
26	36.3948	35.6035	35.874	36.1		36.2	35.8	34.8	36.3		34.376	32.676	33.424	31.3
27	36.2908	35.6728	35.3538	36.1		36.1215	35.7215	34.8	36.3785		34.4405	32.6595	33.4	31.3369
28	36.1867	35.7422	34.8335	36.1		36.1	35.7629	34.8	36.3371		34.5	32.6	33.3951	31.4308
29	36.1	35.8	34.4809	36.0827		36.0527	35.8945	34.7527	36.3		34.5	32.6	33.3306	31.5
30	36.1	35.8	34.9665	35.9786		36	36.0316	34.7	36.2684		34.5	32.6	33.3677	31.5
31	36.1	35.8	35.452	35.8746		36.016	36.0519	34.716	36.2321		34.5	32.6	33.4966	31.5
32	36.0705	35.7509	35.7705	35.8197		36.0983	35.7979	34.7996	36.3992		34.5	32.6	33.4372	31.4933
33	35.9665	35.5775	35.6665	35.889		35.7608	35.3759	34.7152	36.2304		34.282	32.5455	33.2365	31.3981
34	35.8624	35.404	35.5624	35.9584		35.354	34.8156	34.4232	35.9232		33.7663	32.4166	32.8497	31.1162
35	35.7584	35.2584	35.4445	35.9723		34.8785	34.3321	33.9785	35.5321		33.363	31.9506	32.6315	30.9229
36	35.6543	35.1543	35.3058	35.9029		34.4861	33.9861	33.5481	35.2241		32.9762	31.4968	32.3968	30.8175
37	35.5503	35.0503	35.1671	35.8335		34.2553	33.7105	33.2105	35.0105		32.5894	31.1745	32.0745	30.6471
38	35.4821	34.9283	35.0462	35.7821		34.0797	33.373	32.8797	34.6865		32.4009	30.9513	31.9009	30.5296
39	35.4474	34.7896	34.9422	35.7474		33.8266	33.0354	32.6266	34.5177		32.2439	30.7299	31.7579	30.3712
40	35.4127	34.6509	34.8382	35.7127		33.5734	32.7734	32.3734	34.3489		31.9861	30.4076	31.5646	30.2417
41	35.378	34.5561	34.7561	35.7		33.4401	32.6401	32.1203	34.1203		31.8571	30.2141	31.4141	30.0954
42	35.3434	34.4867	34.6867	35.7		33.3114	32.5114	31.9114	33.9114		31.7852	30.0926	31.2852	29.9537
43	35.3087	34.4173	34.6173	35.7		33.1713	32.3713	31.7426	33.7426		31.6563	30.0281	31.1563	29.8598
44	35.3	34.4	34.548	35.674		33.1	32.2738	31.5869	33.5869		31.6	29.8547	31.1	29.8
45	35.3	34.4	34.4786	35.6393		33.1	32.1051	31.5025	33.5025		31.5992	29.5992	31.1	29.7719
46	35.3	34.4	34.4092	35.6046		33.1	32.0181	31.4181	33.5		31.5347	29.5347	31.1	29.7
47	35.2399	34.4301	34.3098	35.6		33.1	31.9338	31.4	33.3675		31.5	29.4703	31.1	29.684
48	35.1705	34.4647	34.2058	35.6		33.1	31.9	31.4	33.3		31.5	29.4058	31.1	29.58
49	35.1012	34.4994	34.1017	35.6		33.135	31.9	31.4	33.3		31.5	29.4	31.1	29.3841
50	35.1	34.5341	34.0659	35.5659		33.2194	31.9	31.4194	33.3194		31.5	29.3769	31.1231	29.0083
51	35.1	34.5688	34.0312	35.5312		33.3	31.9	31.5038	33.4038		31.5	29.3124	31.1876	28.9081
52	35.1	34.6069	34	35.5		33.3	31.9	31.5882	33.4882		31.5	29.3	31.2	28.8142
53	35.1	34.6763	34	35.5		33.3726	31.9	31.6	33.5		31.5165	29.3	31.2	28.8
54	35.1	34.7457	34	35.5		33.4	32.0139	31.657	33.557		31.581	29.3	31.2	28.6525
55	35.1	34.8075	34	35.5		33.4827	32.1	31.7414	33.6		31.6	29.3	31.2454	28.5323
56	35.1	34.8422	34	35.5		33.6	32.1257	31.8257	33.6257		31.5901	29.3	31.2901	28.5
57	35.1	34.8769	34	35.5		33.6101	32.2101	31.9203	33.7		31.5257	29.3	31.2257	28.4444
58	35.1	34.9116	34	35.5116		33.6945	32.2945	32.089	33.7		31.4224	29.3	31.2	28.3504
59	35.1	34.9462	34	35.5462		33.7789	32.3789	32.2578	33.7		31.2935	29.3033	31.1967	28.3
60	35.1	34.9809	34	35.5809		33.8	32.4633	32.4266	33.7		31.1646	29.3677	31.1323	28.2625
61	35.1	35.0156	34.0156	35.6156		33.8477	32.5477	32.5477	33.7477		31.1	29.3034	31.1	28.1371
62	35.1	35.0503	34.0503	35.6503		33.9	32.6321	32.6962	33.8321		31.1	29.1101	31.1	28
63	35.1	35.085	34.085	35.685		33.9329	32.7165	32.9165	33.9		31.1	29.1	31.1611	27.9806
64	35.1197	35.1197	34.1	35.7786		34.1	32.8008	33.0017	33.9008		31.0744	29.0744	31.2	27.9
65	35.1543	35.1543	34.1	35.9173		34.1	32.8852	33.1705	33.9852		31.01	29.01	31.2	27.8927
66	35.189	35.189	34.1	36.0561		34.2392	33.0392	33.3392	34		31	28.9455	31.2545	27.8
67	35.2	35.2237	34.1237	36.1		34.3	33.208	33.454	34		30.9621	28.9	31.281	27.8
68	35.2	35.2584	34.1584	36.1		34.3	33.3	33.5768	34.0384		30.8332	28.9	31.2166	27.7108
69	35.2	35.2931	34.1931	36.1		34.3228	33.3228	33.7228	34.1		30.7042	28.8521	31.2	27.7
70	35.2277	35.3	34.2277	36.1277		34.4	33.4072	33.8143	34.1072		30.5877	28.8	31.1877	27.6229
71	35.2624	35.3	34.2624	36.1624		34.4	33.4916	33.9831	34.1916		30.5232	28.8	31.1232	27.5289
72	35.2971	35.3	34.2971	36.1971		34.4	33.5759	34.0759	34.2759		30.3762	28.8	31.1	27.5
73	35.3318	35.3954	34.3636	36.2318		34.4	33.6603	34.1603	34.3		30.1885	28.7943	31.1	27.441
74	35.3665	35.4994	34.4329	36.2665		34.4895	33.7447	34.2	34.3		30.0596	28.7298	31.1	27.3471
75	35.4012	35.6	34.5	36.3		34.6	33.8291	34.2291	34.3		29.9307	28.7	31.1	27.3
76	35.4358	35.6	34.5	36.3		34.6	33.9	34.3	34.3135		29.8018	28.7	31.1	27.3
77	35.4705	35.6	34.5	36.3		34.6	33.9	34.3	34.3979		29.6093	28.7	31.1	27.2652
78	35.5	35.5948	34.5052	36.2948		34.6823	34.0646	34.3823	34.4		29.472	28.672	31.072	27.1712
79	35.5	35.5601	34.5399	36.2601		34.7667	34.1	34.4	34.4667		29.4075	28.6075	31.0075	27.1
80	35.5	35.5254	34.5746	36.2254		34.8	34.1511	34.4511	34.4489		29.343	28.6	31	27.0833
81	35.5092	35.5	34.6185	36.1815		34.8354	34.2709	34.5	34.4354		29.2786	28.6	30.9786	27
82	35.5439	35.5	34.6879	36.1121		34.9	34.4	34.5	34.5		29.2141	28.6	30.9141	26.9954
83	35.5786	35.5	34.7572	36.0428		34.9	34.4	34.5	34.5		29.1496	28.5496	30.9	26.9014
84	35.5867	35.4867	34.8133	36		34.9	34.4	34.5	34.5		29.0852	28.4852	30.8852	26.9
85	35.552	35.452	34.848	36		34.973	34.473	34.5	34.5		29.0207	28.4207	30.8207	26.8135
86	35.5173	35.4173	34.8827	36		35.0574	34.5	34.5	34.5		28.8688	28.3563	30.8	26.8
87	35.5	35.3827	34.9173	35.9653		35.1	34.5418	34.5418	34.4582		28.6918	28.2918	30.8	26.8
88	35.5	35.348	34.952	35.896		35.1	34.6	34.6	34.4262		28.6273	28.2273	30.8	26.7317
89	35.5	35.3133	34.9867	35.8266		35.1211	34.6	34.6	34.5		28.6	28.1629	30.8	26.6377
90	35.5214	35.3	35.0214	35.8		35.2899	34.6	34.6	34.5		28.5984	28.0984	30.8016	26.6
91	35.5561	35.3	35.0561	35.8		35.3	34.6793	34.6	34.5		28.534	28.034	30.866	25.8
92	35.5908	35.3	35.0908	35.8		35.3637	34.7637	34.6	34.5		28.5	27.939	30.9	25.8
93	35.6	35.3	35.1509	35.8		35.4	34.7519	34.6	34.5		28.5	27.8101	30.9	25.7
94	35.6	35.3	35.2202	35.8		35.4	34.7	34.6	34.5		28.4406	27.7406	30.9	25.6
95	35.6	35.3	35.2896	35.8		35.4169	34.7169	34.6169	34.5		28.3761	27.7	30.8761	25.6
96	35.6	35.3295	35.359	35.859		35.5	34.8	34.7	34.5		28.3116	27.7	30.8116	25.5
97	35.6	35.3642	35.4283	35.9283		35.5	34.8	34.7	34.5		28.3	27.6472	30.8	25.4
98	35.6	35.3988	35.4977	35.9977		35.43	34.8	34.7	34.5		28.2827	27.6	30.8	25.3
99	35.6	35.4335	35.5	35.9665		35.4	34.8	34.7	34.5		28.2183	27.6	30.8	25.3
100	35.6	35.4682	35.5	35.9318		35.4	34.8	34.7388	34.5		28.2	27.5538	30.7538	25.2
101	35.6029	35.5	35.4942	35.9		35.4	34.8232	34.8	34.5		28.1893	27.5	30.6893	25.1
102	35.6376	35.5	35.4249	35.9		35.4	34.9	34.8	34.5		28.1249	27.5	30.6249	25.1
103	35.6723	35.5	35.3555	35.9		35.4	34.9	34.8	34.5		28.1	27.4604	30.5604	25
104	35.7069	35.5	35.3	35.8931		35.4	34.9	34.8	34.5		28.0959	27.3959	30.5	24.8
105	35.7416	35.5	35.3	35.8584		35.4	34.9	34.7392	34.5608		28.0315	27.3315	30.5	24.7
106	35.7763	35.5	35.3	35.8237		35.4451	34.8549	34.7451	34.6		28	27.3	30.5	24.6
107	35.822	35.5	35.3	35.8		35.5295	34.8	34.8295	34.6		28	27.3	30.5	24.5
108	35.8913	35.5	35.3	35.8		35.6	34.8	34.9	34.6		27.9381	27.1762	30.5	24.5
109	35.9607	35.5	35.3	35.8		35.6	34.8	34.9	34.6		27.8736	27.0736	30.5	24.4
110	35.9607	35.5	35.3	35.8		35.6827	34.8827	35.0654	34.6		27.8092	27.0092	30.5	24.3

## Sheet: Fig. S5B
Time (min)	Ta = 30 C	Ta = 30 C	Ta = 30 C	Ta = 30 C		Ta = 22 C	Ta = 22 C	Ta = 22 C	Ta = 22 C		Ta = 6 C	Ta = 6 C	Ta = 6 C	Ta = 6 C
0	1.47795	3.12815	2.10425	2.42574		4.15939	3.93905	3.74476	4.83303		7.2114	6.8731	7.60456	5.70338
1	1.49266	3.0894	2.11227	2.41649		4.22899	3.92512	3.75057	4.81573		7.19616	6.86862	7.58817	5.81866
2	1.50737	3.05066	2.12029	2.40725		4.29859	3.91119	3.75638	4.79843		7.19554	6.9024	7.59689	5.87421
3	1.52207	3.01191	2.12831	2.398		4.3448	3.898	3.76954	4.76996		7.25404	6.95464	7.52886	5.92988
4	1.52615	2.95844	2.12891	2.39562		4.29746	3.88778	3.8121	4.69678		7.25152	6.95818	7.55678	6.04553
5	1.50896	2.87551	2.11468	2.40698		4.25013	3.87755	3.85465	4.62361		7.31569	6.97658	7.62871	5.93314
6	1.49176	2.79259	2.10045	2.41834		4.22146	3.87337	3.89591	4.59279		7.3155	6.98325	7.62106	5.76597
7	1.47457	2.70967	2.08622	2.42969		4.22078	3.87825	3.93525	4.62549		7.29412	6.94275	7.61057	5.59167
8	1.45698	2.67095	2.08488	2.4328		4.22011	3.88313	3.97458	4.65818		7.27389	6.98058	7.62517	5.45789
9	1.43919	2.65433	2.08998	2.43179		4.24121	3.85702	4.01465	4.68108		7.28889	6.81609	7.68621	5.31857
10	1.42141	2.6377	2.09508	2.43078		4.27681	3.81025	4.05521	4.69745		7.29861	6.8407	7.63026	5.17227
11	1.40362	2.62108	2.10018	2.42976		4.31241	3.76348	4.09577	4.71382		7.36524	6.78275	7.62806	5.03817
12	1.38959	2.69729	2.11828	2.38536		4.21159	3.8187	4.09588	4.71588		7.31299	6.81697	7.64624	4.93543
13	1.37555	2.7735	2.13638	2.34097		4.07667	3.89943	4.08589	4.71435		7.42576	6.84317	7.60691	4.92086
14	1.36151	2.84971	2.15447	2.29657		3.94175	3.98016	4.07589	4.71283		7.49732	6.88113	7.60153	4.91372
15	1.35646	2.91093	2.16773	2.27352		3.89892	4.01704	4.06771	4.71316		7.50512	6.88351	7.72654	4.88501
16	1.36938	2.94217	2.17133	2.29319		3.85609	4.05392	4.05954	4.71348		7.50253	6.92876	7.72577	4.80569
17	1.3823	2.97341	2.17493	2.31285		3.82013	4.07939	4.05431	4.70517		7.51401	6.9409	7.74754	4.77573
18	1.39522	3.00465	2.17853	2.33251		3.81162	4.05918	4.06091	4.6623		7.37606	6.92206	7.76419	4.8031
19	1.39649	3.02678	2.17273	2.34436		3.80311	4.03896	4.06751	4.61944		7.35455	6.91635	7.72285	4.89713
20	1.39193	3.04437	2.16223	2.3523		3.80298	4.03531	4.0843	4.61074		7.33158	6.89689	7.72354	5.06713
21	1.38737	3.06195	2.15173	2.36023		3.8154	4.05651	4.11636	4.65329		7.29545	6.89168	7.68676	5.17757
22	1.38281	3.07953	2.14124	2.36817		3.82782	4.07771	4.14841	4.69584		7.40578	6.88723	7.68912	5.29948
23	1.4707	3.01046	2.14629	2.365		3.83069	4.13713	4.16529	4.71724		7.47805	6.91683	7.66495	5.42639
24	1.55858	2.94138	2.15135	2.36183		3.82718	4.22203	4.17204	4.72452		7.43622	6.86344	7.65193	5.55179
25	1.64646	2.8723	2.1564	2.35866		3.82367	4.30693	4.17879	4.7318		7.42969	6.9033	7.68932	5.69881
26	1.71782	2.79668	2.15789	2.36029		3.76373	4.32532	4.15081	4.67978		7.41926	6.891	7.71183	5.76565
27	1.75615	2.70796	2.15223	2.37151		3.68968	4.32709	4.11415	4.61293		7.36713	6.92114	7.71735	5.82476
28	1.79447	2.61925	2.14657	2.38272		3.61564	4.32886	4.07749	4.54608		7.36855	6.87831	7.70183	5.94853
29	1.83279	2.53054	2.14091	2.39394		3.62081	4.39137	4.09822	4.75233		7.38676	6.88736	7.6835	5.85545
30	1.84642	2.47772	2.15043	2.40046		3.62598	4.45388	4.11895	4.95859		7.20595	6.74356	7.675	5.67865
31	1.84771	2.44285	2.16753	2.40464		3.61665	4.49175	4.10305	5.11957		6.95177	6.49803	7.50162	5.4818
32	1.84899	2.40798	2.18464	2.40881		3.5493	4.43103	3.94064	5.09943		6.67775	6.25634	7.24299	5.32859
33	1.85027	2.37311	2.20174	2.41299		3.48196	4.37032	3.77822	5.07928		6.35689	6.002	6.93717	5.18294
34	1.77125	2.37757	2.16908	2.39006		3.34451	4.26024	3.60861	4.96434		6.19548	5.79975	6.70563	5.03493
35	1.69222	2.38203	2.13643	2.36713		3.1019	4.07612	3.4282	4.70718		6.08218	5.66208	6.59587	4.90281
36	1.61319	2.3865	2.10377	2.3442		2.85929	3.892	3.24779	4.45002		6.05394	5.66723	6.56558	4.80483
37	1.53142	2.36788	2.06316	2.30421		2.67042	3.67248	3.07925	4.20599		6.02819	5.67234	6.5211	4.65004
38	1.44414	2.3031	2.00664	2.23009		2.51739	3.42936	2.91862	3.97072		6.07367	5.71756	6.56993	4.57189
39	1.35687	2.23832	1.95012	2.15596		2.36435	3.18624	2.758	3.73544		6.11434	5.71492	6.54634	4.5282
40	1.26959	2.17354	1.89359	2.08184		2.30909	3.02384	2.67016	3.57067		6.08136	5.61467	6.58386	4.47678
41	1.21313	2.12162	1.85399	2.01343		2.27827	2.88161	2.60053	3.42353		6.05095	5.68423	6.54762	4.33158
42	1.17207	2.07613	1.82284	1.94789		2.24746	2.73939	2.5309	3.2764		6.05257	5.72569	6.57657	4.23908
43	1.131	2.03063	1.79169	1.88234		2.35915	2.64431	2.54711	3.34114		6.07912	5.63356	6.62495	4.22422
44	1.08994	1.98514	1.76055	1.81679		2.47083	2.54922	2.56332	3.40588		6.07098	5.6074	6.62119	4.31193
45	1.05994	1.94954	1.76962	1.76004		2.58587	2.4669	2.59195	3.47996		6.04677	5.53544	6.63389	4.50603
46	1.02994	1.91394	1.7787	1.7033		2.71427	2.43559	2.67021	3.59141		6.08057	5.47244	6.69999	4.65493
47	0.999943	1.87834	1.78777	1.64655		2.84268	2.40429	2.74848	3.70286		6.04916	5.51875	6.7122	4.7626
48	0.984608	1.86398	1.81468	1.60072		2.9524	2.39322	2.84286	3.81621		6.05742	5.4407	6.70499	4.83298
49	0.998602	1.89211	1.87726	1.5767		3.03409	2.41251	2.96141	3.93242		6.09532	5.4844	6.76953	4.89494
50	1.0126	1.92024	1.93984	1.55268		3.11579	2.43179	3.07996	4.04864		6.11944	5.46645	6.79602	4.94012
51	1.02659	1.94837	2.00241	1.52866		3.22336	2.47047	3.18422	4.18787		6.14746	5.53186	6.78018	5.02029
52	1.05587	1.94383	2.00321	1.50925		3.34819	2.52208	3.27896	4.34244		6.13274	5.48679	6.80235	5.1872
53	1.09279	1.92297	1.97312	1.49214		3.47301	2.57368	3.3737	4.49702		6.19707	5.51359	6.80272	5.16331
54	1.12971	1.90211	1.94302	1.47503		3.5597	2.65407	3.48014	4.57736		6.19959	5.51422	6.76897	5.01837
55	1.16663	1.88125	1.91293	1.45792		3.63685	2.74165	3.58952	4.63913		6.28405	5.49103	6.77309	4.82625
56	1.19539	1.87612	1.88975	1.45826		3.71401	2.82923	3.69889	4.70091		6.31537	5.49848	6.80755	4.66085
57	1.22414	1.87099	1.86658	1.4586		3.76163	2.89994	3.8002	4.74437		6.31734	5.45236	6.83456	4.4587
58	1.25289	1.86586	1.84341	1.45894		3.80926	2.97066	3.90151	4.78783		6.25642	5.46069	6.91978	4.27205
59	1.27756	1.86404	1.8352	1.46232		3.85494	3.04127	4.00867	4.82961		6.26434	5.44298	6.89571	4.12696
60	1.29406	1.86884	1.85692	1.47178		3.89282	3.11147	4.13922	4.86468		6.26493	5.50048	6.9582	4.04949
61	1.31057	1.87364	1.87865	1.48123		3.93071	3.18167	4.26977	4.89975		6.37441	5.51817	6.99322	3.95478
62	1.32707	1.87844	1.90037	1.49069		3.96584	3.25018	4.37464	4.92244		6.39672	5.37057	7.01089	3.90286
63	1.33966	1.89806	1.92998	1.50825		3.99684	3.31615	4.44097	4.92659		6.48452	5.39067	6.93037	3.85012
64	1.35028	1.9251	1.96353	1.52987		4.02784	3.38213	4.5073	4.93073		6.40761	5.36536	7.01738	3.75296
65	1.36091	1.95214	1.99707	1.55148		4.03474	3.44897	4.54943	4.93572		6.39405	5.36541	6.99636	3.71135
66	1.37153	1.97918	2.03062	1.57309		4.02558	3.5164	4.57544	4.94128		6.39652	5.29912	6.93778	3.66411
67	1.37025	1.98459	2.0569	1.58851		4.01642	3.58382	4.60145	4.94684		6.42001	5.40083	6.96978	3.6728
68	1.36897	1.99	2.08318	1.60393		4.02482	3.63404	4.63861	4.93889		6.43493	5.38375	7.00184	3.79895
69	1.3677	1.99541	2.10945	1.61935		4.03761	3.67996	4.67857	4.92756		6.40086	5.28963	6.93421	3.84669
70	1.36772	1.99949	2.15829	1.64318		4.05041	3.72588	4.71852	4.91623		6.31785	5.30367	6.9352	3.94284
71	1.37034	2.00092	2.25226	1.68383		4.08552	3.79198	4.67882	4.93833		6.25073	5.31633	6.98407	4.04738
72	1.37297	2.00235	2.34623	1.72448		4.12063	3.85807	4.63912	4.96043		6.13932	5.25796	6.97953	4.1203
73	1.37559	2.00378	2.44019	1.76513		4.16173	3.91054	4.60053	4.97213		6.14264	5.1863	6.98837	4.22719
74	1.38592	2.04173	2.49145	1.7782		4.22682	3.90851	4.56637	4.94229		6.11119	5.15868	6.96049	4.26547
75	1.4001	2.09794	2.52136	1.77747		4.29191	3.90648	4.53222	4.91244		6.04053	5.15566	6.98313	4.28942
76	1.41427	2.15416	2.55127	1.77675		4.32431	3.91367	4.4976	4.88564		6.04552	5.10849	6.99281	4.3533
77	1.42845	2.21037	2.58117	1.77602		4.30768	3.93467	4.46226	4.8634		6.08059	5.09954	7.00508	4.39798
78	1.43844	2.22681	2.55193	1.78717		4.29105	3.95568	4.42692	4.84116		6.02793	5.00655	6.93466	4.29499
79	1.44844	2.24325	2.52268	1.79831		4.2649	3.97726	4.39499	4.83167		5.98162	4.95674	6.92768	4.11694
80	1.45843	2.25969	2.49344	1.80945		4.2324	3.99923	4.36533	4.83067		5.94996	4.91273	6.90131	3.93646
81	1.48246	2.27523	2.47348	1.81945		4.19991	4.02119	4.33567	4.82968		5.82832	4.91182	6.95186	3.81254
82	1.53457	2.28896	2.47212	1.82718		4.17939	4.04649	4.26215	4.81076		5.76269	4.85027	6.91011	3.7002
83	1.58667	2.30269	2.47076	1.83491		4.16188	4.07263	4.17766	4.78736		5.68033	4.84645	6.90551	3.60494
84	1.63878	2.31642	2.4694	1.84264		4.14436	4.09877	4.09317	4.76396		5.53701	4.83592	6.90903	3.53227
85	1.66723	2.3169	2.4804	1.85202		4.12562	4.08781	4.06311	4.77329		5.52567	4.79496	6.89059	3.4465
86	1.68385	2.31075	2.49757	1.86222		4.10687	4.07685	4.03304	4.78262		5.43899	4.78401	6.90212	3.388
87	1.70047	2.3046	2.51474	1.87243		4.08947	4.06846	4.01673	4.80424		5.40439	4.78796	6.90803	3.3399
88	1.71709	2.29846	2.53192	1.88263		4.07743	4.07037	4.05539	4.87505		5.3594	4.82742	6.91034	3.28534
89	1.68506	2.28256	2.48155	1.88709		4.06539	4.07227	4.09405	4.94587		5.22302	4.72417	6.93526	3.32696
90	1.65304	2.26666	2.43119	1.89154		4.067	4.06927	4.10356	5.02346		5.24725	4.68915	6.95473	3.3051
91	1.62101	2.25076	2.38082	1.896		4.0891	4.05891	4.06934	5.11122		5.15288	4.6227	6.97694	3.28656
92	1.59011	2.24368	2.33706	1.91068		4.11118	4.04854	4.03512	5.19898		5.16759	4.53048	6.98671	3.33814
93	1.56147	2.25426	2.3065	1.94579		4.105	4.05043	4.0197	5.26309		5.14655	4.47463	6.95214	3.45994
94	1.53283	2.26484	2.27593	1.9809		4.07997	4.06049	4.01679	5.31142		5.07712	4.46246	6.9211	3.53379
95	1.5042	2.27542	2.24537	2.01602		4.05494	4.07055	4.01389	5.35975		5.08706	4.43713	6.8627	3.5787
96	1.45782	2.27831	2.23099	2.02615		4.03372	4.05484	3.99578	5.34957		5.05885	4.43369	6.79078	3.61369
97	1.40258	2.27735	2.22469	2.0238		4.01346	4.0327	3.97387	5.32476		4.99616	4.40921	6.75971	3.66419
98	1.34733	2.27638	2.2184	2.02145		3.9932	4.01055	3.95196	5.29996		4.9265	4.36051	6.78423	3.70504
99	1.29209	2.27542	2.21211	2.0191		3.97925	4.02842	3.93498	5.23668		4.87655	4.4006	6.76885	3.761
100	1.31509	2.26033	2.18025	2.05439		3.96531	4.04629	3.918	5.17341		4.86719	4.36048	6.78312	3.85685
101	1.33809	2.24524	2.14838	2.08967		3.95325	4.04812	3.90882	5.12227		4.79666	4.32825	6.74855	3.86014
102	1.36109	2.23014	2.11652	2.12496		3.94874	3.9858	3.93081	5.11966		4.74711	4.29795	6.68295	3.7517
103	1.33809	2.24524	2.14838	2.08967		3.94423	3.92348	3.95281	5.11705		4.7611	4.2969	6.71151	3.60574
104	1.36109	2.23014	2.11652	2.12496		3.93891	3.88408	4.00946	5.10231		4.69489	4.26238	6.63504	3.49652
105	1.33809	2.24524	2.14838	2.08967		3.93237	3.87904	4.11808	5.06936		4.65547	4.27573	6.62685	3.34049
106	1.36109	2.23014	2.11652	2.12496		3.92583	3.87399	4.22671	5.03642		4.66786	4.25476	6.52398	3.20467
107	1.33809	2.24524	2.14838	2.08967		3.93259	3.95176	4.26374	4.99226		4.67322	4.20154	6.49517	3.0912
108	1.36109	2.23014	2.11652	2.12496		3.94823	4.08472	4.25305	4.94062		4.62225	4.07398	6.482	3.00223
109	1.33809	2.24524	2.14838	2.08967		3.96386	4.21769	4.24237	4.88898		4.65079	4.01098	6.48395	2.93463
110	1.36109	2.23014	2.11652	2.12496		3.97361	4.25845	4.27086	4.89364		4.66275	3.93789	6.43027	2.90989

## Sheet: Fig.S5
Max delt_Tcore (°C)				Max delt_VO2
Ta = 30 °C	Ta = 22 °C	Ta = 6 °C		Ta = 30 °C	Ta = 22 °C	Ta = 6 °C
-1.27842	-3.0801	-6.52609		-0.672754	-1.51098	-2.79423
-1.26946	-3.86104	-5.55088		-0.960688	-1.88134	-2.8847
-1.59345	-3.4	-2.95125		-0.391241	-1.6122	-1.20754
-0.599615	-3.05823	-6.92795		-0.908748	-1.39233	-2.76802
ANOVA summary				ANOVA summary
Dunnett's multiple comparisons test	Adjusted P Value			Dunnett's multiple comparisons test	Adjusted P Value
22C vs. 30C	0.0355			22C vs. 30C	0.0665
22C vs. 6C	0.0374			22C vs. 6C	0.0832
