# Supplementary material for: Induction of a torpor-like hypothermic and hypometabolic state in rodents by ultrasound
Source: Nat Metab. 2023 May 25;5(5):789–803. doi: 10.1038/s42255-023-00804-z (PMC10229429; doi:10.1038/s42255-023-00804-z)
Supplement: Source Data Extended Data Fig. 6 — Statistical Source Data. [file 42255_2023_804_MOESM15_ESM.xlsx]

## Sheet: Fig. S6
c-FOS+ neurons (%)
US+	US-
7.32673	3.62595
8.31481	1.9259
5.82386	3.90758
5.28531	3.35385
11.7459
p value	0.0128048
