# Supplementary material for: Induction of a torpor-like hypothermic and hypometabolic state in rodents by ultrasound
Source: Nat Metab. 2023 May 25;5(5):789–803. doi: 10.1038/s42255-023-00804-z (PMC10229429; doi:10.1038/s42255-023-00804-z)
Supplement: Source Data Extended Data Fig. 7 — Statistical Source Data. [file 42255_2023_804_MOESM16_ESM.xlsx]

## Sheet: Fig. S7
TRPM2/beta-actin
TRPM2 KD	Control
0.693522	0.950628
0.610612	1.45257
0.619922	1.57407
0.659849	1.56647
	1.52984
p value	0.000734814
