# Supplementary material for: Induction of a torpor-like hypothermic and hypometabolic state in rodents by ultrasound
Source: Nat Metab. 2023 May 25;5(5):789–803. doi: 10.1038/s42255-023-00804-z (PMC10229429; doi:10.1038/s42255-023-00804-z)
Supplement: Source Data Extended Data Fig. 8 — Statistical Source Data. [file 42255_2023_804_MOESM18_ESM.xlsx]

## Sheet: Fig S8
Entry								Arousal
Fig S9A: ΔT rate			Fig S9A: ΔVO2 rate					Fig S9B: ΔT rate			Fig S9B: ΔVO2 rate
UCP KO	WT		UCP KO	WT				UCP KO	WT		UCP KO	WT
-0.146341	-0.439024		-0.0661845	-0.13894				0.0487805	0.146341		0.066461	0.082258
-0.097561	-0.585366		-0.220094	-0.153441				0.0487805	0.243902		0.077417	0.222978
-0.101523	-0.304569		-0.136613	-0.166087				0.0507614	0.101523		0.060457	0.151809
-0.253807	-0.35533		-0.101902	-0.142456				0.0507614	0.152284		0.050277	0.155305
-0.347826	-0.33674		-0.157589	-0.214594				0.113043	0.12245		0.0664848	0.134671
	-0.475527			-0.20282					0.168776			0.124548
p value (UCP1 KO vs. WT)			p value (UCP1 KO vs. WT)					p value (UCP1 KO vs. WT)			p value (UCP1 KO vs. WT)
0.00662271			0.258544					0.00460048			0.00413303
