# Supplementary material for: Induction of a torpor-like hypothermic and hypometabolic state in rodents by ultrasound
Source: Nat Metab. 2023 May 25;5(5):789–803. doi: 10.1038/s42255-023-00804-z (PMC10229429; doi:10.1038/s42255-023-00804-z)
Supplement: Source Data Extended Data Fig. 9 — Statistical Source Data. [file 42255_2023_804_MOESM19_ESM.xlsx]

## Sheet: Fig. S9
time(s)	T at target ( C)																	Zscore-onset (s)		T threshold (°C)
0	0	0	0	0	0	0	0	0	0	0	0	0	0	0	0			2.73333		0.952767
0.82	1.7438	-1.001	0.8219	-0.5374	-1.1559	0.095	-0.336	0.0695	-1.649	0.91	0.5866	2.6784	-0.8814	-1.184	-1.184			1.8		0.302499
1.64	-0.5508	-1.2489	-0.409	-0.8837	-0.8541	-0.2666	0.0139	-0.5417	-1.878	1.2511	0.5252	-0.575	0.9854	2.4709	2.4709			0.5		-0.00168
2.46	-0.5301	-2.554	-0.1659	-1.9257	-1.6554	-0.2889	0.1191	0.9437	-1.0159	1.0041	-1.274	1.8255	1.323	-0.509	-0.509			6.53333		2.30533
3.28	-0.3308	-0.6633	0.8176	-0.4977	0.2141	0.6836	-0.3627	0.309	-1.284	1.1743	0.6785	0.4525	0.0078	-0.4152	-0.4152			0.633333		0.006949
4.1	-0.1471	-0.3777	-0.6415	-1.0041	0.504	-0.1052	-1.2123	0.2027	-2.0606	0.7263	-2.641	0.0183	0.1087	-0.8451	-0.8451			2.76667		0.972016
4.92	0.5771	-0.9017	0.0847	-1.1652	-1.3729	-0.342	0.8691	0.8216	-2.1597	0.7964	-1.307	3.2606	0.2355	-0.8396	-0.8396			0.1		-0.00392
5.74	0.3026	-0.4977	-0.7994	-0.945	1.1934	-0.7229	0.2837	0.8259	-1.48	1.0121	-0.7189	0.6678	1.0279	1.6046	1.6046			1.63333		0.198635
6.56	-0.3514	-0.6523	-1.0528	-1.7879	-0.1099	-0.1463	-0.3048	1.0937	-2.1221	0.6011	2.1072	-0.1077	3.0569	-0.5804	-0.5804			1.2		0.064621
7.38	0.1084	0.5103	-1.388	-1.0299	-0.2438	-0.6954	-0.0677	1.0727	-1.5258	-0.1898	0.2164	-0.4028	0.4516	-1.3869	-1.3869			3.1		1.14797
8.2	2.0309	-1.0162	-0.1591	-1.7361	-0.3112	0.2534	0.007	0.9585	-1.7425	0.5532	0.0553	0.3873	-0.5275	-0.3497	-0.3497			0.433333		-0.00205
9.02	0.9329	-0.5614	-1.7543	-0.8444	-0.0471	0.8935	-0.0759	0.9084	-1.24	0.2529	-0.0707	-0.4751	0.9208	0.6569	0.6569			1.73333		0.260954
9.84	-0.5594	-1.9282	-2.1949	-2.2759	-0.4994	0.2655	-0.3269	0.4655	-2.8513	0.1697	-0.097	1.109	-0.2529	1.0756	1.0756			1.06667		0.041989
10.66	0.2488	0.0212	-0.0506	-1.4876	-1.5583	0.0297	-0.6791	-0.1452	-1.9751	0.616	-2.4349	2.7595	2.763	-0.7959	-0.7959			0.5		-0.00168
11.48	0.4955	1.3429	1.6073	-0.6915	-1.7218	-0.1744	0.8703	0.6378	-1.2248	0.1226	0.8571	3.5824	-0.7422	-1.2459	-1.2459			0.266667		-0.00299
12.3	0.9632	-0.7382	0.3852	-0.8197	-0.5962	-0.5019	0.091	0.2325	-2.3606	1.2591	-0.6425	0.2718	-0.6814	-0.5414	-0.5414			0.5		-0.00168
13.12	-0.6802	-0.4129	-1.2312	-2.3668	-0.7998	0.3524	-0.0833	-0.0051	-3.4517	0.0871	-1.1401	2.4867	-1.1384	-0.5787	-0.5787			6.53333		2.30533
13.94	0.1609	0.4065	-0.2541	-0.4114	-0.3841	0.8471	-0.3688	1.4854	-1.2062	0.4085	-0.9943	0.9772	-0.7728	-0.2531	-0.2531			8.2		2.48064
14.76	0.2196	-0.2596	0.3033	-1.0509	-1.6471	-0.3381	-0.601	0.3639	-1.557	1.0447	-1.2118	1.9739	2.2899	0.5021	0.5021			2.8		0.991266
15.58	1.2662	-0.9755	-0.6972	-1.4635	-0.7647	0.5011	0.4781	-0.5655	-1.753	0.8917	2.0537	0.8503	0.4066	-0.1478	-0.1478			9.76667		2.6162
16.4	0.5181	-0.0887	0.1013	-1.3089	-0.6128	0.4056	0.6668	1.0814	-0.8905	-0.5722	-0.2242	1.6861	-0.4132	-0.1735	-0.1735			1.3		0.081595
17.22	0.8281	0.8616	0.3373	-0.8466	-0.291	0.1493	0.3934	-0.1368	-1.8327	0.6004	1.3104	1.5048	0.1986	-0.4936	-0.4936			0.6		0.004792
18.04	0.2189	0.7698	0.6796	1.5166	0.6142	0.3576	0.8041	1.1779	-2.1116	1.2714	1.2127	2.2985	0.6979	1.2081	1.2081			0.4		-0.00224
18.86	0.5411	1.4003	1.7908	0.7948	1.0321	0.7031	0.7286	3.1416	-0.7243	1.3608	1.9423	2.7792	3.5409	-0.0022	-0.0022			0.566667		0.002636
19.68	2.2593	0.3026	1.5046	0.5567	0.1503	1.8149	2.0918	0.9449	-1.3859	1.9171	2.5047	4.4967	2.6605	0.8443	0.8443			0.2		-0.00336
20.5	1.7513	0.4411	0.9716	0.705	2.2151	2.6434	3.3925	3.1285	-0.3755	1.5374	2.8763	3.9616	2.9727	1.6325	1.6325			0.5		-0.00168
21.32	1.5775	2.3302	2.6183	0.6187	0.1753	2.4845	2.0297	2.6504	0.1189	2.1149	2.0967	4.0848	2.8121	1.6796	1.6796			0.233333		-0.00318
22.14	1.9336	1.2525	1.7403	1.8331	1.1903	2.2256	1.3367	2.032	0.2369	2.8539	3.0216	3.3854	3.3574	4.2017	4.2017			0.366667		-0.00243
22.96	2.8799	2.4601	2.108	1.5812	0.1757	3.4477	2.6488	2.8715	-0.324	2.5801	3.9245	3.3769	5.0169	3.3845	3.3845			0.366667		-0.00243
23.78	2.5714	1.6335	2.3643	0.5576	2.8919	2.1874	2.7233	3.367	0.3327	2.0146	2.599	5.5952	2.3786	2.2837	2.2837			0.466667		-0.00186
24.6	1.5116	3.0204	3.0398	1.6844	1.5411	1.315	3.4244	4.2019	-0.1513	3.5053	5.9458	5.2415	3.1578	2.178	2.178			0.133333		-0.00374
25.42	2.6126	2.2727	1.1956	1.7721	1.9093	1.866	3.2907	3.7673	0.0103	2.6842	3.455	3.2029	4.4559	2.9662	2.9662			0.533333		0.000479
26.24	2.2326	1.3543	2.3142	1.5174	1.4681	4.9958	2.8194	3.6456	0.6895	3.2584	2.0193	3.7604	2.3506	3.7916	3.7916			1.13333		0.053305
27.06	3.2538	0.3735	1.114	0.7135	0.5724	1.9652	2.3055	2.8146	-0.0406	2.4007	2.412	4.2401	5.4371	2.4275	2.4275			6.83333		2.42327
27.88	3.0783	2.221	2.5774	-0.1471	1.7431	1.5872	3.5081	2.7695	1.0452	2.0117	1.5774	4.9317	2.6045	2.9599	2.9599			7.93333		2.46651
28.7	1.7233	1.1078	1.5392	0.2554	1.0688	1.1171	2.3046	2.6693	0.4162	2.9063	1.673	2.9765	1.6849	2.2809	2.2809			6.1		2.10583
29.52	2.3524	-0.6035	0.1984	1.0483	0.8381	0.5382	2.6924	2.8139	1.2486	3.5082	-0.0075	2.3032	0.6244	2.0766	2.0766			5.43333		1.94842
30.34	2.6348	0.1975	0.0273	-0.7936	0.7724	-0.2311	1.8795	1.5347	0.1692	2.7835	-1.1276	1.2338	1.4027	1.8498	1.8498			3.83333		1.38002
31.16	2.1548	0.4917	0.1182	1.4403	0.7298	-0.7324	0.9584	2.9165	0.0535	1.5479	0.4556	0.3989	-0.567	0.0552	0.0552			0.0333333		-0.0043
31.98	1.4196	1.053	-0.3285	0.8944	-0.4846	-0.4628	1.5991	2.7539	-0.021	1.3362	0.1066	1.5157	-0.2981	0.989	0.989			7.1		2.51064
32.8	1.5265	1.2164	0.8436	0.3833	-0.2541	-0.1712	0.9167	1.1464	-0.2423	1.7049	-1.4333	1.3804	1.4383	2.1999	2.1999			5.63333		1.97632
33.62	3.3434	0.1832	-0.4373	-0.5908	0.5235	0.6041	0.4508	1.7529	-1.6839	1.0413	0.5159	1.5658	-0.0658	-0.0324	-0.0324			5.26667		1.95404
34.44	0.675	-0.6361	-0.0744	0.2675	0.5832	0.2923	1.3348	0.9193	0.0068	0.5405	-0.8662	1.3887	0.8561	4.1169	4.1169
35.26	0.9577	0.5435	1.2042	-0.9187	-0.6135	0.1716	-0.6273	1.3668	-1.5109	0.8989	-1.7371	-0.022	1.096	1.9796	1.9796		Median value	1.16667		0.058963
36.08	1.3981	-0.3264	0.479	-0.166	-0.2434	1.0196	1.3751	1.8389	0.5963	1.7926	-1.6168	3.1513	0.2224	1.2428	1.2428
36.9	1.0714	-0.9223	-1.8435	-1.8909	0.0865	0.4075	0.0998	0.6694	-1.4607	1.808	-1.4187	0.2456	0.4275	0.2362	0.2362
37.72	0.5188	0.809	0.0608	0.3625	0.2895	-0.8516	0.1987	2.4397	-0.9277	1.4546	1.9905	1.7401	0.7679	0.4807	0.4807
38.54	0.813	0.52	0.1429	-0.4209	-0.6432	-0.6358	0.0177	1.9844	-0.8459	0.9034	0.2259	-0.2585	0.6389	3.1018	3.1018
39.36	1.1657	-0.1765	-0.1853	-0.9172	-0.8187	1.4082	0.6389	-0.145	-0.8075	1.5675	-1.4854	-0.5983	0.5761	1.3445	1.3445
40.18	0.5885	-0.7855	0.04	-0.62	-1.3256	0.7179	-0.0106	1.7852	-0.9414	1.4354	-1.1698	1.1075	4.0817	0.5061	0.5061
41	0.6704	-1.0619	0.0974	0.2701	0.4642	-0.3155	-0.2216	0.3167	-1.3566	0.3862	-0.9908	-1.0847	0.5535	0.3069	0.3069
41.82	1.2434	0.8528	-1.2419	-2.0256	1.1934	1.5893	0.0686	0.3861	-1.0684	1.08	-0.0258	-0.8788	1.2512	0.6993	0.6993
42.64	1.0176	-0.3418	1.1479	-1.2413	-0.9548	0.2784	1.5717	0.5294	-1.8688	0.6078	-1.1149	-0.6031	-0.0751	1.6938	1.6938
43.46	0.2209	-0.2725	-0.3858	-2.3986	-0.2964	-0.7536	-0.6447	0.3756	-1.4748	0.5433	-2.0089	1.2533	-0.203	0.4715	0.4715
44.28	0.4161	0.4131	-0.6731	-1.3118	0.7323	0.0787	0.3766	1.9241	-1.8638	1.2132	-0.987	4.9832	1.7091	0.1243	0.1243
45.1	2.3788	-1.292	1.3003	-0.4831	0.6359	0.128	0.4361	0.614	-1.2077	0.5608	-0.1588	2.4011	-0.4736	0.1432	0.1432
45.92	1.2752	-0.9589	0.211	-1.2434	-0.5952	0.9775	-0.3814	-0.6399	-1.5758	-0.2469	0.2105	3.802	0.706	0.2882	0.2882
46.74	0.7551	-0.0835	0.0028	-0.5374	-0.3929	-0.7425	-0.2086	0.3522	-1.7749	0.8231	-0.4436	4.0599	0.0784	0.7358	0.7358
47.56	-0.6247	0.7811	-0.6694	-1.8439	-0.1013	-0.1615	0.1626	0.3873	-1.7929	0.0393	-0.3355	3.1124	-0.0562	1.8844	1.8844
48.38	1.4448	0.0998	-0.7778	-0.6628	0.3471	0.1788	0.3496	-0.3376	-1.6747	1.6553	0.2998	3.2477	3.5427	-0.259	-0.259
49.2	0.2617	-0.3304	0.1994	-0.883	-0.0565	0.6316	-0.4633	-0.0447	-1.6901	0.9873	-2.2109	1.8724	0.8262	0.0851	0.0851
50.02	0.1765	-0.0304	-1.235	-1.9255	-1.5508	1.3231	-0.2052	-0.5742	-1.5664	0.2988	0.0809	0.8646	0.119	0.3594	0.3594
50.84	0.7576	-1.0091	-0.3566	-1.2121	-0.7063	-0.6313	-0.4358	0.1411	-1.15	0.8015	0.1958	3.3221	0.1923	-0.1724	-0.1724
51.66	0.8741	-0.2287	-0.6892	-0.3431	-0.5378	-0.4092	-1.2939	0.1813	-1.9973	0.3722	0.9784	1.1824	0.1097	1.4689	1.4689
52.48	1.0922	0.4951	1.7676	-1.2155	-0.069	0.5231	-0.3292	0.5924	-0.772	0.5336	0.9906	3.3642	-0.065	0.34	0.34
53.3	0.136	0.0911	2.3598	-2.1847	-0.8221	-0.014	-0.8693	0.6125	-1.3227	0.8997	0.3552	1.9579	-0.3696	0.7131	0.7131
54.12	0.2526	-0.1829	-0.1134	-1.8889	-0.7529	-1.4142	0.2328	0.958	-1.1486	0.9714	1.7692	1.5841	-0.3488	0.2851	0.2851
54.94	0.5426	-0.3791	-0.9567	-1.4478	1.825	-0.5993	-0.1167	-0.0013	-1.3129	0.2198	2.7875	1.0025	-0.1107	-0.0047	-0.0047
55.76	0.2269	0.0811	0.698	-1.1502	-1.1863	0.3408	-1.9919	1.0842	-1.5607	1.002	-0.5013	0.7342	-0.7284	1.2595	1.2595
56.58	1.0742	0.2245	1.1856	-2.4405	-0.2444	-0.4316	0.06	0.1638	-0.1865	0.6824	-0.118	0.833	1.6819	-0.1205	-0.1205
57.4	0.2286	-1.1011	-0.1867	-1.5544	0.9496	-1.6935	-0.5148	-0.5048	-1.6351	0.2511	-0.2898	2.4818	-0.3934	2.0751	2.0751
58.22	0.354	0.9498	0.0357	-1.9092	-0.2919	0.0683	-0.7355	0.2982	-2.1576	1.3467	0.5291	2.4189	-1.4059	0.1739	0.1739
59.04	0.33	0.3571	-0.5409	-0.6747	-0.7221	0.5007	-0.4695	0.7785	-1.5373	0.9309	2.2573	0.0287	0.9222	2.3127	2.3127
59.86	0.6179	0.9799	0.6768	-1.118	-0.7776	-0.7101	-0.9955	1.6162	-2.512	0.244	-0.1085	1.1935	-1.1473	-0.7148	-0.7148
60.68	0.1497	-0.8599	0.0215	-2.081	-0.6052	-0.594	-1.3191	0.3307	-2.2629	0.5692	-0.1922	2.0201	1.2808	-0.3348	-0.3348
61.5*	0.6957	1.653	-1.0415	-2.2042	0.5359	-0.8618	-0.1059	-0.3024	-1.2207	-0.0807	-0.2327	2.291	-0.3968	0.8927	0.8927
62.32*	1.1261	0.3708	-1.1153	-0.7136	-0.0706	0.0023	-0.4469	0.1311	-1.4658	0.2114	-0.583	1.3565	-1.2044	-1.0306	-1.0306
63.14*	0.3029	0.19	-0.3783	-1.3235	-2.3262	-0.0768	-2.0169	-0.1967	-1.4958	0.918	-1.5841	-1.7158	-0.7451	3.4895	3.4895
63.96*	0.1251	-0.588	-1.9147	-2.145	-1.1446	0.0223	-0.2586	0.0928	-1.258	-0.3118	2.0579	-0.5722	-0.1474	0.5679	0.5679
64.78*	-0.22	-0.8059	-0.2177	-0.9004	-1.1349	0.2622	-0.7096	0.4308	-2.2678	1.034	0.6999	-0.5639	1.5598	0.3626	0.3626
65.6*	-0.0541	-0.6405	-0.2767	-1.9321	-0.7682	0.668	-0.1514	-0.0677	-2.6751	0.6995	-0.0254	1.0372	0.5338	0.3076	0.3076
66.42*	0.413	-0.3236	-0.658	-2.572	-0.9225	0.1583	-1.2121	-0.6935	-1.6633	0.5687	-0.2566	1.357	-0.0204	0.874	0.874
67.24*	0.8707	-0.6014	-1.0056	-1.9154	-0.8885	-0.23	-0.9425	-0.0038	-2.2024	1.1624	-0.4335	2.806	0.7444	0.7089	0.7089
68.06*	-0.1087	-0.7992	-0.0731	-2.0454	-1.0236	0.5229	0.6676	-0.2933	-0.7233	0.7691	0.612	0.8794	-0.2867	0.9169	0.9169
68.88*	0.0149	1.1944	-0.7893	-0.9504	0.3311	1.2792	-0.5319	-0.1491	-0.9607	0.9335	0.885	-0.0494	-0.5548	0.1722	0.1722
69.7*	-0.1443	-0.336	-0.5663	-1.5011	-0.5274	-0.704	-0.9587	-0.1105	-1.0146	1.4266	0.0675	0.7434	0.958	0.4379	0.4379
70.52*	0.8358	0.4264	-1.0112	-1.2166	-1.2992	-0.3443	-0.6941	-0.5908	-1.5322	-0.0409	0.5504	0.4446	1.4461	1.7469	1.7469
71.34*	-0.4562	-1.3729	-0.9281	-1.5728	-1.9936	-0.5965	-0.8913	0.7288	-1.1271	0.8835	-0.4695	1.8057	0.4654	0.0292	0.0292
72.16*	-0.4647	0.3454	-1.6596	-1.9622	0.3226	0.0857	-0.4636	-0.1057	-2.0296	1.316	-0.1249	1.1496	0.572	0.2105	0.2105
72.98*	0.7109	-0.8578	-0.7593	-1.464	0.1433	0.5706	-1.4967	0.0139	-1.739	0.5386	0.3589	0.4	1.8418	-0.4424	-0.4424
73.8*	0.2535	-0.8416	-0.0676	-1.8417	-0.229	-0.6015	-1.0373	0.6621	-1.5278	-0.6546	-0.6065	2.5526	1.2066	0.3069	0.3069
74.62*	0.5185	-1.7654	-1.9261	-1.7218	0.8001	-0.8253	-1.5421	0.6136	-1.9311	0.8181	-1.6129	2.1379	0.3031	1.6497	1.6497
75.44*	-0.355	0.2173	-2.5535	-1.8948	0.4657	-0.2319	0.0896	-0.1052	-2.451	0.7641	-1.8459	4.0453	0.3134	0.3187	0.3187
76.26*	-0.6768	0.2118	-0.1862	-0.8362	0.4677	-0.4369	-0.7438	0.7315	-2.7608	-0.0689	1.7758	-1.4636	0.2607	-0.2427	-0.2427
77.08*	0.4632	-0.6354	-1.1469	-0.8981	-0.5412	-0.6103	-0.602	-0.7379	-2.9836	0.3371	0.0403	-2.2965	2.2324	0.063	0.063
77.9*	0.4689	-0.5349	-0.2651	-0.914	0.1144	-0.0941	-0.3827	-0.0645	-1.5138	-0.2366	-1.3218	0.9068	0.05	0.5874	0.5874
78.72*	-0.2823	-1.1431	-0.5005	-1.7716	0.7469	-0.1717	-1.226	-0.1747	-2.5035	-0.0282	-1.1682	1.3963	-0.0781	0.5847	0.5847
79.54*	0.0102	-0.3998	0.404	-1.4535	0.5425	-1.0865	-1.1953	0.035	-2.6239	1.0332	-0.9791	2.0489	1.4752	1.7886	1.7886
80.36*	0.5046	-1.4951	-0.6001	-1.4239	-0.7485	-0.9032	-0.8484	0.3431	-1.1521	0.7476	2.3871	1.7236	0.6229	-0.1259	-0.1259
81.18*	0.1416	-0.0524	-0.8909	-0.885	0.7584	-1.3027	-1.4484	-0.5429	-1.5901	0.9436	-1.1228	1.4241	1.5845	-0.5354	-0.5354
83.527*
84.354*
85.181*
86.008*
86.835*
87.662*
88.489*
89.316*
90.143*
90.97*
91.797*
92.624*
93.451*
94.278*
95.105*
95.932*
96.759*
97.586*
98.413*
99.24*
