# Supplementary material for: Induction of a torpor-like hypothermic and hypometabolic state in rodents by ultrasound
Source: Nat Metab. 2023 May 25;5(5):789–803. doi: 10.1038/s42255-023-00804-z (PMC10229429; doi:10.1038/s42255-023-00804-z)
Supplement: Source Data Extended Data Fig. 10 — Statistical Source Data. [file 42255_2023_804_MOESM20_ESM.xlsx]

## Sheet: Fig. S10
Time (s)	Trise at cell culture						Onset time (s)		T threshold (°C)
0	-0.995	0.037	0.0285	-0.013			2.2805		0.157904
3	-0.185	0.007	0.0185	0.027			3.42075		0.157904
6	-0.025	0.057	-0.0015	0.137			4.561		0.157904
9	-0.025	-0.043	-0.0115	0.137			3.99088		0.157904
12	0.105	-0.093	-0.0015	0.137			4.561		0.157904
15	0.075	0.017	-0.0315	0.137			2.85063		0.157904
18	0.005	0.117	-0.0515	0.137			7.41163		0.176433
21	0.035	0.017	-0.0015	0.077			7.41163		0.194962
24	0.185	-0.073	-0.0115	0.007			1.14025		0.194962
27	0.085	-0.013	0.0185	0.067			0.570125		0.194962
30	0.025	0.017	0.0185	0.077			19.9544		0.194962
33	0.065	0.057	-0.0115	0.117			3.42075		0.194962
36	0.065	0.057	-0.0215	0.077			9.12201		0.213491
39	-0.075	-0.083	-0.0615	0.037			47.3204		0.213491
42	-0.075	0.007	-0.0415	0.067			31.3569		0.213491
45	0.045	0.147	-0.0215	-0.003			1.71038		0.23202
48	-0.005	0.157	-0.0615	0.007			55.3022		0.23202
51	0.015	0.037	-0.0415	0.077			2.2805		0.241784
54	0.115	0.087	-0.0215	0.087			4.561		0.241784
57	-0.065	-0.053	-0.0215	0.187			0.570125		0.241784
60	-0.055	-0.073	0.0085	0.157			7.41163		0.241784
63	0.085	0.087	0.0685	0.157			16.5336		0.241784
66	0.045	-0.013	0.0385	0.097			1.71038		0.248435
69	-0.045	-0.053	-0.0315	0.037			31.3569		0.248435
72	0.045	0.107	-0.0715	-0.003			2.85063		0.255087
75	0.065	0.117	-0.0115	-0.013			25.0855		0.255087
78	0.035	-0.073	-0.0515	-0.023			9.69213		0.255087
81	0.075	-0.033	-0.0515	0.007			46.7503		0.255087
84	0.135	-0.063	-0.1415	0.037			38.1984		0.255087
87	0.065	-0.083	-0.1115	0.107			3.42075		0.255087
90	0.065	-0.223	-0.1615	0.037			4.561		0.261738
93	0.085	-0.063	-0.1315	0.107			7.41163		0.26839
96	0.055	-0.063	0.0285	0.167			4.561		0.284313
99	-0.015	0.007	0.0785	0.207			0.570125		0.284313
102	0.015	-0.013	0.1685	0.277			0.570125		0.336575
105	-0.005	0.007	0.1385	0.297			15.3934		0.336575
108	0.035	0.067	0.1585	0.247			4.561		0.336575
111	0.045	0.007	0.1785	0.237			21.0946		0.336575
114	0.005	-0.053	0.1085	0.247			9.12201		0.336575
117	-0.105	-0.053	0.1185	0.307			43.3295		0.336575
120	0.045	-0.003	0.1685	0.347			3.42075		0.336575
123	0.165	0.107	0.2285	0.447			33.6374		0.362705
126	0.195	0.247	0.2185	0.427			13.1129		0.413645
129	0.385	0.447	0.3285	0.477			1.71038		0.413645
132	0.595	0.537	0.4685	0.457			7.41163		0.4336
135	0.565	0.597	0.6685	0.507			34.7777		0.513417
138	0.605	0.577	0.7685	0.747			3.99088		0.527039
141	0.755	0.507	0.8085	0.917			1.71038		0.540342
144	0.735	0.567	1.0285	1.087			0.570125		0.540342
147	0.645	0.577	1.1885	1.237			17.1038		0.580251
150	0.745	0.617	1.3485	1.437			12.5428		0.580251
153	0.795	0.697	1.4985	1.687			14.8233		0.596177
156	0.735	0.787	1.6885	1.877			18.244		0.630384
159	0.975	0.897	1.8885	2.077			6.27138		0.647488
162	1.195	1.017	2.0285	2.277			57.5827		0.680272
165	1.235	1.137	2.2285	2.467			18.244		0.680272
168	1.435	1.317	2.4585	2.707			14.8233		0.721606
171	1.785	1.527	2.7685	2.807			39.3387		0.750266
174	2.025	1.757	3.1385	3.017			3.42075		0.864253
177	2.215	1.977	3.3585	3.267			1.71038		0.875181
180	2.565	2.257	3.5085	3.397			2.2805		1.0968
183	2.805	2.637	3.6685	3.557			11.9726		1.0968
186	2.915	2.937	3.7685	3.767			39.9088		1.19115
189	3.235	3.157	3.9485	3.937			24.5154		1.23011
192	3.655	3.257	4.1485	4.127			7.41163		1.40928
195	3.975	3.497	4.3185	4.307			7.98176		1.47857
198	4.235	3.787	4.4885	4.477			7.41163		1.51087
201	4.665	4.157	4.6985	4.607			0.570125		1.69031
204	4.985	4.507	4.7785	4.817			48.4607		1.89085
207	5.115	4.777	4.9285	4.967			5.70125		1.93124
210	5.395	5.027	5.0185	5.027			5.13113		2.01661
213	5.695	5.267	5.1185	5.177			13.1129		2.57987
216	5.835	5.387	5.1585	5.257			6.27138		2.74856
219	5.915	5.527	5.2985	5.437
222	6.115	5.667	5.3385	5.407		Median value	7.41163		0.336575
225	6.205	5.787	5.4085	5.507
228	6.265	5.937	5.4685	5.507
231	6.335	5.987	5.5185	5.507
234	6.525	6.077	5.5585	5.517
237	6.515	6.177	5.6585	5.527
240	6.735	6.287	5.8285	5.607
243	6.935	6.247	5.8585	5.657
246	6.935	6.237	5.8285	5.607
249	6.865	6.277	5.8485	5.557
252	7.015	6.407	5.8585	5.467
255	7.015	6.367	5.8085	5.517
258	6.935	6.387	5.7685	5.517
261	6.975	6.477	5.8185	5.497
264	7.085	6.527	5.8285	5.557
267	7.085	6.557	5.7985	5.487
270	7.015	6.487	5.7985	5.477
273	7.195	6.467	5.8385	5.527
276	7.205	6.527	5.8185	5.517
279	7.125	6.557	5.6885	5.597
282	7.005	6.607	5.6385	5.617
285	7.095	6.597	5.6085	5.557
288	7.095	6.567	5.6085	5.487
291	7.035	6.557	5.6085	5.427
294	6.975	6.487	5.5885	5.377
297	7.015	6.407	5.6285	5.337
300	6.885	6.317	5.6685	5.237
303	6.895	6.387	5.6685	5.257
306	6.865	6.387	5.5685	5.267
309	6.775	6.267	5.4385	5.297
312	6.595	6.157	5.3985	5.277
315	6.595	6.127	5.4185	5.267
318	6.635	6.117	5.4285	5.147
321	6.465	6.087	5.3985	5.167
324	6.355	6.007	5.3485	5.137
327	6.385	5.967	5.3485	5.107
330	6.365	5.827	5.4185	5.137
333	6.205	5.797	5.4685	5.157
336	6.155	5.767	5.4285	5.137
339	6.225	5.757	5.2985	5.107
342	6.045	5.667	5.2685	5.007
345	5.895	5.517	5.2385	4.937
348	5.905	5.397	5.2185	4.877
351	5.795	5.357	5.1485	4.877
354	5.655	5.347	5.1885	4.837
357	5.575	5.287	5.1385	4.837
360	5.545	5.237	5.0885	4.897
363	5.435	5.227	5.0385	4.907
366	5.405	5.207	5.0085	4.807
369	5.485	5.187	5.0285	4.697
372	5.435	5.167	4.8985	4.687
375	5.315	5.097	4.8585	4.847
378	5.255	4.967	4.7985	4.787
381	5.265	4.947	4.7885	4.627
384	5.165	4.877	4.7885	4.617
387	5.055	4.897	4.7485	4.647
390	4.975	4.857	4.7185	4.577
393	4.975	4.857	4.6085	4.497
396	4.915	4.737	4.5585	4.507
399	4.925	4.667	4.5685	4.457
402	4.875	4.627	4.6185	4.447
405	4.755	4.657	4.6485	4.327
408	4.605	4.607	4.5585	4.317
411	4.875	4.507	4.5185	4.307
414	4.755	4.437	4.4385	4.327
417	4.605	4.417	4.4385	4.307
420	4.505	4.387	4.4285	4.267
423	4.485	4.387	4.4085	4.237
426	4.435	4.297	4.3885	4.227
429	4.375	4.267	4.3785	4.187
432	4.365	4.207	4.2785	4.107
435	4.325	4.147	4.2285	4.067
438	4.275	4.137	4.2085	4.077
441	4.335	4.087	4.2385	4.107
444	4.275	4.077	4.1585	4.017
447	4.165	4.017	4.0885	3.967
450	4.105	4.047	4.0385	3.907
453	4.085	4.017	3.9985	3.867
456	4.065	4.017	3.9485	3.787
459	4.105	3.887	4.0085	3.847
462	4.145	3.827	3.9985	3.817
465	4.165	3.797	3.9085	3.827
468	4.015	3.737	3.8285	3.817
471	4.015	3.667	3.8285	3.837
474	3.985	3.737	3.8285	3.757
477	3.885	3.807	3.7985	3.677
480	3.835	3.807	3.7585	3.607
483	3.815	3.767	3.7285	3.577
486	3.755	3.677	3.7385	3.567
489	3.625	3.637	3.7185	3.567
492	3.665	3.607	3.6885	3.577
495	3.665	3.597	3.6585	3.487
498	3.635	3.607	3.5985	3.527
501	3.615	3.557	3.5585	3.447
504	3.535	3.507	3.5185	3.437
507	3.515	3.457	3.4685	3.437
510	3.455	3.397	3.4885	3.467
513	3.515	3.417	3.3385	3.437
516	3.425	3.367	3.3585	3.357
519	3.395	3.387	3.3185	3.277
522	3.395	3.307	3.2885	3.177
525	3.455	3.287	3.2385	3.167
528	3.445	3.287	3.2485	3.167
531	3.385	3.277	3.3085	3.207
534	3.405	3.277	3.3585	3.117
537	3.295	3.147	3.2985	3.037
540	3.155	3.117	3.2185	2.987
543	3.145	3.067	3.1685	3.017
546	3.155	3.057	3.1485	2.997
549	3.065	3.087	3.1485	3.057
552	3.075	3.077	3.1585	2.967
555	3.075	3.097	3.1485	2.977
558	3.015	3.067	3.0585	3.017
561	2.965	3.047	3.0485	3.067
564	2.925	2.987	3.0185	3.027
567	2.815	2.927	3.0385	2.957
570	2.825	2.947	2.9785	2.917
573	2.895	2.927	2.9185	2.797
576	2.905	2.877	2.8585	2.757
579	2.795	2.857	2.9685	2.797
582	2.825	2.947	2.9885	2.807
585	2.815	2.987	2.9985	2.747
588	2.825	2.907	2.9285	2.727
591	2.725	2.907	2.8885	2.647
594	2.755	2.827	2.8185	2.607
597	2.745	2.767	2.7985	2.677
600	2.665	2.687	2.7685	2.727
603	2.675	2.617	2.7385	2.707
606	2.705	2.627	2.6685	2.677
609	2.585	2.677	2.6685	2.657
612	2.595	2.667	2.6585	2.607
615	2.635	2.707	2.6885	2.507
618	2.575	2.667	2.7085	2.457
621	2.535	2.637	2.6085	2.447
624	2.535	2.587	2.5785	2.477
627	2.505	2.577	2.5485	2.437
630	2.445	2.507	2.5785	2.437
633	2.405	2.457	2.5385	2.447
636	2.395	2.427	2.4485	2.377
639	2.315	2.387	2.4385	2.287
642	2.305	2.367	2.4085	2.287
645	2.325	2.357	2.4085	2.287
648	2.315	2.427	2.4485	2.217
651	2.325	2.387	2.3885	2.197
654	2.375	2.397	2.3785	2.247
657	2.375	2.297	2.3385	2.307
660	2.225	2.307	2.2885	2.357
663	2.195	2.307	2.2685	2.357
666	2.235	2.277	2.2885	2.267
669	2.155	2.307	2.3385	2.157
672	2.185	2.197	2.3285	2.107
675	2.155	2.187	2.2385	2.157
678	2.185	2.247	2.2085	2.137
681	2.155	2.307	2.2385	2.117
684	2.165	2.277	2.3485	2.207
687	2.075	2.167	2.2985	2.207
690	2.045	2.157	2.1885	2.147
693	2.045	2.197	2.1285	2.117
696	2.125	2.237	2.0985	2.027
699	2.085	2.207	2.0585	2.017
702	2.035	2.127	2.0085	1.997
705	2.045	2.087	2.0185	2.057
708	1.995	2.037	1.9985	2.067
711	1.915	1.957	2.0185	2.037
714	1.975	1.937	2.0485	2.007
717	1.875	2.027	2.0785	1.927
720	1.815	2.077	2.0085	1.957
723	1.865	2.087	2.0185	1.947
726	1.995	1.967	2.0485	1.897
729	1.895	1.947	2.0285	1.827
732	1.915	1.917	1.8585	1.817
735	1.895	1.817	1.8385	1.817
738	1.815	1.837	1.8385	1.827
741	1.815	1.817	1.8485	1.797
744	1.855	1.847	1.8485	1.737
747	1.815	1.877	1.8485	1.697
750	1.735	1.907	1.8885	1.707
753	1.735	1.967	1.8885	1.697
756	1.735	1.957	1.8685	1.697
759	1.665	1.887	1.8085	1.577
762	1.685	1.857	1.7785	1.567
765	1.765	1.887	1.7485	1.607
768	1.715	1.857	1.7485	1.637
771	1.705	1.757	1.7285	1.727
774	1.685	1.757	1.7585	1.717
777	1.605	1.767	1.7785	1.677
780	1.505	1.697	1.7585	1.667
783	1.565	1.637	1.7685	1.607
786	1.555	1.667	1.7585	1.597
789	1.515	1.747	1.7385	1.587
792	1.545	1.767	1.6985	1.647
795	1.575	1.657	1.6685	1.607
798	1.535	1.577	1.6285	1.567
801	1.465	1.607	1.5685	1.537
804	1.495	1.687	1.5785	1.547
807	1.515	1.697	1.5785	1.507
810	1.425	1.607	1.5985	1.527
813	1.375	1.577	1.5585	1.517
816	1.425	1.607	1.5585	1.497
819	1.395	1.557	1.5885	1.467
822	1.455	1.517	1.5985	1.437
825	1.435	1.507	1.5785	1.487
828	1.425	1.607	1.5285	1.407
831	1.465	1.607	1.4485	1.417
834	1.465	1.617	1.4085	1.377
837	1.405	1.577	1.4285	1.337
840	1.385	1.597	1.4585	1.317
843	1.365	1.517	1.4585	1.357
846	1.335	1.537	1.4285	1.387
849	1.285	1.467	1.3985	1.407
852	1.365	1.507	1.3985	1.407
855	1.425	1.547	1.3585	1.337
858	1.325	1.477	1.2885	1.277
861	1.295	1.397	1.1685	1.287
864	1.275	1.367	1.2185	1.327
867	1.255	1.327	1.3385	1.327
870	1.275	1.337	1.2685	1.327
873	1.315	1.427	1.2085	1.317
876	1.205	1.467	1.1885	1.247
879	1.245	1.347	1.2485	1.187
882	1.245	1.357	1.2785	1.247
885	1.265	1.367	1.2385	1.267
888	1.175	1.387	1.2385	1.297
891	1.215	1.267	1.1885	1.297
894	1.175	1.277	1.2385	1.217
897	1.165	1.337	1.2885	1.187
900	1.125	1.417	1.3185	1.087
903	1.155	1.417	1.2485	1.117
906	1.055	1.337	1.3185	1.117
909	1.055	1.317	1.3185	1.087
912	1.025	1.387	1.2085	1.047
915	1.025	1.307	1.0885	0.987
918	0.975	1.177	1.0485	0.957
921	1.095	1.137	1.0885	1.067
924	1.175	1.177	1.0785	1.077
927	1.175	1.257	1.0785	1.137
930	1.185	1.267	1.0685	1.137
933	1.135	1.177	1.0785	1.117
936	1.125	1.127	1.0785	1.037
939	1.015	1.087	1.0185	1.047
942	1.035	1.077	0.9985	1.027
945	1.005	1.067	0.9785	1.037
948	0.945	1.087	0.9785	0.997
951	1.005	1.107	0.9885	0.997
954	0.955	1.057	0.9685	0.987
957	0.915	1.047	0.9385	1.007
960	0.955	1.077	0.9285	0.957
963	1.055	1.057	0.9685	0.997
966	1.015	1.077	0.9185	1.007
969	1.075	1.067	0.9485	1.067
972	0.955	1.087	0.9585	1.037
975	0.955	0.967	1.0685	0.977
978	0.915	1.017	1.0685	0.897
981	1.025	1.117	1.0085	0.917
984	1.005	1.127	0.9785	0.937
987	0.855	1.077	0.9585	0.907
990	0.815	0.987	1.0185	0.897
993	0.785	0.957	1.0285	0.917
996	0.775	0.997	0.9785	0.887
999	0.825	0.957	0.9485	0.807
1002	0.935	0.977	0.8985	0.817
1005	0.965	0.977	0.9185	0.807
1008	0.895	1.027	0.9185	0.807
1011	0.875	0.997	0.8885	0.847
1014	0.865	0.967	0.8585	0.887
1017	0.795	0.967	0.9485	0.877
1020	0.825	0.937	0.9485	0.787
1023	0.855	0.917	0.9485	0.757
1026	0.765	0.967	0.8785	0.777
1029	0.745	0.967	0.9285	0.757
1032	0.745	0.977	0.9185	0.767
1035	0.705	0.937	0.9385	0.807
1038	0.695	0.997	0.8885	0.767
1041	0.725	0.947	0.8685	0.777
1044	0.695	0.957	0.8385	0.707
1047	0.685	0.977	0.8185	0.707
1050	0.775	1.047	0.8385	0.797
1053	0.755	0.997	0.8385	0.807
1056	0.645	0.997	0.8285	0.767
1059	0.685	0.927	0.7785	0.707
1062	0.775	0.887	0.7585	0.727
1065	0.645	0.877	0.7485	0.737
1068	0.645	0.797	0.7385	0.707
1071	0.665	0.797	0.7485	0.687
1074	0.645	0.847	0.7385	0.697
1077	0.625	0.897	0.6885	0.717
1080	0.675	0.937	0.7085	0.757
1083	0.675	0.827	0.6985	0.747
1086	0.625	0.757	0.7385	0.767
1089	0.645	0.737	0.7285	0.687
1092	0.645	0.737	0.7985	0.687
1095	0.685	0.767	0.7485	0.677
1098	0.645	0.807	0.7085	0.677
1101	0.675	0.807	0.6985	0.587
1104	0.595	0.867	0.6885	0.617
1107	0.595	0.807	0.6485	0.657
1110	0.635	0.777	0.6585	0.687
1113	0.495	0.707	0.6785	0.687
1116	0.445	0.747	0.7085	0.667
1119	0.495	0.687	0.6585	0.617
1122	0.595	0.667	0.5885	0.607
1125	0.595	0.677	0.5085	0.567
1128	0.595	0.777	0.4485	0.577
1131	0.605	0.787	0.5085	0.547
1134	0.545	0.817	0.5685	0.597
1137	0.505	0.747	0.6185	0.567
1140	0.535	0.817	0.5385	0.527
1143	0.465	0.827	0.4885	0.607
1146	0.435	0.807	0.5585	0.677
1149	0.535	0.757	0.5985	0.597
1152	0.515	0.667	0.5885	0.517
1155	0.455	0.707	0.4985	0.447
1158	0.475	0.707	0.4585	0.427
1161	0.455	0.757	0.5285	0.417
1164	0.345	0.697	0.6385	0.477
1167	0.405	0.607	0.5785	0.527
1170	0.455	0.597	0.4585	0.517
1173	0.485	0.647	0.4485	0.577
1176	0.445	0.677	0.4385	0.547
1179	0.455	0.627	0.4085	0.427
1182	0.365	0.677	0.3985	0.367
1185	0.365	0.627	0.4385	0.407
1188	0.385	0.707	0.3985	0.487
1191	0.435	0.617	0.4385	0.457
1194	0.445	0.617	0.4185	0.447
1197	0.425	0.447	0.5285	0.447
1200	0.475	0.467	0.5585	0.437
